# Supplementary material for: Axon-Seq Decodes the Motor Axon Transcriptome and Its Modulation in Response to ALS
Source: Stem Cell Reports. 2018 Dec 11;11(6):1565–78. doi: 10.1016/j.stemcr.2018.11.005 (PMC6294264; doi:10.1016/j.stemcr.2018.11.005)
Supplement: Table S1. Details the Antibodies Used in the Study, as well as the RNA-Seq Studies Used for Cross-Comparison in the Manuscript and Accompanies Data Presented in Figures 1, 2, 3, 4, and 5 [file mmc2.xlsx]

## Sheet: Antibodies
Name	Antigen	Company	Catalogue number	Host species	Concentration
Anti-GFP	GFP	Abcam	ab13970	Ck	1:1,000
Anti-Isl1/2	Islet 1/2	DSHB	39.4D5	Mo	1:100
Anti-Map2	Map2	Abcam	ab11267	Mo	1:200
Anti-Tau1 (PC1C6)	Unphosphorylated Mapt	Merck Millipore	MAB4320	Mo	1:500
Anti-YB1	Ybx1	Abcam	ab12148	Rb	1:1,000
Anti-Cox6a1	Cox6a1	Proteintech	11460-1-AP	Rb	1:200
Anti-Sod1	Sod1	Proteintech	10269-1-AP	Rb	1:500
B8H10	misfolded soluble SOD1	Medimabs/Biomol	B8H10	Mo	1:250
Anti-NF200	Neurofilament heavy chain	Merck Millipore	AB5539	Ck	1:1,000

## Sheet: Compared studies
Cell source	Method for isolating axons	RNA isolation	RNA seq methods	Soma samples		Axon Samples		Reference
				(N:used/sequenced)		(N:used/sequenced)
				WT	ALS	WT	ALS
mESC-derived motor neurons	Single microfluidic devices	No	Axon-seq (Smart-seq2) (polyA+)	13	10 (SOD1G93A)	5/8	4/6 SOD1G93A	Current study
Primary mouse motor neurons	Cell culture insets	Yes	TrueSeq v2 (mRNA)	3	3 (SOD1G93A)	1	1 (SOD1G93A)	Rotem et al. 2017
			microRNA	3 (GFP)	3 (TDP43A315T)	1 (GFP)	1 (TDP43A315T)
Primary mouse motor neurons	Single microfluidic devices	Yes	MALBAC-RNA (polyA+)	3/5	0	3/5	0	Briese et al. 2016
Primary mouse DRGs	Cell culture inserts	Yes	mRNA, Illumina protocol	2	0	2	0	Minis et al. 2014
