# Supplementary material for: Axon-Seq Decodes the Motor Axon Transcriptome and Its Modulation in Response to ALS
Source: Stem Cell Reports. 2018 Dec 11;11(6):1565–78. doi: 10.1016/j.stemcr.2018.11.005 (PMC6294264; doi:10.1016/j.stemcr.2018.11.005)
Supplement: Table S2. Mouse Axonal Transcriptome — contains the mouse motor axonal transcriptome, as defined by genes detected in three of five axonal samples, as well as the differentially expressed genes between mouse control axons and somas and accompanies Figures 1, 2, and 3. [file mmc3.xlsx]

## Sheet: Mouse axonal transcriptome
Axonal transcriptome (genes detected in 3/5 samples)
Gene ID	Ctrl_Axon	Ctrl_Axon	Ctrl_Axon	Ctrl_Axon	Ctrl_Axon	Means
mt-Rnr2	91707.9	81390.7	120575	82602.3	100027	95260.5
Tmsb10	45531.7	37937.8	32866.2	27487.9	22325.8	33229.9
mt-Cytb	42617.4	32980.4	38379.7	25604.4	25237	32963.8
mt-Co1	20762.1	46303.6	25293.1	20998.2	21208.8	26913.2
mt-Atp6	165.422	62661.5	14255.6	1367.63	34194.1	22528.9
mt-Nd1	24296.2	7966.21	22853.3	25019.9	23137.4	20654.6
Ftl1	19796.3	27693.1	17425.5	15114.7	12684	18542.7
mt-Rnr1	22392.6	19959.4	22471.9	10528.3	14244.9	17919.4
mt-Co3	98.3721	39041.1	7269.69	672.552	24065.3	14229.4
mt-Co2	192.569	35116.8	7562.86	765.92	20860	12899.6
mt-Nd4	11651.4	9165.15	15413.2	11966.5	12182.7	12075.8
Gm9844	13757.7	10061.7	9380.05	9880.14	7524.77	10120.9
Selenow	11443	9148.64	10347.5	9174.39	8604.09	9743.53
Cox6a1	9844.45	11961.6	13608.2	5835.81	7094.22	9668.87
Cox8a	10271.5	11363.2	13000.2	6386.66	4916.32	9187.57
mt-Atp8	89.2046	22783.4	5370.72	576.226	13041.8	8372.26
Usmg5	8454.66	5695.55	8227.88	8387.68	6264.04	7405.96
Ftl1-ps1	4067.75	4699.37	21226	2731.33	3492.98	7243.49
Tmsb4x	6452.1	2423.3	2778.97	13124.1	10546.2	7064.93
Cox6b1	7256.82	7912.3	8671.65	5421.56	4815.91	6815.65
Tceb2	7215.64	8848.99	5697.96	5239.83	4126.11	6225.71
Fth1	6031.89	4024.04	6247.38	7630.76	7055.18	6197.85
Rpl35	6887.08	10606.4	6504.24	3534.32	3111.09	6128.63
Sncg	6572.42	6409.61	4251.4	6483.25	4906.87	5724.71
Rpl41	5875.24	6280.85	7126.78	4143.27	4786.7	5642.57
mt-Nd2	7143.68	3730.98	5998.76	5648.18	5387.26	5581.77
Rps29	4887.99	6042.93	8220.67	4238.18	4253.06	5528.57
Rplp1	5845.36	5943.71	6944.75	3986.59	3858.58	5315.8
Rpl38	4658.95	6617.67	5190.5	5094.65	4587.74	5229.9
Gm10076	5831.22	5306.01	7199.57	3673.44	3043.96	5010.84
Rps26	4978.35	5368.57	7023.14	3942.11	3227.69	4907.97
mt-Nd6	4404.59	2057.15	3760.13	6407.16	6337.19	4593.24
mt-Nd4l	1435.51	1861.6	5715.52	8444.83	5380.02	4567.5
Mif	5271.3	2600.5	4270.06	5008.78	5129.75	4456.08
Rpl36	4508.68	5145.93	6033.92	2134.68	2834.63	4131.57
Sod1	4770.1	4872.21	2992.36	4549.16	2872.83	4011.33
Rpl32	4178.02	4569.01	6788.03	2046.38	2165.84	3949.45
Tuba1a	4631.12	3347.93	4054.97	3305.43	2616.78	3591.25
2010107E04Rik	4487.11	2359.61	3830.8	3271.65	2962.08	3382.25
Ndufb9	3732.46	5046.16	4634.34	1398.54	1686.92	3299.68
Gm10263	2663.22	3498.08	3646.5	3038.6	2904.31	3150.14
Ubb	3893.56	3676.49	1726.6	3062.24	2117.38	2895.26
Rps15	2645.07	4094.65	3712.36	1915.21	1835.98	2840.65
mt-Nd5	2779.26	2143.67	2263.9	3770.42	3098.04	2811.06
Atp5k	2449.15	4135.23	2546.13	2237.64	2196.16	2712.86
Rplp0	3010.76	3223.28	3195.96	2286.81	1579.82	2659.32
Rps27	2813.2	2285.72	4696.92	1760.46	1728.23	2656.9
Cox4i1	3034.07	3478.3	3449.37	1813.93	1234.1	2601.95
Ndufa1	3302.85	2658.91	2434.8	2276.77	2128.93	2560.45
Ndufa2	2222.45	4017.12	2611.55	1983.94	1835.14	2534.04
Actb	3687.16	2565.38	1437.49	3045.54	1637.76	2474.67
Nnat	2975.86	915.947	1414.39	4157.17	2874.05	2467.48
Cox7a2	2753.89	3159.42	2858.48	1897.19	1417.01	2417.2
mt-Nd3	1070.75	1238.63	4104.66	3150.52	2490.95	2411.1
Cox7c	2666.33	3253.42	2475.54	1780.88	1851.32	2405.5
Fau	2269	2700.38	3303.73	1806.38	1343.83	2284.67
Rps24	2793.62	2601.26	2881.07	1486.2	1369.05	2226.24
Uqcr11	2341.47	2457.05	2382.74	1614.32	2125.52	2184.22
Rpl18a	2054.03	3014.46	3270.67	1162.46	1384.75	2177.28
Rpl37	2183.89	2277.41	3189.7	1198.08	1268.78	2023.57
Ndufa3	1981.55	2432.45	2301.57	1704.28	1633.73	2010.72
Ybx1	3522.73	1078.49	2098.5	1520.82	1511.1	1946.33
Lgals1	931.551	3473.22	791.123	2230.91	1819.67	1849.29
Uqcr10	2215.36	1960.19	1798.56	1923.82	1249.2	1829.43
Gm2000	2297.84	2961.79	2057.07	976.622	814.293	1821.52
Myl6	1959.86	1793.73	1710.59	1442.18	1944.73	1770.22
Hint1	2509.24	1474.39	1695.78	1806.91	1244.53	1746.17
Rps23	2029.99	1661.15	2603.53	1140.01	1216.15	1730.17
Rps7	2104.63	1813.12	2662.24	1055.6	779.167	1682.95
Nedd8	1866.54	2014.68	927.1	1662.69	1664.99	1627.2
Atpif1	1867.22	1749.9	1182.66	1758.58	1543.46	1620.36
Rps28	1423.55	1797.15	2118.59	1309.41	1259.31	1581.6
Romo1	1323.62	2265.96	1273.69	1556.99	1476.57	1579.36
Rps27rt	1522.27	1141.44	2322.07	1482.37	1383.55	1570.34
Dynlt1b	1333.69	661.633	991.086	2660.89	2016.94	1532.85
Tuba1b	1847.27	1355.02	1707.4	1501.63	1170.21	1516.31
Rpl37a	1529.69	1178.73	2700.91	1074.98	1054.22	1507.71
Atox1	1548.91	1840.19	1718.39	1321.46	1039.25	1493.64
Tuba1c	1780.46	1414.67	1698.6	1388.42	1129.68	1482.37
Gap43	2305.51	1345.99	897.17	1496.91	1268.13	1462.74
Timm8b	1433.67	1728.27	1437.04	1688.89	1019.65	1461.51
Rps14	1425.69	2082.51	1827.97	1049.85	826.916	1442.59
Tma7	1802.62	1239.43	1020.24	1639.3	1495.51	1439.42
Gm10126	97.8373	213.917	2028.09	2421.62	2407.86	1433.86
Uqcrq	1508.31	2481.36	1351.04	792.006	988.909	1424.32
Cox5b	1555	1881.65	1650.09	1062.92	968.261	1423.58
Map1lc3a	1678.09	1710.5	1405.41	1235.09	1064.33	1418.68
Dynlt1a	1267.14	661.356	834.886	2373.3	1849.67	1397.27
Gm10250	1617.78	1499.62	1106.93	1550.93	1195.96	1394.25
Rps11	1284.31	1425.95	1691.09	1292.32	1191.7	1377.07
Eef1a1	1730.68	1288.12	1606.27	1000.17	1070.02	1339.05
Rpl24	1585.05	1557.26	1314.38	1077.62	1034.22	1313.7
Rps16	1399.77	1488.93	1879.83	859.771	883.525	1302.37
Nefl	1425.98	580.006	665.66	1767.5	1692.98	1226.42
Rpl26	1287.24	1790.47	1179.62	982.742	874.324	1222.88
Rpl19	1432.11	1378.03	1556.8	1098.77	629.082	1218.96
Bex3	1566.57	1139.88	1146.71	1356.23	879.875	1217.85
Ndufs5	1451.99	1293.52	949.396	1400.38	941.257	1207.31
Gm20594	1468.71	192.002	1435.71	1239.79	1463.22	1159.89
Cox7b	1354.09	936.131	1149.69	1323.02	921.369	1136.86
Dynlt1f	996.489	518.723	646.106	1934.24	1522.73	1123.66
Cfl1	1429.42	544.755	613.928	1653.66	1317.01	1111.75
Rps5	1016.98	1572.77	1530.55	568.73	854.252	1108.66
Gm1673	1309.55	1112.67	1788.07	634.416	680.514	1105.05
Gm10269	1372.05	1671.23	1214.6	642.625	551.22	1090.34
Ndufa7	1148.79	1374.24	1009.77	872.47	842.102	1049.47
Rpl31	1096.49	1294.77	1326.51	654.915	630.028	1000.54
Mrpl42	1148.91	1874.43	674.648	857.052	410.148	993.036
Ndufa4	1175.28	638.054	881.98	1146.25	972.37	962.787
Dynlrb1	1020.29	576.718	522.572	1583.97	1103.06	961.323
Fxyd7	1021.61	704.53	667.717	1125.4	983.817	900.615
Gm11808	933.614	1164.45	1437.04	474.318	479.558	897.796
Atp5e	1027.43	912.483	1075.06	687.121	779.683	896.355
D8Ertd738e	1064.91	768.375	1043.76	666.981	919.925	892.791
Atp5h	1090.15	999.242	750.157	917.734	682.157	887.888
Prph	1330.74	861.376	1116.95	590.296	506.477	881.168
Rps18	952.832	1155.71	1089.99	629.124	556.909	876.914
Rpl13	968.075	840.11	1329.29	581.479	582.942	860.379
Rps12	793.739	1232.95	1303.2	495.096	447.115	854.419
Rps21	819.486	853.491	1132.19	777.947	667.154	850.053
Rps17	806.702	795.096	1071.2	802.471	759.151	846.924
S100a10	978.096	621.013	605.191	1156.87	849.902	842.214
Stmn1	1189.38	417.053	439.637	1134.99	991.965	834.605
Stmn3	1167.87	636.291	968.149	653.698	734.727	832.147
Rps19	840.294	1066.37	1256.79	506.64	436.18	821.255
Ndufb11	1073.65	808.845	797.654	871.992	514.844	813.398
Hsbp1	867.024	749.645	517.56	930.47	989.674	810.874
Mrps21	731.709	1011.77	775.887	830.511	541.927	778.36
Ndufa5	954.726	653.826	784.665	760.098	706.194	771.902
Rpl4	1002.57	750.869	904.686	591.614	599	769.747
Tbca	1012.99	351.018	674.954	964.005	739.531	748.5
Mgst3	943.972	844.042	882.597	621.299	400.162	738.414
S100a11	364.599	189.794	167.327	1201.07	1734.05	731.368
Lsm7	711.022	977.712	471.082	845.303	644.57	729.938
Rps3a1	944.611	674.513	1033.9	387.561	608.428	729.803
Rpl8	816.294	825.083	865.505	357.313	744.131	721.665
Rpl23	778.434	923.999	800.861	529.385	565.446	719.625
Gpx1	878.586	704.101	603.256	513.376	873.833	714.63
Rpl39	765.641	469.38	986.757	625.049	706.712	710.708
Atp6v1f	761.398	855.443	522.838	632.133	774.042	709.171
Myeov2	763.08	634.831	685.048	833.203	624.708	708.174
Ndufa6	840.252	423.346	712.534	691.294	840.07	701.499
Sh3bgrl3	639.628	703.732	573.826	923.093	663.625	700.781
Ndufa12	835.378	707.138	496.43	885.846	571.847	699.328
Ndufa13	727.327	1129.76	685.496	475.246	475.463	698.658
Uqcrh	674.613	452.996	937.893	683.474	727.699	695.335
Rpl23a-ps3	407.991	893.438	1055.18	523.364	574.643	690.924
Ndufs6	737.057	788.076	589.059	675.658	662.591	690.488
Gabarap	830.374	552.47	590.521	932.612	541.952	689.586
Ppia	861.124	398.869	687.491	730.436	763.268	688.238
Rps6	900.434	700.357	784.892	485.326	470.951	668.392
Calm2	665.72	352.027	285.139	1204.64	768.02	655.11
Ndufc1	840.475	761.839	455.865	780.619	416.926	651.145
Ndufb4	688.062	586.627	593.241	834.676	521.034	644.728
Atp5o	734.216	733.891	584.826	360.752	747.476	632.232
Txn1	849.244	246.076	484.142	599.022	950.513	625.799
Smdt1	721.73	866.643	568.191	482.761	480.451	623.955
Bex2	754.28	476.428	282.21	978.208	598.853	617.996
Rps8	619.042	682.45	800.393	429.261	546.836	615.597
Rplp2	627.753	554.087	990.8	394.674	496.429	612.748
Rpl14	669.208	655.211	698.648	455.608	582.663	612.267
Gm11273	428.835	531.365	522.31	1214.34	285.667	596.503
Atp5j2	667.874	660.687	627.312	443.09	542.437	588.28
Rps12-ps3	477.133	1130.97	510.771	420.999	382.121	584.399
Ptma	769.945	153.652	491.383	785.096	716.975	583.41
Snrpn	730.093	707.604	266.353	770.367	420.879	579.059
Rpsa	545.631	633.334	758.15	485.989	444.86	573.593
Pfdn1	660.58	377.906	449.882	784.487	590.77	572.725
Ndufa8	434.789	247.427	352.446	1106.66	703.726	569.01
Gstp1	773.836	681.102	523.784	338.191	414.627	546.308
Cox7a2l	672.395	539.852	504.281	528.191	393.045	527.553
Edf1	483.615	966.77	478.014	433.407	241.135	520.588
Rps9	573.812	466.396	727.591	352.039	480.351	520.038
Mrpl54	471.618	558.648	497.885	574.05	496.651	519.771
Cox6c	613.418	467.101	569.661	457.725	462.174	514.016
Atp6v1g1	538.259	237.359	149.191	902.738	741.245	513.758
Pebp1	729.811	425.248	390.69	483.314	538.87	513.587
Rps4x	623.221	539.236	763.751	345.809	279.813	510.366
Rps27a	553.684	338.382	690.77	491.493	457.786	506.423
Tpt1	631.714	494.92	686.118	392.752	304.038	501.908
Uchl1	661.07	209.264	394.483	754.912	484.439	500.833
Ndufb6	633.811	357.232	438.854	771.822	289.816	498.307
Higd2a	476.072	148.389	485.113	821.554	558.056	497.837
Rpl28	517.58	782.528	636.907	237.115	312.4	497.306
Phpt1	407.46	663.761	596.315	344.139	435.958	489.527
Hcfc1r1	452.275	383.315	486.515	714.985	389.451	485.308
Nop10	403.196	410.354	447.483	550.367	612.439	484.768
Atp5g1	519.723	676.543	450.368	339.409	406.001	478.409
Rps25	521.352	516.271	566.95	378.654	367.657	470.177
Gpx4	554.919	446.199	498.881	430.415	382.8	462.643
Rps10	395.029	540.923	656.945	367.913	338.795	459.921
Dctn3	666.967	517.882	473.038	277.691	337.454	454.607
Chchd10	467.886	436.093	552.601	474.866	336.234	453.536
Tomm6	545.526	239.664	358.732	507.182	588.744	447.969
Serf1	622.077	307.618	360.172	526.036	366.756	436.532
Rpl10	427.159	445.757	672.499	305.834	304.147	431.079
Rps2	489.156	267.704	644.51	414.131	338.379	430.776
Rpl12	428.462	554.309	424.496	407.445	313.657	425.674
Rpl36a	464.434	388.67	561.214	349.331	330.548	418.839
Mea1	487.955	466.766	247.491	513.34	343.695	411.85
Pfdn5	478.659	402.572	592.927	385.547	195.422	411.025
Ndufb8	512.884	515.38	386.63	313.291	303.777	406.392
Grcc10	388.382	557.901	507.688	339.428	236.453	405.971
Uqcrb	390.743	121.122	278.468	702.561	520.975	402.774
Ndufv3	450.68	773.335	433.277	192.013	155.04	400.869
Ndufb10	492.023	465.89	424.993	339.923	262.773	397.12
Gm10260	73.6292	828.93	768.876	194.538	116.927	396.58
Atp5d	378.895	345.674	478.704	415.065	353.623	394.392
Coa3	350.144	871.031	350.07	226.441	152.064	389.95
Eef1g	413.948	515.212	347.562	354.955	307.211	387.777
Rpl36al	389.407	185.023	387.23	524.628	407.612	378.78
Myl12b	528.748	232.062	253.785	449.54	419.672	376.761
Sec61g	342.544	272.497	396.004	402.299	467.624	376.193
Mllt11	402.577	237.036	182.066	533.63	509.185	372.899
Rbp1	723.439	495.107	369.195	122.746	153.106	372.719
Bag1	619.246	449.183	360.415	247.172	176.698	370.543
Gstp2	533.44	426.307	353.818	248.077	288.896	370.107
Rpl27	420.577	193.327	509.519	326.937	356.871	361.446
Ndufa11	352.681	455.428	300.847	284.59	394.614	357.632
Dnajc15	295.539	150.947	288.481	757.015	287.881	355.973
Rpl10a	352.674	446.401	534.227	240.349	200.902	354.911
Mien1	417.619	94.3227	277.181	416.861	566.844	354.565
Rpl6	350.763	392.29	367.346	356.185	305.537	354.424
Rpl23a	376.498	427.677	611.634	168.81	175.671	352.058
Lsm4	409.069	508.698	255.198	344.096	235.345	350.481
Minos1	346.185	337.146	314.884	424.983	322.094	349.058
Rps27l	132.745	156.44	128.412	799.237	509.84	345.335
Rpl27a	384.235	324.819	515.537	241.623	253.783	343.999
Rps20	329.632	401.056	587.82	224.396	175.45	343.671
Rac3	501.974	374.397	333.236	334.367	121.374	333.069
Ndufc2	290.768	100.043	295.731	479.699	497.765	332.801
Cartpt	548.292	709.427	92.076	98.2861	189.725	327.561
Srp14	242.926	43.7009	157.133	725.467	466.151	327.076
Gm28727	447.95	467.793	467.391	51.0289	192.168	325.266
Polr2l	405.97	270.784	307.876	359.295	280.853	324.955
Eef1b2	376.125	302.5	374.443	273.868	295.873	324.562
Gm5239	284.156	307.76	427.089	309.375	293.9	324.456
Prdx2	423.903	344.074	284.464	349.093	215.891	323.485
Ndufs8	318.548	661.078	305.54	85.0945	246.371	323.326
Rpl15	456.236	262.477	391.685	230.821	264.05	321.054
Cox5a	443.797	309.714	382.63	274.368	179.341	317.97
Psmb6	361.529	248.413	277.186	333.291	360.247	316.133
2410015M20Rik	425.819	377.685	226.501	212.584	327.972	314.112
Gm4076	340.914	57.8323	294.046	463.288	405.999	312.416
Txndc17	283.399	301.77	245.025	436.664	269.493	307.27
Actg1	443.712	130.358	281.948	381.866	288.531	305.283
Dctpp1	497.374	323.724	267.851	244.116	192.185	305.05
Rpl11	350.222	369.745	365.833	211.851	218.21	303.172
Ppp1ca	370.754	333.616	137.382	363.512	306.521	302.357
Ndufs4	424.241	234.521	221.318	360.676	259.383	300.028
Tmem256	392.892	237.051	421.034	239.356	197.628	297.592
Calm3	368.726	363.32	248.404	218.314	288.866	297.526
Tspan17	348.297	496.257	275.209	132.674	221.142	294.716
Rps3	332.281	242.411	313.769	291.082	283.194	292.547
Gm9493	363.685	299.216	412.623	237.185	148.948	292.332
Chchd1	326.251	341.739	175.652	162.708	452.105	291.691
Gm10146	394.594	90.6642	377.973	116.057	464.319	288.721
Tbcb	377.392	319.04	264.504	353.51	126.03	288.095
Hist3h2ba	427.634	89.1032	253.94	404.99	259.214	286.976
Dynlt1c	252.603	124.219	188.207	494.67	373.759	286.692
Card19	226.34	797.999	204.356	110.358	86.5486	285.12
Ttc9b	334.884	241.165	284.736	364.921	178.573	280.856
Timm13	294.984	302.475	244.982	240.36	316.955	279.951
Rnasek	352.498	175.152	309.736	391.451	159.345	277.637
Ctxn1	278.843	194.922	240.693	340.393	328.6	276.69
Mrpl34	272.673	170.702	299.68	471.109	159.151	274.663
Tmem258	310.907	311.299	328.338	203.466	218.496	274.501
Gm10073	279.535	280.766	326.184	259.784	225.363	274.327
Fam96b	328.584	268.092	244.627	284.673	237.009	272.597
Slc25a4	387.429	198.689	221.949	258.194	292.74	271.8
Eef2	310.484	355.867	323.08	240.98	124.015	270.885
Ldhb	298.052	234.423	172.461	363.565	247.777	263.256
Svbp	337.673	249.846	314.058	226.058	178.29	261.185
Eif3k	333.069	222.441	340.53	186.427	221.833	260.86
Polr2f	264.915	308.368	302.582	134.261	293.107	260.647
Eif5a	462.991	131.471	175.978	256.063	276.237	260.548
Aes	334.095	280.226	262.592	322.425	102.567	260.381
Atp5j	271.596	133.741	152.389	436.769	297.644	258.428
0610012G03Rik	256.07	256.423	291.801	291.372	191.086	257.35
Tagln3	292.114	153.753	125.741	416.111	293.719	256.288
Pfn1	299.782	139.246	173.929	431.437	220.079	252.895
R3hdm4	222.007	460.128	287.674	143.893	145.361	251.813
Psmb1	290.247	148.823	211.187	218.203	388.711	251.434
Chchd2	218.072	159.283	172.901	355.177	341.586	249.404
Atp5c1	357.887	153.795	305.786	150.172	274.69	248.466
Lamtor5	260.752	106.898	197.241	354.175	310.259	245.865
Selenom	183.727	373.326	249.615	191.18	227.928	245.155
Cd63	6.72402	0	7.31763	525.678	681.39	244.222
Oaz1	252.718	128.649	211.699	306.433	302.126	240.325
Tomm7	217.988	95.7874	328.604	194.912	362.895	240.037
Skp1a	285.326	102.351	130.045	396.189	281.241	239.03
Trp53inp2	243.302	353.048	438.512	92.3454	64.2118	238.284
Rpl36-ps3	255.003	256.882	288.157	166.306	215.911	236.452
Hn1	302.832	214.851	190.748	304.268	167.068	235.953
Eif1	315.976	143.818	233.742	225.735	251.754	234.205
Pdcd5	257.597	265.084	214.458	283.027	141.889	232.411
Ywhae	366.465	122.984	134.163	347.934	180.31	230.371
Ndufb3	196.481	178.171	232.915	244.427	293.972	229.193
Ppp1r1a	254.28	149.143	203.258	356.98	174.348	227.602
Mrpl52	288.332	179.39	298.574	134.534	236.965	227.559
Psmb5	214.899	68.5223	131.853	343.24	378.632	227.429
Fabp3	288.502	113.814	190.471	341.971	199.683	226.888
Rpl17	225.864	210.709	302.861	183.034	211.095	226.713
Eif3h	223.383	155.466	321.796	145.684	285.059	226.277
Rpl7	258.323	202.682	287.641	208.643	170.396	225.537
Stmn2	341.859	147.526	159.066	231.829	236.47	223.35
Cycs	281.81	122.976	107.616	327.565	265.313	221.056
Eif1b	297.326	271.889	323.388	91.9303	116.14	220.135
Psmb2	243.27	151.466	128.109	174.144	403.335	220.064
Lamtor2	183.557	225.948	238.131	260.765	189.625	219.605
Bloc1s2	357.283	28.3233	168.037	375.262	167.361	219.253
Erh	200.913	119.12	144.059	188.382	443.337	219.162
Ifitm3	5.11244	6.11305	3.70918	769.364	299.164	216.693
Sec61b	156.131	69.1318	191.267	354.383	312.182	216.619
Arl3	228.763	293.453	207.019	235.133	113.471	215.568
Gm8186	309.806	94.4894	145.504	442.16	85.3416	215.46
Fmc1	205.006	96.2473	189.798	352.703	233.146	215.38
Dynll1	145.689	38.9959	162.268	391.243	335.308	214.701
Rbx1	215.723	89.1538	133.212	292.305	337.257	213.53
Glrx5	313.079	326.224	202.809	8.50756	216.508	213.425
Nme1	235.179	260.932	170.063	176.037	218.846	212.211
Gm9843	299.169	222.035	301.047	132.316	99.8772	210.889
BC031181	153.945	83.1305	90.4729	378.383	336.903	208.567
Serf2	199.523	241.917	143.221	262.629	190.597	207.577
Rpl9	257.914	242.141	263.917	115.56	157.976	207.502
Mrps24	239.988	121.003	219.576	320.352	136.086	207.401
Psma2	186.347	70.2483	125.209	501.087	152.915	207.161
Tmem160	255.159	173.672	228.793	243.211	131.622	206.491
Uqcc2	333.371	173.313	223.34	196.484	99.9404	205.29
Rpl18	226.338	170.584	246.942	134.612	239.218	203.539
Ap2s1	241.954	137.967	190.776	197.34	241.14	201.835
Banf1	263.138	271.929	212.636	210.206	42.4299	200.068
Rpl9-ps6	253.321	238.722	245.053	107.958	149.446	198.9
Psma7	286.878	176.202	182.008	226.831	114.462	197.276
Snrpd2	233.024	138.366	181.552	184.568	248.405	197.183
Trappc2l	215.973	263.982	132.834	190.121	177.854	196.153
Lamtor4	165.724	244.477	275.562	178.398	113.996	195.632
Dstn	232.171	29.93	119.315	317.617	275.615	194.929
Kif5a	183.886	375.055	337.702	27.9438	46.6919	194.256
Guk1	275.788	184.307	261.304	121.037	128.286	194.144
Marcksl1	292.092	137.897	241.82	167.607	128.451	193.574
Rpl27-ps3	204.325	130.884	236.482	205.832	190.132	193.531
Pin4	175.708	84.039	99.1509	371.555	228.562	191.803
Ifitm2	93.9323	110.102	83.1877	323.556	345.269	191.21
Rps13	188.704	144.47	229.272	228.494	164.091	191.006
Ckb	110.225	181.714	98.1202	201.51	359.365	190.187
Serp2	298.696	93.4311	314.216	174.802	65.9739	189.424
1110008P14Rik	272.77	143.078	192.61	186.284	142.887	187.526
Gng3	317.755	129.779	114.467	201.244	174.065	187.462
Aldoa	203.395	80.8658	121.664	341.16	178.081	185.033
Rpl34	202.623	165.911	190.935	182.395	177.294	183.832
Tecr	203.687	250.079	191.682	65.2587	206.943	183.53
Cox14	209.748	137.582	162.322	223.557	180.203	182.682
Gm10800	127.358	153.226	264.184	166.118	201.891	182.555
Akr1a1	110.92	91.6344	102.727	193.177	412.665	182.225
Rnf187	277.886	174.377	242.149	33.6361	181.743	181.958
Atp5l	229.585	142.679	170.309	173.149	192.334	181.611
Ranbp1	192.453	105.482	51.8262	291.053	264.603	181.083
Med10	144.762	128.859	76.8257	298.963	253.339	180.55
Ubl5	175.661	135.526	157.6	234.499	197.234	180.104
Crabp2	286.449	101.578	74.1893	221.869	209.145	178.646
Atp5g3	189.92	27.3649	183.337	312.76	177.175	178.111
Gm10036	208.168	188.323	215.423	135.761	139.92	177.519
Stra13	152.875	308.636	163.452	73.9884	172.866	174.363
Apoa1bp	172.739	113.202	145.867	281.95	147.156	172.183
Atp5g2	191.936	176.178	259.24	101.557	130.817	171.946
Ap3s1	298.227	136.193	130.361	116.544	176.683	171.602
Naa38	123.655	103.383	258.076	132.079	239.547	171.348
Mpc1	159.41	63.3044	119.581	316.503	194.311	170.622
Rpl3	198.65	197.2	172.547	145.318	135.996	169.942
Kif1a	168.203	193.95	180.683	142.528	161.899	169.453
Trappc1	239.239	168.47	153.031	74.2007	206.369	168.262
Gm12728	172.026	104.577	158.635	207.604	198.457	168.26
Cstb	21.7001	2.76771	44.7827	296.253	452.934	163.688
Fkbp3	265.366	39.3895	126.582	216.032	168.065	163.087
Tppp3	172.561	88.3653	226.806	200.614	124.579	162.585
Ppdpf	263.34	178.071	146.196	99.831	122.731	162.034
Calm1	197.733	59.2849	74.5848	287.264	190.03	161.779
Tmem147	248.59	90.1983	175.646	112.318	180.407	161.432
Arf1	188.328	44.4424	74.6382	321.124	175.587	160.824
Arhgdig	190.259	114.959	128.628	235.13	108.923	155.58
Nhp2	232.897	75.9491	231.879	91.7251	135.328	153.556
Arpc2	160.269	165.541	73.3955	196.814	162.036	151.611
Dda1	130.014	226.31	100.44	140.988	159.576	151.466
B2m	37.2822	0.963872	17.5453	279.287	415.324	150.08
Hspe1	146.386	64.6723	107.486	248.833	181.551	149.786
Dbi	204.147	103.179	78.4041	160.164	201.725	149.524
Gm2174	120.715	123.721	204.356	140.583	156.524	149.18
Brk1	174.103	55.262	130.143	210.575	171.377	148.292
1810022K09Rik	148.299	116.797	120.983	197.946	155.19	147.843
Fis1	178.974	91.4047	167.753	193.547	104.95	147.326
Ndufv2	167.215	34.5734	104.89	199.079	224.312	146.014
Ppp1r11	154.884	182.155	102.715	165.681	116.194	144.326
Pam16	233.576	140.251	181.936	47.4801	117.907	144.23
Rpl7a	166.403	123.339	193.919	107.571	112.64	140.774
Btf3	178.394	64.8272	157.147	101.72	196.879	139.793
Rab3a	122.626	145.23	124.649	217.578	87.7944	139.576
Rnf7	146.819	58.05	83.3226	238.314	169.459	139.193
Snrpg	127.5	79.7251	157.51	166.664	164.556	139.191
Fkbp1b	122.15	285.341	286.846	0.577268	0	138.983
Sumo2	135.275	24.3522	145.829	183.282	204.895	138.727
Gm5160	161.992	72.8114	177.473	143.832	134.215	138.065
Rack1	157.602	207.111	157.862	59.8376	107.157	137.914
Rpl6l	125.885	154.024	150.097	134.286	123.795	137.617
Tpi1	102.3	143.324	105.66	182.702	151.253	137.048
Selenoh	150.939	99.6768	160.095	88.9441	179.994	135.93
Cox20	259.084	107.019	112.973	96.6443	103.537	135.851
Sumo1	66.7868	100.222	40.3794	259.161	212.167	135.743
Cnih2	205.957	119.95	187.036	85.4342	75.403	134.756
Cd24a	130.656	35.6633	80.2535	257.163	168.712	134.489
Cdkn1a	12.0843	0	15.8379	376.001	267.568	134.298
Nefm	168.006	149.672	136.136	129.802	87.8282	134.289
Selenok	90.1501	42.7835	94.644	225.147	217.304	134.006
Gm10131	60.0469	166.687	17.0844	343.234	80.9666	133.604
Scand1	155.273	155.083	218.681	94.5632	44.377	133.595
1500009L16Rik	88.6171	150.778	49.889	138.326	237.965	133.115
Cisd3	136.278	158.223	107.678	185.894	76.8704	132.989
Rpl29	146.992	147.971	176.44	96.3658	95.9848	132.751
Anxa5	5.36418	0	0.471736	343.158	314.728	132.744
Tubb2b	128.947	167.339	230.286	11.7616	124.983	132.663
Psenen	112.823	125.477	140.699	180.403	100.734	132.027
Psmb3	138.273	63.4311	89.2946	194.606	172.675	131.656
Ywhaq	194.204	47.3906	78.8708	194.967	140.266	131.14
Sdhb	126.172	107.365	89.8554	244.333	84.6397	130.473
Gng5	135.077	56.3612	92.1648	136.534	229.175	129.862
Acot7	163.602	159.229	125.11	85.1443	114.142	129.445
Gm17669	184.493	221.048	210.921	24.3073	6.36788	129.427
Wbp5	26.7405	8.79289	33.9514	330.803	244.138	128.885
Gm5786	145.409	88.344	153.019	144.81	111.627	128.642
Hspb1	4.20252	0	14.6353	336.017	285.049	127.981
Eif3f	152.27	196.408	193.404	15.8342	79.2502	127.433
Psmg4	145.469	91.272	131.643	150.977	114.247	126.722
Cst3	69.133	8.51192	68.8631	184.364	302.597	126.694
Nutf2	148.687	26.4899	101.384	210.332	145.942	126.567
Morn2	183	130.003	118.452	85.1228	116.098	126.535
Prelid1	74.8681	27.4278	144.079	266.47	116.347	125.838
Tubb5	113.041	138.03	138.579	130.118	108.359	125.625
Nenf	148.319	122.887	218.042	53.3156	84.8014	125.473
Bex1	195.085	20.2689	75.6286	198.23	137.63	125.368
Vti1b	144.606	67.3634	99.3242	188.966	125.827	125.217
Bsg	20.0637	63.5178	14.3255	263.568	261.991	124.693
Mrfap1	85.1836	35.2094	46.2883	297.661	153.623	123.593
2210013O21Rik	118.707	146.356	87.6128	139.064	122.814	122.911
Cisd1	224.634	100.94	95.118	99.5782	93.5577	122.765
Fabp5	144.305	43.689	103.404	165.408	152.536	121.868
Ppp1r14b	165.957	152.436	192.466	17.8337	78.5375	121.446
Mrps36	184.331	54.6547	140.809	70.0886	156.595	121.296
Dpy30	90.7484	25.5317	74.0161	232.092	183.547	121.187
Ap2m1	171.982	133.718	76.1521	95.6358	126.424	120.782
Mrps15	179.147	150.804	107.446	41.059	123.961	120.483
Rpl30	129.984	89.206	178.758	88.3273	113.859	120.027
Nhp2l1	128.56	73.9421	97.9956	222.609	75.7644	119.774
Ptges3	94.5905	42.9982	33.2739	280.151	146.584	119.52
Anapc13	173.53	90.3209	128.369	121.255	78.6358	118.422
Sparc	0.686292	1.09415	0.442595	266.012	323.231	118.293
Fcor	97.2668	74.0116	111.2	160.028	141.633	116.828
Mt1	143.963	180.289	48.4397	101.146	107.832	116.334
Klc1	122.638	205.909	79.5023	116.084	51.655	115.158
Mrpl30	149.888	167.019	114.854	81.9863	61.4976	115.049
H2afj	144.821	173.844	108.504	87.0404	60.6444	114.971
Polr2k	120.818	11.9557	40.3017	143.098	257.432	114.721
Park7	155.904	81.9233	79.1273	153.426	97.9457	113.665
Ndufb7	121.111	151.048	97.323	134.85	63.1895	113.504
Mrpl20	108.32	80.7011	119.898	105.625	150.589	113.027
Gabarapl2	99.1418	29.9484	74.273	180.36	180.689	112.882
Atp5b	129.462	26.2159	139.086	116.71	152.264	112.748
Gpx3	46.363	78.1837	46.2369	143.39	249.478	112.73
Cops6	132.129	75.5065	78.0177	148.616	125.186	111.891
Psma6	121.487	0	95.1042	147.011	192.865	111.293
Fkbp1a	137.274	89.8347	59.7682	119.711	149.32	111.182
Supt4a	104.87	30.7989	88.9889	167.984	163.063	111.141
Mdh2	135.749	112.634	97.4301	98.8449	107.756	110.483
Ptms	126.317	125.44	162.581	34.907	99.449	109.739
Lyrm4	104.101	149.919	82.9976	116.386	95.2818	109.737
Ccdc124	171.166	127.076	87.9794	59.98	96.6798	108.576
Slc25a39	121.054	110.985	76.6493	122.011	111.604	108.461
Atp6v0d1	140.157	127.599	79.012	117.883	77.6186	108.454
Gm6576	126.505	82.6913	134.614	108.629	86.9048	107.869
Snrpe	108.636	48.3341	79.4285	142.934	157.819	107.43
Kif5c	99.6142	112.234	108.922	110.386	101.732	106.578
Ndufb2	120.715	83.6589	98.3052	133.554	95.6901	106.385
Psmd8	111.403	45.8257	87.7488	188.197	96.4986	105.934
Drap1	120.95	176.642	65.0013	91.8645	75.0471	105.901
Cryab	0.585908	0	2.26714	176.918	348.861	105.727
Prdx1	76.8882	41.9504	62.2577	173.277	173.937	105.662
Rpl5	109.204	169.381	112.055	49.7385	85.9238	105.26
Rabac1	93.8819	112.12	146.409	56.7743	113.252	104.487
Uchl3	105.405	94.5819	40.6054	199.535	77.6921	103.564
Ndfip1	101.564	0	23.4357	222.412	169.147	103.312
Psmb4	105.266	31.4407	70.0353	150.338	156.704	102.757
Gm8797	125.563	71.0511	49.6122	166.083	101.22	102.706
Carhsp1	91.5529	160.898	61.7894	136.278	62.8798	102.679
Cuta	49.4032	79.189	103.331	175.9	103.227	102.21
Ndufs7	94.3227	85.4019	51.7213	117.108	162.445	102.2
Mtch1	81.2963	177.422	83.3033	56.7502	109.574	101.669
Pafah1b3	112.69	82.6176	89.9147	127.674	95.3879	101.657
1500011B03Rik	92.8101	40.8293	63.8549	182.879	123.59	100.793
Nipsnap3b	98.6243	25.0595	42.2368	246.225	91.4911	100.727
Rpp21	115.257	139.516	112.871	73.7751	61.0811	100.5
Mnx1	131.332	86.5771	103.946	107.503	71.7236	100.216
Ywhaz	104.88	13.4735	34.5875	172.271	173.173	99.677
Spcs1	58.8542	84.716	36.8711	204.71	112.524	99.5351
Bola2	94.7737	175.097	103.879	62.9652	59.4166	99.2263
Cdc42	142.868	33.2578	44.09	140.81	134.526	99.1104
Clta	94.3586	38.2229	57.2822	198.743	104.665	98.6544
Ccl27b	165.156	62.4135	140.041	82.4447	39.1906	97.8492
2700060E02Rik	130.271	96.068	77.1658	72.9823	111.775	97.6524
Mrpl28	104.069	68.3184	40.7952	144.613	128.704	97.2999
Pin1	99.4412	134.812	56.7139	105	89.9569	97.1847
Anxa2	90.581	60.6534	41.3409	128.449	164.779	97.1607
Slirp	82.9149	100.679	80.2087	100.503	119.84	96.829
2310039H08Rik	68.383	107.235	70.4889	97.2371	139.817	96.6324
Pdrg1	70.2328	199.174	74.46	42.7965	95.9043	96.5135
Paip2	106.883	114.427	48.0904	111.043	101.79	96.4467
Znhit1	109.485	90.9149	73.4618	64.7182	143.078	96.3316
Pgam1	70.0441	42.1029	71.4205	154.018	137.056	94.9284
Capzb	57.2627	67.8421	22.1067	183.128	143.049	94.6778
Krtcap2	88.2501	94.7659	104.096	111.024	72.4702	94.1212
Dpysl2	94.8997	91.8791	38.2046	164.792	79.7588	93.9069
Cfl2	144.132	15.7891	74.7035	124.563	109.403	93.718
Pfn2	167.145	11.4706	57.5264	132.788	99.406	93.6671
H2afz	74.6529	63.4766	65.6083	98.6458	165.476	93.572
Rps15a	106.558	113.961	125.808	62.1029	58.6782	93.4217
Pcp4	137.892	53.0205	75.8502	50.2547	148.4	93.0835
Rpl10-ps3	121.86	92.8229	113.516	73.5866	63.1347	92.9841
Arhgdia	44.5176	52.1293	116.943	160.433	89.9925	92.8031
Dcn	0	9.94397	0	251.929	201.229	92.6203
Tm2d1	42.4028	24.3369	29.0861	240.84	125.793	92.4917
Mettl26	35.1624	86.705	99.7767	145.745	91.7824	91.8344
2310036O22Rik	65.3281	79.0332	143.12	87.09	84.5315	91.8206
Polr2i	77.2181	146.362	123.805	94.1909	16.7965	91.6745
Elof1	51.9324	64.7753	86.6842	97.622	156.796	91.5619
Ldha	99.4841	56.3472	68.6322	92.8819	138.548	91.1787
Basp1	118.231	37.2502	86.6869	96.6897	114.627	90.697
Cript	53.6537	61.0077	28.8892	126.431	182.256	90.4476
Idnk	95.201	80.6437	108.182	90.513	77.4071	90.3895
Mrpl14	126.012	95.209	75.0826	92.3051	63.184	90.3585
Shfm1	76.0869	12.4035	57.7468	138.015	167.406	90.3318
Akap6	122.178	121.557	126.276	55.0663	26.3273	90.2809
Bex4	94.2137	9.90358	45.0686	236.321	65.4477	90.1909
Mrps6	55.1372	43.2964	50.1532	41.8626	256.598	89.4094
Hsp90ab1	65.3025	66.3365	36.3374	144.16	134.156	89.2586
Arl2	87.8249	101.502	49.2933	127.847	79.3783	89.1689
Glrx3	116.267	95.0228	46.2923	65.9111	121.976	89.0937
Hypk	78.9721	72.4018	53.365	145.302	94.1813	88.8444
Mrpl53	148.083	32.5276	64.7276	138.067	51.5375	86.9885
Itm2b	0	0.935059	15.6024	142.482	274.938	86.7915
Zfp428	114.614	131.818	69.8563	81.2288	35.3721	86.5777
Lxn	37.3517	32.4316	13.3413	215.115	132.296	86.107
Snx3	33.7302	36.9586	53.3934	135.987	170.267	86.0671
Hsd17b10	121.505	120.699	91.0608	0.435397	95.2423	85.7886
Mrps33	142.954	46.7423	58.3323	22.7143	156.979	85.5443
Ndufaf2	151.871	14.6497	17.284	239.708	3.81581	85.4658
Crip2	53.6697	26.0645	37.1413	224.82	85.5239	85.4438
Prdx5	83.8605	17.8264	66.6231	195.515	62.6406	85.2932
Rps19bp1	147.211	61.92	48.4786	111.667	54.4051	84.7363
Gm10020	92.9965	70.0884	110.407	111.191	37.9161	84.5198
Swi5	109.12	77.9501	46.3611	96.1083	92.3499	84.3779
Eif3g	88.665	56.8218	84.5036	80.8978	110.816	84.3409
Fam162a	23.1992	49.6052	31.6829	73.8694	242.481	84.1675
Uqcrfs1	42.5968	62.6411	6.15022	76.2925	230.553	83.6466
Psmc3	61.161	111.923	64.6312	113.376	65.7352	83.3652
Wdr83os	96.6578	17.6881	53.6627	144.712	101.957	82.9356
Hint2	62.4597	112.498	78.9286	82.5699	74.5073	82.1926
Fkbp2	62.7373	87.519	93.5632	137.237	28.4718	81.9057
Tubb2a	84.7958	14.6528	188.4	71.7135	49.7717	81.8668
Gnb1	100.706	79.6301	14.3379	148.966	60.9662	80.9213
Mrpl41	80.0201	66.277	68.9123	129.194	60.0216	80.885
Eno1	75.8783	56.7106	38.1814	115.046	117.254	80.614
Psmd4	64.8067	63.4686	52.243	152.96	68.2796	80.3515
Ufc1	62.7941	85.2957	44.546	125.042	83.8611	80.3077
Mrps18c	71.6763	38.519	33.4999	127.105	129.684	80.0969
Otub1	93.2955	160.9	43.8077	45.0784	55.7018	79.7567
Bax	26.9425	69.4281	27.1269	142.721	131.05	79.4536
Mrpl27	86.216	40.3945	33.1906	2.29501	234.856	79.3904
1810037I17Rik	28.3873	2.85838	31.074	123.747	209.317	79.0767
Tmem242	62.7394	76.2597	48.3708	107.676	100.139	79.0371
Nutf2-ps1	155.459	5.75646	58.2136	69.989	104.957	78.875
Gm15564	45.3861	6.05795	83.7255	128.724	129.84	78.7466
Arf5	81.3393	103.019	75.6075	48.0092	85.2063	78.6362
Pomp	101.01	45.7691	59.785	100.006	86.0049	78.5149
Ubc	10.7833	0	12.7494	149.833	218.011	78.2754
Hist1h2bc	4.70956	1.12626	0	134.376	250.946	78.2315
Ndufa10	122.27	43.5493	62.9147	68.0346	93.8945	78.1327
Ntan1	92.0768	70.5391	75.1903	105.282	46.3092	77.8796
Gm17018	69.0641	89.7488	48.7418	111.896	66.4199	77.1741
Nrep	154.484	28.0378	30.0218	118.291	54.2018	77.0074
Resp18	56.2591	141.368	100.723	76.1194	8.60775	76.6154
Aprt	82.6316	26.69	57.0962	94.1325	120.78	76.2661
H3f3b	44.2597	25.347	5.63357	203.574	102.234	76.2097
Pfdn6	76.2688	68.788	52.6996	124.114	57.0868	75.7914
Atp6v1g2	68.358	57.7939	36.7372	159.637	56.331	75.7713
Phf5a	80.4596	52.1951	97.5155	58.5049	90.0644	75.7479
Sarnp	36.7186	17.1718	37.0988	188.382	98.6325	75.6007
Rab4b	100.732	154.425	36.5948	84.6283	0	75.276
Clic1	16.3774	0.460772	11.6492	233.409	113.159	75.0111
Tomm22	94.9867	45.431	46.6964	43.1602	143.996	74.8541
Ost4	68.1257	14.3368	67.8792	104.41	115.812	74.1127
Hnrnpa1	41.5659	66.9886	31.4681	136.425	93.0157	73.8926
Rpl22	82.4585	58.6601	98.4852	66.9787	62.4306	73.8026
Sub1	85.1124	16.2411	30.0755	137.907	98.8906	73.6453
Npc2	66.1678	47.5345	44.9857	110.568	96.7045	73.1921
Pcbp2	39.8835	59.2505	18.7063	151.139	95.3725	72.8703
Clpp	44.5125	74.8578	43.0597	69.7652	131.862	72.8114
Ywhab	94.5476	44.6083	41.1454	114.967	68.6202	72.7778
Rab11a	51.8429	8.31146	19.3319	164.141	120.12	72.7496
Pcp4l1	29.1234	138.768	27.6413	102.135	64.0751	72.3485
Rnf5	83.5589	38.0089	77.4402	78.884	83.3611	72.2506
Cetn3	48.5759	29.8713	25.1734	148.782	107.817	72.0438
Emc6	86.9621	56.2383	96.5646	36.7444	82.6587	71.8336
Polr2g	78.8688	44.8844	26.0754	87.897	121.103	71.7658
Rpl21	91.4984	75.5789	89.7448	47.3725	54.1048	71.6599
Myl12a	73.9052	41.4335	20.4266	94.2791	127.772	71.5632
Ssna1	69.2704	70.1602	17.7378	184.248	13.0533	70.8939
Pet100	74.1518	145.109	57.6666	37.297	39.7458	70.7941
Chchd6	70.9283	91.4478	44.4163	125.364	21.3679	70.7049
Txnl4a	46.7981	71.3221	52.9437	102.683	79.4474	70.6389
Nudc	75.4058	111.106	51.1789	38.8661	74.5461	70.2205
Fsd1	78.3274	116.657	104.545	3.87971	47.2195	70.1257
Phlda3	0	68.0584	0	243.241	38.4616	69.9521
Timm23	59.1938	43.6279	30.039	91.4485	119.786	68.8189
Slc25a5	47.9082	70.0007	71.8085	105.75	47.2223	68.538
Psma3	56.3018	45.5549	40.2562	136.715	63.685	68.5025
Tceb1	71.5927	27.3936	43.4928	86.6581	113.022	68.4317
Commd6	83.9028	55.1784	62.1415	53.0091	87.3537	68.3171
Lsm5	54.707	14.6528	26.4607	237.618	7.94478	68.2766
Ndufa9	70.1166	70.2282	77.8028	6.45573	116.625	68.2456
Gm10053	80.3553	38.433	42.3996	90.5185	88.5356	68.0484
Txn2	70.0166	29.9423	66.9346	109.322	62.891	67.8214
Anapc11	87.3927	70.9762	70.1188	61.4653	48.0873	67.608
Dnlz	40.7128	130.48	49.4456	56.7858	59.2772	67.3402
Mrpl55	81.8463	132.37	75.0938	45.6739	0.360402	67.069
Atp5f1	65.4405	38.367	49.8269	70.3506	110.995	66.996
C330021F23Rik	77.1872	66.0633	109.735	37.2959	44.3145	66.9191
Use1	78.2774	54.9359	97.7925	45.4066	58.1326	66.909
Pmm1	37.1471	57.6309	49.2215	120.317	69.3333	66.73
Rhoc	77.1226	1.02463	41.4475	44.0101	168.825	66.4859
Arf4	35.7344	7.07228	22.35	115.922	151.316	66.479
Fam195b	47.9919	0	88.9278	136.658	57.1657	66.1486
Ddt	85.1985	30.0259	69.4045	97.9682	47.8827	66.096
Cystm1	52.4817	32.1064	25.3844	157.007	62.9487	65.9856
Cib2	108.244	48.012	46.7984	79.6646	46.2344	65.7907
Rpl35a	83.805	42.0812	88.6775	48.5647	63.8233	65.3903
Prr13	79.3328	37.1479	25.2234	86.8341	98.3388	65.3754
Eef1e1	70.5338	0	33.3036	104.048	117.998	65.1767
Cpe	17.2714	34.3137	6.10473	91.1944	176.625	65.1019
Atp6v0e2	78.6126	43.8661	83.7924	26.5839	91.2508	64.8212
Mrps16	97.9854	114.234	75.5337	4.99245	30.7354	64.6962
Immp1l	76.2209	0	79.8776	99.4182	66.6627	64.4359
Sdhaf4	20.8212	125.193	27.8146	75.0078	72.8409	64.3355
Ctsl	2.19827	1.26169	0.85061	187.808	128.072	64.0383
Deb1	60.8857	116.754	59.1724	43.9557	39.0696	63.9676
Asns	59.2492	48.4931	49.6529	92.3656	69.8313	63.9184
Uqcc3	73.1714	15.9986	65.7273	101.576	62.9539	63.8855
Acot13	96.1508	73.5804	31.3917	2.35151	115.506	63.7961
Hotairm1	63.4067	98.6628	105.5	22.0544	29.2496	63.7747
Zfp580	86.1048	67.2105	89.958	59.2998	15.0054	63.5157
Ccdc28b	97.0922	76.9194	41.7897	47.9788	53.5286	63.4617
Tmem59	0	0	12.6394	226.498	74.8908	62.8056
Hmga1	77.0758	49.1526	43.8094	72.9861	70.3067	62.6661
Gng2	72.0487	63.4443	42.7731	65.011	68.2934	62.3141
Tonsl	57.5222	76.9771	43.8239	70.3637	62.5057	62.2385
Tmem254c	15.8851	53.4455	11.1276	103.241	126.107	61.9613
Tnfrsf12a	0.899853	0	1.74097	107.395	199.096	61.8263
Pdhb	28.5935	0	19.7573	22.4536	238.281	61.8171
Srm	53.6518	75.6871	80.7345	45.9468	51.8511	61.5743
Snca	141.381	36.4938	52.1015	45.5796	28.4823	60.8076
Crcp	88.0227	67.9879	19.0397	96.6273	31.7591	60.6873
Mrpl57	64.5905	63.9287	74.0399	59.1686	41.4626	60.638
Rwdd1	67.1278	58.3753	15.4963	137.306	23.4591	60.353
Vegfb	51.2916	38.735	69.9869	91.55	48.8899	60.0907
Cct5	62.3157	38.0676	40.5858	73.4347	86.0438	60.0895
Cyc1	54.4321	72.2016	76.526	46.3854	50.8391	60.0768
Pmvk	152.267	32.9056	76.3403	16.1659	22.4716	60.0302
Stmn4	80.9572	114.216	49.0015	35.1003	20.6703	59.989
Cfdp1	96.366	32.3691	14.2322	38.38	118.455	59.9605
Gm5093	68.063	55.5796	75.4769	50.8847	49.6347	59.9278
Apoo	66.977	38.3091	30.0577	163.014	0	59.6716
Map1b	86.9337	74.2763	48.9442	51.1167	36.32	59.5182
Gm44510	46.655	116.511	50.4963	44.3936	39.1204	59.4353
Uba52	65.9464	111.225	81.1415	14.3361	23.9672	59.3232
Grina	16.3791	4.89622	33.6697	94.1352	146.479	59.1119
Mcts1	74.4656	29.5481	29.3477	136.34	25.6808	59.0764
Vapa	68.6906	33.8648	18.9123	99.5896	72.2211	58.6557
Ier3ip1	82.3551	38.0765	47.3577	48.6371	76.02	58.4893
Gm13306	100.171	40.3058	86.9038	38.8861	23.0909	57.8715
Snrpd1	105.602	27.73	39.0594	89.1268	27.4173	57.7871
Atp5a1	66.8922	16.3935	40.6437	99.3285	65.644	57.7804
Psmc6	27.7033	25.4403	3.21589	215.724	16.3294	57.6825
Ubxn1	64.9108	73.7344	55.7281	35.4539	58.5698	57.6794
Mrpl33	59.9707	58.8375	50.5757	73.8253	44.4604	57.5339
Laptm4a	0.488753	0	5.67361	155.232	125.048	57.2884
Nap1l5	132.052	53.0443	20.0022	70.4899	10.4376	57.2051
Arpc5	63.2024	0.364205	31.6747	118.442	71.2295	56.9826
Gstm5	130.187	59.0239	71.4961	0.442211	23.4591	56.9217
Gm10801	34.3872	60.854	83.1623	40.3675	64.6264	56.6795
Aco2	69.9125	47.7082	98.8614	2.46852	64.2883	56.6478
Gstm1	18.2371	25.3237	5.12185	58.3178	175.895	56.5791
Hspa8	24.1774	40.0877	16.3718	126.274	75.0421	56.3906
Mcf2l	43.1921	123.56	104.784	8.7252	0.957241	56.2438
Rpl13-ps3	77.7681	7.97048	111.501	49.8125	30.8444	55.5794
Cops5	35.6656	42.7011	33.166	116.3	49.6328	55.4932
Gabarapl1	70.5989	57.6503	18.7394	101.911	28.5001	55.48
Smim4	58.2297	18.5671	43.004	86.5685	70.8709	55.448
Tmem254b	13.4458	53.2218	10.3159	87.6897	112.288	55.3922
Ina	42.793	107.198	23.5442	31.5714	71.7419	55.3697
Tpgs1	84.216	99.3812	13.7048	0	79.3383	55.328
Tmem254a	13.4458	53.2218	9.86734	87.6897	112.288	55.3025
Zbed5	50.677	44.9781	40.5998	71.211	69.0281	55.2988
Ccng1	1.97394	0.236028	5.48985	83.6775	184.856	55.2466
Emd	43.7239	20.7479	45.2942	113.837	51.9098	55.1026
Vdac1	61.8498	6.96048	75.1888	84.7718	46.196	54.9934
Spag7	32.2032	39.2061	46.445	80.5714	76.5275	54.9906
Selenos	0	0	0.567553	67.7256	206.242	54.9071
Dctn2	80.8728	12.9655	57.6915	32.1172	90.7	54.8694
Chmp2a	49.9651	34.2415	17.3138	171.197	0	54.5435
Dad1	46.0276	34.2918	55.4426	88.7549	47.5426	54.4119
Hpcal1	54.4028	20.71	31.1467	19.5502	146.062	54.3742
Naca	55.6845	50.2024	60.4216	63.5527	41.6755	54.3074
Gm6525	69.8973	61.2232	73.3186	37.3468	29.1359	54.1844
Higd1a	53.8749	55.0802	24.8174	49.822	87.2979	54.1785
Cotl1	11.4021	0	80.361	146.952	31.5402	54.051
Cdr1	139.743	0	114.524	0	15.8423	54.022
Snrnp25	59.1025	3.98141	41.0683	51.0314	114.844	54.0056
Dgcr6	92.3168	56.9282	87.8996	5.11187	27.5275	53.9568
Ndufb5	59.1585	37.6711	54.2068	66.3013	50.8331	53.6342
Ccl27a	91.5045	41.1501	75.8222	35.9011	23.3572	53.547
Gsto1	18.4936	35.8023	13.2045	90.1705	110.024	53.5391
Nsa2	61.2979	60.4878	62.7302	48.6033	34.1746	53.4588
Pcsk1n	58.0867	43.0907	33.6381	38.9133	91.9848	53.1427
Chmp5	14.8325	0	7.72604	107.151	135.48	53.0378
Cnbp	12.8442	0.8191	1.93278	51.3768	197.624	52.9194
Snhg9	18.9412	31.7077	73.2919	101.911	38.4291	52.8563
2810428I15Rik	72.2925	33.2118	106.28	30.7077	20.9241	52.6832
Pfdn4	54.3319	17.1049	25.9466	63.0182	102.374	52.5551
Pgp	81.0026	0	68.5639	112.809	0	52.4751
Mrpl12	48.0793	55.7309	45.4157	30.2493	82.8693	52.4689
Map1lc3b	54.0662	34.1849	17.0621	93.3012	62.8788	52.2987
Gdi2	28.1203	31.2279	24.3885	77.5731	99.1256	52.0871
Psmc1	77.6363	29.4876	19.3278	61.0565	72.1735	51.9364
Zfp706	78.546	14.0879	26.9737	57.8848	81.7765	51.8538
Slc39a1	3.29908	0	0.354601	189.338	65.7597	51.7503
Trappc4	64.531	51.8929	33.9563	67.7527	39.9817	51.6229
Ndufs3	58.4867	67.7454	25.7872	59.6802	46.3941	51.6187
Hspa5	0.819635	0	0.198221	117.198	138.636	51.3704
Cd81	15.6516	0	5.24104	175.295	59.7818	51.1939
Zswim7	39.0662	0	41.2267	145.919	28.8218	51.0067
Llph	30.2753	17.4857	50.2855	104.684	51.9699	50.9401
Ghitm	9.5628	33.6307	4.35327	41.455	165.064	50.8132
Rpl7a-ps5	64.4282	53.4131	74.7904	28.7125	32.5644	50.7817
Slc25a1	95.9746	12.952	77.8179	25.4523	41.3338	50.7061
Etfb	25.3119	33.4705	23.7655	115.554	55.0112	50.6226
Pdia3	0	18.2211	1.33526	103.703	129.47	50.5459
Trmt112	59.0356	39.6649	35.3531	3.6668	114.972	50.5386
Psme2	60.4233	69.0775	36.5914	15.0577	70.9212	50.4142
Acyp2	30.1237	0	0	169.609	51.8958	50.3257
Plekhj1	79.8418	43.4546	65.251	51.6217	11.1716	50.2681
Gnb2	60.6234	52.1431	39.1787	44.6867	54.1818	50.1627
Sdhc	30.1296	0	30.4359	93.5533	96.1207	50.0479
Gm4950	28.044	24.1436	54.2573	85.0461	57.4964	49.7975
Ctsd	0.368592	0	1.78281	61.7789	184.673	49.7207
Mrpl40	47.1111	1.36562	19.3342	180.623	0	49.6868
Psme1	73.7497	21.0141	48.5737	83.403	21.6148	49.6711
Nme2	59.2013	67.9567	52.9739	30.8875	36.3495	49.4738
Copz1	45.1711	0	54.7466	123.594	23.7293	49.4482
Psmb10	59.973	54.9379	38.3493	64.9668	28.8726	49.4199
Mlf2	46.2193	26.8504	40.4234	46.3843	85.0062	48.9767
Dynll2	65.2453	121.492	32.1707	12.8067	13.1224	48.9673
Mdh1	7.0891	0.322918	22.8591	125.93	88.5321	48.9467
Ran	60.2596	2.19294	32.6313	79.2399	70.0819	48.8811
Fam89b	43.7221	50.7368	27.0412	104.241	18.3689	48.822
Nudt14	67.7511	2.09062	63.4256	23.518	86.3489	48.6269
Mrpl21	55.5873	34.2124	30.4297	80.0927	42.7006	48.6045
Phb	81.5585	67.0827	28.6896	39.8926	25.7312	48.5909
Polr2m	61.131	33.1709	23.8618	105.615	18.9342	48.5426
Mrpl18	22.9347	23.7176	11.9925	129.361	54.2756	48.4562
Pcbd1	37.4902	2.04927	27.9771	99.8959	74.1181	48.3061
1700047I17Rik2	51.1583	0	36.3589	71.4943	81.6077	48.1238
Aurkaip1	79.0011	15.959	45.5688	23.6811	76.0806	48.0581
Pgk1	37.4582	34.7234	30.2586	72.7838	64.9877	48.0424
Rab7	27.5572	22.2318	13.4895	83.3643	92.8878	47.9061
Idh3g	34.0079	50.945	9.31073	91.6452	53.4439	47.8705
Gm9803	187.78	7.36172	29.7789	5.01905	8.54659	47.6973
Cope	34.3729	0.24722	30.2509	117.142	55.0839	47.4193
Sar1b	17.2621	0	43.4167	51.3359	124.754	47.3537
Ap1s1	73.3303	15.0852	29.3663	78.1638	40.5833	47.3058
Smim12	24.5892	61.6425	11.4832	52.5331	85.8332	47.2163
Selenof	13.8495	5.12828	5.76233	161.609	47.7058	46.8109
Atp6v0b	26.1953	0	8.58303	82.3883	116.58	46.7494
Eif4ebp1	5.52451	0.377473	11.8336	141.029	74.33	46.6189
Mcee	9.97086	0	20.1677	57.3421	144.414	46.3789
Hist1h2al	32.0948	8.77174	13.306	107.647	68.5432	46.0725
Gm5218	37.2713	42.7835	86.5317	29.1688	34.2274	45.9965
Yif1a	16.2516	0	15.7212	152.926	44.3763	45.855
Gtf2h5	52.3757	17.8473	46.3172	90.5991	21.5071	45.7293
Arpc3	72.1609	14.7058	38.5449	63.6351	38.3266	45.4747
Mrps12	28.3298	35.0701	32.2414	73.9036	57.6554	45.44
Mrps28	21.0276	0	3.21178	126.31	76.1066	45.3311
Kif5b	38.2012	61.315	84.2243	29.2699	13.3138	45.2648
Ube2b	9.37481	0	5.12586	99.6846	111.597	45.1565
Tmsb15b1	69.0878	35.8762	57.2854	15.4482	48.0583	45.1512
Mrps18a	39.6879	26.2831	32.2588	58.965	68.2088	45.0807
Tubb3	6.03065	14.2001	71.8009	68.6766	64.595	45.0607
Inpp5f	61.1162	24.9984	8.76246	74.2844	55.9892	45.0301
Sprr1a	64.5081	0	5.20022	154.959	0	44.9335
Praf2	50.4791	82.9549	30.6763	0	60.5371	44.9295
Cdc34	37.0794	15.1073	45.1686	67.1726	58.6582	44.6372
Kdelr2	0	2.26607	2.29162	119.58	96.9348	44.2144
Gm10320	24.6649	26.7397	54.0823	58.981	56.1872	44.131
Gm5617	27.7429	64.004	61.5683	67.0511	0	44.0733
Gm16519	24.8094	49.1594	41.1424	58.9415	46.172	44.045
Grpel1	29.7204	24.6705	15.4444	76.0896	73.7539	43.9358
Med30	68.6482	19.034	39.4596	92.1362	0	43.8556
Rpl13a-ps1	16.9913	33.8615	31.5038	95.1143	41.7307	43.8403
Vim	26.4919	4.01969	22.2692	83.5266	81.9397	43.6494
Scpep1	5.37209	0	2.3985	84.6235	125.672	43.6133
Trappc6a	48.536	74.0768	53.2825	3.91227	37.7354	43.5086
Pkm	23.9122	27.515	28.6633	72.4371	64.9084	43.4872
Cirbp	71.5477	25.7847	36.3768	34.5077	48.7541	43.3942
Tmem261	30.4056	4.47465	35.0696	122.791	23.4767	43.2436
2900011O08Rik	78.5149	5.53773	36.0511	33.5076	62.4358	43.2094
Zwint	35.1783	23.7425	17.0151	25.1091	114.529	43.1148
Dctn5	18.9733	57.2647	27.2147	106.031	5.30957	42.9587
Morn4	92.0957	97.6822	23.5419	0	1.01909	42.8678
Tubb4a	10.8903	0	13.9211	162.847	25.916	42.7149
Tagln2	28.3026	74.8505	23.3525	0.271443	86.5777	42.671
Rtn1	59.9642	18.844	28.0612	65.6489	40.4992	42.6035
Esd	35.2699	6.89543	27.1456	78.5763	64.9877	42.575
Slc25a3	25.7626	26.5855	20.3905	76.9819	61.2887	42.2018
H3f3a	65.536	6.62387	34.4497	50.9663	52.2877	41.9727
1700037H04Rik	37.9072	30.4594	49.8712	30.6553	60.3936	41.8573
Tsg101	91.7346	0	33.1626	4.55428	78.7719	41.6447
Psmc5	62.1635	26.1642	54.7224	42.1629	22.8346	41.6095
Ywhah	62.1474	31.7358	12.4306	46.0161	55.1857	41.5031
Mcrs1	23.5306	0	22.7626	91.1905	69.0013	41.297
Npm1	18.5343	3.73252	10.0656	73.5855	100.415	41.2666
Cela1	0	0	0.759996	126.556	77.8521	41.0335
Napa	57.9079	0	10.4065	69.1131	66.7726	40.84
Commd3	28.6373	38.0667	39.5752	27.6509	69.8964	40.7653
Nabp2	53.9223	40.3388	34.4405	27.2766	47.6877	40.7332
Dpm3	25.4593	38.7856	41.0472	47.9666	50.3446	40.7207
Prdx6	26.877	34.8551	20.7649	95.877	24.732	40.6212
Mrpl23	50.5774	46.0045	42.7464	13.657	49.2702	40.4511
Rala	21.3088	50.3411	28.1091	71.8012	30.3388	40.3798
Manbal	55.5787	36.6916	43.1632	51.052	14.7117	40.2394
Snx6	13.9333	3.0096	14.7829	144.804	24.5732	40.2205
Nudt3	36.2881	19.9943	35.9462	100.155	8.67984	40.2126
Cox6b2	5.47465	0	0	34.1739	161.349	40.1995
Mpc2	54.0419	27.7664	40.4071	36.9376	41.6299	40.1566
Ndufab1	42.176	33.3595	37.9983	45.1591	41.9445	40.1275
Rhox5	5.74641	94.5464	21.1237	0	78.5429	39.9919
Pgrmc1	0	0.446381	0	78.5177	120.787	39.9501
Palm	33.0149	35.3335	67.0368	63.315	0.698101	39.8796
Polr2d	0	0	21.0446	73.3033	103.761	39.6218
4933434E20Rik	49.7643	35.5811	21.4911	66.6484	24.5093	39.5988
Ndufs2	36.3408	18.2773	37.3292	69.1466	36.4852	39.5158
Mrpl2	5.18454	129.653	22.2107	38.6424	1.58177	39.4545
Psmc4	38.4603	0.383231	4.65063	51.7331	101.817	39.4088
Ctsf	0	0	2.9711	103.872	90.1438	39.3974
Atp6v1e1	22.56	2.01686	9.38216	77.2778	85.3738	39.3221
Zfp652os	0	52.4834	28.0986	0	115.796	39.2756
Eid1	85.5797	25.0002	35.6924	0	49.6867	39.1918
C1qtnf4	40.9768	33.4142	92.9251	24.0953	4.30387	39.1431
Cplx1	45.9209	18.5553	58.9742	3.87263	68.1424	39.0931
Hprt	20.8404	5.78772	0	35.5134	133.236	39.0756
Perp	0	0.424657	0	110.018	84.1901	38.9266
Ngdn	0	48.435	17.4932	81.6111	46.9618	38.9002
Cltb	51.9793	54.49	41.1561	26.2372	20.5292	38.8784
Pigp	11.4746	17.123	26.6401	99.6787	39.209	38.8251
Psma5	11.8078	0.627502	16.499	66.3115	98.6275	38.7746
Eif3i	21.5352	44.335	24.2289	51.2936	50.5909	38.3967
Isca2	80.8655	44.8844	11.5891	0	54.5819	38.3842
Cwc15	25.9251	17.9399	10.1383	74.1056	60.7857	37.7789
Pold4	23.8066	0	45.1379	119.239	0	37.6368
Atxn10	38.5931	0	13.8272	34.0252	101.348	37.5587
Tmem126a	42.1478	31.609	27.3989	48.1583	37.7334	37.4095
Bmyc	39.6695	26.1412	30.6998	78.7639	11.6726	37.3894
Hist1h4i	4.76786	44.468	4.61225	130.597	2.0365	37.2964
Gipc1	32.5774	94.9266	22.7871	25.4953	9.41924	37.0411
Set	31.5112	8.75773	10.7102	85.8132	47.9263	36.9437
Mapk3	62.1987	21.3017	30.8272	64.1015	4.9198	36.6698
Ndufaf8	24.9369	27.8298	51.2615	37.2698	40.83	36.4256
Wbp1	31.0129	67.2665	53.0245	12.9351	17.7134	36.3905
C1d	50.7571	16.3919	10.0719	36.356	68.0044	36.3163
Rab18	19.1971	0	3.3427	91.1444	66.7453	36.0859
Ddah1	22.1916	24.7659	17.4685	66.4042	49.4378	36.0536
Ccnd2	0	0	0.089093	101.929	78.2437	36.0524
Rtca	53.4685	54.2332	32.1042	5.11035	35.0445	35.9921
Bcas2	30.596	33.988	15.0851	38.3629	61.0425	35.8149
Gfer	30.7567	35.9592	26.9193	40.4357	44.833	35.7808
Gtf2f1	13.6267	0	74.6978	45.7514	44.6229	35.7398
Polr3k	51.0393	0	17.9784	52.4623	57.1076	35.7175
Eif3l	13.7331	0.875784	13.7277	108.969	41.2563	35.7123
Mospd3	36.7545	54.09	36.9224	38.1066	12.4787	35.6704
Atp6v1c1	10.3309	13.8353	15.99	56.5954	81.5458	35.6595
Tmem208	23.5135	25.784	33.2869	39.2722	56.3406	35.6394
BC029214	52.4297	12.438	43.4151	42.3996	26.694	35.4753
Nsg1	61.1847	18.5639	16.1658	19.8636	60.9022	35.336
Bri3	25.7654	92.0474	52.9009	5.48685	0.449191	35.3299
Ptov1	51.0103	48.205	36.2132	13.0119	27.85	35.2581
Vcpkmt	58.2206	0	39.1794	78.6911	0	35.2182
Ube2n	38.9288	11.8388	35.4814	38.8895	50.7479	35.1773
Fam131c	13.3038	144.614	6.43477	0	11.3649	35.1436
Bbip1	55.3789	51.6415	23.9219	21.8062	22.6126	35.0722
Gm6563	25.927	20.9856	26.0454	55.2789	46.8523	35.0178
Nsmce1	41.0784	41.1658	22.0765	58.6832	11.4187	34.8845
Rundc3a	38.0095	66.7992	43.6097	16.9102	9.0614	34.878
Nol7	42.1078	31.1249	34.716	20.9082	45.3725	34.8459
Mt3	34.955	7.77608	68.4146	11.1333	51.7353	34.8029
Timp1	16.5895	70.9444	0	81.4624	5.0018	34.7996
Laptm4b	9.1361	0	12.815	81.9267	70.0463	34.7848
Ddah2	46.2382	40.5879	15.7867	23.4147	47.8641	34.7783
Mad2l2	32.058	69.5517	26.8555	13.579	31.762	34.7612
Hsp90aa1	9.69946	1.68696	6.18418	122.776	33.2376	34.7169
Bud31	32.3142	26.2743	29.1755	44.9587	39.5668	34.4579
Fibp	34.9419	28.0766	38.5336	15.0402	55.52	34.4225
Rpl13a	32.7931	24.3111	32.9124	48.1202	33.7917	34.3857
Anapc5	39.7049	13.1576	16.7353	63.4413	38.8849	34.3848
Cebpzos	47.5037	16.8571	37.059	56.9642	12.7632	34.2295
Tmem50a	6.14097	1.9581	15.1814	61.8545	85.1015	34.0473
Fcf1	40.3411	24.4894	21.0132	2.52975	81.1841	33.9115
Sap18	29.5652	0.438471	16.6281	107.618	15.0755	33.8651
Gde1	45.0692	45.0718	9.41326	37.4091	32.157	33.8241
Polr1d	33.3182	3.26886	45.7291	53.673	31.5033	33.4985
Stx7	68.9781	0.331572	48.2847	16.9544	32.5717	33.4241
Gm5148	35.3199	37.3985	62.7471	15.6462	15.4657	33.3155
Cmpk1	44.0881	20.3597	20.5892	24.6218	56.7105	33.2739
Evl	49.5176	73.8193	34.8374	3.14552	4.3949	33.143
Cnn3	25.3947	20.4708	6.6245	75.3651	37.6593	33.1029
Surf1	20.2675	27.4261	35.8646	42.5551	38.8503	32.9927
Pdlim7	37.7075	14.8725	24.0298	40.559	46.7914	32.792
Cct2	21.6419	14.7872	36.3167	41.1905	49.9925	32.7858
Abhd17a	64.4177	0.53583	43.3497	2.92253	52.6369	32.7726
Lamp1	9.71841	0.30988	0	19.0142	134.078	32.6241
Gdap1l1	59.7858	0	68.8816	0	33.7137	32.4762
Ndufaf3	21.9624	0.456711	36.4869	81.5802	21.8205	32.4613
Pcbd2	85.7036	18.2182	46.0591	0	12.2022	32.4366
Gm21586	42.6714	78.4971	31.7529	6.4221	2.80404	32.4295
Bloc1s1	32.9669	41.8326	35.1451	36.8573	15.2306	32.4065
Vdac3	28.6188	1.37645	17.6316	54.3248	60.0271	32.3958
Alg3	7.16658	59.9846	0.577723	93.4768	0.255088	32.2922
Flywch2	73.0833	36.6194	20.1994	0	30.8444	32.1493
Ass1	0	0	1.38902	124.079	35.2654	32.1467
Tomm5	35.9402	0	23.1781	100.268	1.27926	32.1331
Mdp1	44.003	28.2209	25.6368	62.2866	0	32.0295
Rnaset2a	0	0	6.65827	108.181	44.9804	31.964
Snap47	46.0901	39.7111	12.9647	58.4118	2.37354	31.9102
Ly6e	2.97708	29.7924	3.32297	73.3315	50.0814	31.9011
Ap4s1	60.7292	0	33.1394	16.2486	48.8855	31.8005
Lsm10	32.1628	58.0163	10.6673	58.1326	0	31.7958
Haus7	22.2967	87.6198	8.16124	40.8728	0	31.7901
Canx	0.553948	0.176631	0.178623	85.7412	72.0865	31.7474
Rpl22l1	39.6465	17.087	22.7586	55.4064	23.4474	31.6692
Olfm1	43.1694	0.466608	29.02	62.6702	22.7101	31.6073
Csrp2	11.5779	0	48.2461	58.6636	39.1816	31.5338
Smim8	12.6254	8.78336	11.103	61.38	63.4864	31.4756
Akip1	13.2806	12.7039	10.2777	55.8649	65.2342	31.4723
Gm19196	56.8487	39.6828	26.7535	0	33.4695	31.3509
Cuedc2	54.9133	0	34.1184	14.5581	53.0124	31.3204
Rsl24d1	12.1197	6.76283	5.86207	39.5206	92.3176	31.3166
P4hb	0.302887	0.579468	0	2.76548	152.788	31.2872
Hmga1-rs1	12.2576	14.2743	8.24872	34.7568	86.7286	31.2532
Pgls	30.5709	21.3279	49.585	47.9699	6.67614	31.226
Gatad1	24.9489	49.3221	20.3133	34.5758	26.4635	31.1247
Mtpn	7.22132	0	4.4454	68.7879	74.9613	31.0832
Vbp1	12.1936	0.777608	12.9752	64.944	64.4087	31.0598
Itm2c	0	0	3.70174	56.9456	94.3535	31.0002
Uqcrc1	44.8473	40.0933	35.2745	22.5511	12.1737	30.988
Tsen34	2.72824	0.326222	14.8455	90.7435	46.1756	30.9638
Hmgn1	7.26392	0	2.60253	88.9564	55.7326	30.9111
Cacybp	27.9184	52.7185	14.3805	18.917	40.4204	30.871
Snrpf	30.1937	41.3983	43.8123	13.1276	25.7933	30.865
Ssr2	27.8935	15.12	9.44409	27.2871	74.4635	30.8416
Shisa4	25.8032	0	13.1739	49.3158	65.6688	30.7923
Polr2j	32.1238	18.7371	40.1705	39.3455	23.4262	30.7606
2610318N02Rik	26.6839	5.10503	28.3942	78.3111	15.1017	30.7192
Gm561	33.1169	0	49.8338	1.19988	69.1544	30.661
Aip	19.6843	50.9255	20.773	36.1786	24.8412	30.4805
Sf3b6	24.0927	21.5596	15.7882	86.1656	4.64741	30.4507
Ociad2	25.1499	45.0704	26.7928	12.042	42.9692	30.4049
4833439L19Rik	32.0847	5.72214	33.1417	25.1806	55.398	30.3054
Insig1	26.6159	4.82403	4.6074	84.5982	30.3957	30.2082
Tspan3	0	0	0.392268	65.3209	84.4361	30.0299
Tprgl	25.8963	51.0224	4.48676	0	68.6777	30.0166
Mcts2	49.1396	1.80792	17.3689	0	81.5343	29.9701
Rnf181	20.9065	8.69507	18.7586	37.7422	63.285	29.8775
Fbxo2	16.1471	103.616	21.4776	3.51022	4.59793	29.8698
Cyb5r3	23.1862	51.3018	13.2626	35.2394	26.0075	29.7995
Pigyl	43.4952	0	46.3911	38.5492	20.4836	29.7838
Coa6	8.12036	0	5.61095	128.614	6.44141	29.7573
Pcbp1	27.9382	6.79451	31.6071	51.5734	30.541	29.6908
Nxf1	26.9532	32.0205	31.6807	26.5562	30.0192	29.4459
Elp5	31.731	22.0422	25.214	34.9828	33.2378	29.4416
1110065P20Rik	25.5486	26.4424	46.5934	26.4954	22.0041	29.4168
Csnk2b	52.8236	0.802061	21.4942	48.6676	22.3835	29.2342
Tcf25	40.836	16.6094	14.4638	52.3205	21.5625	29.1584
Gpi1	29.2793	28.0079	26.2448	26.1025	36.0266	29.1322
Znhit2	8.11765	0	0	73.235	64.1449	29.0995
Dpm2	25.4999	0	25.5183	37.5616	56.9002	29.096
Capns1	41.2814	30.1186	14.8906	42.6654	16.4371	29.0786
Msrb1	8.26606	13.8375	9.32898	63.7922	50.018	29.0485
U2af1	14.235	0	34.4261	58.0231	38.3814	29.0131
Vps25	32.1925	15.6497	26.0366	37.1715	33.8124	28.9725
Stub1	34.7245	0	11.5313	40.5607	57.5566	28.8746
Ndufv1	21.3116	46.0334	47.8825	28.9186	0	28.8292
Psmc2	12.9183	12.5221	15.1626	22.4665	80.854	28.7847
Sf3b5	21.8839	0.431622	19.8602	74.8917	26.5964	28.7328
Alad	0	0	17.0254	51.0473	75.5697	28.7285
Ube2l3	19.6558	22.6516	12.4267	52.4871	36.0944	28.6631
C1qbp	34.0368	0.586645	19.8742	54.7947	33.9223	28.6429
Sdha	13.8364	0	19.2136	38.7146	71.2051	28.5939
Cs	12.8697	0	4.4463	75.9389	49.2115	28.4933
Qdpr	45.5573	16.2263	20.1599	47.7276	12.6276	28.4597
Eno1b	25.1534	15.0972	22.424	36.3468	43.1857	28.4414
Tusc2	10.1948	53.8688	4.69622	73.1364	0	28.3793
Sdf2	1.14397	0	0	52.9707	87.7081	28.3646
Cdk16	25.3357	16.8512	34.0825	6.1962	58.9271	28.2785
Dnajc19	38.3033	28.2005	25.1878	43.2244	6.25008	28.2332
Mydgf	5.84986	43.2745	2.64083	62.5678	26.6523	28.197
Pbx4	19.9344	19.0687	15.8807	34.6684	50.9204	28.0945
Ccs	7.37846	0	11.103	40.6348	81.2402	28.0713
Cks1b	31.5532	22.8213	17.8673	0	68.044	28.0572
Trak2	26.163	42.92	54.8758	3.10957	12.8983	27.9933
Farsb	56.5578	0	12.1582	67.9468	3.24926	27.9824
Nfu1	27.855	8.59529	21.0351	53.6782	28.6312	27.959
Gm21953	32.8242	62.7977	34.9282	6.4221	2.80404	27.9552
Eri3	36.5989	19.848	25.0897	17.6667	40.4968	27.94
AI413582	30.9928	16.6023	25.1842	50.9358	15.8855	27.9201
Gm5449	24.2734	20.8974	21.133	58.5725	14.515	27.8782
Ppp2r5c	23.1821	16.2882	6.94594	81.8818	11.0409	27.8678
Mrpl49	6.54196	0	16.0645	79.4223	37.1853	27.8428
Vamp2	36.8555	15.0161	5.06179	35.3123	46.8375	27.8166
Gm10273	13.8526	19.8766	29.0344	36.1372	40.1032	27.8008
Arl1	23.4106	0	5.66163	84.9268	24.9984	27.7995
Acyp1	18.8382	0	13.9713	92.1432	13.6788	27.7263
Pde6d	14.7212	0	23.8628	26.7263	73.2449	27.711
Rgs19	7.38324	0	6.39044	72.7339	51.7855	27.6586
Rab26os	1.74358	25.018	30.3601	80.735	0	27.5713
Morf4l1	25.6752	19.3763	12.2897	46.178	34.0383	27.5115
Eif3e	29.8038	13.9858	35.3588	19.8039	38.4304	27.4766
Ift27	40.2453	0	24.0217	47.4677	25.6021	27.4674
Agpat1	13.8603	38.6705	5.30731	16.0071	62.9017	27.3494
Gyg	15.8968	0	6.43727	99.8166	14.3695	27.304
Rab2a	32.501	40.028	3.53703	42.9224	17.3527	27.2682
Prkar1a	13.4366	0.191837	4.85001	60.4251	57.306	27.2419
Med11	7.45605	0	0	75.1005	53.0784	27.127
Psap	0	2.11462	1.83296	73.5265	58.0019	27.0952
Ndn	10.3218	19.9715	15.6581	51.7106	37.4742	27.0272
Rab1b	14.1672	77.2463	23.2981	7.69952	12.7076	27.0237
Pcmt1	14.3263	3.86529	14.2141	58.2155	44.0112	26.9265
Maged1	1.5933	27.8152	2.11929	67.8018	35.1333	26.8926
Hsp90b1	0	0.205588	0.415811	76.9506	56.8235	26.8791
Hdgf	25.6378	0.288524	9.33687	44.0628	55.0111	26.8674
Hist1h4d	17.6399	29.5293	8.53207	51.769	26.3708	26.7682
Vps29	34.8146	31.6849	17.8618	12.2258	37.0856	26.7345
Idh1	13.1344	2.39316	7.56293	102.383	8.01443	26.6976
Mpv17l2	9.17687	22.573	10.7796	71.8187	18.7586	26.6214
Glo1	35.8267	19.2774	18.1951	59.5812	0.191283	26.6144
St13	18.8001	7.19349	0.727459	67.3531	38.9727	26.6094
Iah1	18.7567	83.4312	30.8456	0	0	26.6067
Kars	37.2713	22.0974	25.7267	17.0911	30.7615	26.5896
Atp6v1d	11.7353	0	31.0694	11.2787	78.3532	26.4873
Ak1	18.0463	15.3446	11.9615	36.8336	50.1029	26.4578
Spry2	0.415616	0	0	108.15	22.9003	26.2932
Sp3os	19.4296	20.4445	16.9159	45.6171	29.0463	26.2907
Dynlt3	10.4283	31.5354	10.0879	78.9799	0.143685	26.235
Abhd8	14.6586	0	48.5004	63.733	4.26483	26.2314
Chmp2b	8.48643	0.450995	5.01688	68.2602	48.9349	26.2299
Gm21738	16.5422	19.4756	20.9261	29.0456	45.1117	26.2203
Gapdh	31.8696	23.4659	26.7729	20.9212	28.0309	26.2121
Psme2b	28.9888	40.6047	21.032	9.45285	30.955	26.2067
Pea15a	38.8279	0	14.5466	39.5206	38.0582	26.1907
Nudt2	38.9695	27.4675	30.7533	0	33.7281	26.1837
Pnkd	31.9759	42.8647	26.0088	16.5243	13.4216	26.1591
Rnps1	36.5579	0.431734	27.5059	31.4951	34.7	26.1381
Sgta	26.4061	42.099	28.0986	25.2579	8.64709	26.1017
Mrpl11	46.3047	46.0197	31.9953	0.196095	5.13717	25.9306
Gamt	19.2035	21.2399	19.7378	69.2733	0	25.8909
Comt	19.5078	22.5893	5.62823	31.0249	50.579	25.8659
Tcp1	9.64757	0	5.99959	63.0311	50.4794	25.8315
Pkig	54.0785	14.7504	24.3709	0.708202	34.8797	25.7575
Spop	7.40648	0	10.3491	26.835	83.8922	25.6965
Lyrm2	57.7706	17.4512	22.0599	14.8722	16.2339	25.6776
Tmem14c	33.9288	0.877174	93.1417	0	0	25.5895
Fam213b	18.5631	17.757	19.5897	0.550287	71.3597	25.5639
Mrps7	31.3667	2.40038	16.9921	64.3698	12.6831	25.5624
Alkbh6	19.7008	44.5918	27.9157	5.79079	29.7481	25.5494
2310009B15Rik	21.2926	25.1047	45.9854	19.0535	16.2859	25.5444
Pfdn2	36.6845	0	19.0419	22.4658	49.4912	25.5367
Cdk5	31.1769	0.382348	20.8796	45.0969	30.0477	25.5167
Sbds	11.9349	24.0565	2.06167	89.2334	0.182063	25.4937
Unc50	0	0	0.53089	75.5197	51.3358	25.4773
Asna1	50.6759	24.6784	35.2067	14.722	1.96775	25.4502
Lamtor1	36.3874	17.0169	10.1688	11.6017	52.0374	25.4424
Ssu72	33.5151	0	19.6398	50.861	22.8494	25.3731
Cdkn1c	32.2994	0	21.7894	34.646	37.9391	25.3348
Gm28960	26.2594	16.7461	0	79.9195	3.73872	25.3327
Fopnl	31.9414	6.78987	0.572202	84.8682	1.0106	25.0365
Akap12	70.5479	13.5995	15.8288	14.7825	10.3117	25.0141
Akr7a5	10.1493	32.8243	27.1166	36.5627	18.3725	25.0051
Phb2	30.5323	13.377	23.2228	39.5206	18.3175	24.9941
Fxn	16.8838	39.569	20.4159	23.6739	24.339	24.9763
Ctsb	2.56	0.349833	0.176889	87.771	33.7408	24.9197
Sae1	37.0381	13.0867	9.03801	54.8389	10.5467	24.9097
Arpc4	26.8816	0	39.7287	36.7673	20.8908	24.8537
Hspd1	18.0396	8.15752	11.7397	21.1769	65.0045	24.8236
Depdc7	0.413434	0	0	88.7084	34.9649	24.8173
Snrpd3	32.048	14.7247	17.576	23.8631	35.4612	24.7346
Ywhag	17.3312	30.595	10.2117	29.0793	36.1385	24.6711
Ube2m	25.7357	26.7283	18.8496	8.15228	43.813	24.6558
Fbxo44	46.9959	0	8.87064	2.99019	64.3816	24.6477
Atg12	41.7283	0.332636	13.1191	67.5816	0.148529	24.582
Cct8	8.69926	0	3.80047	99.9253	10.428	24.5706
Stard3nl	19.5675	17.0837	14.1215	37.8789	33.6967	24.4696
Rab11b	29.0791	22.3888	21.1318	4.90304	44.7141	24.4434
Vdac3-ps1	17.2516	2.53884	23.1071	50.1967	28.9078	24.4004
Cmc1	48.1833	0	17.9272	0.483443	55.0925	24.3373
Ybx3	23.1082	34.2355	17.1744	26.4653	20.4626	24.2892
Dazap2	0	19.9742	0.459078	52.3053	48.4457	24.2369
Arpp19	24.8237	18.0602	10.3157	50.0502	17.8458	24.2191
Mzt2	11.9187	24.1436	6.10395	31.5494	47.3148	24.2061
Uqcrc2	18.6758	0.324816	5.58412	73.0791	23.2058	24.1739
Cbr1	39.2298	0.670113	31.8504	30.1533	18.8508	24.1509
Hnrnpk	2.46094	6.03232	5.80276	61.4899	44.9363	24.1444
Cyb5a	16.579	17.0196	7.82338	24.7894	54.406	24.1235
Pih1d1	24.8814	26.2631	11.6197	18.4651	39.0289	24.0516
Arpc5l	26.9716	21.3775	18.0775	9.54892	44.1066	24.0164
Cct7	26.209	18.1	5.81277	35.603	34.3484	24.0146
Tsc22d1	10.9837	1.75113	1.39806	65.6634	39.8364	23.9266
Ppp2r2b	37.6197	18.0971	21.8772	26.52	15.4183	23.9065
Eif4a1	11.3968	0	20.1155	29.6004	58.3297	23.8885
Gm8444	31.5554	41.7948	23.4811	7.9152	14.515	23.8523
Pqbp1	28.0731	31.4142	14.347	37.6533	7.69225	23.836
Gm15860	16.8695	83.2327	18.8956	0	0	23.7995
Maged2	10.1665	19.1941	8.79944	80.6104	0	23.7541
Timm17b	39.6509	0	15.7361	38.2363	25.0423	23.7331
Klhdc3	34.2384	37.0406	26.8122	0	20.5436	23.727
Hist1h4m	10.7781	39.1783	22.9379	35.1458	10.128	23.6336
Rogdi	36.2453	0	12.5223	25.0854	44.2327	23.6171
Dnaja2	4.66048	0	3.94483	11.018	98.4119	23.607
Fam177a	19.6483	0	13.1083	48.016	37.1387	23.5823
Ndufaf5	19.3753	24.0941	23.4286	32.5377	18.4136	23.5698
Tatdn1	5.07501	0	8.59141	45.5095	58.5277	23.5407
Reep5	26.3501	7.44719	22.8831	17.9659	42.4617	23.4216
Itgam	39.6713	41.0835	33.0371	1.46236	1.76815	23.4045
Rrp1	75.5218	0	40.4944	0	0.737317	23.3507
Rprm	16.6189	0	14.9282	29.0314	56.027	23.3211
Arl6ip1	12.2198	0.667953	6.75484	63.0722	33.8518	23.3133
Eif6	23.4118	40.1887	30.714	21.125	1.09588	23.3071
Tceal8	29.415	0	16.3534	14.1121	56.6103	23.2982
Ergic3	11.4397	0	11.4616	70.6098	22.8607	23.2744
Ninj1	4.96753	0	1.6018	55.0747	53.9876	23.1263
Glipr2	4.85572	0	11.9237	60.1685	38.4492	23.0794
Hspbp1	6.87018	11.3912	11.5196	42.7145	42.8431	23.0677
Gcsh	32.9281	7.87457	10.6178	30.0647	33.755	23.048
Arpc1a	8.77699	26.4792	16.981	52.6177	10.2374	23.0185
Faap20	11.4348	0	12.5044	90.1379	0	22.8154
Tspan6	2.52396	17.7053	20.3465	36.4875	37.0133	22.8153
Emc4	29.6541	0.787956	0	81.6559	1.75919	22.7714
Gm45137	32.9744	11.0774	17.6579	18.6888	33.115	22.7027
Nt5c	20.5238	0	11.0299	0	81.8189	22.6745
Rab1a	16.8795	0	7.50234	56.3806	32.4439	22.6413
Gng4	25.4949	0	25.9608	0.175022	61.5551	22.6372
Slc25a11	12.2626	87.976	12.2578	0.533156	0	22.6059
Psmb7	28.6235	13.0845	11.2718	24.7798	34.6222	22.4764
Mrps34	44.9233	32.9323	5.68598	14.2382	14.3462	22.4252
Rab5c	50.1609	7.93415	8.0236	11.5914	34.2466	22.3913
Nubp2	31.5112	0	24.0345	11.461	44.7784	22.357
Nme6	17.8458	26.5988	11.6427	35.9982	19.4994	22.317
Dnpep	7.27352	31.6961	3.12716	39.0028	30.4633	22.3126
Ethe1	14.5984	0	7.34339	11.4248	76.8201	22.0373
Tnnc1	29.135	30.2587	0	32.0303	18.4889	21.9826
Ssr4	5.31803	5.89033	15.1626	65.8971	17.5742	21.9684
Limd2	23.1425	9.3917	21.2565	0	55.515	21.8611
Psmd6	22.3532	0	7.56827	27.2125	52.0351	21.8338
Sptssa	18.4374	6.08166	27.676	56.3901	0.543115	21.8257
Ypel5	38.0573	0.577853	3.50621	0.787933	66.1828	21.8224
Acp1	13.9898	28.0513	9.62937	11.5801	45.7352	21.7972
Tpm1	5.21138	6.90242	1.80969	44.3576	50.5116	21.7585
Mrpl51	25.2916	0.615085	32.1377	29.6341	20.8732	21.7103
Tfg	4.91504	0	2.19444	25.6436	75.7384	21.6983
Fundc2	28.626	9.22686	6.01993	51.9487	12.3599	21.6363
Tcta	15.5585	0	19.6115	0.307478	72.4962	21.5947
Slc48a1	28.0262	11.7098	21.8139	6.51282	39.49	21.5106
Dcakd	40.6835	30.1606	25.2532	10.3919	1.01367	21.5006
Rbp2	38.7339	0	7.8425	28.786	31.9346	21.4594
Glud1	7.41735	13.1769	5.94522	14.0975	66.4411	21.4156
S100a13	6.05985	0	4.68965	86.9454	9.31804	21.4026
Dusp26	25.1885	42.7951	24.73	2.94219	11.2405	21.3793
Mrpl43	30.7189	0	11.7483	0.465907	63.774	21.3414
Atp6v0e	0.265734	0.50839	0.257061	85.0924	20.2035	21.2654
Sirt2	18.9318	15.8048	8.32449	51.4074	11.5414	21.202
Golga7b	22.331	30.5162	26.652	6.99812	19.4481	21.1891
Tpd52l1	24.8898	36.9666	0	43.9984	0	21.171
0610009B22Rik	1.73659	33.2236	0	0	70.8371	21.1595
Emc2	13.2246	0	2.01994	47.6628	42.8106	21.1436
Rab3b	17.2131	0	12.1317	22.2915	53.9865	21.1246
Nans	21.7538	24.7901	11.1624	35.4064	12.362	21.0949
Exosc4	10.2472	21.7354	15.5156	35.4487	22.4554	21.0805
Coprs	21.2516	0	19.3307	28.5469	36.1733	21.0605
Rab4a	30.5786	15.569	23.8553	0.321653	34.9699	21.0589
Ly6h	30.8945	23.5597	36.365	3.94517	10.5199	21.0568
Ube2a	8.00956	12.7696	14.3894	38.0577	31.9305	21.0314
Gnptg	8.47679	0	5.21826	71.6169	19.7492	21.0122
Calr	3.61066	3.7417	2.03748	57.6919	37.913	20.9989
Snrpb2	23.6582	0.29014	2.34729	39.1665	39.125	20.9174
Tmsb15b2	30.811	23.9469	29.8054	16.3264	3.29007	20.8359
Anapc16	21.4425	16.104	16.1141	25.1946	25.2811	20.8272
Ifi30	0	0.845847	0	39.7908	63.4514	20.8176
Sod2	16.316	4.33541	11.1799	27.1932	45.0084	20.8066
Atp6ap2	1.986	0	0.320197	70.5892	30.9623	20.7715
Sap18b	25.2609	2.10122	27.6238	37.9629	10.7897	20.7477
B9d2	15.4955	2.28041	17.2959	38.4796	30.0383	20.718
Pam	1.23877	0	0	66.7225	35.5442	20.7011
Pcnp	14.1876	13.0393	14.5319	38.2811	23.4081	20.6896
RP23-220F20.2	38.4345	20.0884	14.5654	9.81962	20.4783	20.6772
BC048507	14.4909	1.38617	8.41079	38.7474	40.2319	20.6534
Spa17	51.4545	22.6569	16.5917	0	12.5587	20.6524
Nipsnap1	26.1701	22.8433	7.91125	28.8013	17.4657	20.6383
Lrrc51	4.29698	39.7338	20.7837	2.80237	35.4838	20.6201
Fkbp8	32.3357	0	24.9872	12.2288	33.4256	20.5955
Spr	7.33336	0	3.78347	77.9565	13.8865	20.592
Gm5814	18.3399	10.9647	19.9589	41.8626	11.7503	20.5753
Gmpr	0	46.0763	2.68822	53.7658	0	20.5061
Pdzd11	12.6297	0	8.27635	64.5652	17.0536	20.505
Ddost	4.90505	0	0.790826	62.9124	33.8707	20.4958
Nap1l1	19.9355	25.5617	10.2579	12.4481	34.2414	20.4889
Stoml2	14.3375	18.6523	11.6504	13.2777	44.4601	20.4756
Spata24	27.7801	2.57165	29.474	42.0791	0.382764	20.4575
Slc35b2	3.35298	0	2.16236	82.8523	13.6851	20.4105
Cnih1	23.7338	11.0876	28.8324	38.1563	0.235754	20.4092
Gltscr2	28.8327	1.50832	20.0471	20.8606	30.6921	20.3882
Serinc1	0	0	2.44158	75.9379	23.3579	20.3475
Polb	15.3957	0.420776	14.6805	31.5563	39.5498	20.3206
Ptp4a2	2.17778	21.2109	5.55403	13.0408	59.4479	20.2863
Ift22	15.1312	10.5684	11.3846	28.038	36.008	20.226
Arl8a	20.7311	8.65346	35.3687	0.737466	35.5804	20.2142
Lst1	0	0	14.1396	47.6628	39.243	20.2091
Tsr3	18.1745	0.695411	16.878	27.9728	37.2617	20.1965
Timmdc1	16.5151	13.9394	10.8074	51.3192	8.29895	20.176
Pabpc1	9.3146	9.34127	8.42926	10.9737	62.7584	20.1634
Idh3b	20.2585	3.63353	10.7785	66.0602	0	20.1462
Cct4	25.9906	8.87927	8.38076	40.2234	17.1807	20.1309
Mrps23	5.55486	35.0701	2.14942	31.5177	26.3364	20.1257
Lsm6	12.5434	20.9469	10.0774	21.491	35.4151	20.0948
Mrpl32	63.1866	0	22.9216	0.735866	13.4944	20.0677
Cdkn3	6.7262	42.8942	14.0978	5.84885	30.6449	20.0424
Tbcc	0	30.622	0.720168	68.4583	0.317984	20.0237
Mrpl58	31.9888	7.71213	8.55383	11.7032	39.9904	19.9897
Tsc22d3	16.369	32.2712	3.08971	31.3753	16.7971	19.9804
Hist1h4h	7.32819	57.8323	3.54451	13.1429	17.998	19.9692
Gemin7	33.5536	0	28.2248	37.1055	0.830827	19.9429
Nefh	39.7046	5.18859	48.9029	0.141499	5.56034	19.8996
Gadd45gip1	12.8559	34.2341	25.881	13.3695	12.7632	19.8207
Eif4a2	7.3052	0.776442	1.88447	33.7732	55.0554	19.7589
Txnrd1	4.05763	16.7387	0	77.8997	0	19.7392
Cib1	7.52548	0	5.45989	65.2751	20.4112	19.7343
Acat2	61.3131	1.30335	27.0199	0.666445	8.14759	19.6901
Ptp4a1	25.5622	3.30824	5.67287	16.1806	47.7198	19.6887
Lypla2	31.2197	0.403568	23.2628	35.7687	7.74865	19.6807
Dctn6	10.0233	27.6019	17.3355	26.1476	16.7358	19.5688
Dync2li1	7.85401	0	8.2308	78.113	3.63424	19.5664
Maz	20.3828	37.8812	25.6328	0.949505	12.5616	19.4816
Gtf2a2	22.9112	4.30134	7.24973	15.9196	46.8268	19.4417
Wdr18	17.0144	0.561225	4.8242	74.2303	0.501196	19.4263
Sec22b	0.217947	3.33573	0.843336	53.5864	39.0986	19.4164
Ssr3	2.07708	0	0.803716	57.9775	35.931	19.3579
Fdft1	23.9364	10.4341	26.6724	0.59281	35.0721	19.3416
Slc25a17	2.07932	0	0	51.8699	42.6308	19.316
Csdc2	9.18481	22.9511	12.3302	46.9426	4.96393	19.2745
Sri	6.07234	15.205	7.42907	25.159	42.338	19.2407
Cox19	10.407	27.4319	9.84364	24.8863	23.5099	19.2158
Timm22	14.1568	12.5004	8.16417	38.8837	22.2103	19.1831
Kctd13	27.5264	0	14.8308	33.177	20.0917	19.1252
Erp44	0	0	0.245253	79.8611	15.2688	19.075
Fez1	8.65714	24.2377	13.8896	22.5838	25.7037	19.0144
Snf8	29.1335	10.8377	19.4147	5.27778	30.2799	18.9887
Cdk2ap2	4.23745	0	12.2974	57.689	20.5881	18.9624
Vdac2	13.9527	0.177958	7.37855	46.3472	26.7786	18.927
Ctnnb1	1.66903	0	6.45821	40.1654	46.2667	18.9118
Tmem234	17.0351	8.34167	11.1822	24.7325	33.0894	18.8762
Dnajb6	22.586	4.92271	0.967986	32.7229	33.1545	18.8708
Ten1	21.6004	14.2814	18.1299	15.7445	24.4223	18.8357
Sar1a	11.6161	43.8117	6.42111	12.3375	19.988	18.8349
Atp5s	5.25187	0	0.564495	78.7778	9.47142	18.8131
Psmg1	17.4085	0	1.24743	43.7315	31.1198	18.7015
1110012L19Rik	8.71311	0	0.766248	33.5781	50.4112	18.6937
Ahcy	4.94294	0	0	62.8611	25.5992	18.6806
Sh3bgrl	14.1886	0	17.7924	0.17136	61.1651	18.6635
Cat	2.65307	0	7.69943	48.8798	33.7129	18.589
Eif3m	10.7065	0	10.3571	49.532	22.2937	18.5779
Scoc	18.0238	4.26185	7.44437	48.4712	14.4455	18.5293
Txnl1	13.2118	0	12.7806	32.698	33.8589	18.5099
U2af1l4	29.3039	9.51067	7.08687	18.4286	28.1623	18.4985
Asah1	0.255622	0.244522	0.247279	63.683	27.8419	18.4545
Zmat2	3.07154	18.7308	10.3995	37.8099	22.1391	18.4302
Akr1b8	2.89046	42.5801	0	0.75403	45.6802	18.381
Dph3	20.7194	11.8918	16.5061	20.5074	22.1768	18.3603
Nt5dc2	8.62247	0	38.1305	44.9867	0	18.3479
Abhd11os	0	0	2.39166	41.1161	48.0487	18.3113
Plk2	0.309264	0.295835	0	22.1863	68.4258	18.2434
Pink1	13.9402	26.6696	10.6627	39.7483	0.138471	18.2319
Nit2	8.80099	0	0	46.3596	35.8567	18.2034
Mmd	16.4552	18.7499	10.0659	20.5163	25.2199	18.2014
Sf3b4	6.81383	0	0	47.3133	36.8079	18.187
Timm10b	18.8698	18.5132	20.8282	14.3574	18.1863	18.151
Chmp6	13.1837	5.79433	18.9577	52.5176	0	18.0907
Crabp1	17.288	1.03358	72.121	0	0	18.0885
Arl6ip5	2.40377	0	0	28.2181	59.8065	18.0857
Phgdh	14.9887	31.3433	4.04638	20.2325	19.802	18.0826
Anp32b	19.6945	25.6021	20.0287	0	25.0207	18.0692
Apip	12.9984	0	10.0593	67.2523	0	18.062
Rsl1d1	8.82677	0	0	41.7977	39.5049	18.0259
Dnajc12	7.90656	0	4.28316	62.2897	15.3997	17.9758
Blcap	14.8081	4.63089	3.5812	27.3008	39.4095	17.9461
Gm15687	6.44282	0	28.0464	0	55.0384	17.9055
Emp3	14.564	34.055	1.56541	37.4653	1.72798	17.8755
Cfap36	13.5795	5.73967	0	37.896	31.9685	17.8367
Psmd12	4.9069	11.2652	0.6329	29.868	42.4766	17.8299
Tomm20	16.2502	5.91368	19.6498	16.3576	30.9325	17.8207
Stard10	8.59752	1.3707	15.5942	39.4831	23.8697	17.783
Eny2	8.56213	0	8.62779	21.1726	50.4381	17.7601
Mdk	0	0.62608	0	64.8807	23.2032	17.742
Bnip3l	16.168	12.029	0.434452	36.6121	23.3072	17.7102
Bad	14.6801	0	4.59444	55.7542	13.2783	17.6614
Twf1	1.98622	0	1.64691	54.0348	30.5414	17.6419
Hist1h2bl	6.8233	0	2.2002	26.6998	52.4598	17.6366
Mbd3	15.264	37.1287	4.64068	8.24822	22.7258	17.6015
Sult4a1	19.273	22.2625	10.905	26.0873	9.31934	17.5694
Polr2h	18.552	13.7392	10.4206	33.5652	11.5028	17.5559
Glrx	21.9056	0	8.72555	57.1448	0	17.5552
Mapk8ip1	11.3824	14.4581	29.0617	20.0794	12.7522	17.5468
Dtd1	33.145	23.9555	0	30.5029	0	17.5207
Psma4	5.48455	39.5228	9.90368	18.5997	14.0557	17.5133
Pex16	10.2522	34.0912	19.8353	0.318392	22.9378	17.487
Camk2n2	8.05477	0	20.129	32.8318	26.3767	17.4784
Tmem9	3.49675	0	9.53285	49.5487	24.7118	17.458
Gnl2	0	14.8546	0	61.9926	10.3513	17.4397
Calu	0.185837	0	0	49.9335	37.0689	17.4376
Ppp1r35	7.98672	50.4234	6.18083	0	22.515	17.4212
Adk	0.973115	0	7.53083	4.44247	73.7773	17.3447
Kif1b	11.4176	16.5711	14.6632	28.116	15.9547	17.3445
Tbc1d7	31.6614	0	25.3014	0	29.693	17.3312
Smim10l1	18.6417	0	4.64494	26.7099	36.4342	17.2862
Rac1	18.503	4.79363	12.6785	13.4499	36.8816	17.2613
Mvd	54.5387	0	13.5278	0	18.1184	17.237
Hist1h4c	0	50.3653	4.24443	22.892	8.43341	17.187
Nicn1	18.9512	40.0576	3.84394	0	22.9783	17.1662
Crlf2	25.5041	0	21.3073	38.5584	0	17.074
Sh3glb1	13.9262	13.4325	7.63396	24.2194	26.0734	17.0571
Pithd1	19.941	29.1146	26.0586	10.0389	0	17.0306
Hist1h4n	6.04576	23.1329	21.4443	27.6001	6.8862	17.0218
Adipor1	13.1062	6.59844	7.84059	10.2345	46.9204	16.94
Rbm3	19.552	4.58752	21.055	21.7734	17.7267	16.9389
Flot1	16.4745	12.0342	18.5446	0	37.2308	16.8568
Nfkbib	15.9808	0	12.7538	0	55.4603	16.839
Sra1	27.3806	3.71638	17.5386	3.86094	31.6083	16.821
Apoo-ps	22.0718	11.0157	12.0682	38.8029	0	16.7917
Hacd1	29.8672	2.73962	41.5576	0	9.78634	16.7902
Pole4	21.7589	12.5545	10.6914	34.6881	4.13062	16.7647
Psmd14	3.38019	0	6.24248	11.4231	62.7389	16.7569
Snap25	31.5182	2.68539	10.9861	22.719	15.806	16.7429
Snx17	9.53186	0	4.61038	59.4216	9.57964	16.6287
Eif3d	16.7867	0	0.438888	0	65.8876	16.6226
Gt(ROSA)26Sor	30.6746	0	0.494558	4.33445	47.6042	16.6216
Taldo1	21.155	0.763639	22.3952	23.1681	15.5146	16.5993
Zfand3	2.65003	0	21.4696	32.4051	26.4583	16.5966
1110004F10Rik	29.9293	0	16.1595	3.85842	32.9998	16.5894
Pdia6	0.231391	0	0.223839	30.9358	51.4925	16.5767
Ech1	18.9702	3.99222	31.5638	27.4655	0.810274	16.5604
Cited1	12.8452	22.6845	0	26.0985	21.1022	16.5461
Mpnd	22.5568	13.6657	4.00045	24.7634	17.6636	16.53
Fdx1l	24.3586	0	18.8509	1.19145	38.2358	16.5274
Rer1	7.16559	0	3.2348	69.7864	2.44851	16.5271
Sars	9.60596	15.7983	6.35798	16.2663	34.5515	16.516
Lsm1	18.4911	0.268002	10.8409	16.9927	35.9004	16.4986
Cacnb3	16.3868	1.06273	12.3592	27.3516	25.2687	16.4858
Samd10	21.2392	0.338615	23.6279	28.8575	8.0135	16.4153
Tmem9b	12.9854	0	3.76847	2.8229	62.49	16.4134
D10Jhu81e	6.35773	41.9634	6.76525	26.9512	0	16.4075
Hist1h4b	6.5483	41.7597	12.6692	17.0825	3.7293	16.3578
Tpm3	8.68695	9.67198	4.54611	32.4134	26.399	16.3435
Tmbim4	0	13.489	2.5983	26.9325	38.2896	16.2619
Crtap	0	0.467793	0	71.7594	8.98179	16.2418
Rnaset2b	0	0	3.28092	53.9708	23.9029	16.2309
Hmgb3	16.6795	30.4262	12.0075	22.0088	0	16.2244
Cdpf1	11.4115	0	5.51951	64.1893	0	16.2241
Thyn1	18.1752	0.294678	6.25801	43.9981	12.3685	16.2189
Dnajc9	0.531305	0	0	74.8445	5.67341	16.2098
Fxyd6	28.0624	0.403667	22.6561	29.5851	0	16.1415
Psmd13	26.1738	0	20.6032	16.0657	17.6463	16.0978
Plin2	1.7272	0	0	39.5859	38.4677	15.9562
1500011K16Rik	12.9984	0	19.909	46.6245	0	15.9064
Fabp3-ps1	15.8517	8.84529	19.1679	21.5375	14.1057	15.9016
Fam195a	49.9121	0	11.3003	0	18.1438	15.8712
Dtnbp1	49.3692	1.86416	23.8789	4.23647	0	15.8697
Ahsa1	28.9496	0	22.4038	0.419558	27.4783	15.8503
Srsf9	0	0	4.05699	32.4796	42.544	15.8161
Arl2bp	8.35014	32.246	5.38507	33.0777	0	15.8118
1110032A03Rik	6.22128	8.61348	21.5389	22.3154	20.3493	15.8077
Puf60	4.98543	0	3.94586	0	70.0775	15.8018
Jkamp	2.89711	0.307923	2.17977	44.7162	28.8737	15.7949
Srp19	6.6842	0	6.00418	39.856	26.409	15.7907
Ctnnbip1	14.5875	13.954	16.2131	13.5619	20.5482	15.7729
Gnal	27.8273	5.89934	10.9132	19.3254	14.5843	15.7099
Acat1	27.9014	0	8.92257	5.56423	36.0481	15.6873
Scg5	0	10.038	0.534274	44.6641	23.1186	15.671
Ube2s	16.013	4.51469	16.6318	35.5071	5.68771	15.6709
Galt	7.01383	16.7732	2.37472	0	52.1272	15.6578
Ccdc107	2.24062	0	8.12808	43.838	23.9259	15.6265
Ecsit	16.0087	0	1.68328	58.7842	1.33783	15.5628
Ctxn2	21.9169	0	3.26177	30.2364	22.3232	15.5476
Cnpy2	0	41.5687	16.4853	19.4494	0	15.5007
Mxra7	10.5103	10.7473	15.0756	0	41.0227	15.4712
Fscn1	30.7841	0.550418	16.6987	8.06814	20.6449	15.3493
Taf13	24.4449	12.6113	10.0965	0.895634	28.6252	15.3347
Paip1	20.31	8.87454	6.79159	30.9064	9.74598	15.3257
Map2k2	15.3662	0	20.0447	37.6561	3.48056	15.3095
Eif1ax	19.4178	7.55576	5.73071	28.0104	15.6038	15.2637
Hras	18.5708	6.21753	22.0067	0.151392	29.3489	15.2591
Uba1	0.179821	0.172013	0.173952	33.3059	42.2439	15.2151
Nudt4	6.16863	2.82211	3.89172	0.174913	63.0063	15.2127
Hist1h4k	8.33229	39.8524	10.7471	14.4909	2.37265	15.1591
Ncs1	29.0529	13.1831	30.2666	0	3.26144	15.1528
Mvb12a	3.09787	4.57972	0.544866	38.5702	28.8697	15.1325
Gps1	7.82582	44.916	1.45585	0.196299	21.2129	15.1214
Ppp2r1a	30.5542	1.71926	18.38	11.889	13.0506	15.1186
Rbfa	11.3276	22.8753	9.74031	9.85002	21.7725	15.1132
Atp6ap1	0	2.46542	0.831073	62.9392	9.29614	15.1064
Ube2v2	16.419	1.16341	0.392176	18.5077	38.9614	15.0887
Alkbh7	0.842137	15.3058	31.7714	0	27.3373	15.0513
Atg5	4.42122	16.9169	0	49.9788	3.93424	15.0502
Psmd2	4.29202	16.012	2.07597	21.2734	31.5319	15.0371
Taco1os	4.03676	0	23.4301	47.3879	0	14.971
Sdhd	36.6052	0	21.7911	10.1001	6.31421	14.9621
Chchd3	10.4405	0	11.8311	17.7033	34.7836	14.9517
Mdm2	0.170919	0	0	6.91104	67.6022	14.9368
Tex261	0.635929	0	2.25563	71.7491	0	14.9281
Mpdu1	15.7556	1.0276	16.2806	29.4249	12.0829	14.9143
Hscb	7.66019	0.915944	20.378	45.5863	0	14.9081
Adrm1	20.4148	10.973	6.58282	17.6251	18.9343	14.906
Snapc5	2.117	22.2758	22.527	0.460216	27.127	14.9014
Polr2e	4.2192	0	7.53506	62.6528	0	14.8814
Nudt19	14.8738	31.5488	7.81974	20.0331	0	14.8551
Tspan31	0	0	6.63543	26.8407	40.7732	14.8499
Serpinh1	0.354711	0.339308	0.343134	42.1025	31.0591	14.8397
2900093K20Rik	16.8115	0	11.8275	21.928	23.5005	14.8135
3110040N11Rik	4.22368	32.9956	11.5765	25.2502	0	14.8092
Haus1	35.3874	6.60502	3.33974	28.7076	0	14.8079
Gm16286	4.79073	26.1483	0.54522	22.7896	19.7404	14.8029
Tpm3-rs7	15.6359	3.54243	8.35887	3.7569	42.5319	14.7652
Mid1ip1	0	0	3.54534	37.1806	33.0476	14.7547
Dtymk	19.4325	0	19.4355	11.1697	23.6345	14.7345
Spcs2	11.2913	18.8527	5.5607	0.401667	37.443	14.7099
Eif3c	6.91075	0.236095	1.91006	2.2535	62.1984	14.7018
Cndp2	20.8563	38.7277	11.4724	2.40033	0	14.6913
Tesc	0	35.4288	20.5486	0	17.2155	14.6386
Pkia	16.0689	5.12373	1.57698	18.5293	31.7314	14.6061
Ubxn6	11.2797	0	23.1503	24.3554	14.1933	14.5958
Ddx5	3.90139	0.143538	0	0.391443	68.5147	14.5902
Gm43573	9.12167	0	0	47.5912	16.2339	14.5894
Saraf	5.32539	0	5.72397	57.4985	4.29653	14.5689
Tcea1	9.76566	0	0.555701	60.5044	1.84024	14.5332
Tmem183a	6.07855	2.79101	7.2914	52.3283	3.94643	14.4871
0610010K14Rik	26.5087	0	7.95831	21.7593	16.2031	14.4859
Fam173a	10.832	1.03616	2.09569	57.9274	0.462667	14.4708
Med29	10.8235	18.1187	18.323	24.7058	0.288941	14.452
Fam96a	4.89186	0	12.1685	54.2357	0.895484	14.4383
Tmed10	2.45763	11.7545	2.61515	22.1186	33.0664	14.4024
Psmd7	6.13222	0.733242	12.2349	46.9913	5.89332	14.397
Hnrnph3	8.25032	19.9932	17.2923	26.3651	0	14.3802
Mrpl35	3.32413	19.0787	5.62736	19.5111	24.1372	14.3357
Ccdc92	27.3082	20.9586	13.5156	7.04102	2.57696	14.2801
Grn	0	0	0.965199	56.2868	13.8507	14.2205
Lage3	6.43166	21.7384	10.7843	12.0244	19.9627	14.1883
Pdia4	0	0.345531	0	57.2448	13.2686	14.1718
Dok5	11.7632	0	6.63793	0	52.3378	14.1478
Arl16	8.53285	38.9978	10.7001	12.3664	0	14.1194
Ly6c1	0.516731	0	0	36.7327	33.1067	14.0712
Avpi1	0.701099	0.670655	0	68.5856	0.299461	14.0514
Hagh	5.90423	0	6.15087	0	58.197	14.0504
Gdi1	12.7079	35.1176	2.92694	0	19.3855	14.0276
Ncaph2	16.9266	0	4.59274	13.4622	35.0912	14.0146
Got2	12.3948	12.8876	11.8165	17.3386	15.4989	13.9873
Ccdc109b	12.4921	0	1.27204	56.1715	0	13.9871
Rab10	9.62569	0	1.91006	14.6477	43.7497	13.9866
Gm15013	16.2277	11.3836	15.698	12.6999	13.8627	13.9744
Scamp3	0.381744	0	5.16998	63.9834	0.326109	13.9722
Morf4l2	7.18677	0.528823	2.67393	24.5167	34.9472	13.9707
Tstd3	9.27676	0	13.7249	0.355885	46.3832	13.9482
Scp2	18.9357	0	11.8101	13.9743	24.7962	13.9032
Golt1b	2.46007	0.294155	0.297472	50.5382	15.8929	13.8965
Trappc6b	2.76414	33.7124	4.01089	1.8027	27.1549	13.889
Dpp3	1.61491	0	6.56123	55.6088	5.65615	13.8882
Prkaca	20.5494	3.99805	28.3019	2.72578	13.8354	13.8821
Hist1h2bf	0	1.79811	0	25.7441	41.7504	13.8585
Serinc3	4.96466	0	0.218301	45.1822	18.8922	13.8515
Ube2g2	4.99047	0.340983	5.17241	47.1923	11.2669	13.7926
D030056L22Rik	0	26.1975	6.49826	0	35.976	13.7344
Creb3l1	0.332908	0	0.322042	63.8312	4.12365	13.722
Srp54b	3.55717	0	3.7403	48.6168	12.6835	13.7196
Magoh	11.254	0	9.79803	46.9731	0.480692	13.7012
Mecr	0.284958	26.4407	8.26974	33.4515	0	13.6894
Syf2	11.0282	0.405741	3.28253	38.4509	15.2184	13.6771
Dnajc8	3.73078	20.7638	8.20231	13.7139	21.7299	13.6281
Nrtn	12.7061	0	0	34.8037	20.6233	13.6266
Meis3	9.01243	21.1608	8.98247	24.7574	4.19943	13.6225
Rab21	0.475348	0	0	36.271	31.2674	13.6027
Vcp	0.178635	0	1.72805	31.3387	34.5641	13.5619
Ubl7	11.5445	18.6354	15.3556	0	22.1895	13.545
Sct	17.4655	41.1252	9.09757	0	0	13.5377
Pcbp4	7.51234	44.0879	11.3917	4.63451	0	13.5253
Med28	20.4059	2.31591	13.8848	17.5938	13.3694	13.514
Fh1	6.64225	5.37631	17.0522	0.166611	38.3009	13.5077
Ube2e3	27.0429	21.7146	9.16566	0	9.61166	13.507
Trim16	0	0.725858	0	52.3328	14.4229	13.4963
Iscu	8.76116	6.09507	11.9423	18.6997	21.9426	13.4882
Sec11c	25.0077	0	12.2316	0	30.1243	13.4727
Mrps14	14.3629	0	6.43244	15.6117	30.7876	13.4389
Klhdc2	3.50575	8.53624	4.31624	24.942	25.7283	13.4057
Tpgs2	20.1437	23.2682	11.1525	5.37053	6.98058	13.3831
Mtch2	12.4523	3.71017	10.8611	24.23	15.4767	13.3461
BC005624	4.22712	13.647	1.789	32.9094	14.1057	13.3356
Gmpr2	0	41.3659	3.80294	1.83132	19.6701	13.334
Commd9	26.5052	0	20.4075	19.7554	0	13.3336
Smim7	1.59196	15.4822	8.72669	16.6117	24.2525	13.333
Tmem184c	4.77355	0	0	57.0749	4.7575	13.3212
Kdelr1	2.31206	0	6.26246	0.904715	57.0803	13.3119
Phlda1	0.392997	0	0	56.6427	9.40021	13.2872
Uchl4	13.4235	7.13365	5.04985	29.1813	11.4671	13.2511
Mrpl13	13.3216	15.25	2.42948	20.8654	14.365	13.2463
Hmgn2	26.0534	4.06338	13.1494	19.5769	3.38684	13.246
Gm8973	5.50196	26.3152	26.6119	5.38233	2.35005	13.2323
Eif2s3x	0	0	2.41895	40.7699	22.9149	13.2207
Degs1	0	0	0.323534	33.3721	32.2849	13.1961
Gm17430	20.11	10.4928	8.84257	17.8843	8.58959	13.1839
Sft2d1	2.90467	7.40943	3.27817	34.0981	17.8863	13.1153
Gfm1	0	0	2.65577	41.82	20.9399	13.0831
Fuca1	3.70324	0	0	29.4993	32.2002	13.0806
Dzip1	21.5544	9.95974	3.18064	13.2233	17.4768	13.079
2610524H06Rik	0.915057	0	14.1631	38.1935	12.1163	13.0776
Tm9sf2	0	7.73703	0.539605	5.82061	51.2254	13.0645
Snx4	0	0.339447	0.343274	58.7825	5.75965	13.045
Dlgap4	1.94824	25.2082	2.47981	19.2595	16.2489	13.0289
Tmem176b	0	0	7.77818	31.7015	25.4457	12.9851
Ttc1	13.2201	0	9.48836	3.89372	38.252	12.9708
Sumo3	37.8242	0	17.528	8.12415	1.35438	12.9661
Rnaseh2c	14.8893	25.637	12.0988	10.4872	1.52632	12.9277
Ypel3	22.9769	0.89711	16.7837	18.3489	5.40779	12.8829
Cxx1a	34.8074	0	21.0446	8.51265	0	12.8729
Hist2h2ac	8.33229	3.18819	1.61207	32.6045	18.5067	12.8487
Timm50	6.78008	0	20.301	3.36897	33.7864	12.8473
Txnl4b	22.4426	33.7355	6.64595	0	1.17378	12.7996
Ssbp4	14.7896	30.6526	10.3327	0	8.07181	12.7693
Klhl9	0	6.55359	0	34.3907	22.8784	12.7645
Chchd7	13.4466	4.69591	5.36827	31.4588	8.84308	12.7625
H2afv	15.389	0	5.13335	28.7245	14.5061	12.7506
Prdx3	8.20827	0	10.209	1.14711	44.0754	12.728
Naxd	14.3415	13.7188	3.0237	20.8647	11.6231	12.7144
Fam103a1	22.3981	0.476123	5.2964	28.5656	6.80314	12.7079
Prmt1	16.4456	6.53463	3.91603	25.4109	11.131	12.6876
Tmem205	3.01237	0	3.8854	15.4984	41.0306	12.6854
Ift20	3.40941	19.5682	11.5435	0	28.8825	12.6807
Hnrnpc	16.6123	0	2.04529	40.5786	3.99935	12.6471
Btg2	0.631833	0	0.916816	33.9952	27.6622	12.6412
Hes1	0	0	0.411525	32.7379	29.9813	12.6262
Rnh1	0	33.2339	2.26212	12.2005	15.4103	12.6214
Atf4	7.03702	0	20.422	16.0627	19.5372	12.6118
Akirin1	0.251176	0	2.67276	0.16381	59.865	12.5906
Nanos3	34.6999	0	17.2373	11.0093	0	12.5893
Actr2	6.49419	1.59287	3.06058	40.1813	11.38	12.5418
Ostc	0.314998	0	3.35188	40.4702	18.5672	12.5409
Lancl1	8.33351	0	13.558	29.2331	11.5414	12.5332
Pop4	10.6494	36.091	15.3056	0.595307	0	12.5283
Rtn2	8.31594	12.4746	10.787	13.1888	17.7599	12.5052
Capza2	7.06194	0	1.13857	22.5482	31.7347	12.4967
Csde1	6.3589	0.228104	2.69122	38.9308	14.2254	12.4869
Sec13	7.34833	0	8.1616	22.3644	24.5283	12.4805
Dnajc30	11.4776	0	6.56086	38.7878	5.57094	12.4794
Atxn7l3b	17.467	2.55269	6.57103	35.282	0.518104	12.4782
Cxx1c	4.32199	53.7461	4.18093	0	0	12.4498
Emc3	1.80479	15.7844	2.74354	31.1074	10.7923	12.4465
Tmem192	3.46623	24.1574	11.9754	0	22.4195	12.4037
Snrnp27	6.60415	11.281	6.3886	6.46056	31.2306	12.393
Nt5c3	14.2727	12.0926	3.15586	19.8133	12.6281	12.3925
Nono	3.56527	0	3.64051	49.7328	4.99151	12.386
Wdr61	0	0	0.359081	30.1395	31.3928	12.3783
Nip7	2.4917	5.56151	0	53.2645	0.236507	12.3108
Anxa6	4.14055	32.8177	0	0	24.5071	12.2931
Mob4	1.4279	0.170737	0	24.2122	35.6029	12.2828
Mrps11	17.9536	0	12.7362	18.7341	11.9288	12.2705
Tnfaip1	4.58375	0.219236	0	26.4561	30.0531	12.2625
Gng13	15.6945	21.4471	6.50667	17.5465	0	12.239
Tufm	19.1662	0	8.28414	0.531901	33.0943	12.2153
Tmem106c	0	31.4334	3.58895	5.18482	20.8271	12.2069
Ctnna2	19.2097	0	24.1335	12.284	5.38124	12.2017
Srp54a	4.57589	0	4.97986	41.0336	10.2611	12.1701
Cxx1b	33.762	0	21.093	5.96338	0	12.1637
Habp4	20.6002	35.5348	4.5736	0	0	12.1417
Ncbp2	16.9176	11.1483	9.4556	0.490365	22.481	12.0986
Mlx	12.5714	0	7.54826	0	40.3647	12.0969
Dusp6	2.78935	0	0.899437	33.1487	23.5636	12.0802
Babam1	12.6058	18.6044	3.48411	0	25.6909	12.077
Lrrc58	4.33078	15.9928	8.67115	16.0269	15.3577	12.0759
Gadd45g	0.738754	0	0.714643	1.44538	57.429	12.0656
Usp50	31.3788	4.28803	2.98126	8.95316	12.5651	12.0333
Nme3	12.8599	0	28.7081	0	18.5912	12.0318
App	0	0	0.803973	40.2901	19.051	12.029
Cops2	2.4417	0	2.1258	38.5362	16.8953	11.9998
Zyx	5.627	0	8.08726	17.8246	28.4295	11.9937
Thoc7	7.85104	0	16.1389	35.8416	0	11.9663
Mycbp	3.24886	7.62819	6.28564	21.1881	21.446	11.9594
Ddx24	3.01937	24.4189	3.71741	27.9261	0.703452	11.957
Tubb4b	0	7.14595	4.81768	0	47.6848	11.9297
Aldoc	8.76385	21.3393	4.88116	0.86599	23.7076	11.9116
Ddx56	9.57901	0	0	23.65	26.3024	11.9063
Zfp771	14.2342	0.412608	2.92082	24.755	17.1341	11.8913
Sec62	0	0.190866	0.386035	55.0441	3.83514	11.8912
Apbb1	6.88057	4.88933	14.8334	20.3852	12.4273	11.8832
Snrpc	16.1687	8.39996	7.82049	17.9079	8.98988	11.8574
0610037L13Rik	11.9992	8.97651	8.78009	12.24	17.1498	11.8291
Ifngr2	16.2169	0.50041	12.3983	3.07051	26.9249	11.8222
Crmp1	26.8109	13.4116	7.37625	0.641663	10.6638	11.7808
Chrac1	3.68278	0	3.56258	39.1494	12.4269	11.7643
Zc2hc1a	5.18749	0	0	37.0534	16.4597	11.7401
Pgam5	7.66866	0	8.12488	42.8682	0	11.7323
Rbbp7	0	0	2.5935	42.1576	13.7416	11.6985
Lbh	9.4573	29.4662	8.10307	3.34822	8.07899	11.6907
Sord	7.3687	0	11.0487	17.0601	22.976	11.6907
Sfxn3	3.50597	0	2.26103	32.2015	20.4659	11.6869
Sdf2l1	0.782093	0	0	46.9254	10.6898	11.6795
1110017D15Rik	3.65894	0	15.3379	39.3732	0	11.674
Gstm7	5.41261	0	1.57079	34.2405	17.108	11.6664
Cmss1	21.431	0	18.0274	18.8382	0	11.6593
Ube2i	9.49827	10.7516	6.73806	12.5955	18.6622	11.6491
Rap1b	2.99699	0	18.6376	0.279222	36.2087	11.6245
Slc39a7	0	0	0.323159	20.0437	37.6697	11.6073
Tceal6	8.55668	0	5.26744	44.1361	0	11.592
Rfc2	11.8236	17.8858	3.4579	15.5117	9.27829	11.5915
Sys1	23.9448	0.835952	10.4827	10.7147	11.8699	11.5696
Hsd17b12	5.76026	0	0	0.234792	51.8217	11.5634
Aup1	6.87745	21.2546	3.07061	0	26.5511	11.5507
Fndc4	15.1127	13.0927	20.9638	0	8.52561	11.539
Pdcd2l	3.35659	0	8.65875	45.6056	0	11.5242
Eef1akmt1	0	0	9.0245	0.676011	47.8163	11.5034
Cox6a2	0	56.0747	0	0.831096	0.544314	11.49
Raly	14.2145	0.503602	7.63921	28.3259	6.52118	11.4409
Manf	2.21312	0	4.28177	15.7163	34.9757	11.4374
Med22	11.9889	0	1.62367	25.333	18.1277	11.4147
Rab24	0.464643	0.888933	0	39.3935	16.274	11.4042
Ddit3	6.57634	0	13.7021	13.5265	23.1198	11.385
Rheb	1.12234	1.71777	4.45141	31.4742	18.0728	11.3677
Zfp511	16.3728	14.5158	9.65755	10.157	5.79932	11.3005
Commd4	5.81366	0	19.3713	31.1746	0	11.2719
Pmpca	8.49964	20.7136	10.7672	5.27926	10.9778	11.2475
Ube2e2	8.34835	12.9548	6.64016	19.2374	9.03344	11.2428
Trim28	8.54471	0	0.201605	20.6595	26.7942	11.24
Gadd45a	0	0.469915	0	35.2415	20.3531	11.2129
Bzw1	4.08247	0	0.207854	15.8347	35.8845	11.2019
Ap1m1	22.3172	25.2532	8.42488	0	0	11.199
Borcs7	13.1417	9.90449	4.62284	28.3092	0	11.1957
Fhl1	0.233322	13.6146	2.48278	20.9989	18.6362	11.1932
Rnaseh2a	0.740859	7.08689	2.62782	31.2448	14.2399	11.1881
Araf	11.6583	7.6037	7.94574	13.9969	14.7125	11.1834
Tram1	8.49567	22.0209	8.21839	0.536191	16.622	11.1786
Rasl10b	16.6397	10.3358	16.5147	0	12.3685	11.1717
Dnal4	0	0	9.67241	20.0457	26.0991	11.1635
Gsn	4.39181	0.262569	0	22.5557	28.6071	11.1634
BC029722	16.6336	0	3.11434	36.0433	0	11.1583
Gbas	10.3987	2.41143	3.04828	27.127	12.7864	11.1544
Ensa	7.78055	0	0.627217	29.4941	17.8628	11.1529
Eif2s2	15.7789	3.92683	3.59881	4.51781	27.8353	11.1315
Nol12	10.6388	0	9.32065	28.4078	7.28777	11.131
Kctd10	0	0	1.03773	5.87673	48.6607	11.115
Ddrgk1	18.7117	30.6274	5.63141	0.542366	0	11.1026
Yif1b	7.62928	0	16.6056	0	31.2291	11.0928
Arhgap36	20.7711	0	21.5634	0.660795	12.3342	11.0659
Marcks	0	0.204775	1.2425	33.367	20.4817	11.0592
Galk1	25.8858	0	17.8864	11.2547	0.263253	11.058
Rcan2	23.3767	0	2.23898	0	29.6581	11.0548
Rnd2	9.58005	0	21.4834	0	24.1796	11.0486
Eif2s1	9.16185	12.6591	6.89331	21.0788	5.43514	11.0457
Rraga	4.82017	0.512317	0	31.785	18.072	11.0379
Sfr1	4.37932	0	2.11819	0.357009	48.1664	11.0042
Bola3	11.3346	4.3886	19.5798	8.97614	10.7201	10.9999
Mapre3	15.2819	0	6.05866	33.0036	0.642035	10.9972
Gm15050	18.8382	30.0337	6.07446	0	0	10.9893
Letmd1	7.39212	0	10.0762	37.4718	0	10.988
Tssc4	6.57551	23.3628	0	24.8112	0	10.9499
Dtx3	2.35844	12.8916	3.91108	0	35.5455	10.9413
Nifk	7.49694	0.421847	0	46.5921	0	10.9022
Gtf3c6	7.73989	3.84998	14.9746	6.2592	21.687	10.9021
Cdkn2d	29.1789	0	2.13031	0.35905	22.81	10.8957
Fkbp4	11.4714	1.1863	11.9968	8.69454	21.0559	10.881
Lin7b	15.9925	0	8.02178	20.4735	9.86685	10.8709
Stx12	10.3291	2.08012	17.6175	1.95	22.2916	10.8537
Atp6v0c	13.0598	13.2276	4.95435	11.5233	11.4846	10.85
Cdkn2aipnl	12.8346	5.50362	5.9938	29.152	0.756145	10.848
Cend1	14.1579	28.9542	10.8622	0	0.208526	10.8365
Abhd4	0.528551	0	0	16.3735	37.2504	10.8305
Prpsap1	6.10432	0	2.21441	32.8438	12.8194	10.7964
Slc3a2	5.64773	0	0.237539	44.8401	3.25138	10.7953
Uxt	8.9881	19.2186	9.2062	0	16.4855	10.7797
Gnai2	0.229309	0.219352	1.99642	30.3584	21.0581	10.7723
Eps15	5.75122	9.0894	3.62838	22.5862	12.7632	10.7637
Tspan13	9.45719	0	6.77668	0.228434	37.2527	10.743
Jtb	11.3202	0	2.73767	0	39.6485	10.7413
Snrpb	0	0	5.51497	32.0325	16.109	10.7313
Maea	0	0	4.464	39.1238	9.99599	10.7168
Amz2	9.00079	0	7.50605	25.808	11.2021	10.7034
Ube2d2a	8.37592	17.6936	3.03845	0.227606	24.1488	10.6969
Cttn	0	27.0905	1.59976	22.9186	1.8542	10.6926
Emc10	18.4185	0	8.04653	23.4428	3.55287	10.6921
Cd200	14.6123	21.7154	8.32975	4.08416	4.681	10.6845
Gadl1	15.5133	11.2865	10.7796	8.40735	7.3728	10.6719
Dpysl3	4.97943	0	7.35916	36.8946	3.95833	10.6383
Mkks	6.44481	4.62372	3.377	20.14	18.5812	10.6333
Gars	8.6128	18.338	16.9321	0	9.2563	10.6278
Tm2d2	12.5031	0	6.97788	0.313621	33.275	10.6139
Mrps25	6.32525	0	10.0705	14.3521	22.289	10.6074
Tmbim6	0	0.435591	1.54176	17.967	33.065	10.6019
Cdk4	1.60029	0	2.06408	49.2262	0.113922	10.6009
Cops7a	5.43397	0	0.618425	0.208464	46.6933	10.5908
Tctex1d2	14.1701	0	8.78696	18.4827	11.329	10.5538
Impact	0.504988	0	0.244253	32.7692	19.1969	10.5431
Gm5868	6.27032	0	5.4591	0	40.9771	10.5413
Mfge8	0.738439	0.176593	0	16.374	35.4047	10.5388
Ociad1	14.4557	9.31888	5.31997	19.0602	4.42952	10.5169
Camk2n1	8.77478	0	8.86565	33.1915	1.74905	10.5162
Ppp3r1	6.44282	0.256794	4.15502	32.0389	9.63172	10.505
Map2k4	0.928987	0	1.97707	36.4727	13.0943	10.4946
Strap	4.2066	0	2.17029	25.0566	20.9622	10.4791
1700017N19Rik	12.6668	7.12751	12.2534	17.7367	2.54606	10.4661
Vps36	7.2486	0.223672	4.0715	32.1764	8.58917	10.4619
Ube2l6	3.03903	0	0	38.79	10.3845	10.4427
Nfkbia	0	0	0.531564	18.2767	33.3284	10.4273
Eif2b2	4.59713	0	0.889417	0.299812	46.3403	10.4253
Taf10	2.8356	6.69075	22.3101	7.52047	12.6769	10.4068
Hn1l	26.5906	14.1311	2.28647	0.192685	8.70753	10.3817
Sbk1	17.6305	3.52986	15.0719	13.1025	2.45179	10.3573
Sfxn1	21.8875	0	7.1571	22.7184	0	10.3526
Eif3b	5.17967	30.224	9.7707	0.168902	6.41594	10.3518
Cops4	16.9642	4.63644	8.54016	16.0309	5.54534	10.3434
Hist1h4f	8.86505	19.0802	6.43178	14.4538	2.8399	10.3342
Dhps	14.915	0	18.0352	12.6452	6.05209	10.3295
Ubl4a	11.3077	10.5529	19.2094	1.25908	9.30634	10.3271
Nadk	3.93154	18.5829	0	29.1094	0	10.3248
Nsdhl	0	0	1.46911	0.594264	49.5587	10.3244
Mthfd2	9.69194	0	2.6444	39.2214	0	10.3116
Ctbp1	19.5537	2.40753	6.55488	21.2119	1.65386	10.2764
Zfand6	4.61344	0.919398	3.53311	30.8398	11.4127	10.2637
Trim35	5.7842	0	4.55922	16.3466	24.6145	10.2609
2810025M15Rik	14.7499	17.6368	11.2959	7.61543	0	10.2596
Asnsd1	16.948	0.234957	8.07862	24.8292	1.15404	10.249
Tmem38a	0	0	3.91352	7.12368	40.0891	10.2253
Akt1s1	2.25666	0	4.36602	0.183967	44.2184	10.205
Pitpna	1.67897	0	0.812086	13.5503	34.8709	10.1825
Gas6	0	0	2.96094	44.5817	3.34108	10.1767
Hpf1	9.20672	13.8395	13.4502	9.19035	5.13628	10.1646
Cenpw	14.6107	13.3857	5.97204	5.7709	11.075	10.1629
Vamp8	0	0	0.362733	26.9	23.5437	10.1613
Stx8	8.98492	22.7645	6.92984	6.25563	5.86031	10.159
Psrc1	0	0	0.74757	0.167998	49.8426	10.1516
Mapk14	0	0	3.26776	30.3242	17.1444	10.1473
Ergic1	4.83211	0	4.02518	22.9349	18.9194	10.1423
Pafah1b2	5.34654	2.30648	3.04237	26.7326	13.2542	10.1364
Pdap1	12.7216	0.316084	3.83577	18.9639	14.7489	10.1172
Acd	14.8211	0	8.55619	0	27.1601	10.1075
Tax1bp3	7.53781	16.9169	0.560907	6.61762	18.8224	10.0911
Tmem53	1.51762	2.41953	4.40425	34.971	7.13041	10.0886
Odc1	0.680454	0.325453	0	36.1675	13.2242	10.0795
Psma1	13.2097	0.561605	1.70381	3.44601	31.4714	10.0785
Dusp3	1.66575	9.38344	9.48924	17.7438	12.0163	10.0597
Nkiras2	23.7347	0	2.81143	0.15795	23.4825	10.0373
Pyurf	8.48854	5.79996	5.16151	21.3531	9.11607	9.98383
Zcrb1	7.89318	25.8872	7.09017	0	9.03058	9.98022
Ngrn	18.7063	22.7303	8.31429	0	0	9.95018
Rpp30	0	0	10.1609	0.489303	39.0963	9.94931
Sh3glb2	7.81857	32.2015	7.56339	0	2.04083	9.92487
Mettl9	16.3089	0	6.34912	17.2514	9.59951	9.90178
Cbx3	6.79711	8.57704	1.25909	23.2962	9.451	9.87609
Rrn3	0.481823	0	3.02963	26.3954	19.4482	9.87102
Fam32a	0.589629	0.752034	0.570385	33.8395	13.5998	9.87027
Oaz2	21.1568	0	11.7751	16.255	0	9.83738
Mapk6	9.21733	0	0.753506	9.39792	29.777	9.82915
Hyi	11.7686	20.6388	16.6972	0	0	9.82092
Oxct1	12.8778	0	13.59	9.62014	13.0012	9.81782
Mgrn1	8.42086	0	5.60038	9.09587	25.9644	9.8163
Lars2	6.09537	3.81237	9.67619	10.6006	18.792	9.79532
Ncl	3.1471	2.4409	4.36088	20.9683	18.0562	9.79466
Stk16	9.20647	14.4943	6.12286	14.3851	4.7516	9.79207
Ddb1	3.75404	0	1.61401	31.5556	11.9369	9.77212
Fam134a	2.60054	0	2.23615	16.5831	27.399	9.76376
Rfk	23.9694	0	8.69514	0.217113	15.9258	9.76149
Thra	12.9589	19.5824	8.539	7.22661	0.481318	9.75766
Trappc3	2.49441	8.58994	0.4826	0	37.0772	9.72884
Lias	3.60276	5.07878	3.11831	20.6519	16.1174	9.71383
Zfr	3.07862	7.43246	1.55998	28.4915	7.88983	9.69048
Hoxb5	8.70913	0	21.664	0	18.0682	9.68827
Ccdc12	5.78992	17.8463	2.48931	15.5237	6.73219	9.67628
Commd10	18.3193	0	5.90713	2.17224	21.8144	9.64261
Shisa5	0	42.2385	3.05105	2.914	0	9.6407
Rexo2	9.21599	12.2442	0.247644	19.7008	6.7794	9.63759
Lcmt1	16.0276	8.17686	18.8638	5.05216	0	9.62408
Bcl7b	19.4651	0	8.71751	0.235085	19.5536	9.59427
Rnf126	6.87325	15.1726	7.16038	7.24103	11.5173	9.5929
Rtn4	3.34674	0	0.959263	28.7787	14.8773	9.5924
Hddc2	10.622	0	14.5766	0.483305	22.2629	9.58896
Nsfl1c	7.64546	0	5.91674	34.1908	0	9.5506
Snrpa	0.877084	20.6953	6.22202	5.33875	14.4856	9.52376
Snx2	0.430481	0	0	41.8314	5.33227	9.51883
Fgf13	25.4426	11.5502	5.21445	0	5.24946	9.49134
Armcx2	14.5319	0.182906	13.6876	5.98565	13.0674	9.49109
Hif1a	0	0	0.142177	35.4653	11.8021	9.48192
Gm5424	0	0	0.525565	32.952	13.9235	9.48022
Ppp4c	6.88227	0	1.5665	18.3497	20.5774	9.47517
1700112D23Rik	5.9928	17.1977	0	0	24.0612	9.45035
Abhd14a	0	0	1.98549	20.3463	24.8976	9.44589
Selenot	10.5924	0	1.21984	19.5728	15.8352	9.44404
Wrb	17.6932	13.6177	3.34445	0.397896	11.9874	9.40813
Necab2	11.1627	17.7967	15.5977	0	2.47226	9.40587
Paics	8.83398	0	10.148	0.18004	27.7099	9.37437
Rtcb	14.9121	0	0.641129	0	31.2809	9.36682
Smim14	9.98039	1.66035	4.25015	15.7417	15.1751	9.36154
Ube2h	0	0	0.876857	25.3015	20.5974	9.35514
Sdcbp	2.51031	8.52462	0.728513	10.0685	24.8221	9.3308
Ccni	13.3801	0	11.6744	4.79082	16.5848	9.28604
Stoml1	2.52151	0	3.52331	40.3806	0	9.28507
Ubac1	9.87719	0	7.64385	7.51523	21.2348	9.25422
Clns1a	14.3827	1.71977	13.0437	0	17.086	9.24644
Sdc4	0	0	0.329123	27.7358	18.1652	9.24602
Med8	8.08519	18.2304	8.37996	0	11.4703	9.23317
Nptn	0	0	0.407722	38.6659	6.961	9.20692
Mapre1	9.98467	0.106123	4.07816	10.1293	21.7029	9.20023
Mrpl4	0.662253	0	0.320319	26.3461	18.6693	9.19959
Fnta	10.0696	24.4936	11.4108	0	0	9.19479
Itpa	5.7388	0	2.13519	0	38.0881	9.19241
Smyd2	14.9902	16.1698	7.09619	0.208003	7.49258	9.19134
Triap1	7.96469	0	0	0.519435	37.4216	9.18114
Gja1	0	0.266966	0	1.6381	43.9868	9.17838
Gdpd1	1.11287	0	2.87081	10.161	31.6895	9.16683
Akt1	5.92085	0.202277	5.31849	28.9606	5.41923	9.16429
Msmo1	0.141041	0	0.136438	35.2296	10.3016	9.16173
Hmgn3	4.17283	18.1841	2.24258	0	21.1901	9.15792
1600020E01Rik	5.00554	20.8765	10.0717	0	9.83487	9.15771
Ddx39	1.84911	10.9345	0	18.8564	14.1448	9.15696
Ubald2	0.565639	9.73938	6.01895	4.05783	25.3681	9.14999
Med19	12.6259	0	4.4784	12.6259	15.999	9.14583
Id3	0	0	0.468049	31.5547	13.6397	9.1325
Mapt	7.47926	12.4378	13.4685	3.15179	9.04322	9.11612
Fdps	14.0033	17.335	8.96445	3.76047	1.49531	9.11172
Fam229b	12.227	9.70527	9.05972	0	14.5564	9.10969
Eif2b5	19.983	4.13302	2.08981	0	19.2622	9.09359
Etfa	0	0	5.48191	11.0873	28.8442	9.08268
Tmem42	1.13946	34.3344	9.92042	0	0	9.07885
Gosr2	26.5327	0	6.16002	0	12.6929	9.07712
Trp53i11	4.22712	2.24642	4.5435	5.05414	29.2897	9.07217
Rpn1	3.0729	0.183717	1.85788	28.4326	11.8128	9.07197
Atat1	22.297	15.3639	7.67719	0	0	9.06762
Zmat5	13.1928	17.2694	2.01509	0	12.753	9.04605
Mok	1.52698	17.0411	4.18522	22.4066	0	9.03199
Denr	17.7748	4.89686	7.97834	11.685	2.79392	9.02579
Sssca1	4.7783	15.3257	4.62234	9.89875	10.4449	9.01399
Ndufaf6	28.0667	0.671198	14.9328	1.37282	0	9.00871
Med21	14.7583	8.94105	8.80392	0.160416	12.2922	8.99119
Actr10	6.24819	0.412198	6.25268	20.515	11.5034	8.98628
Zpr1	7.25558	0	17.079	19.7162	0.826421	8.97544
Samd14	4.87263	1.47191	27.7854	0	10.6253	8.95105
Cacfd1	16.0645	9.89134	6.60903	6.62326	5.52084	8.94179
Clu	1.76437	0	0	0.164382	42.7408	8.93391
Sms	10.6698	0.689625	1.25532	29.4327	2.58662	8.9268
Pdha1	2.78487	0	3.36747	37.2324	1.1895	8.91484
Tmem80	12.543	4.43417	6.59436	16.1826	4.77516	8.90586
Synm	5.3525	14.9423	17.1184	0	7.09193	8.90103
Kdelr3	0	0	0.59284	1.19903	42.6674	8.89186
Eif1ad	12.2841	27.866	4.07424	0	0.149912	8.87486
Irak1bp1	6.82646	0	11.2651	25.9265	0.343034	8.87221
Pttg1	5.63263	16.1641	4.19138	12.7158	5.552	8.85118
Fam219b	6.73709	5.9075	1.90085	29.6578	0	8.84064
Imp3	15.0053	0.89711	9.07225	0	19.2277	8.84048
Fam207a	5.35574	20.8342	7.9441	0	10.0654	8.8399
Ppp5c	0.276326	0	5.88076	31.1767	6.84558	8.83587
Vta1	7.27557	0	0.370427	0	36.4736	8.82391
Tsta3	20.4907	5.0583	18.5431	0	0	8.81842
Gm4737	4.58056	0	0	6.51777	32.9047	8.8006
Mrpl39	8.21058	0	2.97848	18.9646	13.7357	8.77787
Ppp1r14a	0	0	0.613223	11.9892	31.1378	8.74803
Nme4	13.4445	0	4.13817	23.5145	2.61025	8.74148
Sqstm1	14.4599	0.493999	1.74849	20.8814	6.06595	8.72994
Ube2w	8.08554	0	2.72057	14.1	18.6944	8.72009
Flot2	9.48787	22.3872	3.0594	0	8.51036	8.68896
Aptx	5.5945	19.0121	0	18.819	0	8.68512
Chn1	10.7773	2.89948	3.90956	25.2591	0.503485	8.66978
Pepd	5.34218	0	4.07986	33.9234	0	8.66908
Lmo1	17.3088	0	1.62038	24.3974	0	8.66532
Mrps30	7.63008	4.69205	0	7.46418	23.5116	8.65958
Msl1	2.55199	0	0	39.3199	1.15816	8.606
Lsm12	9.43489	3.47123	4.21244	8.04645	17.8247	8.59794
Commd7	11.674	11.318	1.67869	12.7577	5.39062	8.5638
Cnn2	4.93163	0	2.04457	0	35.8096	8.55717
Psmd11	1.3576	0	0.656647	17.9734	22.6731	8.53215
Egln2	2.1664	4.14465	35.9261	0.403675	0	8.52816
Atad1	0.61611	0	3.87401	20.0905	18.0264	8.5214
Gm3667	5.06513	0	0.816635	21.7469	14.964	8.51854
Ptgds	1.05101	0	7.62531	0	33.8933	8.51393
Gsr	6.29309	0	6.69647	0	29.5676	8.51144
Nars	17.1205	0	4.45891	0	20.9536	8.50659
Zfp358	18.7078	17.2201	6.14622	0	0.452301	8.50529
Zfp938	7.32991	0	2.36356	11.4198	21.394	8.50144
Vax2	2.79085	0	0.67494	0	39.0398	8.50112
Actr3	6.73637	0	4.34434	0.488141	30.931	8.49997
Sdc2	0	0	0.757022	12.7591	28.9689	8.49701
Mocs2	3.15843	3.84527	6.11069	14.7934	14.5535	8.49226
Cpt1c	0	0	1.7947	30.1478	10.4998	8.48845
Glrx2	8.19931	5.57534	6.78495	6.76473	15.1058	8.48602
Fam114a1	0	0.278538	0	41.5883	0.497491	8.47287
Tes	4.05704	0	0.735867	17.9424	19.4949	8.44606
Npdc1	4.65892	0	4.72147	13.6005	19.2363	8.44344
Ddx1	2.41959	0	0.668748	36.2937	2.80516	8.43744
1810013L24Rik	0	0	0.206167	40.8639	1.09238	8.43249
Psmd10	25.3656	0	14.2661	0	2.51963	8.43026
Naa10	8.59848	10.0306	12.1724	0	11.2867	8.41765
Hikeshi	8.64895	3.65938	7.07949	6.29144	16.3399	8.40382
Pycrl	26.8998	0	11.7718	0	3.28278	8.39088
Jph3	1.74984	24.9218	4.8901	0	10.2976	8.37188
Fam92a	3.14574	10.4435	4.4751	16.6539	7.03435	8.35051
Ormdl3	3.17421	0	0	0.258766	38.3013	8.34686
Ufd1l	7.99408	10.1322	1.93329	21.6361	0	8.33914
Fbxo22	0	17.6589	0.350157	0	23.6551	8.33284
Coq7	7.00358	8.632	8.9899	5.53375	11.3905	8.30994
Churc1	11.4161	2.47529	8.39306	14.9898	4.22601	8.30005
H1f0	7.95703	0	4.39847	6.42491	22.6579	8.28767
Fgfr1op2	3.93976	27.278	0.725937	3.67057	5.76956	8.27677
Col1a1	0	0	0.127728	27.986	13.1969	8.26212
Sugt1	14.6573	0	8.59329	0	18.0229	8.2547
Gm3317	6.67868	6.38867	0	19.6004	8.55799	8.24515
Hist1h4a	3.21543	23.0685	6.22097	7.33955	1.37341	8.24358
1110008F13Rik	4.82931	6.9294	7.00753	19.2909	3.09411	8.23025
Dst	14.4865	11.521	10.8362	2.9524	1.33106	8.22543
Naa20	0.233889	0	0	29.2869	11.5885	8.22186
Crip1	2.66049	22.9046	15.4419	0	0	8.20141
Cd2bp2	1.51534	0	0	24.8477	14.6093	8.19448
Ttll12	0.864398	0	2.92665	5.77829	31.3829	8.19044
Kcnip1	7.54745	12.3002	3.65056	7.83911	9.55182	8.17784
Apc	9.0765	2.47316	12.2392	2.76241	14.3091	8.17206
Rab8a	0	0.354395	0	25.3699	15.1123	8.16733
Ppfia3	13.2743	12.383	12.841	0.930103	1.35889	8.15747
Adap1	5.52786	18.6333	2.5464	14.0771	0	8.15694
Deaf1	18.9541	2.07752	14.8976	4.76427	0	8.1387
Bscl2	2.05729	0	6.39688	32.1051	0.0627664	8.1244
Ube2j1	8.34646	14.5591	4.51197	13.128	0	8.10911
Dhrs1	18.2103	0	6.37818	6.14288	9.78976	8.10422
Adh5	8.65277	0.153278	7.44032	21.4228	2.80611	8.09506
Asrgl1	8.67164	24.8853	6.82794	0	0.0861376	8.09419
Smu1	0	0	1.07506	17.0323	22.31	8.08347
Hist1h4j	2.23917	25.7032	3.24913	7.30162	1.91283	8.0812
Slc22a17	2.2665	0.361347	0	27.0994	10.649	8.07524
Ggact	13.9486	6.2545	0	1.42139	18.6184	8.04858
Pja2	0	0	0.176851	0.119229	39.9025	8.03973
Limk2	1.98915	1.49504	3.57356	11.5827	21.5441	8.03691
Ogfr	0.335875	0.321291	0	20.1525	19.3674	8.03541
Idh2	1.00451	0	0	13.9758	25.1713	8.03033
Borcs8	14.5322	8.76375	12.5298	0	4.318	8.02874
Rce1	5.9928	0	0	27.7492	6.39926	8.02825
Itgb1bp1	7.04519	0	7.06767	0.170173	25.8569	8.02799
Dap	4.5016	0	16.5478	19.0828	0	8.02644
Stk25	5.36753	0.142624	2.45194	19.9337	12.2274	8.02464
Tmem70	0	0.455456	0	15.8365	23.7943	8.01724
Ythdf2	1.13722	5.62048	1.1001	19.9012	12.3054	8.01288
Trappc2	22.3597	0	2.76127	2.32698	12.5986	8.00931
Cdc123	8.50794	0	4.11513	21.2154	6.19917	8.00752
Ppfia2	14.4769	11.8847	9.19689	0	4.47612	8.00691
Tpd52	17.8242	8.63584	6.49392	6.56707	0.494368	8.00309
Eci2	13.2552	0	5.77016	1.2967	19.6744	7.99929
Rab5a	0	15.4743	3.91219	0	20.5717	7.99163
Strn3	0.208107	0	0	39.3593	0.355555	7.98459
Atp6v1a	1.00363	4.66307	0.554782	22.5347	11.1456	7.98037
Hsdl2	5.27066	0	0.29992	31.1386	3.17825	7.97748
Dusp28	15.1681	17.0328	7.65549	0	0	7.97127
Phyh	4.5777	0	3.54263	0	31.6754	7.95915
Pddc1	12.1647	0.456333	1.38444	0	25.7759	7.95627
Eif4g2	8.09788	0.326158	2.22639	16.6219	12.4883	7.95212
Thbs2	0	0	0.141553	7.72995	31.8757	7.94944
Agrp	13.687	4.90975	14.8953	0	6.21151	7.94072
Tmem29	4.54827	5.656	3.07987	12.3099	14.036	7.92602
Sap30bp	14.4894	0	8.1386	7.01097	9.98202	7.92419
Spg7	5.94584	16.3291	12.2457	0	5.0793	7.91999
Zscan21	0	6.22086	0.262125	33.0463	0	7.90586
Fuom	3.97261	13.427	2.81816	0	19.2306	7.88969
Eef1d	4.55542	0	3.26952	28.2716	3.26385	7.87208
Poldip2	3.436	0.657359	2.88067	0.149391	32.1898	7.86263
Scp2-ps2	6.67985	0	3.52463	9.10886	19.9721	7.8571
Zdhhc4	0.605139	0	9.36621	0.197327	29.0782	7.84938
Blmh	5.00136	0	2.27676	10.7446	21.0481	7.81417
B3gat3	5.95387	3.10654	3.14157	26.8276	0	7.80592
Rpn2	1.95611	0	0	26.535	10.4439	7.78702
Tgfb1i1	2.63769	0	1.95122	0	34.1967	7.75713
Aplp1	0	17.5842	5.55701	0	15.5807	7.74438
[truncated: 2,240 more rows]

## Sheet: DEGs control axon vs. soma
Differential Gene Expression between control motor axons and somas
Gene ID	Fold Change (log2, soma/axon)	Fold Change (soma/axon	Adjusted p-value	Ctrl_Axon	Ctrl_Axon	Ctrl_Axon	Ctrl_Axon	Ctrl_Axon	Ctrl_Soma	Ctrl_Soma	Ctrl_Soma	Ctrl_Soma	Ctrl_Soma	Ctrl_Soma	Ctrl_Soma	Ctrl_Soma	Ctrl_Soma	Ctrl_Soma	Ctrl_Soma	Ctrl_Soma	Ctrl_Soma
Gm15687	-5.79746	0.0179801	1.99013e-06	6.44282	0	28.0464	0	55.0384	0.999723	0	0	0	0	0	0	0.740785	0	0	0.686201	0.826779	0
Fam131c	-5.72163	0.0189503	1.08932e-09	13.3038	144.614	6.43477	0	11.3649	1.87666	1.24416	1.43632	22.8139	0	0.36486	0.252119	0.556235	0.152317	0.916915	0.644062	0.931208	0.28348
Tmem232	-5.43678	0.0230869	2.87026e-05	4.86284	0	0.940826	1.90285	0	0	0	0	0.0933631	0	0.195602	0	0.0745496	0	0	0	0	0
H2-DMb2	-4.92429	0.0329337	7.44842e-06	0	0	0	38.9983	12.5542	0.157266	0.260656	0	0.729706	0	0.305757	0	0.466131	0.510575	0.768386	0.215893	0.130061	0.11878
H2-DMb1	-4.7859	0.0362493	2.63944e-06	0	0	0	59.7494	33.3992	0.362189	0.300149	0	0.504161	0.243342	0.352083	0.121645	1.34189	1.32285	1.43781	0.994414	0.149767	0.41033
4732471J01Rik	-4.65325	0.0397404	5.58474e-06	2.40044	13.9686	1.93508	0	0	0	0.205781	0.316751	0.460867	0	0.241387	0.125099	0.183999	0.201543	0.189569	0.340883	0.0513397	0.0468868
Nnmt	-4.64449	0.0399824	3.75859e-06	0	0	0	119.412	111.792	0.511914	2.54537	0.870663	0.6334	1.37574	0.49763	2.17781	1.26441	0.969476	3.43909	1.05412	0.987833	5.5418
Dph1	-4.60867	0.0409876	0.000186294	0	0	0	27.732	16.9243	0	0.497087	0	1.20605	0.0671677	0.388731	0	0.0740785	0.324566	0.54951	0.20586	0	0.604055
Gpx5	-4.43571	0.0462082	0.000878064	0	0.990358	0	6.41443	0	0	0.266262	0	0.14908	0.107934	0	0	0	0.130389	0	0.110268	0	0
Kif5a	-4.43223	0.0463197	8.59996e-12	183.886	375.055	337.702	27.9438	46.6919	9.54664	18.2951	26.2038	30.1765	16.5791	7.04306	3.52126	9.00036	1.93711	5.10167	10.7359	7.71892	5.76186
Crhbp	-4.40927	0.0470628	7.65861e-05	0	0	0	155.867	25.6854	0.63802	0.793099	0	0.444056	0.750159	0.465163	0.428573	0.827342	7.50872	1.55865	1.53276	1.0553	2.8913
Mcf2l	-4.34076	0.0493515	3.28664e-09	43.1921	123.56	104.784	8.7252	0.957241	1.68605	4.22667	6.77479	11.989	5.14007	1.6595	0.990991	3.56065	1.06056	2.39413	2.8643	2.64932	2.86524
Gm16099	-4.30445	0.0506095	0.000394877	29.2921	61.8778	0	0	0	0.378768	1.88333	4.83157	0	2.29032	1.1046	0.763282	1.40332	0	0	0.519967	0.939734	0.286075
Ttc9b	-4.29164	0.0510609	8.44349e-12	334.884	241.165	284.736	364.921	178.573	7.73226	22.1558	25.4105	77.1056	14.0001	9.68229	5.8982	10.2937	0.957327	5.28265	9.35534	10.0797	12.9668
Mnx1	-4.28406	0.0513298	2.65765e-09	131.332	86.5771	103.946	107.503	71.7236	3.7052	12.2821	3.96403	33.7183	3.53332	0.9295	2.24801	0.797085	0.485046	6.4237	1.55874	2.86654	4.51363
Rps2-ps6	-4.2545	0.0523923	4.77578e-07	9.10797	7.46783	3.77602	2.5457	1.66727	0	1.3385	0	0	0.271293	0	0.271236	0.598412	0	0.986441	0	0.333939	0
Gm3317	-4.23571	0.0530793	2.65514e-06	6.67868	6.38867	0	19.6004	8.55799	0.518161	0	2.64386	2.40423	0.348133	0	0	0.383952	0	0.316459	0	0.428523	0
Zfp652os	-4.21964	0.0536736	1.48788e-06	0	52.4834	28.0986	0	115.796	1.50238	1.66004	1.27762	4.64729	3.36464	0	4.03672	3.33974	1.21939	2.14096	2.06244	5.38407	0.378238
Pdk4	-4.20828	0.0540982	0.000321432	0	0	0.716271	9.81881	0	0	0.12695	0	0	0.205846	0.297832	0.102901	0	0.0621676	0.0467794	0.0525742	0.190034	0.115701
Hmga1-rs1	-4.19811	0.0544807	1.13674e-06	12.2576	14.2743	8.24872	34.7568	86.7286	1.8193	0.548243	0.421945	3.68354	0.22224	0.321552	0.999871	1.8383	0.134238	12.1212	0.113523	0.547118	0.374748
Cers1	-4.10467	0.0581263	0.0132693	0	0	2.11486	0	0	0	0	0	4.17113	0.0569792	0	0.0569673	0.0628417	0	0	0	0	0.0640535
Gm29670	-4.07551	0.0593127	0.0239104	0	0	2.35565	0	0	0	0	0	0.100184	0	0	0	0	0.0876237	0	0.074102	0	0
Gstt4	-4.06835	0.0596078	0.0014464	6.13338	0	5.93319	0	0	0	0.450679	0	0.252335	0.182691	0.528659	0	0	0	0.332138	0	0	0.205373
Synm	-3.92725	0.0657324	1.96163e-08	5.3525	14.9423	17.1184	0	7.09193	1.32208	0.561858	0.864846	1.44709	0.706053	0.922704	0.455423	0.552624	0.247628	0.414074	1.02381	0.336423	0.614487
Uba52	-3.9226	0.0659447	5.15433e-13	65.9464	111.225	81.1415	14.3361	23.9672	7.18092	4.76071	1.832	6.66381	3.98029	0.174514	6.75303	4.92192	4.22553	8.44237	4.31281	5.49328	7.45744
1700023F06Rik	-3.91523	0.0662823	2.15772e-05	2.38721	17.1266	5.77325	0	4.84334	0.740842	0.306971	0	1.8906	0	0.72017	0	0.823435	0.300648	0.339344	0.127127	0.153171	0.839312
Btnl10	-3.9131	0.0663804	0.0272219	0	0.862211	0	0	0.0769988	0	0	0	0	0	0	0	0.0414544	0	0.0341673	0	0	0
Fxyd7	-3.90235	0.0668767	3.16102e-11	1021.61	704.53	667.717	1125.4	983.817	69.8508	136.354	80.1914	220.39	60.227	30.933	4.95271	38.5315	5.3544	41.0014	53.8049	63.8648	75.3249
Gm17174	-3.88838	0.0675277	0.00790852	2.41766	0	0.668215	0	0	0	0	0	0.0994657	0.144026	0.104194	0	0	0	0	0.0735704	0	0
Itgal	-3.88762	0.067563	0.000291713	0	0	0	0.516193	4.78936	0.0818771	0.0678523	0	0.189952	0.0825154	0.0397963	0	0.0606702	0.0332274	0.075008	0.196699	0.0338565	0
Rac3	-3.8522	0.0692424	1.49099e-05	501.974	374.397	333.236	334.367	121.374	9.56734	23.0962	25.4694	216.555	9.2227	10.1091	4.05155	5.23992	0.675238	4.1918	4.56831	6.19221	18.3792
Itgam	-3.82291	0.0706628	1.2837e-07	39.6713	41.0835	33.0371	1.46236	1.76815	0.695866	8.07338	6.00868	0.894123	0.863126	0.832554	1.04273	2.26084	1.5206	1.79804	1.65336	1.15097	1.25329
Krtap9-1	-3.7729	0.0731548	0.0169879	3.32015	0	2.40884	0	0	0	0	0	0	0.173066	0.500808	0	0.190873	0	0	0	0	0
Gm20878	-3.76791	0.0734084	4.86659e-05	3.34794	8.0064	3.23867	0	1.19167	0.173165	0.287007	0.441779	0.160695	0.232687	0	0	0.384941	0.421643	0	0	0.572836	1.17709
Tmsb10	-3.76668	0.073471	1.28466e-24	45531.7	37937.8	32866.2	27487.9	22325.8	4276.04	5569.08	4234.25	2767.26	3128.22	701.905	1532.92	2935.03	1726.15	1987.38	3556.07	3403.68	2778.96
Sncg	-3.76382	0.0736167	7.7769e-20	6572.42	6409.61	4251.4	6483.25	4906.87	550.792	901.383	857.603	479.787	950.273	127.949	249.975	504.961	192.396	296.87	640.642	275.394	405.274
Ppl	-3.74887	0.0743839	1.29677e-05	0.138053	0	0	6.48247	7.54772	0.085686	0.0710087	0.218602	0.238547	0.201492	0.0416476	0.316565	0.317462	0.104319	0.209326	0.0588141	0.602336	0.161792
Map1lc3a	-3.73843	0.0749241	8.30984e-15	1678.09	1710.5	1405.41	1235.09	1064.33	174.426	114.355	117.349	472.071	94.2418	69.2845	31.6623	105.457	63.2079	74.6809	129.727	84.9314	102.847
Depdc7	-3.71791	0.0759975	4.62139e-05	0.413434	0	0	88.7084	34.9649	1.41135	1.48857	1.30932	0.714388	2.32748	0.997793	1.46514	0.950721	0.728957	4.46652	0.704535	1.37941	4.55455
Gimap3	-3.70177	0.0768523	0.0255677	0	0	1.95175	0	0	0	0.172961	0.266233	0	0.070113	0	0	0	0.0846995	0	0	0	0
Selenov	-3.68729	0.0776273	0.000828534	9.54886	28.5444	0	0	0	1.11126	0	0.472508	2.40622	0.62218	0.540128	0	0.548956	0.751621	1.35738	0.762761	0.153171	0.559542
Akap6	-3.67172	0.0784696	3.18591e-14	122.178	121.557	126.276	55.0663	26.3273	4.19254	14.8096	17.1805	18.5048	12.2884	7.10676	4.66438	7.37826	4.16847	4.89703	5.43171	5.72099	7.81739
Adam20	-3.65658	0.0792975	0.0195204	0	2.56139	0	0	0	0	0.17216	0	0.0963922	0	0.100974	0	0.153937	0	0	0	0	0.0784525
Gm15860	-3.65602	0.0793283	2.03245e-05	16.8695	83.2327	18.8956	0	0	1.10215	1.37005	2.10886	3.06835	1.66612	1.87495	0.555256	2.65423	4.24912	3.19734	2.83691	5.69681	2.28919
Trat1	-3.64099	0.0801589	0.0489867	0	0	7.3533	0	0	0	0	0	0.729706	0.264154	0	0	0	0	0	0.269866	0	0
2310001K24Rik	-3.63808	0.080321	0.0483749	0	0	6.79683	0	0	0	0	0	0	0	0.706546	0	0	0	0	0.249443	0.300545	0
Selenow	-3.61467	0.0816347	5.39324e-16	11443	9148.64	10347.5	9174.39	8604.09	833.45	1712.64	1086.92	1376.31	531.733	56.4756	1438.28	618.12	670.826	645.366	885.07	1386.4	1227.79
Gm37179	-3.60251	0.0823256	0.0217025	0	0	9.16705	0	0	0	0	0	0.606463	0.21954	0.317645	0	0	0	0.399131	0.448574	0	0
Vmn2r110	-3.58675	0.0832302	0.0142104	0	0	1.30117	0	1.57992	0	0.172961	0	0.0968411	0	0.304333	0	0	0.0846995	0	0	0	0
Ybx1	-3.57188	0.0840924	2.91501e-32	3522.73	1078.49	2098.5	1520.82	1511.1	271.369	224.71	192.732	233.685	232.508	101.532	222.896	126.444	150.487	264.241	114.283	216.428	135.302
Ccdc85c	-3.56903	0.0842588	0.0214541	0	0	3.7931	0	0	0.173837	0	0	0	0.116795	0.168986	0.23354	0	0	0.106168	0	0	0
Trp53inp2	-3.56357	0.084578	1.83441e-16	243.302	353.048	438.512	92.3454	64.2118	29.3122	29.76	32.7576	26.8216	29.3173	31.1797	25.6688	20.545	18.684	20.9638	19.6632	25.9337	22.5252
Cela1	-3.54362	0.0857558	0.000184119	0	0	0.759996	126.556	77.8521	1.70669	4.84919	5.59813	3.16757	6.38854	0.71103	0.163775	3.4326	2.96832	3.42482	6.69404	1.20981	2.02561
Gm20646	-3.53613	0.0862023	4.77332e-05	0	3.8735	0	0.660216	16.4311	0.471248	1.30176	0.400749	0.437312	0.633228	0.305399	0.105516	0.232793	0	0.383744	0.21564	0.519635	0.237282
Selenom	-3.52189	0.0870573	1.2632e-14	183.727	373.326	249.615	191.18	227.928	29.235	22.572	21.3098	80.2095	12.5659	11.2971	7.56239	23.6811	11.7904	23.5107	28.0434	29.8841	40.0467
Cd164l2	-3.51948	0.0872028	0.000944146	0	26.4818	0	3.40654	0	0	0.537338	0	1.35385	0.435639	0.157578	0.326661	1.32127	0.789405	1.38601	1.11265	0.402176	0.857019
Spr-ps1	-3.49586	0.0886423	0.000337265	0.756379	0	0.487795	9.86579	2.15382	0	0.259367	0	1.37958	0.105139	0.228183	0.105117	0.115956	0.127012	0.0955731	0	0.0647086	0.295481
Hoxb13	-3.45528	0.091171	0.000913723	0	22.9214	4.17998	0	0	0.731438	0.4041	1.24403	1.2444	0.819044	0.355515	0.736986	0.180663	0	1.48905	0.418377	0.40327	0.644513
Gapdhs	-3.44764	0.091655	0.00210596	2.15294	9.7824	0.520668	0	0	0.501103	0.553692	0.852276	0.620024	0.448897	0.162374	0.224402	0.123771	0	0	0	0	0.378472
Pla1a	-3.4468	0.0917083	0.000199306	0	0	0	40.1219	22.5233	1.09098	0.904101	0.347912	0.253103	1.00786	1.45824	1.64888	0.505251	0.774794	3.16491	0.374418	1.01503	0.82399
Nxpe5	-3.42065	0.0933862	0.0031909	0	0.185318	1.12445	0	0.910231	0.060122	0.0996472	0	0.0557924	0	0.233778	0	0.0445498	0.0487974	0.0367186	0	0	0
Gm9844	-3.41928	0.0934749	7.16209e-16	13757.7	10061.7	9380.05	9880.14	7524.77	1412.27	1537.51	1152.9	750.737	897.073	161.165	566.513	1118.79	3080.54	701.671	1251.01	1146.87	907.101
Cox6a1	-3.41055	0.0940418	3.93771e-26	9844.45	11961.6	13608.2	5835.81	7094.22	1012.11	1116.84	1007.62	1208.34	981.135	653.927	672.652	918.862	1465.4	931.643	1232.43	1302.74	2376.31
Nme2	-3.39381	0.0951396	1.13001e-13	59.2013	67.9567	52.9739	30.8875	36.3495	4.36344	12.5609	11.7179	4.04922	6.17186	0.223247	6.4791	3.23326	5.7783	6.87265	2.99502	4.93808	8.32575
Tspan2os	-3.37443	0.0964261	0.00195253	16.1562	0	0	0	11.9195	0	0	0	0	0.612478	0	1.53088	0.675496	0.36995	0.278377	0.312861	1.50782	1.37704
1700017N19Rik	-3.37111	0.0966485	5.12221e-05	12.6668	7.12751	12.2534	17.7367	2.54606	0.80932	2.10788	2.3597	0.321874	3.57323	0.337173	0	0.68537	0	1.2004	1.50781	0	2.09575
Fam98c	-3.3552	0.0977201	0.00550652	9.58229	3.0554	5.87071	0	0	0.19825	0.821456	0.505774	2.20768	0	0	0	0.367252	0.0804536	0.908086	0.272153	0.163954	0
Gm5814	-3.3453	0.0983932	7.01286e-09	18.3399	10.9647	19.9589	41.8626	11.7503	2.84577	1.17916	0	2.64084	0.477992	0	0.477893	1.58152	1.73231	3.91053	2.44164	4.11859	6.98539
Gm1673	-3.30261	0.101348	3.47447e-15	1309.55	1112.67	1788.07	634.416	680.514	124.212	238.518	254.332	245.829	127.206	50.4087	48.3336	126.592	70.473	99.6748	135.751	184.173	132.069
Kif1a	-3.27655	0.103195	1.49039e-11	168.203	193.95	180.683	142.528	161.899	9.36772	15.6695	32.2819	77.7032	28.39	14.9904	9.29355	16.5953	8.56238	10.0517	14.225	16.6624	14.9995
Olfr325	-3.23523	0.106194	0.0315716	0	0	4.00849	0	0	0.321489	0	0.410091	0.298338	0.107998	0.156259	0	0	0	0	0	0	0.121407
Gm21586	-3.21888	0.107404	0.0001106	42.6714	78.4971	31.7529	6.4221	2.80404	4.07463	8.4417	15.5928	0.945301	2.73759	0	1.36851	3.01926	4.9607	1.24426	0	8.42438	10.7712
Cnih2	-3.20701	0.108291	6.98641e-09	205.957	119.95	187.036	85.4342	75.403	25.8708	21.9798	18.3029	60.1202	20.0108	7.81941	3.0667	14.9816	2.64677	18.3229	11.7886	12.7653	11.1655
1110065P20Rik	-3.1967	0.109068	3.52493e-21	25.5486	26.4424	46.5934	26.4954	22.0041	3.6394	6.46286	4.31081	5.78968	3.40578	1.01081	2.88121	2.9857	3.37586	3.49283	3.03335	6.66458	5.00667
Trak2	-3.15237	0.112471	2.3101e-10	26.163	42.92	54.8758	3.10957	12.8983	5.12203	4.84207	5.13013	4.049	4.63939	4.94223	2.77795	3.57046	2.09402	2.98917	3.80218	3.92219	4.8142
Gemin4	-3.14612	0.112959	0.019846	0	1.10998	0	0	0.3965	0	0	0	0.133669	0	0	0.048378	0	0	0	0.0494344	0.119124	0.108791
Hist3h2ba	-3.14598	0.112971	2.06173e-08	427.634	89.1032	253.94	404.99	259.214	19.7095	60.9782	46.9307	133.315	27.367	7.66383	21.4772	21.7446	15.6415	20.3297	7.5158	21.0088	67.484
Gm43573	-3.12111	0.114935	2.62916e-05	9.12167	0	0	47.5912	16.2339	4.71799	1.56394	4.81461	1.75129	1.26794	0.91727	0.316918	1.0488	1.53172	0.864434	0.971516	1.17055	1.42536
Adgre1	-3.11027	0.115802	0.00941902	0	0	1.29164	0	5.13282	0.0828738	0.412069	0.211428	0.538341	0.222719	0.241684	0	0	0.0672637	0.050614	0	0.205612	0
Rnf5	-3.10408	0.1163	1.14883e-11	83.5589	38.0089	77.4402	78.884	83.3611	9.06694	13.5249	8.32736	26.42	4.02055	1.05767	6.33409	7.256	7.35909	13.6223	3.85855	17.3964	10.2721
Zfp575	-3.09789	0.1168	0.00459073	3.16147	21.7741	8.86902	0	0	0.784897	0.650451	1.00121	5.09863	1.12061	2.28899	0.0659042	0.218101	0.0796317	0.599206	0.269373	0.243419	0.148204
Ndufb9	-3.0974	0.116839	4.34655e-17	3732.46	5046.16	4634.34	1398.54	1686.92	404.421	474.478	452.119	414.016	525.946	220.863	788.893	370.687	619.607	433.439	408.873	645.346	682.661
Gpr150	-3.05204	0.120571	0.00596955	0	0	8.98432	0	4.65685	0	0.830795	0.639406	0.814034	0.926138	0.243636	0	0.649999	0	0.612274	0.086015	0.207273	0.283943
Gm17669	-3.0384	0.121717	0.000357268	184.493	221.048	210.921	24.3073	6.36788	26.025	77.6419	50.1652	0.536687	29.1421	14.0549	26.4167	3.85686	3.28579	9.53666	7.54231	7.6526	3.93123
1110008P14Rik	-3.03611	0.12191	1.46798e-38	272.77	143.078	192.61	186.284	142.887	32.5426	37.3917	31.3245	29.0875	32.3938	14.6528	19.1104	22.7823	19.0399	22.9232	21.7203	35.6638	33.0229
RP23-88C11.1	-3.03203	0.122255	5.88835e-05	5.54775	5.30685	1.07334	1.44723	0.947844	0	0	0.878467	0.319538	0.694038	0.334727	0.693893	0.255149	0.558952	0.420595	0	0.569535	0.260069
Wfdc17	-3.02712	0.122672	0.00553774	47.1486	0	14.1547	0	0	2.0182	4.18126	2.57442	0.468217	0.338989	0.980945	0.677837	3.73867	0	1.23259	1.7316	3.75541	0
Gm35986	-3.02569	0.122794	0.0122605	0	0	1.06515	17.2344	0	0.683419	0.566356	0	0	0	0	0.459068	0.506407	0.277345	1.25217	0.234547	1.41298	0
Gnas	-3.02556	0.122805	1.66681e-05	11.0005	6.15065	17.6108	0.454703	3.3089	1.37035	0.478157	1.53335	1.89635	1.82523	1.86964	0.129193	1.26482	0.351231	0.41112	2.26073	0.318117	1.14394
Scand1	-3.02323	0.123003	5.92147e-09	155.273	155.083	218.681	94.5632	44.377	39.329	26.4262	25.31	38.1409	13.807	21.0102	1.90402	11.2894	13.2285	25.1016	14.5919	14.0651	17.9297
Gm21953	-3.01574	0.123644	0.000257478	32.8242	62.7977	34.9282	6.4221	2.80404	3.05597	8.4417	18.1916	0.945301	2.73759	0	1.36851	3.01926	4.13391	1.86639	0	7.58194	10.7712
Evl	-3.00507	0.124561	1.93796e-06	49.5176	73.8193	34.8374	3.14552	4.3949	7.38423	7.60787	5.3461	11.3899	5.2964	0.38801	4.1558	5.32376	2.99667	5.72868	5.54792	6.27186	3.09004
Tspan17	-2.96781	0.12782	1.25957e-09	348.297	496.257	275.209	132.674	221.142	22.7215	42.2319	56.3109	167.477	48.1962	26.9784	17.2249	47.7433	35.9613	33.6018	50.2409	30.7365	25.619
Olfr1312	-2.95747	0.12874	0.0182832	1.73139	0	1.11658	0	0	0	0.296851	0	0	0.0601669	0.174107	0	0.0663574	0.145368	0	0.184404	0	0.0676369
Gtf3a	-2.9162	0.132476	1.28892e-05	4.42122	13.3383	2.63195	13.9734	1.16211	1.05544	2.79888	1.34632	1.66504	0.212733	0	1.20523	0.938483	1.19929	2.25608	0.144889	1.30928	0.637719
Rab4b	-2.91559	0.132532	4.71857e-05	100.732	154.425	36.5948	84.6283	0	11.0573	9.95521	6.9653	38.5107	7.70417	6.36967	6.05201	10.7222	9.52856	19.0921	11.7124	10.9508	7.93896
Lst1	-2.89888	0.134076	7.40206e-05	0	0	14.1396	47.6628	39.243	2.59205	1.07403	0	2.40539	6.96602	1.8898	2.61171	5.28189	0.525953	3.16612	2.22395	2.14365	4.40487
Cib2	-2.89827	0.134133	5.30669e-11	108.244	48.012	46.7984	79.6646	46.2344	8.25731	11.1975	8.61792	31.8698	10.213	5.10803	7.31146	6.95294	2.28476	6.76225	5.28131	13.3473	13.4653
Cdr1	-2.89605	0.134339	0.00576588	139.743	0	114.524	0	15.8423	4.88321	21.0046	19.2803	9.71049	15.6231	3.9558	10.4653	2.15382	0.283101	1.06513	1.91531	16.7308	3.68818
Ppfia3	-2.89047	0.13486	0.000350756	13.2743	12.383	12.841	0.930103	1.35889	0.714956	1.29784	1.73714	7.83527	0.937831	1.78716	0.160084	0.555003	0.331592	0.353478	0.444002	0.591274	0.642846
Gm3373	-2.88476	0.135395	0.00178862	1.27435	0	0	2.77032	0.907189	0.263652	0	0.336315	0.489332	0.0885692	0.128148	0	0.097682	0	0.080511	0.271453	0	0.0995655
Ppp1r1a	-2.88068	0.135778	8.95435e-16	254.28	149.143	203.258	356.98	174.348	49.2165	40.9582	28.6088	90.9591	32.5087	16.1496	16.7392	22.9277	21.0686	26.2534	31.6437	43.7938	36.7016
Fstl4	-2.87275	0.136527	0.0104048	0	6.43461	1.14832	0	0	0.0613985	0.407052	0.15664	1.08256	0.0825028	0.417797	0	0.409461	0.1495	0.0749965	0.295004	0.304662	0.046373
Gm29292	-2.83971	0.139689	0.0472362	0	8.65723	0	0	0	0	0	1.79134	0.977387	0.235876	0.341282	0	0.52029	0	0	0.240977	0.290344	0
Bmp4	-2.82843	0.140785	0.00956867	0	0	0	75.7254	44.6024	1.2092	0.200414	0	1.79539	1.70607	1.64564	4.38613	6.00322	8.53846	5.4649	2.15795	3.60006	3.28781
Arhgap20os	-2.82279	0.141337	0.00866003	1.96424	0	0	3.84307	0	0.101596	0.168388	0	0.18856	0	0.296285	0.272978	0.225846	0.329838	0.248194	0.0697348	0	0
Nnat	-2.81597	0.142007	1.0032e-09	2975.86	915.947	1414.39	4157.17	2874.05	226.727	353.117	439.258	1046.27	273.244	215.112	79.6056	574.825	105.137	523.618	445.979	351.663	298.729
mt-Rnr1	-2.81118	0.142479	2.16709e-07	22392.6	19959.4	22471.9	10528.3	14244.9	6072.08	2164.67	2104.23	4150.01	3529.24	6493.94	4160.47	1020.77	1830.27	939.019	937.437	2345.14	1491.13
Rbp1	-2.79803	0.143784	2.14739e-05	723.439	495.107	369.195	122.746	153.106	67.9412	226.895	194.287	36.8881	58.3194	55.4979	24.3855	38.096	7.65429	29.0459	52.3417	28.1778	18.5345
Aes	-2.79547	0.144039	5.12848e-08	334.095	280.226	262.592	322.425	102.567	68.232	29.0619	34.5229	169.969	30.0922	31.4966	14.3388	35.1655	26.2977	50.4018	33.2285	28.0566	16.2664
Rbp2	-2.79009	0.144577	0.000811236	38.7339	0	7.8425	28.786	31.9346	2.51594	9.72989	8.5582	5.18835	2.62946	0	0.938895	1.24286	0.226893	0.512191	1.53504	2.54308	7.60092
Slit3	-2.77505	0.146092	0.000132361	2.85663	7.9245	3.03973	0	15.1909	0.531911	0.881599	0.904674	3.82546	0.506276	0.861783	0.327522	0.755437	1.47504	0.974572	0.638924	0.329921	0.602612
Cox8a	-2.76759	0.146849	2.18791e-18	10271.5	11363.2	13000.2	6386.66	4916.32	1551.38	2295.67	1771.23	802.254	1823.06	1207.82	1394.77	1653.04	2447.03	1424.24	1818.11	1667.82	2052.75
Nrtn	-2.76676	0.146934	0.00155895	12.7061	0	0	34.8037	20.6233	0.262879	1.7428	0	6.09872	0.353238	1.27772	0.529746	3.70103	1.28018	5.29814	2.16526	1.73923	0.595641
Rpl9-ps1	-2.74575	0.149089	8.36549e-06	6.01777	10.0738	5.82136	1.96231	5.14074	0	1.54765	3.57335	0.866526	1.25473	0	1.25447	0.345957	1.51577	0.570286	0.961396	1.93059	0.705255
RP23-220F20.2	-2.74034	0.14965	1.73239e-12	38.4345	20.0884	14.5654	9.81962	20.4783	3.81193	6.11415	6.90161	4.56442	3.22202	3.94464	1.89977	2.91572	1.29745	3.15418	2.36327	3.25419	3.90067
Gm10837	-2.72312	0.151447	0.028014	0.564166	1.619	0.545752	0	0	0.175082	0.290183	0	0.324947	0.117631	0.170197	0	0	0	0	0.120175	0	0
Fkbp1b	-2.71676	0.152115	0.00206263	122.15	285.341	286.846	0.577268	0	32.9633	24.13	33.6384	40.786	26.0225	18.425	6.82718	47.4261	16.9444	24.9971	52.2277	25.2163	15.3528
Gm3095	-2.71431	0.152374	0.000556178	3.31591	0	0	11.5336	7.78979	0.686034	1.98983	0.437553	0.795789	1.03707	1.00034	0.115206	0.762517	0.278406	0	0.470888	0.709195	0.647684
Mgst3	-2.70534	0.153325	3.03123e-12	943.972	844.042	882.597	621.299	400.162	138.753	223.47	183.247	169.937	122.211	34.3161	74.925	110.989	105.852	83.3938	128.555	130.766	323.463
D16Ertd472e	-2.68542	0.155456	0.00291526	0	0	0	48.8425	17.805	2.30226	0.545114	0.559382	2.13647	1.25217	1.59858	1.62012	2.43707	2.66943	3.34779	1.88125	3.17331	1.07643
Cox4i1	-2.68069	0.155967	1.17707e-18	3034.07	3478.3	3449.37	1813.93	1234.1	427.505	556.433	473.618	454.359	453.685	206.608	471.538	566.83	687.623	585.127	638.318	657.167	512.632
Edf1	-2.67128	0.156987	1.24661e-14	483.615	966.77	478.014	433.407	241.135	156.822	101.531	71.8902	109.336	107.695	61.9314	67.8956	108.487	101.76	161.374	93.9059	128.68	64.4658
Prph	-2.66863	0.157276	7.56247e-07	1330.74	861.376	1116.95	590.296	506.477	115.789	201.232	271.858	326.903	292.674	119.007	34.1915	240.408	93.5111	103.213	239.519	19.1995	90.2848
C1qtnf4	-2.65867	0.158366	5.10283e-05	40.9768	33.4142	92.9251	24.0953	4.30387	9.79806	11.4022	13.2962	23.6018	7.00314	2.83714	0.560135	8.34158	3.04564	2.67371	7.15458	7.06864	6.613
Gm20387	-2.65773	0.158469	0.00329944	0	5.11398	1.8806	1.90178	0	0.150828	0.499968	0.384791	0.979763	0.202671	0	0.810515	0.558809	0	0.276347	0.103527	0.249471	0.34175
Rxfp2	-2.65257	0.159037	0.029756	0	0.145682	0	0	0.585448	0	0.0783342	0.241154	0.0438593	0	0	0.0317475	0	0.0383604	0.0288651	0.0324408	0	0
Fosl1	-2.63936	0.1605	0.0034119	0	0	0	6.95258	16.9129	1.57543	0.522228	0.803846	2.04677	0.423389	0.153147	0.634951	0.466951	0.255736	0.384868	0.108136	1.43318	1.18989
Gm16152	-2.6372	0.16074	0.0420104	5.14417	0	0.452388	0	0	0.14513	0	0	0.673393	0.0975074	0.564321	0	0.10754	0.117793	0.088636	0	0	0.32884
Ndufb8	-2.63491	0.160995	2.57752e-17	512.884	515.38	386.63	313.291	303.777	57.1873	82.3154	75.0198	87.0999	79.6582	38.0582	70.397	54.8534	63.4136	67.5033	64.952	120.463	187.425
Gm8444	-2.63382	0.161117	1.42155e-08	31.5554	41.7948	23.4811	7.9152	14.515	1.50659	6.2426	1.9218	4.19428	5.0611	3.66137	7.59006	6.14001	5.50262	3.22044	3.61937	4.36085	5.12051
Dda1	-2.63286	0.161224	2.73667e-12	130.014	226.31	100.44	140.988	159.576	43.0886	32.2624	24.589	76.9022	33.2667	15.2481	14.3448	22.7558	16.6426	28.5664	23.9329	22.8186	24.2651
Gng13	-2.62988	0.161557	0.000949593	15.6945	21.4471	6.50667	17.5465	0	5.56638	2.30645	0	1.61423	3.73984	0.338191	0.233691	4.64021	0.282368	3.18711	2.38794	1.15086	4.20416
Tnnt1	-2.62703	0.161877	0.015034	1.96588	18.8051	0	0	1.00762	1.09815	0.404466	0	0	0.491872	0.355837	1.0655	0.904134	0.990338	3.65149	0.167503	3.02727	0.184314
Atp6v1g2	-2.62513	0.162091	2.05622e-07	68.358	57.7939	36.7372	159.637	56.331	6.85706	22.0197	21.5938	35.4951	18.5	2.3955	9.06816	10.4002	1.91313	7.9831	12.9432	15.5062	12.7047
Kctd10	-2.62464	0.162145	0.00343662	0	0	1.03773	5.87673	48.6607	2.13063	1.10354	0.679458	3.52188	0.671012	0.517795	1.78899	1.57878	4.70155	2.35852	1.50815	1.81711	0.754321
Snrpn	-2.62073	0.162586	1.6515e-07	730.093	707.604	266.353	770.367	420.879	58.917	168.049	125.84	384.107	82.5995	42.1375	66.685	61.8396	22.646	73.4108	57.625	162.862	114.775
Cxx1c	-2.61167	0.163609	0.00697162	4.32199	53.7461	4.18093	0	0	3.35319	7.78068	5.13279	2.48937	3.15403	0	1.35145	2.98161	0.544316	4.09582	4.14288	0.554622	1.01304
Ftl1-ps1	-2.57268	0.168092	0.00126935	4067.75	4699.37	21226	2731.33	3492.98	378.887	706.29	269.373	195.154	1711.96	734.079	3809.97	329.381	5493.46	132.534	722.136	3241.74	2931.71
Mrpl54	-2.56284	0.169242	1.92214e-25	471.618	558.648	497.885	574.05	496.651	163.311	100.49	78.1718	108.596	122.863	44.6794	61.9662	110.384	86.25	131.593	106.949	108.641	143.534
Zfp428	-2.55918	0.169672	0.000226016	114.614	131.818	69.8563	81.2288	35.3721	14.1864	16.3568	11.5396	100.74	6.76864	11.5921	0.966746	9.59792	5.00621	20.5931	7.33837	11.9023	10.4041
BC029722	-2.54805	0.170987	0.0151753	16.6336	0	3.11434	36.0433	0	1.99821	0.275989	0.849638	12.8257	0.335631	1.1331	0.111854	0.987102	1.08122	0.915283	0.342888	1.51482	0.880368
Gm3558	-2.54767	0.171031	0.00193954	1.68673	6.85733	1.63168	3.02511	0	0.523456	1.51827	0.33386	1.09296	0.615459	0.636063	0.351617	0	0.106214	0.159847	0.0898239	0.97403	0.79071
Nkain1	-2.50165	0.176574	0.0273165	10.3306	0	4.11496	0	0	0	1.25027	0.962247	2.80011	0.380115	0.366651	0.380035	0	0.153065	0.575885	0.129445	0.155963	0.284872
Gm19409	-2.48174	0.179029	0.00288608	0	0	0	3.55935	9.19505	0.65867	0.467868	0.72017	0.436598	0.252878	0.548821	1.13771	0.418344	0.229115	0.22987	0.129173	0.233454	0.426411
Gm11808	-2.47707	0.179609	4.21926e-06	933.614	1164.45	1437.04	474.318	479.558	192.623	143.268	89.8441	65.3608	168.851	61.2059	177.418	188.596	194.884	204	182.391	123.999	921.265
Pbx4	-2.47618	0.179719	2.72485e-14	19.9344	19.0687	15.8807	34.6684	50.9204	3.27514	7.43875	4.3325	10.5812	3.17842	1.88667	4.64442	6.20194	7.87625	6.88974	5.6617	7.92507	4.76405
Serp2	-2.4747	0.179904	7.45785e-06	298.696	93.4311	314.216	174.802	65.9739	46.5245	94.6356	74.6328	80.7879	41.9142	21.9279	11.1274	22.9828	5.72138	18.9428	25.8859	45.1803	43.6574
Sirt3	-2.47152	0.180302	0.00220427	5.36793	0.971456	3.92964	8.32626	0	0.495259	0.373114	0.344592	3.3425	0.393245	0	0.786327	0.600516	0.438515	0.714934	0.772594	0.781931	0.442069
Prtn3	-2.46614	0.180974	0.00599269	18.5119	12.4435	2.41996	0	0	2.01849	3.86018	0.792243	2.44949	2.39935	0.905618	0.104298	0.575263	0.252045	1.51725	0.852601	0.89886	2.22815
Gm9908	-2.45751	0.182061	0.0285561	5.80285	0	0	23.9682	0	1.80084	1.98983	0	0	0	0.583531	2.01611	0.444802	1.46163	1.09984	0.412027	3.47506	0
AY358078	-2.44064	0.184201	0.0142341	1.18625	2.83686	1.14754	0	0.760027	0	0	0.939196	0.854071	0.247339	0.536801	0.370931	0	0	0.112418	0.252687	0.152227	0
Gm3488	-2.43865	0.184456	0.000185136	2.67319	4.26185	0	12.2036	6.2799	0.967855	2.06247	2.46919	2.30955	1.02185	0.672036	0.185752	0.922077	0.112221	0.337774	0.664327	0.800424	0.939857
1700030C10Rik	-2.43835	0.184494	0.00840816	0	11.8338	1.13974	0	0	0.731273	1.21202	0.466405	1.35722	0.245658	0.177717	0.368409	0.541866	0.296765	1.00488	0.501939	0.604768	0.96655
Cox6b1	-2.43464	0.184969	6.11028e-17	7256.82	7912.3	8671.65	5421.56	4815.91	1148.25	2107.11	1995.26	804.019	1667.73	915.346	1961.31	1358.31	1639.5	1255.02	1259.27	1695.36	2460.03
Fxyd1	-2.43217	0.185287	0.000488827	3.96413	0	3.83475	8.79	1.86252	0.123022	1.22339	0.627706	0.114163	1.32246	0.358767	1.23955	0.911579	0.0998493	0.300535	0.675528	2.13654	0.464578
Gm5218	-2.42962	0.185614	7.68196e-05	37.2713	42.7835	86.5317	29.1688	34.2274	15.0367	22.0465	26.558	4.2935	0.777123	10.6818	6.99265	12.8562	2.347	12.7155	9.13016	13.392	1.74721
Stra13	-2.4296	0.185616	2.46366e-08	152.875	308.636	163.452	73.9884	172.866	45.9446	45.1102	20.385	36.1479	30.7007	4.12644	50.1508	44.9609	32.8318	64.5075	39.4199	62.7769	63.1783
Rpl35	-2.42699	0.185953	6.53849e-10	6887.08	10606.4	6504.24	3534.32	3111.09	976.236	1188.83	1080.26	520.435	1399.73	768.888	2345.45	1814.32	1981.14	1582.87	2313.23	1438.01	1309.03
Ftl1	-2.41693	0.187255	1.93422e-09	19796.3	27693.1	17425.5	15114.7	12684	4620.3	3604.03	2098.7	2422.4	2233.84	1200.39	7884.01	4324.48	8506.69	3691.53	5865.22	4638.77	4560.35
1110017D15Rik	-2.41557	0.187431	0.00237217	3.65894	0	15.3379	39.3732	0	1.13551	0.941003	2.41408	2.98558	2.28871	0.735881	1.27124	3.36559	1.22883	4.73887	1.5588	2.6607	5.28867
Pde2a	-2.41497	0.187509	0.0290137	0	31.6431	2.83543	0	0	1.2345	0.861506	2.81793	6.21035	1.26595	2.52643	0.261865	1.73321	0.474616	2.06345	1.51631	0.537337	0.736097
Rab3a	-2.40723	0.188517	1.126e-05	122.626	145.23	124.649	217.578	87.7944	19.3298	26.6312	34.8281	117.044	37.581	34.0577	9.33243	18.7096	5.68719	10.4035	20.8138	30.9726	20.8041
Fsd1	-2.40448	0.188877	0.000687866	78.3274	116.657	104.545	3.87971	47.2195	9.3847	15.8094	23.5497	87.6599	16.745	7.47774	4.03037	10.374	4.24554	10.0537	8.97597	12.0872	9.8768
Dnlz	-2.40168	0.189244	6.73039e-13	40.7128	130.48	49.4456	56.7858	59.2772	15.6781	21.0938	14.1169	18.6571	13.2599	5.2894	8.92066	18.1093	14.1472	22.1356	15.8255	21.3556	21.0358
Gm5160	-2.39305	0.19038	0.000901411	161.992	72.8114	177.473	143.832	134.215	10.2967	6.02327	118.983	2.24828	28.8927	1.76636	64.283	36.3535	6.88241	10.7275	56.5405	31.0564	22.4157
Serf1	-2.39253	0.190448	3.38348e-09	622.077	307.618	360.172	526.036	366.756	75.0537	205.744	191.999	80.8459	148.667	44.5312	83.1097	60.6148	23.0719	52.8324	59.377	116.868	106.731
Gm10244	-2.38999	0.190783	0.00581079	3.03789	0	0	0	11.6782	0	1.17192	0.601299	0.21872	0.47506	0.458233	1.26656	0.523938	0.765191	0.863676	0.323555	0.38984	0.890068
Rps19	-2.38132	0.191933	2.12038e-10	840.294	1066.37	1256.79	506.64	436.18	213.82	176.576	125.501	75.9598	189.783	115.338	271.717	203.269	338.517	210.623	288.21	195.297	181.523
Gm4890	-2.38048	0.192046	0.00759909	0	0	0.886126	13.8897	0	0.568553	0.471165	0.725246	0.725464	0.477487	0.414517	0.620604	0.473954	0.115365	0.564258	0.439031	1.05795	0.322062
Alkbh6	-2.37977	0.19214	9.63035e-07	19.7008	44.5918	27.9157	5.79079	29.7481	4.90834	7.42156	4.83311	14.1441	4.22341	2.34384	7.98232	2.87134	4.54294	8.73014	1.89139	8.47455	9.23539
1500011B03Rik	-2.37191	0.19319	1.2867e-08	92.8101	40.8293	63.8549	182.879	123.59	16.1725	21.4437	27.1132	58.0305	21.007	8.23494	7.34575	17.1195	8.00076	18.061	19.0297	21.7818	34.6666
Lsm4	-2.37182	0.193202	8.81626e-13	409.069	508.698	255.198	344.096	235.345	91.4554	121.092	74.0282	110.595	68.7563	45.3333	25.0604	59.1286	67.7101	135.445	61.885	103.274	112.123
0610012G03Rik	-2.36522	0.194088	4.39283e-18	256.07	256.423	291.801	291.372	191.086	104.034	68.7861	39.4082	63.3829	68.7714	29.1273	40.7542	45.5083	52.2641	69.2205	46.7538	88.8075	64.2373
Gm10076	-2.36457	0.194175	7.22386e-13	5831.22	5306.01	7199.57	3673.44	3043.96	787.167	1746.9	1622.3	456.876	1380.99	813.539	1510.54	1085.09	1612.59	1006.84	1192.61	1362.22	1065.82
Ociad2	-2.3554	0.195413	1.35116e-11	25.1499	45.0704	26.7928	12.042	42.9692	10.1761	4.25745	9.07383	8.52646	8.89466	3.84161	4.77822	5.05133	8.33951	6.15457	5.89977	10.4584	9.17817
Gm16272	-2.35258	0.195795	0.0448911	6.7002	0	4.32101	0	0	0	1.14877	1.76825	0.643195	0.465673	0.673768	0	0	0	0.423305	0	0.573205	1.04698
Abhd8	-2.34181	0.197263	0.00269489	14.6586	0	48.5004	63.733	4.26483	6.46107	6.11925	5.55056	23.1878	4.91679	2.94813	2.34717	3.322	1.39128	6.24113	2.85096	7.4698	2.39016
Gm42918	-2.3231	0.199837	0.029417	3.83918	0	0	4.64993	0	0.340412	0.564205	0.868459	0	0.571776	0	1.14331	0.126121	0	0.311853	0.233656	0.140762	0.128553
Phpt1	-2.3217	0.200032	1.8479e-14	407.46	663.761	596.315	344.139	435.958	85.3851	137.784	102.848	105.958	126.342	43.8137	176.102	118.932	102.835	140.998	112.059	229.651	123.116
Tcp11l1	-2.31733	0.200638	3.45918e-08	5.41835	7.11165	5.4853	2.79409	4.95161	0.977626	1.87959	1.09741	2.35879	0.840744	0.380139	0.919372	0.550553	1.11087	2.26887	0.509986	2.42552	1.53583
Gm10260	-2.31233	0.201336	0.000152609	73.6292	828.93	768.876	194.538	116.927	43.3562	89.3386	76.2314	63.0695	115.337	19.3646	117.674	224.451	167.864	39.0031	207.109	103.207	150.012
Scn1b	-2.30299	0.202643	0.0154894	0	0	0	46.8168	25.087	2.31458	1.91811	3.6906	10.6053	1.45789	2.53125	0.874551	1.28631	0.704477	1.767	1.48941	2.27309	3.93335
Unc79	-2.29745	0.203422	3.82166e-05	4.61679	0.813531	5.52386	3.01094	1.53087	0.377042	1.43731	1.39477	2.02937	0.633302	0.348196	0.810458	0.670523	0.0918068	0.449033	0.491717	0.576862	0.469874
Mok	-2.2971	0.203472	0.00131682	1.52698	17.0411	4.18522	22.4066	0	1.34265	1.43992	2.01493	4.6174	1.06127	0.614207	2.1221	2.57502	2.43591	4.58239	2.06001	2.28609	0.894773
Card19	-2.29443	0.203848	9.82879e-06	226.34	797.999	204.356	110.358	86.5486	117.739	62.645	44.3735	60.5275	56.4067	54.6255	28.0851	85.5082	149.857	68.2301	109.743	49.5152	98.5252
Tmem91	-2.28609	0.20503	0.0124568	9.28368	7.01096	0.945335	0	0	0.379089	0.75397	0.386852	2.6736	0.356574	0.221107	1.73157	0.449442	0.123073	0.416741	0.83265	1.94376	0.801689
Espn	-2.27612	0.206452	0.013075	0	0	0.608034	0	2.63997	0.227572	0.323299	0	0.331861	0.043685	0.0948097	0.0218379	0.192719	0.105547	0.138987	0.156204	0.0806589	0.196435
Trim16	-2.27562	0.206523	0.00885498	0	0.725858	0	52.3328	14.4229	3.17907	2.92724	2.55328	1.63896	3.04563	1.54518	0.909544	3.57711	2.15021	6.29212	2.38413	2.92124	0.889289
Hmga1	-2.27121	0.207155	4.91897e-07	77.0758	49.1526	43.8094	72.9861	70.3067	8.64886	12.095	9.30865	61.5747	5.72006	9.06438	9.80376	14.9203	6.47134	53.7296	7.14235	21.7933	10.0026
Atp5g1	-2.2689	0.207488	2.6158e-13	519.723	676.543	450.368	339.409	406.001	83.1632	147.908	131.015	93.7372	136.688	45.6104	165.234	84.9499	110.291	123.215	88.5737	162.365	234.995
Gm3239	-2.26881	0.207501	0.00454054	1.97957	0	0	10.3282	6.97567	0.76792	2.29097	0.783646	1.28272	1.13506	1.04509	0.206332	0.79663	0.24931	0	0.632512	0.635076	0.579993
Uts2b	-2.26757	0.207679	0.0341641	48.7764	0	71.2785	0	0	3.8648	0.533799	3.28662	4.78198	14.4978	4.07004	5.19215	4.05702	1.56841	3.14716	7.73723	1.59811	25.5412
Ctsf	-2.25955	0.208836	0.00955974	0	0	2.9711	103.872	90.1438	4.08494	3.38523	4.1686	10.2351	5.67202	6.48591	3.20128	11.5022	11.0517	8.31607	17.2905	5.63047	9.66718
Grcc10	-2.2564	0.209293	2.17665e-11	388.382	557.901	507.688	339.428	236.453	55.4625	164.343	119.754	97.7902	111.335	38.2665	152.111	75.4785	82.5651	123.182	72.5168	160.314	147.738
Arfgap2	-2.25407	0.209632	0.0488633	0	5.21971	0.609064	0	0	0.260524	0.323847	0.166162	2.35719	0.0437591	0.0633136	0.13125	0.193045	0.158588	0.278444	0.0447053	0.161591	0.0983839
Rasgrp2	-2.25214	0.209913	5.04602e-05	4.75824	4.21694	4.60293	6.70836	4.4832	0.477742	1.22372	1.05261	3.60717	0.787854	0.295535	0.977318	0.965461	0.193877	2.67902	0.298107	2.85547	0.656052
Fam96b	-2.24213	0.211375	7.35411e-24	328.584	268.092	244.627	284.673	237.009	99.7224	79.9482	78.4276	52.1848	80.7692	44.7041	43.8178	50.1882	62.4789	73.5733	51.122	86.1917	82.1138
Gm5239	-2.2397	0.211731	2.46409e-07	284.156	307.76	427.089	309.375	293.9	111.506	36.2375	26.0302	50.0472	100.868	31.1723	113.086	116.647	133.092	126.409	117.056	88.5998	22.0177
Rpl36	-2.2383	0.211936	3.43242e-09	4508.68	5145.93	6033.92	2134.68	2834.63	1039.76	1000.67	728.538	433.023	1124.34	668.438	1148.25	1679.01	1608.4	1618.84	1736.22	823.003	695.312
Psmb10	-2.23203	0.21286	3.85255e-10	59.973	54.9379	38.3493	64.9668	28.8726	6.62456	16.2081	14.8886	15.076	12.9285	3.06653	17.4816	10.1681	6.4009	20.5183	5.95446	18.1314	16.5588
6430503K07Rik	-2.21637	0.215182	0.0425739	5.4615	0	0	0	51.321	1.12994	4.68195	1.44135	1.57285	0.379582	1.09841	0	7.11683	5.04407	4.83066	2.32674	3.27064	0
Iqsec3	-2.21412	0.215518	0.000305895	3.06362	11.356	9.26135	3.08026	1.36309	1.01018	2.26521	2.98143	4.44821	1.42394	1.07827	0.665255	2.09883	0.225071	0.568564	1.67226	1.01562	1.16689
Znhit1	-2.1949	0.218409	1.31603e-10	109.485	90.9149	73.4618	64.7182	143.078	29.6396	23.9635	18.8119	49.9119	18.7481	5.48143	22.0463	26.2481	14.3167	35.6742	21.9322	36.1107	21.9494
Tbcb	-2.19216	0.218823	4.04686e-10	377.392	319.04	264.504	353.51	126.03	60.7973	102.93	81.8351	172.2	57.3869	28.8253	46.2257	57.4874	54.6433	95.6752	47.6191	95.7785	88.1755
Nefh	-2.19146	0.21893	0.00973295	39.7046	5.18859	48.9029	0.141499	5.56034	4.51127	10.267	8.76069	17.9953	8.36906	2.87996	1.31163	2.14538	0.273248	3.78325	1.29406	6.40371	2.94957
Cox5a	-2.19077	0.219035	1.69761e-07	443.797	309.714	382.63	274.368	179.341	58.3675	166.111	121.803	67.349	55.8125	10.4519	55.5429	61.1756	95.6817	81.4567	65.7172	121.734	168.601
Hyi	-2.18995	0.219159	0.00557241	11.7686	20.6388	16.6972	0	0	2.19133	2.01775	2.48468	3.61517	1.47228	2.13019	2.61684	4.60065	5.03929	3.12276	4.01097	1.40953	1.83896
Ctxn1	-2.18807	0.219445	1.63123e-10	278.843	194.922	240.693	340.393	328.6	64.5687	104.443	76.9861	159.372	93.173	20.7067	50.0794	57.3809	30.2553	81.4436	41.4257	76.153	62.0066
Sh3bgrl3	-2.18556	0.219827	1.23935e-08	639.628	703.732	573.826	923.093	663.625	213.896	195.444	100.28	189.677	167.697	14.0104	264.034	165.048	169.087	198.851	170.648	211.568	316.669
Arhgdig	-2.18067	0.220573	7.5045e-05	190.259	114.959	128.628	235.13	108.923	28.6126	64.9668	63.5027	108.741	55.06	13.3444	12.2207	28.0034	2.75187	15.202	30.935	35.084	51.9651
Gm12728	-2.17813	0.220961	0.00220776	172.026	104.577	158.635	207.604	198.457	19.4584	5.78859	132.38	2.31502	46.2597	2.42506	103.56	52.4982	9.71891	21.3302	72.6024	53.6409	26.0016
Spr	-2.1768	0.221166	0.00623401	7.33336	0	3.78347	77.9565	13.8865	4.32405	3.26905	2.12889	18.6554	3.56775	4.94084	1.93638	2.58575	1.41614	4.58674	2.23901	1.25475	3.72423
2610318N02Rik	-2.1763	0.221242	6.37104e-05	26.6839	5.10503	28.3942	78.3111	15.1017	8.90208	3.43127	1.58449	5.57138	5.98098	2.21373	2.92033	12.1189	6.04907	20.8622	12.789	4.96513	8.59988
Col5a2	-2.17402	0.221593	0.0336109	0	0	0	12.1974	2.58565	0.42059	0.185892	0	0.520404	0.169548	0.299827	0.904065	0.519422	1.82063	0.907606	0.481149	0.533342	1.01652
1700112D23Rik	-2.16681	0.222703	0.00285661	5.9928	17.1977	0	0	24.0612	1.11587	3.08245	3.79575	2.76138	4.9981	1.44632	2.74838	1.37809	1.50948	0.454336	1.78716	3.38373	3.93304
Gm3033	-2.15642	0.224312	0.00586053	2.41046	2.88223	0.582946	4.71609	0	0.374027	0.619919	1.90843	0.173546	0.628238	0.727182	0	0.692876	0.151788	0.114216	0.513458	0.618647	0.706236
Crabp2	-2.15506	0.224524	1.52612e-05	286.449	101.578	74.1893	221.869	209.145	73.0289	114.971	94.4531	43.4181	52.7556	11.6671	23.0928	20.6506	9.90638	29.0717	31.5559	24.7302	48.2433
Rwdd2b	-2.15313	0.224824	0.0195883	0	4.53869	0	45.0091	0	1.3386	3.77166	2.04903	4.47195	2.06852	1.041	2.51768	0.892703	1.08646	2.53435	1.01069	2.10337	3.03305
Gm5449	-2.14419	0.226222	3.79957e-06	24.2734	20.8974	21.133	58.5725	14.515	12.0527	0	9.609	6.99046	12.6527	4.39364	4.55404	5.02364	9.17103	11.5016	4.65348	3.73788	6.2584
Rps2	-2.14407	0.226241	2.5668e-10	489.156	267.704	644.51	414.131	338.379	96.8426	102.784	79.8555	62.8672	114.826	90.712	102.068	170.633	179.507	206.515	165.423	79.2389	62.9319
Ndufa7	-2.13719	0.227323	1.5209e-13	1148.79	1374.24	1009.77	872.47	842.102	174.699	274.351	241.601	164.319	329.602	148.001	501.787	282.447	295.134	305.408	265.542	398.914	420.437
mt-Rnr2	-2.13001	0.228457	1.83631e-05	91707.9	81390.7	120575	82602.3	100027	60302.2	17801	15322.4	32768.3	34498.6	41476.5	35615.9	9882.94	10959.5	8955.26	10401.8	22140.1	17345
Uqcrq	-2.12154	0.229801	1.12848e-10	1508.31	2481.36	1351.04	792.006	988.909	337.809	424.3	436.155	288.268	472.672	228.583	655.486	305.056	456.807	306.598	368.672	490.964	581.275
Rpl13	-2.11978	0.230082	2.1228e-10	968.075	840.11	1329.29	581.479	582.942	255.661	226.554	178.196	132.521	201.708	177.706	249.211	274.833	384.476	437.727	302.739	225.403	142.532
Ndufa3	-2.11925	0.230167	9.946e-12	1981.55	2432.45	2301.57	1704.28	1633.73	305.765	459.678	519.597	248.094	728.205	406.457	842.767	468.151	595.439	486.46	562.253	868.941	866.313
Rpl41	-2.11893	0.230217	1.24153e-11	5875.24	6280.85	7126.78	4143.27	4786.7	1123.82	2046.96	1489.06	621.762	1799.7	1222.95	1907.74	1721.61	2365.47	1559.46	2268.95	1228.55	1204.07
Cox5b	-2.1164	0.230621	6.94317e-16	1555	1881.65	1650.09	1062.92	968.261	374.278	449.455	433.664	301.658	419.106	273.55	237.444	439.629	423.602	391.24	429.12	521.617	612.089
Hddc3	-2.10199	0.232937	0.0164085	0.918208	0	2.44266	8.0842	0	0.284954	0.236144	0	0.661085	0.335038	0.0692508	0.765641	0.422297	1.61896	0.696127	0.39118	1.47287	0.269025
Ly6c2	-2.10067	0.23315	0.0208441	0	0	0	10.9316	8.10511	0.392592	0.976033	0.50079	0.18216	0.923188	0.286228	0.197785	2.32725	0.796608	1.25879	2.02104	0.162338	1.18606
Gm3500	-2.09915	0.233396	0.01576	1.32908	0	0	2.88929	0.946148	0.412462	0.227874	1.05227	0.637933	0.0923728	0.133651	0	0.101877	0	0.0839685	0.377481	0.227407	0.311524
Atp5k	-2.09011	0.234863	1.70459e-11	2449.15	4135.23	2546.13	2237.64	2196.16	424.343	717.062	955.615	401.888	925.698	855.987	931.663	618.841	783.081	648.704	790.493	856.037	1128.01
Hoxb8	-2.08949	0.234963	0.0314214	6.5773	8.17919	0.318131	3.86057	0	0.816472	3.55224	2.34336	1.32593	0.137139	2.48028	0.0685554	0.226874	0.16567	0.498649	0.630472	0.675229	0.0770829
Guk1	-2.0827	0.236072	5.91817e-12	275.788	184.307	261.304	121.037	128.286	60.0869	75.7848	62.813	79.5598	75.1279	37.4681	46.7606	38.3339	37.4688	53.1662	35.3081	68.8421	59.2184
Arl16	-2.0811	0.236334	0.00103494	8.53285	38.9978	10.7001	12.3664	0	5.19805	5.52682	5.25446	5.55183	3.2288	1.52544	3.75517	3.34299	3.58212	4.6721	4.645	4.54216	5.926
Aspscr1	-2.07951	0.236595	0.00276768	4.36004	3.99694	1.93313	15.6392	9.38912	1.35308	1.12131	1.00683	9.36502	0.303029	0.109611	0.49232	1.46216	1.05246	3.16778	1.12223	1.58527	1.06454
Hotairm1	-2.07752	0.236922	0.000101097	63.4067	98.6628	105.5	22.0544	29.2496	17.0538	47.8336	33.4674	10.4693	6.34587	10.967	4.93465	19.6355	17.0358	17.3055	15.8476	45.3486	13.4749
Tmem160	-2.07664	0.237065	7.88221e-11	255.159	173.672	228.793	243.211	131.622	70.0485	63.6024	46.6194	91.0059	53.4063	57.1398	17.3892	50.3256	33.3709	74.402	53.5159	68.0056	66.4777
BC029214	-2.07285	0.23769	4.6042e-12	52.4297	12.438	43.4151	42.3996	26.694	8.59104	12.0815	9.29831	14.3744	9.09528	4.55527	7.51952	11.8637	8.98016	5.72384	12.2404	11.0879	11.2076
Kif5c	-2.07234	0.237773	1.42865e-05	99.6142	112.234	108.922	110.386	101.732	14.7227	46.4944	81.9418	62.2676	44.3734	18.6678	10.5978	22.7954	9.44352	13.2231	18.893	24.1025	22.8083
Rpl23a	-2.06431	0.239101	9.82879e-06	376.498	427.677	611.634	168.81	175.671	84.7734	156.818	93.9617	31.821	118.819	21.6051	231.829	87.9899	120.603	158.425	82.814	138.904	92.0845
Tceb2	-2.05864	0.240042	5.71247e-14	7215.64	8848.99	5697.96	5239.83	4126.11	2132.35	1759.2	1603.11	948.621	2472.27	1197.5	1913.82	1746.37	1684.29	1680.25	2335.33	1859.78	2355
Rasl10b	-2.05378	0.240852	0.0046403	16.6397	10.3358	16.5147	0	12.3685	2.2131	4.11264	4.10623	12.6336	3.69473	1.95577	0.720772	2.93192	0.598747	2.12983	3.03811	2.66219	1.87412
Zfp869	-2.05352	0.240896	0.0192304	0	0	0	27.0132	9.7771	1.01481	3.08361	0.862997	2.35434	0.681816	0.164416	1.59057	4.13582	2.47099	1.54946	2.43796	0.559506	1.27744
Tesc	-2.04257	0.242731	0.0172928	0	35.4288	20.5486	0	17.2155	4.39476	1.40076	2.15614	4.07828	2.38485	5.25801	1.13541	8.76743	5.21325	4.12929	14.7346	2.65598	2.42562
Ndufa1	-2.04091	0.24301	2.13876e-09	3302.85	2658.91	2434.8	2276.77	2128.93	564.166	747.834	898.948	379.998	1025.01	546.553	982.976	412.334	530.83	508.799	377.106	1278.69	1411.13
Mif	-2.04055	0.243071	5.3122e-13	5271.3	2600.5	4270.06	5008.78	5129.75	848.038	1262.34	819.831	949.588	1008.1	372.786	1691.98	1913.58	1083.87	2254.33	1350.09	1407.49	1554.15
Drap1	-2.03763	0.243563	1.1326e-08	120.95	176.642	65.0013	91.8645	75.0471	51.9006	29.4417	27.1911	49.1665	28.4357	19.8206	26.4584	21.0603	22.5667	41.9804	18.4482	52.8863	17.1497
1700124L16Rik	-2.03524	0.243968	0.0270154	2.34205	0	2.26561	22.9113	0	1.21138	0.803102	0	1.79863	1.95331	0.706546	0	2.69285	1.37648	0.295932	1.82925	2.204	2.01284
Gm2000	-2.03461	0.244073	0.00198535	2297.84	2961.79	2057.07	976.622	814.293	123.283	1288.09	263.641	84.1212	781.598	166.253	455.871	319.729	2317.59	752.932	340.14	298.371	183.03
Akr7a5	-2.03117	0.244657	6.56096e-07	10.1493	32.8243	27.1166	36.5627	18.3725	2.39978	7.70629	8.80083	15.4496	6.24776	4.81145	4.02997	3.55643	8.15624	13.8319	6.07401	6.94624	8.38282
Vwc2l	-2.03071	0.244734	0.0425665	0	0.862458	0.218045	0	0	0.0349754	0.115938	0.178458	0.0324567	0.187989	0.0679989	0.0704812	0.0518328	0.0283874	0.0213607	0.0480136	0.0578498	0
Gm3278	-2.03054	0.244764	0.0127047	2.31082	1.65786	0	1.50705	0	0.537851	0.297148	0.457388	0.166373	0.361362	0.348562	0	0.132847	0.291027	0.109495	0.246117	0.296538	0.541636
Mrps24	-2.02638	0.24547	8.65698e-15	239.988	121.003	219.576	320.352	136.086	81.6315	53.2069	39.7797	55.3253	47.3271	39.4094	35.3647	48.7983	52.2599	87.1628	56.9126	81.9222	84.7923
Nol3	-2.0237	0.245927	0.0186632	4.09269	21.4018	9.50187	0	0	3.38697	2.52613	3.02429	3.22164	1.76358	1.48161	0.341266	2.94891	3.2988	2.84425	3.37094	0.910342	1.27905
Gm3047	-2.02257	0.246119	0.0338551	3.12837	1.99502	1.00876	2.04024	0	0	1.07274	1.65122	0	0.652278	0.943761	0	0	0.26266	0.197644	0.222128	0.802901	0.488841
Smyd2	-2.01967	0.246614	0.00144033	14.9902	16.1698	7.09619	0.208003	7.49258	4.35507	3.28098	1.26257	7.80735	0.798003	0.384868	1.99459	3.22706	2.41005	3.2643	2.64959	2.86497	2.46697
Rplp0	-2.01897	0.246735	9.7599e-10	3010.76	3223.28	3195.96	2286.81	1579.82	698.331	796.603	596.342	340.719	637.23	523.789	975.518	956.358	1153.85	1347.6	1217.12	698.983	545.187
Atp5d	-2.01746	0.246993	7.74892e-14	378.895	345.674	478.704	415.065	353.623	116.33	118.828	96.7917	173.061	108.709	108.067	56.1231	121.857	131.211	148.909	150.217	79.0179	86.0704
Phkg2	-2.01304	0.247751	0.0112775	7.58239	0	4.19138	0	2.86853	0.336157	1.1143	0.686082	1.99648	0.271022	0.0653555	0.858056	1.24544	0.92765	1.355	1.06138	0.889614	0.203114
Vcpkmt	-2.01025	0.248231	0.00784413	58.2206	0	39.1794	78.6911	0	10.4742	12.1521	14.0289	8.26195	9.67621	3.05459	4.74915	13.9703	7.43863	11.9943	14.1991	6.28014	7.31763
Dctn3	-2.00743	0.248716	4.53619e-13	666.967	517.882	473.038	277.691	337.454	88.0073	165.114	163.29	220.34	127.968	101.107	103.324	118.76	111.021	119.793	129.849	165.842	174.264
Rpl32	-2.00213	0.249631	8.29407e-06	4178.02	4569.01	6788.03	2046.38	2165.84	983.268	1210.35	835.695	311.496	1036.99	1113.28	1395.81	1746.05	2292.18	1602.69	2072.83	824.949	647.095
Pdrg1	-1.99915	0.250147	5.03505e-07	70.2328	199.174	74.46	42.7965	95.9043	20.2547	41.5983	38.1937	67.1145	26.4033	16.3723	30.5386	23.1654	16.8863	29.6483	25.0097	33.4106	29.8476
Nefl	-1.98921	0.251876	0.00256891	1425.98	580.006	665.66	1767.5	1692.98	227.393	914.125	944.277	325.756	726.894	267.996	88.9322	131.295	15.2402	104.668	130.14	146.997	284.72
Idnk	-1.98672	0.252312	1.58254e-14	95.201	80.6437	108.182	90.513	77.4071	15.8401	41.5928	35.8706	26.5911	18.8932	8.99665	28.2143	28.2224	27.3019	30.3267	32.4953	35.6199	30.9174
Lamtor4	-1.98565	0.252499	4.80946e-12	165.724	244.477	275.562	178.398	113.996	58.4531	60.5935	40.0478	57.5022	52.0395	26.7044	60.3532	75.9128	60.8542	72.1557	67.2003	97.1948	78.9366
Gm3667	-1.98248	0.253054	0.00973469	5.06513	0	0.816635	21.7469	14.964	1.44091	4.55926	4.01022	3.28208	2.90428	2.92874	0.79191	1.94127	0.531589	0.0800012	1.07894	1.29997	2.37444
Zfp111	-1.97582	0.254225	0.0214663	0	0	0	4.06059	6.81249	0.344098	0.394832	0.202583	0.540385	0.586858	0.900567	0.444497	0.509946	0.214833	0.872942	0.490539	0.722374	0.559762
Rpl18a	-1.97554	0.254274	1.70218e-06	2054.03	3014.46	3270.67	1162.46	1384.75	608.369	505.442	356.258	362.213	526.043	298.252	913.086	1058.69	1058.34	957.593	1394.55	632.552	519.989
Gm3629	-1.97543	0.254294	0.00220143	3.94788	0.472056	0	6.75857	5.48033	0.612587	3.04593	1.95354	1.42118	0.926042	0.595494	0.308616	0.340441	0.621499	0.280596	0.630711	0.506614	1.15668
Ctxn2	-1.97411	0.254527	0.0216998	21.9169	0	3.26177	30.2364	22.3232	0.784802	6.50372	3.33698	6.06905	8.96375	0.762904	5.09597	1.16306	0	0.639076	1.07736	7.35576	11.2621
Chchd6	-1.95769	0.257441	5.74533e-07	70.9283	91.4478	44.4163	125.364	21.3679	12.2287	23.9692	21.1603	55.7537	17.6466	13.4381	12.3572	20.6441	17.0888	20.1975	21.6776	19.523	19.7572
Dgcr6	-1.95696	0.25757	0.000183041	92.3168	56.9282	87.8996	5.11187	27.5275	13.6039	18.9637	12.1817	48.1562	12.8323	9.28332	10.53	18.2248	13.0158	25.5855	17.624	19.6699	9.93453
Bloc1s1	-1.95497	0.257925	2.04944e-09	32.9669	41.8326	35.1451	36.8573	15.2306	10.8572	13.4962	10.6535	7.36278	12.3447	3.04451	9.95783	8.50925	6.10073	15.9397	9.31539	10.0151	15.1389
Card9	-1.94862	0.259064	0.0443317	0.377915	0	1.09674	0.739396	1.45277	0	0.777535	0.299207	0.326506	0.157594	0.570043	0.0787804	0.434521	0	0.0716277	0	0	0.17716
Eif3k	-1.93254	0.261967	8.32358e-13	333.069	222.441	340.53	186.427	221.833	60.4036	80.785	69.9306	54.0188	66.4998	42.2461	99.9632	95.4995	125.073	119.499	108.577	82.3503	78.5955
Bag1	-1.92362	0.263592	1.62775e-08	619.246	449.183	360.415	247.172	176.698	179.417	113.661	131.724	144.112	145.322	100.77	68.6954	111.527	102.906	90.7047	155.579	91.0058	81.9079
Ass1	-1.9179	0.26464	0.0396539	0	0	1.38902	124.079	35.2654	3.56488	4.98529	8.24208	10.7515	5.16446	2.16588	9.12945	5.44818	15.7328	21.9081	1.75871	10.5029	6.22635
Nanos3	-1.91157	0.265803	0.0061057	34.6999	0	17.2373	11.0093	0	2.6194	7.23574	3.71257	3.24103	2.54205	1.41462	1.95502	3.23492	3.07091	6.39906	4.99427	4.09184	5.71532
Fth1	-1.90965	0.266157	1.25671e-06	6031.89	4024.04	6247.38	7630.76	7055.18	1200.54	1602.75	857.999	1227.63	1149.6	541.862	8789.58	1797.12	2706.71	2088.88	1771.49	5822.3	1595.59
Gm11273	-1.9048	0.267054	0.000784011	428.835	531.365	522.31	1214.34	285.667	104.812	126.859	941.164	70.3886	127.403	83.1187	72.7206	142.045	88.9872	117.918	141.518	165.377	186.448
Gamt	-1.90377	0.267245	0.00241554	19.2035	21.2399	19.7378	69.2733	0	8.00817	4.01273	4.27614	3.62933	8.25828	2.35352	5.87967	10.902	11.0345	14.2177	10.3543	7.70096	10.1275
Ndufv3	-1.89615	0.268659	1.01628e-06	450.68	773.335	433.277	192.013	155.04	81.6497	144.994	150.718	102.029	132.137	70.6574	211.331	182.145	121.057	113.453	174.21	180.87	141.772
Fhit	-1.89056	0.269702	0.0360223	11.6239	27.2418	0	0	0	1.80366	2.69047	1.8406	1.17164	2.78717	1.75333	1.81734	2.27204	2.48867	3.19452	6.43768	2.23746	4.6317
Trappc6a	-1.88382	0.270966	0.000420828	48.536	74.0768	53.2825	3.91227	37.7354	9.47755	13.1837	6.90832	18.2183	7.50469	6.25175	5.22945	26.4608	24.7254	20.3623	28.3446	15.2561	15.5946
Rnls	-1.88354	0.271018	0.0370445	2.13045	15.2845	11.335	0	0	8.09917	2.46558	3.79517	0.920318	1.44367	0.160677	1.88749	1.34725	1.47571	1.91801	1.58834	0.956869	1.62291
Ppp1r14a	-1.88184	0.271337	0.0386581	0	0	0.613223	11.9892	31.1378	8.26252	1.95635	1.50567	1.09536	0.660867	1.33866	0.132146	1.6035	1.75638	4.56563	1.89044	1.30156	4.60609
Pex16	-1.87805	0.272052	0.000906066	10.2522	34.0912	19.8353	0.318392	22.9378	4.54522	6.52888	4.25178	12.7943	4.47886	2.9456	2.74782	6.62366	7.37816	9.34563	7.6955	5.26251	4.9205
Ccl27a	-1.87241	0.273116	7.95451e-06	91.5045	41.1501	75.8222	35.9011	23.3572	9.50347	25.502	29.4406	28.0321	21.6635	7.69858	10.2595	15.8444	6.15235	14.1648	13.7451	30.97	21.9605
Ndufb11	-1.86977	0.273616	2.20137e-13	1073.65	808.845	797.654	871.992	514.844	202.286	257.714	238.769	166.556	247.74	163.245	267.185	227.582	332.935	274.401	253.504	302.743	531.272
Smdt1	-1.86922	0.273721	1.4485e-10	721.73	866.643	568.191	482.761	480.451	290.899	234.242	171.998	139.494	205.175	138.357	93.0892	240.162	276.436	240.187	252.288	263.704	164.641
Parp3	-1.86797	0.273958	0.0158085	0	0.448191	0	16.9589	12.9081	1.09053	1.32548	0.556433	1.55174	1.56307	0.918758	2.53946	2.10099	2.9504	2.17569	0.898239	2.34489	0.988387
Cox7a2	-1.86657	0.274225	1.00515e-08	2753.89	3159.42	2858.48	1897.19	1417.01	494.834	1222.9	1194.83	364.558	988.387	529.767	962.921	634.121	869.383	675.76	689.272	860.165	1210.94
D8Ertd738e	-1.86633	0.274271	1.5043e-11	1064.91	768.375	1043.76	666.981	919.925	345.761	292.324	197.137	284.401	302.7	73.8432	365.979	333.844	321.737	355.148	359.587	376.209	251.914
D830030K20Rik	-1.85874	0.275717	0.00963553	4.27779	8.18407	0.591168	7.17392	0	0.758605	1.57166	3.8707	0.527982	2.03872	1.8436	0.509572	0.843179	0.307857	0.810788	1.0414	0.941059	1.86211
Gm19196	-1.85588	0.276264	0.00235437	56.8487	39.6828	26.7535	0	33.4695	10.49	8.69316	19.4633	2.65489	14.7364	4.63514	13.7725	9.8929	12.3841	10.1923	15.3823	2.366	10.8039
Gm3755	-1.85237	0.276938	0.00588049	5.92721	10.2057	1.72013	9.6639	0	0.551831	2.1341	5.16204	2.38976	0.988679	0.894056	0.988473	1.90821	0.298592	1.68511	1.51509	2.89033	2.50071
Nabp2	-1.84553	0.278253	5.01128e-07	53.9223	40.3388	34.4405	27.2766	47.6877	18.9868	12.4454	12.8623	33.7458	14.9907	9.80202	6.77323	8.74345	9.14177	14.2164	9.35089	14.1054	7.21065
Fcor	-1.83336	0.28061	2.52962e-06	97.2668	74.0116	111.2	160.028	141.633	26.0693	32.9743	42.005	23.5554	77.4348	45.3487	46.5433	22.3672	13.9203	33.0999	14.1266	51.0621	50.2602
Tmem242	-1.82721	0.281809	6.07852e-21	62.7394	76.2597	48.3708	107.676	100.139	23.5694	27.6605	29.8784	36.8158	22.622	14.2309	19.6672	22.1292	22.338	32.6339	21.1015	29.4197	33.281
Ccdc109b	-1.82599	0.282048	0.0426644	12.4921	0	1.27204	56.1715	0	2.04041	4.39635	1.0411	2.84021	3.70136	0.396695	2.05588	5.29172	9.93645	2.99076	8.4031	1.68743	4.46911
Rpl12	-1.82	0.283221	2.15413e-08	428.462	554.309	424.496	407.445	313.657	130.875	134.41	113.076	56.1127	206.443	154.615	139.725	186.976	151.722	202.587	199.415	103.413	92.2422
Gm28727	-1.81807	0.2836	0.000852932	447.95	467.793	467.391	51.0289	192.168	78.3101	39.2396	103.764	37.1804	118.279	28.3256	157.4	309.028	154.218	151.637	135.42	116.473	119.667
Rps29	-1.81516	0.284173	3.69291e-06	4887.99	6042.93	8220.67	4238.18	4253.06	1740.45	1528.83	1658.28	371.638	2195.81	2551.98	2244.88	1900.7	2826.49	2424.53	1911.41	1582.5	1721.92
Gm2956	-1.81367	0.284467	0.0388596	7.95008	0	4.69981	0.576091	0	0.685335	2.49895	2.09811	1.27196	0.736722	0.266485	0.460355	1.21878	0.222498	0.334847	0.376326	0.113356	1.44933
Mrps15	-1.81024	0.285144	5.62493e-08	179.147	150.804	107.446	41.059	123.961	36.5345	58.9732	58.7607	46.7279	40.768	11.4266	31.69	43.0793	40.8693	56.6554	40.9954	49.1311	38.2713
Gmpr	-1.79624	0.287924	0.0367409	0	46.0763	2.68822	53.7658	0	4.74321	5.47921	4.03362	14.0052	4.63533	4.05197	6.17914	4.26021	10.2661	6.67153	6.80736	13.6699	4.01668
Atox1	-1.79124	0.288923	1.35962e-10	1548.91	1840.19	1718.39	1321.46	1039.25	514.488	649.221	471.761	226.495	684.317	299.596	642.102	470	523.285	480.887	597.438	580.058	753.885
Atp5j2	-1.7859	0.289995	1.71414e-13	667.874	660.687	627.312	443.09	542.437	152.359	245.107	239.901	103.945	249.707	116.319	251.731	205.118	208.829	207.613	214.348	244.402	266.272
Rplp1	-1.78496	0.290185	6.21717e-10	5845.36	5943.71	6944.75	3986.59	3858.58	1738.58	1895.43	1589.4	865.706	1888.64	1769.18	2039.21	2079.77	2316.99	2617.35	2464.01	1659.34	1524.78
Cfl1	-1.78487	0.290202	5.10994e-08	1429.42	544.755	613.928	1653.66	1317.01	481.53	367.711	246.861	603.12	209.464	139.484	240.193	301.192	296.158	666.11	241.439	613.452	286.378
Mecr	-1.78257	0.290666	0.0170009	0.284958	26.4407	8.26974	33.4515	0	3.09516	3.81084	4.51222	8.78095	4.3373	3.09477	3.14834	4.25933	5.88563	5.94103	5.76648	3.21794	4.87579
Rpl13-ps3	-1.78039	0.291105	0.00502115	77.7681	7.97048	111.501	49.8125	30.8444	11.6362	14.286	25.2883	4.79922	12.4508	62.8418	8.68478	9.58035	18.8888	20.2671	15.3823	12.1181	11.3926
Galt	-1.77995	0.291193	0.00893606	7.01383	16.7732	2.37472	0	52.1272	8.59778	3.788	2.22123	7.67565	3.72915	2.85649	4.31322	5.24186	4.85831	7.97616	6.49906	3.87024	4.52094
Mettl26	-1.77274	0.292653	4.83406e-09	35.1624	86.705	99.7767	145.745	91.7824	19.642	27.3301	17.9408	35.3299	25.0901	24.0442	25.5735	29.109	53.3375	47.8362	33.2891	32.8893	37.7289
Pnkd	-1.76281	0.294674	1.34414e-07	31.9759	42.8647	26.0088	16.5243	13.4216	8.58419	7.11379	5.69399	13.0324	7.8206	4.47274	9.87173	10.2536	14.3247	11.1983	8.72033	12.7218	12.3445
Mea1	-1.76125	0.294992	1.81928e-08	487.955	466.766	247.491	513.34	343.695	136.704	170.86	114.347	206.184	128.198	22.7188	184.299	136.643	129.663	162.874	122.619	216.579	140.487
Rpl36-ps3	-1.75956	0.295339	8.60427e-06	255.003	256.882	288.157	166.306	215.911	96.6451	40.6257	48.2402	33.7945	101.163	33.3585	109.139	148.934	145.514	139.863	87.9678	67.7636	52.3652
Mospd3	-1.7574	0.29578	0.000161237	36.7545	54.09	36.9224	38.1066	12.4787	16.6707	18.1779	16.0422	27.1408	10.7092	2.13232	8.05479	9.96898	6.29056	21.1666	5.01871	18.1406	12.9224
Dctpp1	-1.75691	0.295881	6.31627e-05	497.374	323.724	267.851	244.116	192.185	95.4765	104.837	66.9844	40.978	103.705	19.3359	163.808	112.016	77.4925	296.171	113.593	178.976	65.5011
2310009B15Rik	-1.7557	0.29613	6.71756e-08	21.2926	25.1047	45.9854	19.0535	16.2859	11.3717	16.5554	10.5853	8.27112	10.4279	6.42351	6.70961	8.54019	5.98685	9.76069	7.69996	10.9295	9.51732
Mrpl42	-1.75325	0.296633	9.89608e-05	1148.91	1874.43	674.648	857.052	410.148	264.08	333.287	290.503	164.125	403.413	73.4022	796.079	289.931	335.599	406.167	268.567	588.067	620.625
Gm3005	-1.75154	0.296985	0.0265197	8.3163	0	3.62019	1.08473	0.177607	0.516172	2.35266	2.3045	1.79625	0.693594	0.250885	0.433406	1.14743	0.209473	0.472867	0.265722	0.426878	1.16956
Pcsk2os1	-1.74968	0.297367	0.037927	0.77823	0	1.69387	0	0	0.181135	0.100072	0.308075	0.112061	0.0811321	0.234775	0.0811152	0.223699	0.147017	0.331877	0.12433	0.249667	0.091205
Cox7c	-1.7432	0.298705	4.08015e-08	2666.33	3253.42	2475.54	1780.88	1851.32	619.884	994.697	1202.92	342.896	1058.21	722.551	1170.43	627.061	863.819	884.527	589.507	1024.12	1339.18
Trappc2l	-1.74277	0.298796	1.25473e-09	215.973	263.982	132.834	190.121	177.854	60.5427	85.2586	67.2009	57.3347	78.3878	27.0806	102.92	59.9857	61.8993	41.6081	62.5706	90.9003	120.722
Bola2	-1.74121	0.299119	3.39493e-07	94.7737	175.097	103.879	62.9652	59.4166	33.4475	42.2615	47.5796	16.7394	50.9835	18.9617	48.4262	31.037	31.8621	49.4445	31.4362	44.2481	45.3981
Gpx1	-1.7396	0.299452	2.1031e-08	878.586	704.101	603.256	513.376	873.833	274.711	286.734	197.112	170.241	240.49	226.227	310.265	111.183	215.847	221.915	188.047	265.31	555.638
Zfp580	-1.72611	0.302267	0.000162512	86.1048	67.2105	89.958	59.2998	15.0054	16.4605	21.9672	29.4503	63.6793	28.1506	22.0276	9.04653	18.2164	13.8805	20.4977	21.1293	20.6846	16.953
mt-Cytb	-1.71924	0.303709	1.55523e-05	42617.4	32980.4	38379.7	25604.4	25237	12186.5	13296.5	10355.4	9595.17	12335.1	5640.91	30834.1	5748.03	8789.78	7569.36	5572.98	21279	14278.7
Aldoart1	-1.71269	0.305092	0.0144012	3.3784	1.21189	4.08516	13.2198	7.0347	0.524221	0.217213	0.668696	5.71603	0.616359	0.254797	0.968362	5.34109	2.55287	3.52177	2.24888	1.40899	0.593899
Abcc3	-1.71004	0.305652	0.00704645	1.67289	3.78241	0.735588	8.52974	13.7062	0.566358	2.03383	1.32448	0.613168	0.76103	0.275277	0.919386	4.93107	2.75807	3.286	4.40575	1.52224	1.21198
Gm2974	-1.70554	0.306606	0.0277013	3.47666	0	0	14.1711	1.29936	0.674337	2.68238	2.06444	2.25279	0.996736	0.393313	0.996529	0.999354	0.109464	0.411842	0.555431	1.67305	1.52794
Rpl31	-1.70354	0.307032	2.15273e-06	1096.49	1294.77	1326.51	654.915	630.028	330.413	380.553	342.216	133.038	409.305	429.254	338.897	480.193	507.591	417.128	563.538	272.183	282.795
Gm13306	-1.69576	0.308691	0.000294338	100.171	40.3058	86.9038	38.8861	23.0909	9.86883	29.8511	40.2837	36.4036	27.0193	6.95526	12.7611	19.013	6.2077	15.9722	17.4427	38.7676	27.3924
Gabarap	-1.69198	0.309501	6.54344e-12	830.374	552.47	590.521	932.612	541.952	191.194	237.847	217.284	244.146	204.981	257.169	251.862	213.644	295.802	133.247	341.648	223.489	333.529
Nfkbib	-1.68818	0.310318	0.0401341	15.9808	0	12.7538	0	55.4603	6.94321	3.08245	3.47944	18.064	5.1647	3.85685	2.41524	4.50175	3.22022	9.6925	3.65942	4.51165	4.49491
Gm20594	-1.68458	0.311093	0.0055279	1468.71	192.002	1435.71	1239.79	1463.22	1399.73	168.759	149.746	614.728	347.68	326.632	467.5	252.529	285.842	277.273	226.11	556.257	40.7132
Arpc3	-1.68433	0.311147	6.64093e-06	72.1609	14.7058	38.5449	63.6351	38.3266	17.3312	22.1086	19.6236	28.281	16.0271	8.2345	9.61426	10.4614	13.1974	13.4986	10.4925	6.84443	30.2979
Arl2	-1.68397	0.311224	4.45761e-07	87.8249	101.502	49.2933	127.847	79.3783	24.5577	34.0728	23.257	63.0157	20.3118	7.9575	36.4911	35.6358	45.149	42.5519	31.5415	37.8494	19.391
Pin1rt1	-1.68353	0.311321	0.0414001	2.21815	4.24367	2.14576	13.984	11.3693	2.98296	0.760617	0	5.96217	1.23332	0	0.462398	1.87029	0	5.60554	2.83497	3.41576	4.85254
Rpl38	-1.68214	0.31162	4.68027e-09	4658.95	6617.67	5190.5	5094.65	4587.74	1455.77	1874.99	2244.32	689.742	2697.22	2119.35	1989.74	2091.98	1882.28	2357.58	2082.58	1866.63	1934.08
Pin1	-1.67969	0.312149	2.01512e-08	99.4412	134.812	56.7139	105	89.9569	27.2214	42.6817	26.7792	66.4323	22.5675	22.0402	25.2421	31.5266	23.0596	60.0897	29.1076	49.423	46.7219
Ndufs5	-1.67666	0.312805	1.00925e-14	1451.99	1293.52	949.396	1400.38	941.257	337.095	555.079	511.371	285.833	539.312	210.961	478.495	399.006	503.799	418.818	393.645	689.451	525.97
Mien1	-1.67614	0.31292	2.79484e-10	417.619	94.3227	277.181	416.861	566.844	108.362	164.088	133.175	116.929	145.609	88.1905	125.265	94.4337	103.437	97.622	94.8887	164.942	161.784
Ppp1ca	-1.67024	0.314202	2.00831e-05	370.754	333.616	137.382	363.512	306.521	97.1174	132.521	84.5787	204.317	77.9589	10.8057	69.8209	100.864	130.108	183.061	136.4	112.573	112.972
H2afj	-1.66763	0.31477	3.92609e-07	144.821	173.844	108.504	87.0404	60.6444	62.8619	65.7263	35.5968	36.1187	42.1359	21.5591	31.176	33.0849	30.7558	49.784	38.9137	74.9443	65.0052
Pkig	-1.66655	0.315006	0.00123857	54.0785	14.7504	24.3709	0.708202	34.8797	9.70558	12.0646	8.25362	11.5085	4.6642	5.17602	7.96823	10.1883	8.15096	14.3249	11.4731	13.7678	7.33041
Rps12	-1.65938	0.316575	8.65411e-05	793.739	1232.95	1303.2	495.096	447.115	348.586	328.673	272.415	104.333	370.472	360.279	289.94	480.177	387.476	555.871	518.088	205.116	195.433
Rpsa	-1.65628	0.317255	3.50021e-08	545.631	633.334	758.15	485.989	444.86	159.234	202.473	164.919	167.606	233.974	196.025	206.515	261.253	273.768	332.06	380.24	160.313	142.115
Lgals1	-1.65562	0.317402	0.000101904	931.551	3473.22	791.123	2230.91	1819.67	624.916	535.423	430.517	269.836	667.843	181.688	1396.83	830.214	999.134	826.55	736.968	979.966	815.755
Ccdc124	-1.65318	0.31794	1.86235e-05	171.166	127.076	87.9794	59.98	96.6798	44.8738	50.4591	26.2944	69.6	28.1249	8.47771	33.5511	44.0606	36.9361	88.6096	42.8819	52.9782	23.7126
Glrx5	-1.64804	0.319073	0.00103046	313.079	326.224	202.809	8.50756	216.508	104.968	110.712	75.9855	140.612	80.8208	64.0905	42.1501	65.7809	75.1039	106.139	65.3005	76.7651	91.9471
Palm	-1.64306	0.320177	0.0268941	33.0149	35.3335	67.0368	63.315	0.698101	14.3035	13.1144	16.0457	81.4293	13.4267	7.49455	4.83806	9.47121	4.4461	9.35519	9.4	9.89952	5.66971
Anapc11	-1.63938	0.320994	1.42067e-10	87.3927	70.9762	70.1188	61.4653	48.0873	30.9501	30.6726	19.5365	27.4876	15.5778	12.8721	18.4323	28.3322	24.775	30.2372	39.8961	30.6096	31.7302
Rps18	-1.63749	0.321415	6.02134e-06	952.832	1155.71	1089.99	629.124	556.909	314.268	232.076	202.988	130.039	352.368	324.6	420.389	449.42	497.79	503.738	506.487	272.045	291.746
Znhit2	-1.62246	0.324781	0.0306749	8.11765	0	0	73.235	64.1449	7.76756	6.95897	6.96258	15.9749	8.60386	4.89783	8.8841	11.6669	4.60055	20.8989	9.2222	6.42384	7.45225
Gpx4	-1.62178	0.324934	3.03461e-10	554.919	446.199	498.881	430.415	382.8	169.092	153.572	95.5103	177.326	118.637	154.518	168.489	139.744	275.75	219.403	203.754	183.573	266.263
Hcfc1r1	-1.61693	0.326028	3.76132e-08	452.275	383.315	486.515	714.985	389.451	181.904	131.204	119.599	140.149	158.992	94.4175	232.875	194.695	403.96	128.582	209.444	208.474	180.428
Stub1	-1.60724	0.328225	0.039549	34.7245	0	11.5313	40.5607	57.5566	8.36371	14.1287	3.69303	37.9116	2.37738	0.156353	5.94222	7.50842	10.5741	15.717	6.62398	10.5083	6.80285
Ndufb10	-1.60572	0.328572	6.63085e-10	492.023	465.89	424.993	339.923	262.773	149.599	143.935	120.079	142.312	165.241	56.9242	220.424	161.939	189.574	176.658	178.673	209.977	165.562
Hint2	-1.60552	0.328616	2.5931e-06	62.4597	112.498	78.9286	82.5699	74.5073	25.1463	24.3121	17.3748	27.0626	17.9508	14.2594	20.0585	37.5251	62.363	51.2991	39.0751	51.5572	44.4476
Ino80e	-1.60544	0.328636	0.00757044	1.24701	0	1.8643	4.58386	3.3895	0.879531	0.69972	0.448772	2.64447	0.567288	0.752392	0.401745	0.547448	0.256991	1.13878	0.579555	0.523713	0.531433
Rps15	-1.60195	0.329432	3.95599e-06	2645.07	4094.65	3712.36	1915.21	1835.98	1015.51	918.328	675.192	695.598	1044.22	777.211	1265.08	1611.25	1638.42	1712.03	1987.98	1100.72	860.815
Fau	-1.60047	0.329771	6.24744e-06	2269	2700.38	3303.73	1806.38	1343.83	894.219	725.734	559.81	507.999	774.823	770.473	1086.08	1218.37	1372.83	1198.26	1609.65	787.827	574.45
Ndufa12	-1.59992	0.329895	4.05575e-08	835.378	707.138	496.43	885.846	571.847	144.139	278.66	225.78	179.032	222.669	105.039	402.182	228.251	341.641	263.477	224.439	428.302	503.521
Gm38047	-1.59702	0.33056	0.0310317	3.05934	5.12137	2.95949	4.48924	3.26684	0.712071	0.3934	0.605545	0	0.637886	1.15367	5.4209	1.23115	0.577945	3.4791	2.60672	0.785185	0.358541
Timm8b	-1.59511	0.330996	1.16441e-07	1433.67	1728.27	1437.04	1688.89	1019.65	488.531	804.536	696.678	259.677	725.166	263.441	962.502	462.401	570.537	425.508	484.633	742.347	708.153
Dusp28	-1.58839	0.332543	0.0308898	15.1681	17.0328	7.65549	0	0	2.86526	4.74894	4.69919	6.07755	2.61259	3.97902	2.61204	3.1847	1.99334	3.24985	2.38813	2.70811	1.85492
Atp5e	-1.58501	0.333321	4.79196e-09	1027.43	912.483	1075.06	687.121	779.683	253.458	434.3	380.549	150.787	384.205	194.875	468.171	358.824	503.042	401.908	416.9	418.21	384.019
Ccdc28b	-1.58175	0.334076	9.45843e-06	97.0922	76.9194	41.7897	47.9788	53.5286	14.0701	34.5401	37.5889	50.8727	13.7339	11.3549	26.5705	22.4254	15.0829	29.9949	22.1396	36.7745	15.6395
Gm10073	-1.57914	0.33468	3.78998e-10	279.535	280.766	326.184	259.784	225.363	104.1	101.545	80.2274	55.849	114.747	82.7484	119.094	139.008	148.741	160.931	122.811	106.269	93.7762
Naa38	-1.56643	0.337643	2.5019e-07	123.655	103.383	258.076	132.079	239.547	69.7998	76.6241	67.8374	31.9661	85.6713	34.3667	77.1287	59.3336	71.3671	69.9414	67.6132	73.718	122.553
Hint1	-1.56544	0.337875	2.27529e-10	2509.24	1474.39	1695.78	1806.91	1244.53	622.97	973.739	960.673	415.551	830.263	633.768	446.637	617.238	608.755	657.723	692.84	617.731	898.172
Uqcr11	-1.55569	0.340166	1.20251e-08	2341.47	2457.05	2382.74	1614.32	2125.52	633.506	603.567	609.018	703.516	931.311	446.171	1077.1	993.247	983.41	861.952	1115.02	1368.77	1521.61
Hsbp1	-1.55463	0.340417	5.72262e-12	867.024	749.645	517.56	930.47	989.674	243.637	385.606	331.06	226.763	338.352	129.236	418.751	290.608	334.267	240.053	290.421	510.178	441.262
Hspa1b	-1.55426	0.340503	0.0441303	0	0	0.299064	13.5086	8.71523	0.95942	0.79508	1.4686	3.73939	1.2892	2.1451	1.22448	1.35075	1.09018	0.527357	1.25122	1.34886	1.81157
RP24-386D3.6	-1.55207	0.34102	0.00358663	2.11013	1.34567	2.72167	1.37617	4.50649	0.654851	1.08536	0.556885	0.202565	1.46657	1.27316	0.733131	0.646984	1.41734	1.19982	1.49828	0.541567	0.989189
Ndufa11	-1.55189	0.341064	1.65819e-07	352.681	455.428	300.847	284.59	394.614	100.557	132.326	114.734	95.9411	147.139	51.2823	222.122	145.279	157.818	161.65	121.671	217.305	272.726
Svbp	-1.54714	0.342188	6.07121e-07	337.673	249.846	314.058	226.058	178.29	104.793	161.967	122.4	75.2194	95.8543	48.3569	92.7812	75.0307	83.0043	119.056	67.9423	236.186	150.666
Atp5h	-1.54278	0.343222	1.83534e-10	1090.15	999.242	750.157	917.734	682.157	297.378	453.328	392.917	188.745	438.445	148.645	421.46	331.484	458.443	365.033	353.678	485.493	436.59
Ccl27b	-1.54115	0.343611	0.00061027	165.156	62.4135	140.041	82.4447	39.1906	19.6157	50.3403	66.1868	70.4639	50.5907	16.608	23.3774	34.6966	11.8123	26.6652	34.3117	74.309	53.5264
Atpif1	-1.54055	0.343755	5.80304e-11	1867.22	1749.9	1182.66	1758.58	1543.46	518.815	759.366	797.969	265.493	798.708	352.312	699.382	691.434	702.525	612.86	752.956	731.57	869.258
Tnnc1	-1.53026	0.346215	0.00404793	29.135	30.2587	0	32.0303	18.4889	5.16668	9.84784	13.8403	8.6303	15.1002	4.01801	5.20586	5.35984	5.45152	3.78657	7.97931	20.2962	8.58501
Myeov2	-1.52581	0.347284	2.77067e-11	763.08	634.831	685.048	833.203	624.708	211.696	347.003	307.112	129.358	327.372	239.273	356.708	278.767	318.888	221.437	307.729	333.086	358.396
Nme1	-1.52503	0.347473	1.14154e-08	235.179	260.932	170.063	176.037	218.846	71.5364	107.229	96.692	108.053	112.831	63.439	95.781	61.3555	41.1462	80.9417	62.9102	111.268	134.68
Rplp2	-1.50565	0.352171	1.07279e-05	627.753	554.087	990.8	394.674	496.429	258.023	254.913	239.069	110.086	270.499	291.955	241.149	299.388	319.4	372.954	386.548	194.603	180.175
mt-Co1	-1.50271	0.35289	0.00214766	20762.1	46303.6	25293.1	20998.2	21208.8	14126	6091.82	4057.88	11878.2	18117.6	14221	25945.9	5719.02	8025.29	5679.17	5148.51	9707.74	19444.7
Wbp1	-1.5002	0.353504	0.00194043	31.0129	67.2665	53.0245	12.9351	17.7134	19.137	10.0162	7.13777	21.8092	15.038	15.5569	8.11881	20.8144	23.2531	27.818	25.8101	13.6978	6.67747
Rps5	-1.49642	0.354431	4.94952e-05	1016.98	1572.77	1530.55	568.73	854.252	392.997	387.372	309.41	198.467	492.028	378.263	612.875	646.655	700.631	723.178	736.33	490.853	373.429
Tuba1c	-1.49588	0.354564	0.000934037	1780.46	1414.67	1698.6	1388.42	1129.68	271.918	953.894	1132.71	1565.02	205.357	229.554	338.352	664.439	568.365	701.831	796.987	243.665	598.348
Ndufb4	-1.49528	0.354712	4.91817e-07	688.062	586.627	593.241	834.676	521.034	166.642	302.481	285.574	124.566	296.348	141.212	461.644	196.887	258.194	273.737	170.547	361.168	471.675
Romo1	-1.49478	0.354836	4.99681e-08	1323.62	2265.96	1273.69	1556.99	1476.57	602.292	785.234	882.631	250.562	730.948	493.797	767.553	667.972	634.066	573.199	739.341	825.007	835.838
Ndufa2	-1.49088	0.355795	1.74706e-05	2222.45	4017.12	2611.55	1983.94	1835.14	837.806	817.416	740.057	582.451	1138.42	705.199	2167.72	1156.26	1442.04	848.49	1399.9	1470.9	1215.84
Ppp1r11	-1.48867	0.356341	5.63194e-08	154.884	182.155	102.715	165.681	116.194	66.3123	76.0548	75.3822	66.844	63.49	15.222	41.3422	64.2713	44.7593	71.3519	59.2551	71.3944	91.8382
Csdc2	-1.48068	0.35832	0.0111143	9.18481	22.9511	12.3302	46.9426	4.96393	5.17724	9.06291	10.24	30.392	8.16837	2.26192	5.47049	5.81908	1.51085	5.57778	5.90937	8.3708	4.65716
Gadl1	-1.47569	0.359563	3.76564e-05	15.5133	11.2865	10.7796	8.40735	7.3728	3.59381	6.85553	5.7087	1.44727	4.8291	1.31831	6.60446	3.31616	6.65929	5.922	4.37501	5.55168	4.30195
Fxn	-1.47503	0.359727	5.20148e-06	16.8838	39.569	20.4159	23.6739	24.339	10.7413	11.5067	7.68626	17.5044	9.41689	5.98482	5.98332	8.63864	6.37907	14.7202	12.228	13.3247	18.5008
Gng10	-1.47254	0.360347	0.0306597	9.23274	0	5.10366	4.30095	2.53516	1.02331	4.74894	3.1328	1.32946	1.10004	0.198951	3.16195	0.909914	0.498335	1.37494	0.421434	1.1848	4.01899
Rps26	-1.45691	0.364273	5.6112e-05	4978.35	5368.57	7023.14	3942.11	3227.69	1806.07	2146.84	1659.18	590.68	2358.15	1862.12	2442.93	2828.58	3342.91	2931.01	3190.03	1630.96	1753.5
Pdlim7	-1.45346	0.365143	4.4969e-06	37.7075	14.8725	24.0298	40.559	46.7914	16.2498	10.2032	8.48937	23.3656	11.8119	12.0225	7.18997	12.082	18.9957	18.5615	14.1991	11.5123	6.86959
Ndufb7	-1.452	0.365514	1.37074e-07	121.111	151.048	97.323	134.85	63.1895	41.6293	44.5525	35.351	43.3225	44.3512	21.0432	70.6675	46.7111	50.0545	57.3141	57.9236	86.3154	57.1341
Gm5786	-1.44983	0.366064	0.000503691	145.409	88.344	153.019	144.81	111.627	44.516	32.848	43.5608	23.7676	66.1678	64.0217	44.2392	87.8872	104.433	27.56	96.689	35.05	25.5619
Mpc2	-1.44626	0.366973	5.08264e-09	54.0419	27.7664	40.4071	36.9376	41.6299	18.712	21.0601	23.3552	13.5246	19.2392	13.6691	13.4302	11.5319	12.9286	13.754	11.4865	25.7109	25.4722
Vegfb	-1.44605	0.367024	1.08877e-06	51.2916	38.735	69.9869	91.55	48.8899	24.7981	12.7746	21.8007	28.1435	24.6537	33.2274	26.3368	32.4048	20.6711	27.9366	27.487	27.1596	15.3126
Gm5148	-1.444	0.367547	0.0416239	35.3199	37.3985	62.7471	15.6462	15.4657	6.34226	24.4513	22.3359	2.43098	8.61489	57.163	7.03866	7.9688	15.0512	5.93647	9.6529	5.13108	7.18525
Atp5o	-1.44087	0.368345	6.43873e-08	734.216	733.891	584.826	360.752	747.476	179.76	254.134	215.635	247.019	260.904	136.324	383.997	261.549	385.138	298.021	276.596	356.397	434.73
Slc25a39	-1.43949	0.368697	8.91372e-06	121.054	110.985	76.6493	122.011	111.604	49.3746	36.7122	25.641	52.882	35.1397	24.5676	38.0164	66.014	76.3472	68.4145	79.3006	27.2759	24.468
Dst	-1.43757	0.36919	0.00569643	14.4865	11.521	10.8362	2.9524	1.33106	2.5027	4.52707	6.13481	8.86541	3.3805	2.8267	1.39142	4.59987	3.8133	3.09688	3.68234	2.28051	2.55157
Rpl37a	-1.43698	0.36934	7.18446e-05	1529.69	1178.73	2700.91	1074.98	1054.22	687.19	670.163	544.973	200.533	643.661	537.305	741.919	836.232	999.091	1061.29	881.703	614.843	558.058
Gm8050	-1.42952	0.371254	0.0489811	3.80308	6.23646	1.05113	7.08646	0	0.505816	1.6767	3.87131	2.03403	0.906238	1.31121	0.906049	2.12389	0	1.33865	1.15729	2.78876	1.91016
Mrpl52	-1.42763	0.371741	2.57512e-07	288.332	179.39	298.574	134.534	236.965	115.912	148.708	123.73	56.0328	92.54	89.5765	84.7021	103.679	100.18	104.706	121.339	101.876	73.2601
Usmg5	-1.42399	0.37268	1.30773e-05	8454.66	5695.55	8227.88	8387.68	6264.04	2581.21	3778.83	4937.38	1117.53	3885.97	4020.22	3756.96	2210.1	2745.34	2393.8	2134.4	3391.49	4380.34
Ndufa8	-1.41831	0.374151	1.06118e-05	434.789	247.427	352.446	1106.66	703.726	227.072	271.782	210.367	304.341	214.677	54.9563	291.211	175.201	194.948	235.967	157.79	418.46	313.517
Crcp	-1.41805	0.374219	2.3528e-05	88.0227	67.9879	19.0397	96.6273	31.7591	20.8693	41.057	29.8673	46.1331	22.4569	13.6896	25.7574	22.6302	15.699	26.2166	22.0108	27.362	22.8102
Cox6c	-1.41797	0.374238	2.07001e-07	613.418	467.101	569.661	457.725	462.174	147.996	312.268	340.252	91.5122	265.576	168.491	270.281	191.338	241.279	219.911	176.929	283.756	285.737
1700037H04Rik	-1.4151	0.374983	0.00310632	37.9072	30.4594	49.8712	30.6553	60.3936	26.9396	10.9188	6.90284	40.6107	21.4984	30.0761	6.16369	16.1265	11.0758	14.8005	22.6092	8.56147	12.7057
Gm10020	-1.4118	0.375842	0.0299104	92.9965	70.0884	110.407	111.191	37.9161	17.4911	73.9246	44.6232	14.2026	5.87581	124.547	30.5478	30.4577	25.1987	17.626	26.7128	13.742	15.8528
Gadd45gip1	-1.4107	0.376129	0.000848984	12.8559	34.2341	25.881	13.3695	12.7632	10.5672	7.32742	6.05205	20.0128	5.86815	8.17598	5.43234	7.35082	4.63847	16.0028	8.28944	13.8222	8.87706
Gm2244	-1.41005	0.376299	0.0422589	4.04125	7.73152	0	7.15374	0	1.43331	1.7817	2.7425	2.16141	1.20374	1.39332	1.08314	1.99138	0.145417	1.53191	1.22977	2.66707	2.02978
Agrp	-1.40844	0.37672	0.0391648	13.687	4.90975	14.8953	0	6.21151	1.85832	6.16002	8.12733	5.17349	4.45906	1.5484	2.1399	2.36057	0.215469	2.59415	1.82219	7.24513	5.41369
Uchl1	-1.40668	0.377179	0.00244113	661.07	209.264	394.483	754.912	484.439	108.592	335.111	301.422	685.371	175.588	101.077	60.4359	128.33	121.574	136.969	172.938	160.807	257.626
2210013O21Rik	-1.40221	0.37835	3.87042e-09	118.707	146.356	87.6128	139.064	122.814	28.7891	74.8523	64.7445	50.6463	58.852	36.607	61.4976	49.3376	58.139	34.9151	47.3879	66.8001	81.8225
Ndufa13	-1.40212	0.378374	6.70544e-07	727.327	1129.76	685.496	475.246	475.463	312.994	285.39	255.019	246.567	322.655	212.314	377.171	300.101	427.643	306.297	358.552	464.363	425.061
Tma7	-1.39888	0.379222	3.88293e-06	1802.62	1239.43	1020.24	1639.3	1495.51	589.301	666.123	645.695	230.094	1046.2	234.683	802.062	512.181	615.783	493.09	540.997	848.374	1049.35
Gm17018	-1.39878	0.379249	1.31411e-05	69.0641	89.7488	48.7418	111.896	66.4199	12.806	47.8118	44.0193	57.6676	24.0908	10.4831	34.3177	27.7681	37.4178	41.2458	28.4053	50.7236	34.7177
Pgls	-1.39718	0.37967	0.000572415	30.5709	21.3279	49.585	47.9699	6.67614	15.9073	17.3796	7.46137	27.67	12.7004	9.08389	7.7624	13.8486	12.6215	21.5214	13.1709	13.0375	12.9303
Sod1	-1.39571	0.380057	0.000321618	4770.1	4872.21	2992.36	4549.16	2872.83	1196.84	1860.85	1289.33	911.317	965.777	615.515	1546.1	3002.64	3549.09	2488.81	3596.61	1533.41	1215.85
Txn2	-1.39191	0.381059	1.44901e-06	70.0166	29.9423	66.9346	109.322	62.891	32.721	26.1629	12.7173	27.3994	22.2416	12.6114	29.8354	34.7114	42.2744	42.4267	42.6377	28.8575	27.1751
Gm10250	-1.39147	0.381177	4.57652e-10	1617.78	1499.62	1106.93	1550.93	1195.96	516.657	625.259	588.757	345.275	759.43	274.699	745.668	580.015	847.471	677.68	655.272	869.75	744.157
Vti1b	-1.3913	0.381221	3.62276e-07	144.606	67.3634	99.3242	188.966	125.827	46.5448	65.8076	66.3951	100.784	47.6362	28.218	63.8752	39.4339	42.1105	39.5323	39.0475	79.4693	41.8323
Morn2	-1.38937	0.381731	0.000415943	183	130.003	118.452	85.1228	116.098	26.7255	69.2115	56.4633	47.6643	55.2705	6.49495	91.1632	77.3568	64.7355	77.7856	49.5866	100.841	44.7859
Tdrd3	-1.38637	0.382527	0.00859753	2.45702	0	3.11958	17.0255	9.70755	2.14454	3.39643	2.67478	3.75909	2.27332	1.3898	3.36125	2.08347	2.12739	2.99787	1.96266	3.38946	1.65572
mt-Nd1	-1.38258	0.383533	1.66784e-05	24296.2	7966.21	22853.3	25019.9	23137.4	12722.7	10242.8	6916.03	8867.32	9996.37	5058.8	17483.2	5790.11	6808.13	7380.1	5055.05	12400.5	8441.2
Mllt11	-1.3822	0.383634	0.00951121	402.577	237.036	182.066	533.63	509.185	81.9744	343.682	330.528	269.859	188.105	113.666	84.6032	71.1026	19.4018	53.5079	64.78	184.077	246.972
Ubxn6	-1.38026	0.384151	0.0171471	11.2797	0	23.1503	24.3554	14.1933	5.10887	5.72343	5.91346	10.8428	7.21453	9.24288	5.21117	5.01245	4.64569	5.37363	6.20164	5.08575	3.96581
2810428I15Rik	-1.37664	0.385116	0.000764366	72.2925	33.2118	106.28	30.7077	20.9241	26.863	41.343	19.2043	38.8995	24.9899	8.1784	26.7693	23.6238	14.0163	30.5588	22.6936	33.0798	24.5252
Ndufs8	-1.37456	0.38567	0.00328121	318.548	661.078	305.54	85.0945	246.371	110.586	155.054	104.017	182.44	112.574	29.0469	264.118	131.813	201.725	229.223	114.433	275.522	224.416
Tonsl	-1.37323	0.386026	8.09924e-11	57.5222	76.9771	43.8239	70.3637	62.5057	20.3024	38.4785	26.5466	37.8094	24.2669	14.2062	34.2958	27.449	25.3367	24.6293	28.7278	32.4331	36.8853
mt-Nd5	-1.37262	0.38619	5.62488e-05	2779.26	2143.67	2263.9	3770.42	3098.04	1992.76	1152.18	682.697	1412.67	974.133	788.852	2543.67	680.297	1516.65	869.116	599.102	1539.15	1203.43
Ndufa5	-1.37171	0.386434	2.33077e-06	954.726	653.826	784.665	760.098	706.194	230.88	465.157	616.277	172.66	441.548	280.167	408.723	292.921	243.228	232.677	302.996	378.431	493.023
2900011O08Rik	-1.36789	0.387458	0.00975035	78.5149	5.53773	36.0511	33.5076	62.4358	14.8218	31.0796	28.36	43.2431	27.4605	11.8977	13.9537	10.8996	2.82521	11.2467	11.1755	20.151	13.7388
Use1	-1.36708	0.387676	4.2018e-05	78.2774	54.9359	97.7925	45.4066	58.1326	21.3627	30.7534	26.4716	32.3986	18.7817	28.4799	47.4773	36.0913	36.9564	37.6498	43.7381	31.8008	13.0922
Acot7	-1.3663	0.387886	0.00521238	163.602	159.229	125.11	85.1443	114.142	41.9088	74.7067	86.8908	212.196	68.8188	25.4776	24.1538	49.724	15.4146	42.0659	51.1007	56.7527	44.9451
Tomm6	-1.36589	0.387994	6.89269e-07	545.526	239.664	358.732	507.182	588.744	224.223	172.22	111.011	171.007	153.523	65.4132	214.025	188.171	185.076	221.313	220.657	315.023	359.894
1600020E01Rik	-1.365	0.388233	0.0292572	5.00554	20.8765	10.0717	0	9.83487	3.16895	5.97317	6.65792	5.07422	5.71934	4.53018	5.50946	4.7884	1.91642	3.22565	2.55898	6.16646	4.45836
Mrps21	-1.36433	0.388415	2.81827e-06	731.709	1011.77	775.887	830.511	541.927	310.047	392.042	354.646	134.742	414.662	178.644	540.219	372.656	369.79	366.267	421.88	509.512	436.461
Gap43	-1.35802	0.390117	0.00296677	2305.51	1345.99	897.17	1496.91	1268.13	397.473	1563.39	1441.09	1207.49	664.119	296.61	324.874	482.412	173.699	335.602	451.835	724.455	573.066
Atp6v0c	-1.35527	0.390862	0.0190932	13.0598	13.2276	4.95435	11.5233	11.4846	7.54962	9.61516	3.85212	11.4308	0.58732	0.386262	1.92174	2.76766	4.45055	6.64929	3.38193	3.54899	9.18333
Stmn3	-1.35293	0.391497	0.0120255	1167.87	636.291	968.149	653.698	734.727	248.093	672.506	824.386	880.708	470.63	188.012	105.587	361.004	38.8122	169.158	383.313	264.496	436.801
Gm4076	-1.34937	0.392463	0.00641947	340.914	57.8323	294.046	463.288	405.999	133.942	139.072	53.1847	216.188	61.9778	161.109	165.94	100.022	220.386	148.009	99.4486	196.974	18.8943
Rpl28	-1.34815	0.392796	0.00272435	517.58	782.528	636.907	237.115	312.4	269.949	160.363	137.589	111.759	218.978	184.7	200.573	420.852	377.584	391.504	464.781	154.836	110.167
Aco2	-1.34753	0.392965	0.0093479	69.9125	47.7082	98.8614	2.46852	64.2883	18.1725	22.3319	31.2016	62.454	26.7865	19.2775	27.7556	20.3265	29.8916	32.3252	19.7773	28.229	23.6409
Pfdn1	-1.33895	0.395308	2.35285e-09	660.58	377.906	449.882	784.487	590.77	245.454	257.418	231.242	178.654	340.56	85.6842	353.739	220.734	309.875	283.192	240.976	347.544	292.695
Lin7b	-1.33806	0.395553	0.031417	15.9925	0	8.02178	20.4735	9.86685	3.67636	8.53056	8.4412	10.0643	4.07551	0.893444	2.96339	3.6776	0.895163	1.45943	3.28044	8.36104	5.27568
Ly6e	-1.32996	0.397778	0.0176099	2.97708	29.7924	3.32297	73.3315	50.0814	10.305	18.7288	16.318	26.3805	11.8894	4.62877	6.11056	13.6393	5.65289	15.9294	17.7076	11.8137	19.6994
Nans	-1.32908	0.398023	0.000661708	21.7538	24.7901	11.1624	35.4064	12.362	13.5607	6.90815	6.58975	10.2962	8.08549	8.04638	3.50955	13.8328	12.007	11.5447	18.0115	6.16574	4.83287
Rundc3a	-1.32826	0.398248	0.0211211	38.0095	66.7992	43.6097	16.9102	9.0614	14.3561	22.4301	20.2955	60.0776	25.8028	14.3111	11.1789	13.348	4.82407	9.94055	13.0549	12.5532	7.45878
Fuom	-1.32169	0.400066	0.0319964	3.97261	13.427	2.81816	0	19.2306	2.21913	4.22291	4.40334	2.59322	2.81624	1.27835	4.80317	5.23757	6.40403	5.5216	3.55411	3.87439	2.97966
Coa3	-1.32086	0.400295	0.00132715	350.144	871.031	350.07	226.441	152.064	156.62	238.959	199.01	221.393	179.865	84.6818	295.024	145.742	156.435	150.525	190.005	281.142	348.686
Cnbd2	-1.31905	0.400799	0.0275307	1.11699	3.20545	3.4577	0.145694	0.477099	1.03993	1.03416	0.530613	1.93008	0.465793	0.606547	1.25738	0.770577	0.562698	0.635122	0.571038	0.9747	0.733073
mt-Nd4	-1.31811	0.401059	2.34341e-05	11651.4	9165.15	15413.2	11966.5	12182.7	10616.7	4931.08	2852.87	5141.14	5037.7	3476.46	9590.36	4848.02	6794.74	5134.18	4593.4	6663.23	4617.37
Rps10	-1.31098	0.403048	0.000131212	395.029	540.923	656.945	367.913	338.795	248.378	194.442	182.058	124.715	209.784	202.983	145.205	309.349	309.545	390.298	344.78	166.372	146.175
Cox7b	-1.30625	0.404372	8.24242e-07	1354.09	936.131	1149.69	1323.02	921.369	354.432	668.216	666.302	223.041	697.572	352.08	729.419	441.876	593.502	506.527	389.703	707.148	720.936
Tppp3	-1.29619	0.4072	0.00514369	172.561	88.3653	226.806	200.614	124.579	50.7873	76.4577	54.946	103.578	55.4363	16.9754	29.5207	121.633	158.152	204.148	84.2033	49.2224	36.6
Pmm1	-1.29071	0.408751	1.91808e-05	37.1471	57.6309	49.2215	120.317	69.3333	22.8625	24.245	20.7604	63.1091	32.7387	17.9869	33.0572	28.7134	27.0479	53.7811	23.273	31.0852	25.755
Cops6	-1.28268	0.41103	2.17504e-06	132.129	75.5065	78.0177	148.616	125.186	27.6913	57.3701	39.6705	104.271	36.0647	28.1611	32.7662	48.0618	65.7837	71.0958	61.6268	57.5167	53.1715
Pyurf	-1.28137	0.411406	0.000380514	8.48854	5.79996	5.16151	21.3531	9.11607	2.25798	6.48685	3.84037	5.9369	3.43866	1.90231	6.82532	2.67703	3.23771	6.1137	2.68642	6.03783	8.12909
B9d2	-1.27624	0.412871	0.00884454	15.4955	2.28041	17.2959	38.4796	30.0383	6.47345	6.43752	4.71859	26.9469	6.08898	4.13528	10.4361	9.59352	6.15481	15.0236	7.99797	12.5427	4.74956
Lrrc51	-1.27303	0.41379	0.0289124	4.29698	39.7338	20.7837	2.80237	35.4838	7.11208	12.156	7.37113	8.6624	7.61549	1.29631	22.6924	15.3159	14.9723	9.90884	9.45823	16.5424	9.06457
Atp5l	-1.27278	0.413861	4.28854e-08	229.585	142.679	170.309	173.149	192.334	54.9705	93.2536	101.374	44.0012	107.265	66.2988	100.878	80.1662	114.132	73.1099	79.187	100.725	126.792
Ndufs4	-1.2662	0.415754	3.55769e-07	424.241	234.521	221.318	360.676	259.383	89.5834	200.488	187.845	98.4247	162.071	84.8684	174.402	110.807	137.878	106.212	112.75	167.31	243.366
2010107E04Rik	-1.26609	0.415786	9.45348e-05	4487.11	2359.61	3830.8	3271.65	2962.08	1200.95	1818.3	2248.09	585.268	1868.69	1909.45	2146.93	1087.53	1738.99	1212.24	1152.54	1817.62	2371.7
Rps7	-1.26413	0.41635	0.00137833	2104.63	1813.12	2662.24	1055.6	779.167	761.722	919.736	823.87	265.141	698.283	667.02	917.315	1137.57	1454.76	1258.91	1194.92	593.848	700.858
Lamtor2	-1.25896	0.417846	2.33623e-05	183.557	225.948	238.131	260.765	189.625	132.034	83.4356	73.7905	110.027	113.185	34.985	183.313	89.9829	109.673	137.947	81.6855	188.075	100.389
Ndufc1	-1.25755	0.418255	1.22267e-05	840.475	761.839	455.865	780.619	416.926	181.502	403.982	389.162	157.748	296.946	161.749	495.893	315.635	395.807	270.039	330.16	411.335	391.146
Rps27	-1.25678	0.418476	0.0047293	2813.2	2285.72	4696.92	1760.46	1728.23	1383.3	993.152	943.281	276.119	1055.33	1000.07	1435.97	2000.93	3022.51	1478.65	2114.89	1010.94	1212.64
Mrpl30	-1.24948	0.420598	0.000143605	149.888	167.019	114.854	81.9863	61.4976	56.8528	61.2073	49.7654	36.5134	53.2634	31.2799	103.089	49.6634	82.0714	45.3118	66.7744	71.0092	70.265
Rpl37	-1.2494	0.420623	0.00174634	2183.89	2277.41	3189.7	1198.08	1268.78	753.115	1020.48	1102.32	278.056	1170.36	1348.12	1121.36	1213.78	1264.81	1257.68	1485.01	797.523	769.583
Tagln3	-1.2479	0.42106	0.00231336	292.114	153.753	125.741	416.111	293.719	119.932	230.05	229.616	158.189	159.699	40.2674	72.2574	113.777	24.9955	119.606	112.39	94.1628	84.8491
Dnajc15	-1.24487	0.421946	4.98602e-05	295.539	150.947	288.481	757.015	287.881	108.317	210.48	164.109	80.4907	184.864	54.4629	171.165	207.267	200.418	211.386	188.576	182.247	226.622
Mrps18a	-1.2424	0.422669	7.52244e-10	39.6879	26.2831	32.2588	58.965	68.2088	20.4792	25.7287	18.593	30.1636	18.4598	11.4062	25.7992	17.119	19.7567	23.3233	21.7104	29.473	18.605
Pdcd5	-1.24205	0.422772	2.5496e-07	257.597	265.084	214.458	283.027	141.889	101.253	122.636	108.735	63.4439	144.996	65.3029	150.124	116.388	137.758	112.248	112.862	169.084	125.823
Ndufb2	-1.24173	0.422866	4.57796e-08	120.715	83.6589	98.3052	133.554	95.6901	35.3598	61.061	63.6345	36.0948	52.1047	41.1084	38.9982	47.6226	44.7168	43.8622	47.5573	70.7756	99.2831
Rps12-ps3	-1.24057	0.423206	0.0306051	477.133	1130.97	510.771	420.999	382.121	336.973	266.17	255.545	41.4249	477.671	533.957	107.508	518.75	336.243	225.75	486.879	87.3407	164.464
Mpdu1	-1.23945	0.423534	0.0129063	15.7556	1.0276	16.2806	29.4249	12.0829	6.3342	6.81475	6.52062	18.9748	4.70368	3.78089	2.16474	5.76404	4.14895	11.6056	6.25464	6.15746	7.8056
Atp6v1f	-1.23235	0.425624	4.44857e-05	761.398	855.443	522.838	632.133	774.042	355.194	327.897	291.085	219.04	446.349	125.178	604.127	285.316	385.618	295.729	264.293	528.287	581.635
Nudt14	-1.22947	0.426475	0.00691913	67.7511	2.09062	63.4256	23.518	86.3489	23.3996	18.5483	15.5731	16.3646	24.1516	12.1975	23.9187	29.652	29.4514	41.0088	29.0965	21.3148	25.6133
Eif1b	-1.22619	0.427446	0.0011721	297.326	271.889	323.388	91.9303	116.14	127.889	172.346	165.879	108.697	137.478	84.8169	71.2939	159.063	74.8911	109.203	144.389	114.464	68.4267
Gm8797	-1.22543	0.427669	0.0126314	125.563	71.0511	49.6122	166.083	101.22	67.5058	38.2047	37.8045	33.6141	10.3246	62.4211	68.5708	29.6873	46.7723	84.8027	45.2053	85.3304	7.46131
Arl3	-1.21882	0.429635	0.000341627	228.763	293.453	207.019	235.133	113.471	56.9258	138.814	120.19	151.497	73.6353	37.2097	132.955	109.332	115.243	162.644	83.5362	221.321	92.6613
Aldh1a3	-1.21763	0.429988	0.0391811	0.750755	2.87262	0.907814	1.59127	10.9028	0.990196	0.482696	0.742996	0.324314	1.36969	1.81189	1.99541	2.89174	1.79647	2.06326	1.999	2.4567	2.15563
Gm6576	-1.21672	0.430261	0.02953	126.505	82.6913	134.614	108.629	86.9048	48.7468	30.9077	45.9058	2.1252	71.657	69.6489	47.0288	93.8175	86.0337	27.1739	103.971	36.7967	26.4394
Nedd8	-1.21599	0.430477	1.27242e-05	1866.54	2014.68	927.1	1662.69	1664.99	546.756	938.672	822.39	452.017	923.747	282.63	1190.63	787.847	808.035	790.757	975.811	1213.65	1122.84
Mad2l2	-1.21535	0.43067	0.000877287	32.058	69.5517	26.8555	13.579	31.762	22.9746	19.2092	17.5315	23.6996	14.7467	11.0671	12.9523	21.5079	24.6408	19.3558	26.5407	13.7412	16.2677
Pebp1	-1.21162	0.431784	3.76568e-05	729.811	425.248	390.69	483.314	538.87	146.327	192.356	183.55	412.874	204.697	156.587	191.372	368.111	348.023	386.917	353.202	274.356	139.583
Timm13	-1.20624	0.433398	4.83406e-09	294.984	302.475	244.982	240.36	316.955	162.233	134.99	110.333	149.736	133.335	62.3144	158.081	144.777	138.446	206.342	183.232	179.738	125.35
Rps28	-1.20583	0.433521	0.0058867	1423.55	1797.15	2118.59	1309.41	1259.31	811.369	575.115	662.651	149.327	1030.52	1473	681.732	845.678	995.934	819.305	1054.19	499.345	876.69
Mrpl34	-1.20449	0.433922	5.30668e-06	272.673	170.702	299.68	471.109	159.151	135.127	196.793	136.764	90.4499	159.547	68.4779	145.229	102.754	95.2911	173.442	126.505	179.535	194.748
Klc1	-1.20109	0.434946	0.0182688	122.638	205.909	79.5023	116.084	51.655	47.9044	74.4695	109.234	161.509	88.3429	49.5224	14.4248	49.7444	20.3254	38.6595	49.2084	42.4589	44.5153
Snrpd2	-1.19956	0.435408	8.21659e-08	233.024	138.366	181.552	184.568	248.405	77.3495	110.494	85.4327	73.3999	120.086	37.7454	145.177	107.019	88.2087	146.3	94.2683	129.976	98.2983
Anapc13	-1.19924	0.435505	4.92347e-06	173.53	90.3209	128.369	121.255	78.6358	70.8235	73.5057	67.2517	26.8773	79.3568	36.5133	54.4134	58.1801	54.8202	78.0791	58.2419	87.7638	49.988
Pcp4l1	-1.19358	0.437218	0.0351178	29.1234	138.768	27.6413	102.135	64.0751	18.2467	25.4375	14.3568	50.4816	10.5407	11.9356	30.0118	65.3286	40.0001	114.876	57.9398	54.8605	11.8494
Mapk8ip1	-1.19006	0.438283	0.00593894	11.3824	14.4581	29.0617	20.0794	12.7522	5.675	8.734	15.3645	20.8504	13.4616	8.8379	4.4344	9.91207	4.37105	7.92212	9.10221	7.37514	4.15499
Dll3	-1.189	0.438607	0.0282547	5.77706	0	6.17677	9.91483	6.62344	1.98156	3.12787	3.1295	4.37824	3.36004	0.733816	1.52121	3.63583	0.459517	5.53238	2.26687	4.05789	2.56565
Cox7a2l	-1.18348	0.440287	0.000119002	672.395	539.852	504.281	528.191	393.045	220.861	235.879	179.446	201.475	166.819	285.809	320.024	346.423	455	267.628	424.697	242.375	178.853
Ntan1	-1.17268	0.443596	3.22145e-06	92.0768	70.5391	75.1903	105.282	46.3092	31.5437	56.1765	43.8664	23.4177	31.6649	17.6766	43.7067	39.9642	54.417	39.9652	48.7367	53.5037	48.1157
Pfn1	-1.17008	0.444396	0.0133047	299.782	139.246	173.929	431.437	220.079	258.638	88.403	62.4749	135.105	62.8815	15.0005	50.0994	123.374	116.078	316.67	113.9	170.525	154.89
Ap2s1	-1.16707	0.445324	0.000700329	241.954	137.967	190.776	197.34	241.14	144.328	124.451	83.4298	166.656	76.9613	34.9865	24.6667	130.501	88.3759	134.005	130.416	134.318	102.109
Psma7	-1.15777	0.448203	5.67385e-07	286.878	176.202	182.008	226.831	114.462	100.672	119.556	103.404	113.325	103.574	49.6974	124.545	86.0135	79.5068	150.074	76.8516	145.156	115.706
Pfdn5	-1.15767	0.448235	0.000376688	478.659	402.572	592.927	385.547	195.422	158.577	256.754	200.805	148.411	203.752	91.1413	318.005	287.9	291.393	211.017	349.976	262.768	184.609
Tmsb15b2	-1.15734	0.44834	0.0144391	30.811	23.9469	29.8054	16.3264	3.29007	5.37851	13.8669	15.2463	3.88204	18.0681	8.13312	12.0429	14.1704	14.0663	8.02963	8.61411	11.3673	11.7355
Rps9	-1.15718	0.448389	0.000486269	573.812	466.396	727.591	352.039	480.351	231.178	266.337	211.374	140.019	239.284	175.18	389.436	330.512	404.692	518.386	370.42	295.95	148.59
Polr2i	-1.15583	0.448807	0.00480298	77.2181	146.362	123.805	94.1909	16.7965	44.3771	58.4734	41.8895	38.0928	59.9289	19.6282	72.4362	42.5835	50.9658	77.2427	41.8826	76.7036	62.3418
Txnrd2	-1.15188	0.450038	0.00229988	4.33181	2.07185	6.66659	5.52175	5.97125	1.46653	2.12683	3.58552	6.18087	2.87382	1.96022	1.14929	1.76587	2.57898	3.24678	2.09712	2.22353	2.26143
Ldhb	-1.14413	0.452461	0.0025893	298.052	234.423	172.461	363.565	247.777	46.4196	176.018	114.93	220.153	84.4713	30.638	217.347	126.29	107.884	247.305	81.595	216.879	151.365
Mpv17l2	-1.13483	0.455388	0.0125038	9.17687	22.573	10.7796	71.8187	18.7586	17.6978	9.10324	7.7846	24.9182	5.19356	3.55945	15.9874	11.6066	12.8783	16.8963	12.7061	17.328	17.6687
Nenf	-1.12732	0.457765	0.00164513	148.319	122.887	218.042	53.3156	84.8014	91.6956	69.0809	70.2726	76.6841	64.529	45.4494	43.3349	95.0701	96.4862	88.319	87.0699	65.642	42.4294
Atp6v0e2	-1.12713	0.457825	0.0039131	78.6126	43.8661	83.7924	26.5839	91.2508	16.1513	37.8143	46.9683	83.8503	38.9288	14.9321	20.8639	44.1895	30.16	38.698	36.7471	31.2916	26.0183
Ptms	-1.12339	0.459013	0.0404022	126.317	125.44	162.581	34.907	99.449	96.3414	74.3328	56.7851	184.973	28.5697	20.5068	10.823	55.7565	41.7936	88.6645	51.8762	92.7254	28.3531
Mthfd2l	-1.11661	0.461176	0.038722	10.9542	0	6.68602	10.2058	6.29421	2.10446	6.7747	5.67863	4.20627	4.13296	1.61299	3.07189	2.12916	1.60952	3.8558	1.75005	4.45142	4.37099
Zswim7	-1.1101	0.463263	0.0389454	39.0662	0	41.2267	145.919	28.8218	16.8997	21.3118	25.3063	22.1603	14.3163	12.8568	32.8218	24.5006	21.4692	36.1244	17.6519	34.3328	47.7261
Gipc1	-1.10989	0.463328	0.040041	32.5774	94.9266	22.7871	25.4953	9.41924	22.0864	14.6941	13.4915	65.3849	12.0175	10.4327	11.9106	23.9725	24.7432	32.6775	24.021	19.9379	12.3348
Rps24	-1.1067	0.464354	0.0017991	2793.62	2601.26	2881.07	1486.2	1369.05	1011.03	1333.45	1371.35	386.223	1468.68	1155.55	1361.06	1690.25	1610.27	1517.87	1693.16	998.963	870.245
Ppdpf	-1.10167	0.465978	0.000308694	263.34	178.071	146.196	99.831	122.731	107.087	97.7519	66.7595	86.6734	61.8049	30.134	67.6061	112.91	111.096	140.885	117.44	114.698	83.3131
Rpl29	-1.10019	0.466454	0.0008144	146.992	147.971	176.44	96.3658	95.9848	79.2924	66.502	48.1354	46.0998	78.1454	31.3428	98.0223	107.422	95.1784	118.879	103.605	76.4389	47.6217
Gm10263	-1.09605	0.467795	0.00629118	2663.22	3498.08	3646.5	3038.6	2904.31	1696.02	1120.25	1159.48	356.038	2306.7	2647.33	1611.94	1818.68	2256.19	1877.84	2323.35	1233.6	1981.71
Mrpl57	-1.09536	0.468021	0.000189953	64.5905	63.9287	74.0399	59.1686	41.4626	58.86	36.2953	25.4214	24.8377	39.6237	26.8067	15.2547	34.0847	34.6073	39.9815	30.1417	38.1373	40.1677
Ube2m	-1.09006	0.469743	0.044261	25.7357	26.7283	18.8496	8.15228	43.813	21.5642	10.779	6.11274	47.6461	4.75275	7.65299	4.29191	13.8653	9.90876	14.8424	16.0545	7.92614	11.4612
Swi5	-1.08705	0.470724	3.30404e-09	109.12	77.9501	46.3611	96.1083	92.3499	51.7891	55.8056	40.6631	52.1508	47.4243	22.1344	42.7934	50.4011	40.8545	54.1459	55.8653	38.1023	41.5667
Fmc1	-1.08536	0.471274	0.000515767	205.006	96.2473	189.798	352.703	233.146	65.5725	140.38	155.339	123.15	120.629	79.6786	111.165	76.3535	63.3587	107.985	60.0112	169.143	219.917
Cltb	-1.0833	0.471948	0.0059031	51.9793	54.49	41.1561	26.2372	20.5292	29.942	30.7647	32.2746	46.7027	24.7564	16.1106	11.4294	17.3155	12.8236	16.8359	13.8024	21.1987	19.0263
Cirbp	-1.07832	0.473579	0.00513237	71.5477	25.7847	36.3768	34.5077	48.7541	21.2744	39.8822	41.3652	45.5226	21.3015	12.5491	8.94893	24.488	11.3997	25.04	26.5824	15.2027	15.3661
Elof1	-1.07797	0.473696	0.00346802	51.9324	64.7753	86.6842	97.622	156.796	45.3476	44.2579	24.1862	78.4456	26.2211	12.2877	62.0895	53.3888	37.8319	89.0692	51.9493	86.3741	53.7022
Txndc17	-1.07606	0.474322	1.65639e-05	283.399	301.77	245.025	436.664	269.493	215.303	219.158	164.784	78.223	251.098	120.246	186.374	133.951	187.277	158.288	142.624	137.238	194.062
Calm3	-1.06914	0.476602	0.00014229	368.726	363.32	248.404	218.314	288.866	148.392	214.675	240.681	312.181	156.744	122.349	124.728	158.068	105.577	152.651	155.182	190.186	127.753
Mtch1	-1.06774	0.477066	0.00580804	81.2963	177.422	83.3033	56.7502	109.574	49.6176	63.6524	56.4981	128.162	63.7218	42.9647	22.5334	71.0397	44.2912	75.4442	75.7465	51.4666	36.4165
Smim12	-1.0657	0.477739	0.00193587	24.5892	61.6425	11.4832	52.5331	85.8332	32.1027	23.1147	21.482	37.6049	22.8061	20.4635	17.4987	21.8379	20.9301	39.5339	27.2728	25.4611	25.0414
Pafah1b3	-1.06555	0.47779	0.000491233	112.69	82.6176	89.9147	127.674	95.3879	61.2645	83.7712	68.7059	93.4516	57.4544	46.5274	25.6347	52.395	23.412	36.403	59.3976	58.055	60.6352
Tuba1a	-1.06301	0.478632	0.00391433	4631.12	3347.93	4054.97	3305.43	2616.78	822.941	2678.12	3653.27	4137.35	1637.76	1455.99	874.81	2333.78	1481.91	2006.11	2459.94	1618.81	1634.77
Manbal	-1.06226	0.478883	0.0310172	55.5787	36.6916	43.1632	51.052	14.7117	29.3947	14.0924	15.4942	66.955	16.6481	24.56	6.85368	21.4212	15.3795	26.1126	26.8461	11.8535	12.1098
Uqcr10	-1.0619	0.479002	0.000278234	2215.36	1960.19	1798.56	1923.82	1249.2	699.943	978.451	901.07	490.145	1128.64	514.339	1705.6	961.21	1292.8	921.614	1152.73	1364.13	1615.52
Rpp21	-1.05999	0.479635	0.000655073	115.257	139.516	112.871	73.7751	61.0811	53.8734	73.1891	45.0629	53.6819	66.4574	25.5412	64.6638	61.8428	46.7723	51.5112	52.4364	69.0218	118.566
Apoa1bp	-1.05269	0.48207	1.67613e-05	172.739	113.202	145.867	281.95	147.156	84.7056	72.6507	64.9814	100.868	72.2327	78.3114	63.265	121.143	142.068	119.202	128.277	95.0359	73.8188
Rpl24	-1.05057	0.482776	0.000184669	1585.05	1557.26	1314.38	1077.62	1034.22	592.68	730.464	704.733	302.137	959.89	715.991	919.528	763.808	996.84	950.374	844.267	735.659	675.599
Plekhj1	-1.04923	0.483225	0.0116396	79.8418	43.4546	65.251	51.6217	11.1716	33.5356	26.1981	21.7977	66.8003	23.1054	11.005	21.9527	22.7919	25.3118	40.4409	23.605	40.2764	26.7807
Ubb	-1.04604	0.484295	8.54511e-05	3893.56	3676.49	1726.6	3062.24	2117.38	1084.85	2186.3	1662.57	2015.4	1059.92	677.2	1356.17	2045.77	1799.07	2005.72	2310.82	1638.35	2003
2310039H08Rik	-1.04296	0.48533	0.00415312	68.383	107.235	70.4889	97.2371	139.817	54.2722	43.246	21.3014	33.2531	31.3212	31.79	43.934	47.4332	112.947	51.8437	62.3254	79.4093	105.367
Rps16	-1.04275	0.4854	0.00590127	1399.77	1488.93	1879.83	859.771	883.525	743.687	623.518	551.142	238.521	851.456	689.898	733.133	1026.58	1149.46	1051.49	1291.1	561.631	635.492
Tmem80	-1.04193	0.485677	0.00280017	12.543	4.43417	6.59436	16.1826	4.77516	4.40029	4.90883	4.74947	10.6012	5.23054	2.96136	5.28629	3.32328	2.95332	4.70298	3.02032	5.45862	4.98517
Surf1	-1.03596	0.487691	1.34359e-06	20.2675	27.4261	35.8646	42.5551	38.8503	16.2613	23.9007	19.1774	18.7917	14.842	8.50031	22.5675	17.8469	23.1593	19.488	17.7954	26.389	18.5386
Higd2a	-1.02415	0.491701	0.00186	476.072	148.389	485.113	821.554	558.056	263.115	328.101	259.398	146.347	280.502	67.3726	372.995	259.237	353.679	290.212	231.305	356.944	401.212
Eef1g	-1.0218	0.492502	0.000455165	413.948	515.212	347.562	354.955	307.211	154.218	211.546	215.588	208.766	183.878	188.827	213.924	278.596	320.102	376.241	344.683	161.243	135.93
Cdk16	-1.01638	0.494354	0.020518	25.3357	16.8512	34.0825	6.1962	58.9271	17.138	17.104	17.0815	38.7621	14.5684	10.5691	8.41737	17.9335	11.9655	17.5947	19.7743	11.9381	11.3202
Ndufa10	-1.007	0.497578	6.16695e-05	122.27	43.5493	62.9147	68.0346	93.8945	33.5854	42.8193	42.4296	68.7019	37.2102	19.7773	42.3002	47.8586	60.9402	63.6063	45.5513	48.0728	30.5494
Bloc1s2	-1.00633	0.497813	0.00909295	357.283	28.3233	168.037	375.262	167.361	112.41	189.356	161.753	115.684	146.315	68.1841	73.4507	88.0606	90.9875	103.821	79.8901	146.918	181.831
Psmd8	-1.00127	0.499559	0.000173856	111.403	45.8257	87.7488	188.197	96.4986	61.8432	60.8001	52.0677	50.9405	60.1679	63.8803	31.7323	49.8667	84.9663	64.5795	63.4012	43.7968	65.2462
Eif5a	-0.999601	0.500138	0.0116838	462.991	131.471	175.978	256.063	276.237	147.643	192.39	136.812	252.499	76.6204	100.961	25.9148	126.253	129.199	299.05	133.258	161.774	147.571
Minos1	-0.997572	0.500842	9.85049e-05	346.185	337.146	314.884	424.983	322.094	146.519	245.582	249.282	79.6678	236.466	111.714	224.792	192.427	246.363	182.056	201.806	237.44	338.89
Ndufa4	-0.996814	0.501106	0.00248034	1175.28	638.054	881.98	1146.25	972.37	286.451	648.088	748.679	286.966	637.421	261.233	804.982	325.673	621.621	409.714	372.518	787.351	1131.17
Gm10273	-0.992629	0.502561	0.0302165	13.8526	19.8766	29.0344	36.1372	40.1032	3.10482	38.0011	7.92102	12.8548	166.56	3.94687	17.8077	23.0064	12.9877	26.8389	21.967	12.6411	13.5289
Ubl5	-0.97995	0.506997	3.35116e-05	175.661	135.526	157.6	234.499	197.234	86.4625	143.047	149.561	41.7372	122.486	77.7934	106.313	109.289	91.4496	90.2197	126.039	111.971	108.292
Sirt2	-0.978116	0.507642	0.01358	18.9318	15.8048	8.32449	51.4074	11.5414	11.6436	7.43607	6.54061	21.3129	9.00714	8.46311	17.4006	9.97345	12.615	12.4283	9.82515	18.9938	5.36526
Rpl26	-0.972039	0.509785	0.010969	1287.24	1790.47	1179.62	982.742	874.324	701.553	544.805	501.258	211.02	766.268	628.209	881.95	1144.71	1178.42	1123.65	1083.88	636.407	496.531
Mrpl33	-0.969538	0.51067	0.0088903	59.9707	58.8375	50.5757	73.8253	44.4604	26.9072	42.893	44.4839	10.6964	45.8239	27.227	52.102	17.9796	20.1109	27.7324	21.2153	45.8408	65.6251
Ufc1	-0.965911	0.511955	9.29581e-08	62.7941	85.2957	44.546	125.042	83.8611	40.2739	54.6924	47.0646	36.0475	43.1191	33.5933	48.6079	47.5555	55.4639	49.6694	55.2873	45.3403	54.9486
Pcif1	-0.964264	0.51254	0.00472372	4.50229	10.767	5.12393	6.99523	2.60179	4.31497	3.26935	2.51619	5.0339	3.28561	2.27705	2.07033	4.62855	3.46885	5.17022	3.86439	4.89397	4.15911
Bex3	-0.961967	0.513357	6.40712e-05	1566.57	1139.88	1146.71	1356.23	879.875	1041.15	807.155	723.454	699.69	952.801	732.68	533.576	531.048	663.336	613.25	663.986	878.871	599.112
Ten1	-0.96146	0.513537	7.19299e-05	21.6004	14.2814	18.1299	15.7445	24.4223	15.0827	14.5415	8.55088	13.9966	11.6568	10.9245	8.21107	10.2996	8.24116	14.8107	9.13468	9.9462	9.75362
Sp3os	-0.959039	0.514399	0.000640192	19.4296	20.4445	16.9159	45.6171	29.0463	22.0085	14.491	16.9213	9.23258	10.3304	12.8952	11.7459	16.9783	13.9478	21.543	10.5538	22.9385	16.8502
Rpl10-ps3	-0.949217	0.517914	0.0346897	121.86	92.8229	113.516	73.5866	63.1347	45.1711	55.1349	108.987	12.9979	47.5229	70.121	35.2819	66.9427	74.7463	24.3797	99.0238	42.5694	56.0678
Rtn2	-0.949104	0.517954	0.034729	8.31594	12.4746	10.787	13.1888	17.7599	8.50473	10.3046	10.6242	20.4111	10.0882	5.07449	2.79731	4.52	2.28506	5.22997	6.44146	4.80217	6.95503
Rpl18	-0.946765	0.518794	0.0029567	226.338	170.584	246.942	134.612	239.218	124.119	110.466	83.83	72.9605	110.116	62.7852	113.623	178.817	175.459	234.319	202.348	104.518	90.5797
Ift22	-0.945672	0.519188	0.00541954	15.1312	10.5684	11.3846	28.038	36.008	5.8138	10.7477	10.2684	17.0846	7.16114	3.18807	13.5182	14.3047	14.7611	17.5259	10.7949	19.109	10.1332
Rpl19	-0.944745	0.519521	0.00314487	1432.11	1378.03	1556.8	1098.77	629.082	867.035	616.684	545.778	374.828	892.621	570.421	790.624	987.387	974.956	1048.45	1127.4	621.947	644.717
Rpl27a	-0.943837	0.519848	0.0241226	384.235	324.819	515.537	241.623	253.783	202.518	173.211	157.794	68.9123	205.106	281.872	161.173	300.559	371.548	295.98	325.791	130.203	120.741
Rpl23a-ps3	-0.939588	0.521382	0.0474445	407.991	893.438	1055.18	523.364	574.643	532.619	282.695	248.271	110.214	419.012	905.822	535.604	390.789	430.171	527.876	455.365	402.836	325.614
Psmd4	-0.92912	0.525178	0.000380102	64.8067	63.4686	52.243	152.96	68.2796	45.1082	49.8421	40.0703	80.7869	44.2695	30.6296	31.5869	49.321	50.992	78.0853	44.7666	38.4929	33.9246
Rps27a	-0.925032	0.526669	0.00600496	553.684	338.382	690.77	491.493	457.786	235.378	418.373	337.475	90.9905	318.483	362.703	296.065	306.486	476.056	333.482	367.866	218.569	305.803
Cisd3	-0.924736	0.526777	0.0125038	136.278	158.223	107.678	185.894	76.8704	143.987	75.9814	60.9485	37.1493	109.753	69.6706	36.866	75.5939	97.475	80.0509	91.0753	46.4565	135.815
Gm9493	-0.92386	0.527097	0.0296451	363.685	299.216	412.623	237.185	148.948	171.388	104.695	149.303	54.3083	146.667	127.325	189.067	247.454	320.055	429.186	255.363	128.295	151.195
Rpl6l	-0.921764	0.527863	0.000215206	125.885	154.024	150.097	134.286	123.795	79.0423	99.3839	84.9877	60.1416	83.8295	34.7385	118.598	95.3719	110.364	73.9831	113.705	108.196	79.8273
Rps23	-0.920188	0.52844	0.0414465	2029.99	1661.15	2603.53	1140.01	1216.15	881.122	1058.29	922.037	235.035	990.878	1925.39	1107.28	1023.24	1883.02	1455.37	1194.7	753.113	685.911
Rpl7a-ps5	-0.915326	0.530224	0.0185651	64.4282	53.4131	74.7904	28.7125	32.5644	35.99	37.5577	35.7069	8.65882	41.1962	20.7323	34.4722	45.1879	33.809	56.7827	33.8526	26.1813	21.6453
Ndufa9	-0.91439	0.530568	0.0369781	70.1166	70.2282	77.8028	6.45573	116.625	27.6477	38.6108	34.9409	47.275	28.5512	32.8488	55.9728	46.2848	68.8783	52.3762	46.9158	54.6217	37.5098
Gm5093	-0.901746	0.535239	0.0154894	68.063	55.5796	75.4769	50.8847	49.6347	33.4869	43.5475	22.3437	15.7768	40.1514	8.01293	45.3339	48.4817	54.3586	478.254	61.5294	46.8667	31.1285
Prdx2	-0.899174	0.536194	3.70701e-05	423.903	344.074	284.464	349.093	215.891	136.403	278.832	223.145	233.031	179.496	96.3404	165.777	250.298	199.807	287.182	234.76	217.372	212.703
1110032A03Rik	-0.894933	0.537772	0.034011	6.22128	8.61348	21.5389	22.3154	20.3493	7.46874	11.7051	7.38838	4.57345	7.6123	4.29694	22.8663	8.65905	9.60836	7.69547	6.73068	21.1353	10.361
Nme6	-0.875813	0.544947	0.00226106	17.8458	26.5988	11.6427	35.9982	19.4994	12.622	13.0216	9.20034	16.0158	14.1049	4.75768	18.6007	12.3113	12.9624	18.4065	12.6418	14.8056	24.0273
Dynlrb1	-0.872125	0.546342	0.00113415	1020.29	576.718	522.572	1583.97	1103.06	458.693	748.76	611.966	352.203	726.843	236.808	798.304	488.007	475.263	468.148	517.176	860.519	898.209
Ppa2	-0.871852	0.546445	0.000293977	3.90015	4.1646	3.50963	8.04477	3.75789	2.08295	4.19876	3.30331	2.16804	2.66653	2.51736	2.43908	2.46117	2.51306	4.48684	2.06729	3.67802	3.6779
Ndufb6	-0.870704	0.54688	0.0245809	633.811	357.232	438.854	771.822	289.816	195.063	394.318	373.754	161.702	270.885	53.1571	396.1	260.655	463.701	270.165	233.606	499.143	602.868
Psmb6	-0.861454	0.550398	0.000176179	361.529	248.413	277.186	333.291	360.247	144.95	210.48	158.693	224.764	172.381	66.1934	274.825	190.117	211.275	284.617	179.263	256.501	302.175
Ap3s1	-0.860423	0.550791	0.00649326	298.227	136.193	130.361	116.544	176.683	188.739	128.684	139.629	61.5884	163.089	72.2931	99.6653	104.823	78.0697	70.8497	90.4844	108.721	112.337
Akip1	-0.854101	0.55321	0.038819	13.2806	12.7039	10.2777	55.8649	65.2342	25.9652	12.2958	6.83454	12.4302	15.6452	12.42	20.902	20.9197	30.4408	22.1507	17.6809	18.4058	25.5254
S100a10	-0.853329	0.553506	0.000171296	978.096	621.013	605.191	1156.87	849.902	536.963	683.293	627.211	214.555	739.57	358.053	506.905	525.964	521.544	464.811	607.983	553.44	547.502
Nop10	-0.850032	0.554772	0.00138653	403.196	410.354	447.483	550.367	612.439	273.533	412.765	446.046	113.866	476.223	204.14	315.189	284.083	278.497	343.739	236.353	321.673	384.982
Aip	-0.847876	0.555602	0.00660049	19.6843	50.9255	20.773	36.1786	24.8412	19.8536	21.8604	13.8137	31.05	15.2045	9.17743	22.1025	21.7069	24.9034	27.5575	18.3921	27.6713	13.7366
Stx8	-0.845018	0.556704	0.0344205	8.98492	22.7645	6.92984	6.25563	5.86031	6.40568	6.99465	7.5943	4.19604	5.26575	3.1501	9.94716	7.81784	12.8448	7.57121	7.60388	6.60636	7.5417
Tango2	-0.835112	0.560539	0.00818832	7.63162	10.9503	2.50054	8.66984	8.30697	3.97276	6.4579	4.28801	9.67752	5.13299	3.49058	2.87387	4.89686	4.55764	6.15909	4.45738	4.07529	4.58737
Glrx3	-0.834802	0.56066	0.000503252	116.267	95.0228	46.2923	65.9111	121.976	30.9886	65.1344	66.4745	59.4545	65.4861	55.8701	54.1642	45.9643	64.3585	56.5156	56.635	64.779	63.0073
Gstp1	-0.832857	0.561416	0.00536719	773.836	681.102	523.784	338.191	414.627	588.297	408.627	309.054	215.274	381.65	208.585	333.606	372.745	442.308	530.479	422.09	289.095	359.272
Gfer	-0.825549	0.564267	0.000312254	30.7567	35.9592	26.9193	40.4357	44.833	26.6653	17.0755	13.1419	21.5113	27.1785	25.4794	23.0002	24.3616	24.225	27.6668	25.4784	21.5512	21.284
Ap2m1	-0.819744	0.566542	0.021048	171.982	133.718	76.1521	95.6358	126.424	88.8898	83.7598	71.371	209.841	81.4191	42.9855	36.934	83.0615	58.3345	82.5149	84.5955	59.2259	61.6838
Anapc16	-0.817861	0.567282	0.00014078	21.4425	16.104	16.1141	25.1946	25.2811	15.0136	13.3078	10.2421	13.8814	16.1837	7.00333	21.5738	11.5325	10.0431	12.8976	11.5509	17.3739	15.7423
Eef1b2	-0.813611	0.568956	0.00986948	376.125	302.5	374.443	273.868	295.873	192.135	155.087	152.282	122.02	214.648	298.901	208.182	249.246	283.441	346.712	258.073	155.647	176.08
Rpl36al	-0.811756	0.569688	0.000556297	389.407	185.023	387.23	524.628	407.612	234.341	357.763	287.009	115.834	273.893	144.139	256.078	215.767	212.786	326.907	236.431	245.252	321.559
4933434E20Rik	-0.797446	0.575367	0.00304438	49.7643	35.5811	21.4911	66.6484	24.5093	15.6801	26.7067	17.9913	26.3964	15.8023	16.9277	29.4545	27.1495	39.3949	25.3125	27.069	35.0906	33.6836
Rpl36a	-0.797318	0.575418	0.0347024	464.434	388.67	561.214	349.331	330.548	238.052	303.252	245.414	63.4831	300.335	316.549	333.126	351.464	448.411	380.09	358.134	211.653	198.818
Rps14	-0.78678	0.579636	0.0421716	1425.69	2082.51	1827.97	1049.85	826.916	741.683	973.567	842.235	301.852	779.253	765.754	1179.27	1361.64	1667.63	1243.45	1722.64	960.803	1099.07
Tuba1b	-0.785749	0.580051	0.0273165	1847.27	1355.02	1707.4	1501.63	1170.21	615.588	1376.86	1592.08	1973.85	392.488	506.113	560.043	1378.32	1012.31	1516.99	1163.25	880.837	852.969
Gm10320	-0.783595	0.580917	0.0122761	24.6649	26.7397	54.0823	58.981	56.1872	26.5353	43.9801	15.6224	14.68	39.0847	17.362	27.7649	37.8124	26.0931	34.5938	30.4728	26.5871	48.5623
Timm10b	-0.781682	0.581688	0.000717665	18.8698	18.5132	20.8282	14.3574	18.1863	9.60984	13.4388	10.5345	11.2169	11.5511	10.9473	16.0875	13.3515	9.87153	10.1333	14.7897	14.7151	16.274
Snrpc	-0.780586	0.58213	0.0496995	16.1687	8.39996	7.82049	17.9079	8.98988	9.77596	5.01858	4.41423	15.1735	6.07405	10.0498	2.61507	6.89131	5.75782	13.8432	5.40374	6.40345	7.71028
Ndufs6	-0.778678	0.582901	0.000179468	737.057	788.076	589.059	675.658	662.591	361.703	439.344	399.215	355.89	498.094	221.523	618.036	492.634	589.921	537.9	543.493	610.991	615.476
Nfu1	-0.775684	0.584111	0.0031947	27.855	8.59529	21.0351	53.6782	28.6312	14.7792	19.4114	18.0698	20.9605	12.1029	10.8429	20.3421	13.72	22.9044	21.5947	14.9676	19.8789	24.4309
Sec61g	-0.768447	0.587049	0.0344036	342.544	272.497	396.004	402.299	467.624	200.494	271.702	314.083	63.3014	332.911	379.295	223.752	197.492	240.062	208.236	244.819	196.95	378.53
Carhsp1	-0.763256	0.589165	0.0418004	91.5529	160.898	61.7894	136.278	62.8798	69.0956	61.6407	59.7222	81.9018	63.9899	65.8831	35.0001	109.253	76.6131	52.8643	146.232	43.5596	58.6741
Rps17	-0.762218	0.589589	0.018615	806.702	795.096	1071.2	802.471	759.151	536.162	548.931	500.291	187.072	727.688	712.241	612.543	720.911	714.091	771.965	705.318	510.097	437.794
Psmc3	-0.757072	0.591696	0.00388334	61.161	111.923	64.6312	113.376	65.7352	51.3713	53.8559	45.0019	98.4071	69.0289	47.8321	51.8995	53.2001	49.9	84.8617	48.9969	55.7928	48.2268
Gm17430	-0.751333	0.594055	0.0462923	20.11	10.4928	8.84257	17.8843	8.58959	7.37559	3.76137	8.68459	5.79147	8.76723	4.41218	11.8142	9.24887	12.4331	11.0881	12.4616	7.50729	7.71317
Serf2	-0.749404	0.594849	0.0157052	199.523	241.917	143.221	262.629	190.597	213.908	110.307	79.6132	52.3366	163.027	104.377	113.386	151.417	181.579	147.081	205.5	168.301	181.592
Rpl6	-0.735084	0.600783	0.00273801	350.763	392.29	367.346	356.185	305.537	215.654	266.156	232.918	137.019	227.635	197.565	295.645	277.583	298.489	412.437	333.728	233.028	195.287
Polr2l	-0.726144	0.604518	0.0053653	405.97	270.784	307.876	359.295	280.853	165.919	206.653	207.488	88.1777	278.577	128.493	330.304	244.439	250.151	276.525	228.106	331.044	280.666
Uqcrh	-0.714676	0.609342	0.00878848	674.613	452.996	937.893	683.474	727.699	376.539	531.839	504.162	204.368	498.808	372.162	692.199	497.292	605.582	425.942	563.165	638.264	633.642
Glrx2	-0.708988	0.611749	0.00130145	8.19931	5.57534	6.78495	6.76473	15.1058	5.27305	7.21529	6.41345	6.11666	4.40786	4.26166	3.99508	6.42884	6.07137	6.7779	6.81789	8.56959	5.97393
Mrpl21	-0.705076	0.61341	0.0123849	55.5873	34.2124	30.4297	80.0927	42.7006	17.1171	35.2411	35.4811	35.2436	25.3367	19.1094	47.8781	20.4127	42.0043	45.4913	21.1115	44.7904	51.0056
Psmg4	-0.702939	0.614319	0.00327982	145.469	91.272	131.643	150.977	114.247	84.9494	108.615	111.457	53.6057	68.8154	34.9192	99.7778	96.0386	96.1336	123.33	72.9689	134.084	112.922
Chchd7	-0.692761	0.618669	0.0346899	13.4466	4.69591	5.36827	31.4588	8.84308	7.3524	9.11205	9.63219	5.3477	6.31939	4.70044	6.27358	8.44203	10.0534	10.2348	10.0478	12.9279	10.706
Slirp	-0.684389	0.622269	0.0278069	82.9149	100.679	80.2087	100.503	119.84	47.7377	64.6182	85.5393	30.3909	87.0809	57.4387	118.547	49.6252	61.9512	66.2473	44.3035	88.7035	115.495
2410015M20Rik	-0.681869	0.623357	0.0171595	425.819	377.685	226.501	212.584	327.972	177.74	232.011	203.553	131.225	212.988	95.2199	342.864	247.571	283.607	239.294	320.279	272.776	301.846
Ndufb5	-0.673148	0.627137	0.000824965	59.1585	37.6711	54.2068	66.3013	50.8331	30.0421	38.5489	35.5746	23.4821	31.6509	28.1048	46.4357	39.6548	49.7281	42.3512	42.1652	41.2749	58.9619
Rpl17	-0.656597	0.634373	0.0285093	225.864	210.709	302.861	183.034	211.095	145.393	188.641	182.365	68.9106	182.313	128.181	198.358	182.301	243.9	221.886	245.8	140.043	131.827
Rnasek	-0.64519	0.639409	0.0227635	352.498	175.152	309.736	391.451	159.345	242.185	258.368	210.864	241.1	176.802	56.1245	165.947	198.145	249.84	186.698	217.334	259.345	262.326
Nxf1	-0.642133	0.640765	0.00324691	26.9532	32.0205	31.6807	26.5562	30.0192	18.8877	28.9943	21.5691	21.9095	18.8235	9.44266	24.3476	22.9928	19.8561	35.6499	21.8542	25.1041	29.8896
Ndufab1	-0.639764	0.641818	0.0201982	42.176	33.3595	37.9983	45.1591	41.9445	22.1142	30.112	24.8198	19.0351	31.8942	25.8649	28.3969	21.0765	27.4305	28.8015	20.4621	47.4664	65.2454
Zfp511	-0.638699	0.642292	0.0451438	16.3728	14.5158	9.65755	10.157	5.79932	11.4014	8.83227	8.53651	7.24528	9.99158	7.58967	5.24449	10.285	6.03513	10.5963	7.4856	6.04692	10.9513
Myl12b	-0.624468	0.648659	0.0232295	528.748	232.062	253.785	449.54	419.672	472.152	361.058	248.61	210.178	278.361	78.6863	226.992	238.52	332.572	324.933	238.53	299.744	324.198
Ndufs7	-0.61101	0.654738	0.0210176	94.3227	85.4019	51.7213	117.108	162.445	59.1699	65.3794	56.7076	108.075	47.5366	43.2153	117.765	67.0423	101.512	83.9376	78.4338	86.8643	68.808
Oaz1	-0.608792	0.655746	0.00540418	252.718	128.649	211.699	306.433	302.126	131.519	226.172	124.718	192.096	154.193	197.753	135.942	154.089	144.547	227.358	213.453	187.887	212.563
Cox20	-0.608431	0.65591	0.0460039	259.084	107.019	112.973	96.6443	103.537	101.418	135.786	102.563	37.0241	107.222	80.5286	91.4469	98.3944	118.405	102.861	98.2519	148.353	134.566
Ppia	-0.560339	0.678143	0.0493327	861.124	398.869	687.491	730.436	763.268	442.025	850.022	684.518	217.902	673.846	198.526	628.699	552.938	482.087	739.746	450.157	626.382	590.523
Mdh2	-0.558036	0.679226	0.0151127	135.749	112.634	97.4301	98.8449	107.756	78.8204	83.7136	87.4456	157.499	75.2754	70.3094	71.304	66.6848	90.752	112.969	65.1914	91.6588	101.956
Atp5f1	0.497581	1.41184	0.00660908	65.4405	38.367	49.8269	70.3506	110.995	83.986	120.958	117.328	96.1154	109.025	93.7425	92.368	95.7278	117.297	104.307	93.2608	122.931	142.946
Tmem208	0.504561	1.41869	0.0419813	23.5135	25.784	33.2869	39.2722	56.3406	45.0286	71.3863	63.5682	59.1279	62.1801	27.682	46.0276	59.0824	46.3699	50.7619	72.8091	70.7982	98.5323
Elp5	0.563713	1.47807	0.0011558	31.731	22.0422	25.214	34.9828	33.2378	51.1123	62.7586	49.6468	54.9379	50.4868	40.9113	38.3493	44.4755	42.912	42.0988	58.1766	47.8934	65.432
Btf3	0.569183	1.48368	0.0488386	178.394	64.8272	157.147	101.72	196.879	190.83	262.717	242.24	101.316	231.176	196.179	252.111	250.836	339.393	352.758	258.36	225.985	231.029
Araf	0.576761	1.4915	0.0142509	11.6583	7.6037	7.94574	13.9969	14.7125	16.4044	23.4411	20.1388	29.2634	20.9658	12.7494	17.6749	18.8273	14.449	11.4751	14.2512	27.6432	20.153
Cyc1	0.641899	1.56038	0.0278666	54.4321	72.2016	76.526	46.3854	50.8391	95.4978	94.4452	104.004	191.663	111.375	86.7027	85.7829	112.486	119.19	203.308	87.5016	103.751	99.3453
Tomm22	0.666251	1.58694	0.00818788	94.9867	45.431	46.6964	43.1602	143.996	138.933	168.197	130.682	97.761	137.499	112.508	120.267	129.804	131.002	177.523	123.556	146.87	146.724
Rala	0.680758	1.60298	0.0304651	21.3088	50.3411	28.1091	71.8012	30.3388	79.0545	102.629	113.495	110.926	83.8781	44.5118	54.045	57.0937	60.5042	50.2396	57.082	96.3694	74.6162
Naca	0.688656	1.61178	0.0173043	55.6845	50.2024	60.4216	63.5527	41.6755	86.8636	91.6283	80.9565	42.9651	93.0634	75.1486	123.091	143.178	146.186	147.08	144.437	106.586	73.7781
Dctn6	0.688746	1.61188	0.0118626	10.0233	27.6019	17.3355	26.1476	16.7358	29.4093	46.8687	41.1217	30.2655	32.995	21.3499	46.0948	36.32	50.3407	35.8075	32.3498	59.1673	32.108
Timm23	0.691246	1.61468	0.0365321	59.1938	43.6279	30.039	91.4485	119.786	133.86	125.78	30.3474	85.6551	111.585	77.8703	125.52	131.211	139.444	176.013	150.482	162.382	161.376
Eps15	0.702586	1.62742	0.0390037	5.75122	9.0894	3.62838	22.5862	12.7632	15.171	23.6655	24.9448	24.1962	26.3814	15.9923	22.6488	16.5604	16.7852	10.9005	10.5197	21.8842	19.3707
Psma3	0.703108	1.62801	0.00587646	56.3018	45.5549	40.2562	136.715	63.685	89.0893	162.767	130.204	96.0042	114.422	63.3079	169.649	107.772	109.416	145.22	82.4342	176.941	181.258
Sod2	0.712513	1.63866	0.0294905	16.316	4.33541	11.1799	27.1932	45.0084	34.4596	39.2804	36.2418	31.8476	30.901	33.5665	38.6891	32.7776	40.0125	54.4182	27.4662	48.6799	32.0817
Cct7	0.713405	1.63967	0.0237672	26.209	18.1	5.81277	35.603	34.3484	32.1377	45.3745	44.7401	69.5144	42.8911	24.4529	28.3038	53.2429	35.7129	77.711	45.3436	36.3235	32.6936
Gng5	0.724297	1.6521	0.0472389	135.077	56.3612	92.1648	136.534	229.175	306.468	191.507	149.623	51.5365	300.395	219.821	262.439	279.34	320.104	220.554	276.715	240.743	257.032
Ywhae	0.743978	1.67479	0.00134762	366.465	122.984	134.163	347.934	180.31	257.197	549.689	501.203	356.069	350.246	226.606	465.466	471.717	470.37	466.569	474.84	576.535	476.621
Zfp706	0.762147	1.69601	0.0210148	78.546	14.0879	26.9737	57.8848	81.7765	165.45	87.4677	73.8475	61.2447	96.0931	53.5521	82.0325	95.9554	82.0555	79.944	112.142	126.346	134.074
C1d	0.763527	1.69764	0.035711	50.7571	16.3919	10.0719	36.356	68.0044	51.6983	82.5617	88.9589	49.9119	70.6895	30.6246	88.5809	52.2245	57.0399	48.3888	41.8615	101.543	121.207
Psma2	0.777199	1.7138	0.0296043	186.347	70.2483	125.209	501.087	152.915	231.606	409.837	359.03	207.79	358.683	307.392	537.146	265.976	347.522	455.842	256.155	550.59	699.064
Mrpl15	0.78431	1.72227	0.0116295	5.51363	5.07887	1.18526	9.58889	7.50123	9.03073	10.3461	8.40728	7.58647	8.34535	5.54447	14.7716	12.3033	11.3675	20.3586	11.1358	13.155	13.1149
Rac1	0.790966	1.73023	0.00879092	18.503	4.79363	12.6785	13.4499	36.8816	40.9729	35.5903	27.3151	30.4178	28.131	20.8742	23.8661	36.2996	35.1971	33.864	38.7569	35.8636	49.2876
Rbx1	0.797717	1.73835	0.00319302	215.723	89.1538	133.212	292.305	337.257	373.246	384.317	379.314	200.854	412.346	196.343	607.42	448.149	468.589	389.716	423.158	505.414	574.241
Cenpf	0.799612	1.74063	0.0478073	0.729946	1.02052	0.488854	3.2225	1.0073	2.85776	1.12636	0.978022	1.84344	2.84491	1.50758	2.38782	3.67993	3.13977	4.69325	2.15291	2.47868	2.75065
Ociad1	0.82233	1.76826	0.0306668	14.4557	9.31888	5.31997	19.0602	4.42952	22.2845	27.6404	25.3782	40.3187	18.707	16.2589	6.94405	20.704	18.2849	20.2809	20.785	12.2191	21.582
Ddah2	0.828847	1.77627	0.022678	46.2382	40.5879	15.7867	23.4147	47.8641	68.5397	64.6339	74.9393	161.36	88.8094	63.6734	37.308	72.303	43.7089	72.5842	75.2026	50.6795	52.9141
Cct5	0.835944	1.78502	5.03505e-05	62.3157	38.0676	40.5858	73.4347	86.0438	78.7916	115.675	109.666	150.766	99.5708	106.933	102.765	144.931	125.026	174.767	153.44	108.391	99.4237
Etfb	0.836165	1.7853	0.0240711	25.3119	33.4705	23.7655	115.554	55.0112	76.7038	89.2209	47.7428	56.1723	82.8898	38.6293	116.549	115.728	155.265	190.77	117.033	131.264	94.0534
Denr	0.839689	1.78966	0.0117725	17.7748	4.89686	7.97834	11.685	2.79392	20.6085	26.1114	21.5034	18.7149	17.0482	8.87993	15.2068	14.8783	15.5089	23.8521	15.3268	28.8314	16.765
Rpl22l1	0.851015	1.80377	0.0296621	39.6465	17.087	22.7586	55.4064	23.4474	34.072	108.013	78.6459	15.8092	64.9507	27.3382	106.079	50.7946	83.5113	86.4564	38.6995	84.8689	66.9897
Calm2	0.851319	1.80415	0.0306501	665.72	352.027	285.139	1204.64	768.02	758.564	1853.68	1739.29	1052.5	1071.52	379.213	1881.67	821.943	863.262	806.77	830.458	2807.26	2276.89
Cbr1	0.853184	1.80648	0.047291	39.2298	0.670113	31.8504	30.1533	18.8508	61.5246	77.1095	72.1024	54.6731	39.1451	43.3237	31.2512	40.4342	42.1719	48.0645	43.1253	52.3197	36.2879
Bex1	0.857356	1.81171	0.0369157	195.085	20.2689	75.6286	198.23	137.63	358.945	374.692	331.471	172.966	422.148	218.66	114.692	184.653	150.36	221.298	164.199	212.652	241.818
Commd1	0.863294	1.81919	0.0410656	4.81746	0.139644	3.81291	6.47403	10.1013	8.42657	9.68634	10.2866	8.28221	7.79218	3.52321	13.9682	9.23173	11.5828	17.2654	8.5826	14.7245	11.0522
Bud31	0.872019	1.83022	0.029361	32.3142	26.2743	29.1755	44.9587	39.5668	69.5295	98.0643	83.575	39.0858	72.4297	7.79879	120.579	55.9792	60.3669	69.923	52.4281	116.385	124.721
Mkks	0.873533	1.83214	0.013249	6.44481	4.62372	3.377	20.14	18.5812	23.3341	24.1715	21.6859	10.2855	26.4835	10.5314	33.5313	17.4138	18.8036	20.0531	18.0184	29.0152	23.855
Sh3glb1	0.881225	1.84194	0.00588855	13.9262	13.4325	7.63396	24.2194	26.0734	44.8389	37.9046	45.941	29.4779	44.3536	41.2421	23.3697	41.6583	25.9867	19.9502	38.4651	31.2145	20.6187
Psmc1	0.881791	1.84266	0.000291814	77.6363	29.4876	19.3278	61.0565	72.1735	79.3667	109.816	103.5	154.701	111.408	88.3461	102.103	84.2767	116.756	141.413	86.8221	109.004	89.6483
Cops4	0.890448	1.85375	0.000870275	16.9642	4.63644	8.54016	16.0309	5.54534	12.2483	24.0401	21.7913	26.8204	17.1802	14.1521	20.8574	21.6547	22.8473	22.2446	24.7789	30.5661	22.4374
Dstn	0.89263	1.85656	0.0245792	232.171	29.93	119.315	317.617	275.615	481.139	347.061	332.45	233.236	583.455	570.176	301.072	300.002	417.01	347.393	325.999	286.297	364.882
Atp5b	0.902202	1.86892	0.00295256	129.462	26.2159	139.086	116.71	152.264	194.411	197.561	216.82	252.858	266.31	241.74	182.605	248.137	312.08	307.242	282.045	206.604	197.409
Zfp932	0.915401	1.88609	0.0166473	5.56165	6.08017	2.56197	6.56342	3.84613	1.39723	11.579	12.3713	10.6017	11.1545	7.51029	13.4158	12.8503	12.2744	10.3906	9.59046	14.342	13.036
Higd1a	0.925477	1.89931	0.00484319	53.8749	55.0802	24.8174	49.822	87.2979	72.2737	88.5579	103.138	61.4048	137.472	76.1907	153.725	184.719	77.0409	80.1222	144.088	171.265	193.359
Gm15446	0.937142	1.91473	0.000332189	4.12647	2.19294	0.665298	3.88724	6.16889	5.90498	7.66453	7.98614	7.39436	7.69568	3.87292	9.51006	9.54182	7.50666	7.82107	7.22726	8.70787	8.70487
Slc25a23	0.938702	1.9168	0.0444659	1.63687	0	2.69186	2.4553	2.16738	1.42235	2.77839	4.27667	8.34379	2.59384	2.46904	4.02643	4.17815	3.33961	6.79431	4.00975	5.12528	2.37874
Gm14419	0.940474	1.91916	0.0459826	2.58674	2.78372	7.19416	5.9045	2.20975	10.1349	10.6441	3.84001	5.3078	8.49471	4.97482	22.5804	10.6328	5.61965	6.98643	5.44122	11.6181	16.5977
Snrpg	0.945528	1.92589	0.00385048	127.5	79.7251	157.51	166.664	164.556	249.398	306.895	267.004	69.6223	462.06	297.721	305.713	354.753	328.24	480.697	320.149	284.45	301.695
Tubb2a	0.949265	1.93089	0.0331697	84.7958	14.6528	188.4	71.7135	49.7717	157.722	282.234	315.321	1157.05	217.296	94.4023	86.1021	264.185	162.876	211.11	231.667	189.689	184.905
Eif1ax	0.951195	1.93347	0.0011073	19.4178	7.55576	5.73071	28.0104	15.6038	20.2741	37.2422	29.1839	25.3066	26.9684	12.8576	42.6738	33.1866	38.7548	51.9924	26.6051	48.6534	32.4766
Pole4	0.953056	1.93597	0.00728004	21.7589	12.5545	10.6914	34.6881	4.13062	46.0893	43.8793	28.1652	19.1969	34.2783	23.4436	29.0153	32.4838	42.2796	46.2157	29.2074	48.7533	53.8344
Akap12	0.959489	1.94462	0.0488602	70.5479	13.5995	15.8288	14.7825	10.3117	78.4591	51.119	93.1271	53.3032	79.2525	83.4316	24.0168	35.2526	36.4178	39.224	32.5979	41.4791	53.3798
Rnf138	0.961553	1.9474	0.0210557	7.80181	0	2.96496	16.3547	7.85492	7.09064	15.9084	16.5454	10.9132	13.4785	11.516	16.4961	14.9293	15.9316	18.2726	12.0487	19.1653	16.3928
Hikeshi	0.968154	1.95634	0.00443601	8.64895	3.65938	7.07949	6.29144	16.3399	13.4721	25.5798	17.3825	12.933	14.9123	7.72725	29.957	14.6107	15.501	21.9725	12.9318	29.1131	32.9036
Pigyl	0.981135	1.97402	0.0342216	43.4952	0	46.3911	38.5492	20.4836	91.3724	60.2327	59.1603	50.4258	52.0883	20.5235	58.8196	82.8373	67.4195	90.8935	100.015	83.0078	76.0696
Mtch2	0.989014	1.98483	4.64832e-05	12.4523	3.71017	10.8611	24.23	15.4767	25.4671	30.6073	23.7583	22.4868	24.5165	20.0762	35.3627	31.8505	35.2215	36.0792	28.4818	32.09	34.9767
Snx3	0.998093	1.99736	0.00396078	33.7302	36.9586	53.3934	135.987	170.267	314.032	161.507	121.388	116.92	182.983	116.372	143.313	206.605	231.71	189.582	227.437	263.485	177.527
Dhrs1	1.00272	2.00377	0.0476426	18.2103	0	6.37818	6.14288	9.78976	9.93855	11.789	10.689	23.5092	14.4021	26.8999	19.8315	19.4939	16.4494	22.6726	17.3887	23.7714	11.4803
Myl12a	1.00667	2.00927	0.006969	73.9052	41.4335	20.4266	94.2791	127.772	250.527	134.092	89.1628	50.3641	178.536	118.828	188.713	109.44	222.771	178.096	127.095	180.369	198.101
Ywhab	1.01448	2.02018	0.000606392	94.5476	44.6083	41.1454	114.967	68.6202	133.986	224.179	241.813	267.86	219.681	135.194	98.6008	134.576	86.0304	133.113	123.568	144.28	175.968
H3f3a	1.02471	2.03455	0.00498742	65.536	6.62387	34.4497	50.9663	52.2877	78.2064	138.27	131.186	33.9726	95.4454	67.7429	103.519	75.7503	96.4278	133.728	69.0625	124.277	91.4127
Med19	1.02828	2.0396	0.00960392	12.6259	0	4.4784	12.6259	15.999	18.2854	20.9981	24.9909	29.8162	22.8155	12.8235	16.6694	15.5817	14.2051	20.3409	13.6267	31.8645	25.0563
Ppp2r2d	1.03028	2.04241	0.0377779	5.87199	0	2.13013	14.9352	4.38918	10.4327	14.9505	16.0392	13.909	13.6513	11.1601	6.57942	8.70946	7.72803	11.6581	11.4762	12.2071	10.8731
Prpf31	1.03029	2.04243	0.0378951	2.38985	0	3.23659	4.36406	1.29298	3.46107	4.9989	4.41494	6.10249	5.08259	1.53806	3.65339	6.81457	4.89594	14.4644	5.70156	5.27488	3.21158
Ube2i	1.04053	2.05698	4.7345e-05	9.49827	10.7516	6.73806	12.5955	18.6622	40.2357	21.6591	19.6776	20.4243	26.8018	14.9002	25.0142	24.827	32.936	44.046	21.4465	32.2595	37.068
Ubxn1	1.04152	2.05839	0.00212517	64.9108	73.7344	55.7281	35.4539	58.5698	246.263	105.17	87.3663	114.031	122.653	126.794	116.877	160.462	216.022	179.928	161.428	136.816	73.6001
AI413582	1.04615	2.06501	0.00129812	30.9928	16.6023	25.1842	50.9358	15.8855	87.7182	75.5623	63.308	81.5799	92.15	24.8706	47.5513	61.0072	48.0882	34.3053	61.6614	82.248	97.0528
Arf4	1.0469	2.06608	0.0234647	35.7344	7.07228	22.35	115.922	151.316	215.007	154.014	129.997	68.4891	191.279	144.697	100.308	125.457	141.065	116.132	128.286	133.379	183.402
Mrpl51	1.04735	2.06674	0.0255554	25.2916	0.615085	32.1377	29.6341	20.8732	49.6212	45.3108	47.0059	23.9498	54.7451	24.183	79.2186	51.9988	54.6351	65.892	52.7786	70.4122	56.3674
Polr2g	1.04914	2.06929	0.00251144	78.8688	44.8844	26.0754	87.897	121.103	107.508	166.375	152.551	104.942	135.095	82.8237	259.519	105.834	165.966	164.81	122.066	219.073	386.103
Lage3	1.05408	2.0764	0.0123538	6.43166	21.7384	10.7843	12.0244	19.9627	27.8107	32.6407	21.387	17.5346	28.7874	9.70145	74.0987	29.3829	43.8485	48.1106	26.5785	54.8031	58.0899
Scoc	1.06033	2.0854	0.00613989	18.0238	4.26185	7.44437	48.4712	14.4455	27.5902	54.1658	46.4978	33.0102	37.0314	19.1836	61.0447	34.1821	45.3476	28.9027	26.7456	69.4394	51.4548
Iscu	1.0621	2.08797	0.00044944	8.76116	6.09507	11.9423	18.6997	21.9426	32.2562	25.1948	20.4942	33.0299	24.661	20.5437	21.9993	25.8247	42.8316	47.6273	24.1763	60.9157	43.591
Vdac1	1.06275	2.0889	0.00546482	61.8498	6.96048	75.1888	84.7718	46.196	112.6	133.036	142.192	138.877	128.959	149.769	71.9126	150.822	148.957	163.741	131.818	80.2181	124.116
Pfdn2	1.06635	2.09412	0.0301166	36.6845	0	19.0419	22.4658	49.4912	66.7802	72.0242	72.2565	62.4865	46.3596	40.4887	31.8015	60.7998	61.4133	87.6751	54.3186	77.2729	35.0232
Glud1	1.06971	2.09901	0.0121025	7.41735	13.1769	5.94522	14.0975	66.4411	32.1606	49.8153	34.732	42.9054	36.1451	35.0992	62.0258	50.9265	67.9527	68.2837	41.9826	77.6699	49.7725
Dusp3	1.0715	2.10162	0.0143882	1.66575	9.38344	9.48924	17.7438	12.0163	18.4951	34.7476	21.9804	63.7491	18.9866	10.7204	17.0921	21.4082	22.0042	16.5575	31.3823	15.7706	28.1114
Armcx2	1.07647	2.10888	0.0399735	14.5319	0.182906	13.6876	5.98565	13.0674	10.7997	27.4396	48.7464	43.2269	23.243	14.8247	13.8711	24.4032	20.1318	19.0263	19.3467	19.9241	18.2856
Adipor1	1.07989	2.11388	0.0129063	13.1062	6.59844	7.84059	10.2345	46.9204	62.5085	29.36	25.6684	24.4345	29.2685	50.0994	29.3343	39.8146	64.1998	37.9147	47.7541	25.9803	32.1344
Tspan6	1.08124	2.11585	0.00969488	2.52396	17.7053	20.3465	36.4875	37.0133	28.8507	48.2505	61.9472	39.4934	47.5384	20.6853	63.1375	55.1381	59.7595	88.7387	38.7097	102.565	86.1754
Nrep	1.08168	2.1165	0.00629929	154.484	28.0378	30.0218	118.291	54.2018	103.803	220.999	205.306	181.137	121.221	48.789	146.067	276.426	162.856	348.484	226.897	220.545	103.537
Sars	1.08846	2.12647	0.00581558	9.60596	15.7983	6.35798	16.2663	34.5515	36.6098	28.2585	30.1545	75.5182	31.6245	21.6072	34.6391	55.8052	54.6738	50.5632	56.8626	24.6106	16.7484
Ubl4a	1.08926	2.12764	0.0141137	11.3077	10.5529	19.2094	1.25908	9.30634	38.7725	23.8324	20.9624	15.8854	25.9923	19.2197	21.8474	35.0088	39.5277	25.5616	39.5378	24.2789	31.4173
Rpl5	1.09621	2.13792	0.00635353	109.204	169.381	112.055	49.7385	85.9238	215.209	208.648	209.675	111.347	222.487	315.64	323.131	379.479	444.838	397.785	406.8	230.403	167.983
Hspe1	1.09743	2.13973	0.000658101	146.386	64.6723	107.486	248.833	181.551	302.678	426.066	392.38	92.442	416.032	202.008	528.817	308.641	332.293	538.189	258.473	483.735	384.042
Chmp2b	1.10248	2.14723	0.0439354	8.48643	0.450995	5.01688	68.2602	48.9349	48.43	73.7211	63.8303	48.6084	56.1311	41.8161	60.5421	63.9663	59.8522	38.1564	53.2273	80.83	53.4858
Gm14440	1.10789	2.1553	0.0374898	0	0.2451	0.991456	0.668415	1.53219	1.19275	3.16302	1.21718	0.737905	1.65615	1.00487	3.09797	1.23734	2.06525	1.65117	1.63739	3.55109	2.102
Vps25	1.11144	2.16061	3.57555e-05	32.1925	15.6497	26.0366	37.1715	33.8124	74.3558	70.8486	60.5858	59.1222	49.8469	20.0604	53.4669	90.5337	93.1837	91.1235	80.8276	105.513	100.32
Dpysl2	1.1117	2.161	0.00631523	94.8997	91.8791	38.2046	164.792	79.7588	83.5335	497.887	394.042	271.534	141.387	102.66	100.113	272.543	212.862	131.576	310.819	186.189	314.377
Csnk2b	1.11362	2.16389	0.00676795	52.8236	0.802061	21.4942	48.6676	22.3835	62.3199	74.1791	56.0948	66.6458	75.6116	40.8511	67.3808	72.8829	77.9312	93.6825	70.1024	76.0713	65.7392
Ckb	1.11455	2.16528	0.0443275	110.225	181.714	98.1202	201.51	359.365	107.716	311.523	218.172	899.292	179.459	105.418	950.884	452.607	601.204	1154.7	268.639	885.702	187.859
Prdx6	1.115	2.16595	0.0453185	26.877	34.8551	20.7649	95.877	24.732	34.6513	48.2463	29.7055	99.481	40.3561	23.3995	202.942	120.998	227.085	126.122	85.1472	224.255	40.9271
Mrps16	1.11732	2.16943	0.0235167	97.9854	114.234	75.5337	4.99245	30.7354	160.595	162.224	140.611	104.057	147.163	108.079	290.753	146.813	225.598	183.975	197.633	203.543	284.215
Gtf2a2	1.12129	2.17542	0.00713106	22.9112	4.30134	7.24973	15.9196	46.8268	62.4635	52.0945	52.3843	15.9097	58.9323	24.4821	51.2872	35.5507	37.2144	40.0156	33.9347	62.6489	73.3257
Gm14322	1.12646	2.18323	0.0401384	8.29243	1.98309	5.34785	12.1682	1.18065	11.3661	11.3741	6.01827	3.58219	13.688	7.7134	37.454	10.8058	12.8804	15.0621	11.1872	27.1354	14.9015
Pgam1	1.12835	2.18609	0.00272766	70.0441	42.1029	71.4205	154.018	137.056	138.061	165.533	171.989	231.432	181.471	82.667	168.804	573.544	228.761	288.658	428.152	196.896	180.595
Mrpl39	1.12925	2.18746	0.0190483	8.21058	0	2.97848	18.9646	13.7357	16.35	21.2919	16.5223	16.946	15.6928	10.7335	29.5961	14.79	31.4523	32.0315	9.8379	32.0479	19.4052
Wdr70	1.13235	2.19216	0.0182989	2.41718	1.15611	3.11772	7.88208	0	7.37639	8.70308	5.74127	8.81754	5.79591	6.9275	7.05442	5.65111	7.20465	8.55191	5.06309	8.68522	5.94893
Sms	1.13792	2.20064	0.047981	10.6698	0.689625	1.25532	29.4327	2.58662	12.0815	35.1534	35.8452	22.9213	25.0128	9.65651	17.7337	16.5783	9.15211	23.1743	13.5754	23.2765	16.9656
Polr2j	1.1402	2.20411	0.00168203	32.1238	18.7371	40.1705	39.3455	23.4262	85.8325	96.3178	75.0596	38.1334	90.5039	11.8183	91.465	82.1588	73.6121	107.96	74.7699	108.99	125.982
Rexo2	1.14134	2.20585	0.0128334	9.21599	12.2442	0.247644	19.7008	6.7794	38.2931	26.9935	15.8093	20.4956	32.8802	13.7469	22.5204	15.8946	13.9281	27.5597	17.0137	37.1877	28.1419
Cystm1	1.14702	2.21457	0.0140656	52.4817	32.1064	25.3844	157.007	62.9487	252.26	79.5708	65.9509	58.3477	121.133	157.866	132.493	123.282	372.981	79.2296	147.605	183.796	219.849
Rcc1	1.14949	2.21835	0.00733322	1.35118	0	2.83201	5.58095	1.92377	3.98356	6.1391	6.41865	5.18835	6.7145	5.09528	5.02309	5.48928	4.19751	13.6584	4.9409	4.39259	4.75058
Psmd6	1.15346	2.22447	0.0284746	22.3532	0	7.56827	27.2125	52.0351	36.0726	70.3267	78.7549	60.5123	50.4136	38.4378	34.7152	41.3792	31.3424	70.7528	36.505	59.4734	63.9205
Ado	1.16317	2.23949	0.0385168	2.33994	6.15542	3.39536	0	12.1601	9.50074	18.8559	16.0559	12.4667	12.4818	11.0004	19.1863	7.309	10.609	11.0875	7.93347	19.8682	12.9803
Homer2	1.16396	2.24071	0.0421319	0	0	0.929868	1.0299	1.84759	1.72593	1.97769	2.6093	2.86714	2.06149	1.92633	1.50286	1.7052	0.639887	3.3965	1.36017	1.81504	1.72198
Rab3c	1.16548	2.24308	0.0292637	4.79156	5.0711	1.77517	4.58765	1.26281	7.52991	12.69	17.8381	14.3864	18.3444	8.42701	5.63182	6.72833	1.15555	3.8452	5.0816	10.5707	7.52715
Malsu1	1.17694	2.26097	0.0154394	5.50633	0	1.5536	7.18215	13.2295	12.1041	14.0431	11.2621	10.7039	10.8112	13.9813	5.64361	13.5591	17.568	12.2627	16.0299	12.4245	20.9728
Vps8	1.17769	2.26215	0.00229258	0.0999491	1.0517	0.966869	0.97776	1.23805	2.63652	2.77612	2.13659	3.25262	1.81306	1.71869	2.06271	3.30969	2.13991	2.31114	3.42776	1.61608	1.1245
Arl6	1.19369	2.28737	0.00523343	3.30432	0	3.59603	11.3137	11.8203	12.0491	21.8824	16.3509	15.5826	16.0184	6.72868	23.0755	9.78309	14.1491	18.945	8.27039	21.8375	15.9741
Cwc15	1.19487	2.28924	0.000682167	25.9251	17.9399	10.1383	74.1056	60.7857	119.484	98.1666	85.5965	47.1796	102.244	79.0423	133.959	68.3687	93.7827	105.174	61.0985	134.631	72.0142
Bola3	1.19802	2.29425	0.00800866	11.3346	4.3886	19.5798	8.97614	10.7201	44.0532	27.7622	18.589	6.21762	29.8228	8.62993	24.0783	37.1112	54.8565	30.6388	41.4475	46.7525	32.8929
Ube2e3	1.20272	2.30174	0.0422589	27.0429	21.7146	9.16566	0	9.61166	33.0184	52.6947	65.6389	30.6407	44.7793	28.286	31.8904	41.8061	31.9699	31.988	35.1096	41.6943	35.9034
Cfdp1	1.20438	2.30439	0.000370785	96.366	32.3691	14.2322	38.38	118.455	143.366	190.699	193.943	158.252	144.177	79.4474	191.378	141.418	132.482	197.007	134.759	199.181	99.1429
Ncbp2	1.21515	2.32165	0.00613295	16.9176	11.1483	9.4556	0.490365	22.481	38.1513	45.8291	36.9086	29.3408	39.0365	27.7867	27.9782	31.4684	24.0524	45.7456	22.1025	38.788	26.9643
Psmd2	1.21703	2.32468	0.0031359	4.29202	16.012	2.07597	21.2734	31.5319	31.1016	41.2828	50.2923	63.595	37.407	26.0904	27.2889	39.9233	38.5406	53.7306	36.3874	32.8814	30.2306
Gm8186	1.21956	2.32876	0.0426987	309.806	94.4894	145.504	442.16	85.3416	349.046	631.632	476.347	27.8007	1063.02	128.002	390.77	129.578	787.131	1258.2	679.533	811.831	762.465
Akt1	1.22299	2.33431	0.0232394	5.92085	0.202277	5.31849	28.9606	5.41923	24.3464	22.0794	29.1309	36.0515	20.4578	22.5826	8.02272	21.4929	20.8257	28.9368	24.0983	15.0874	12.1928
Ndufs1	1.22311	2.33449	0.043861	0	7.79108	0.62202	11.3225	1.64788	7.61612	10.4733	11.9636	11.1725	13.5187	10.6043	10.768	12.6916	14.3876	14.0152	8.90296	13.4498	9.62064
Cdc42	1.22502	2.33759	3.53285e-06	142.868	33.2578	44.09	140.81	134.526	228.396	330.459	314.358	162.138	280.098	182.449	219.196	229.37	267.061	209.816	234.874	268.144	345.279
Zfp938	1.22662	2.34018	0.0163831	7.32991	0	2.36356	11.4198	21.394	17.6925	23.0401	25.4702	13.0174	25.8965	23.9555	35.4835	14.6082	16.9242	11.6544	15.4402	27.1734	21.3804
Camta1	1.23186	2.34869	0.00328491	4.87699	1.30854	2.99179	3.18064	2.74361	5.57416	11.992	14.2679	14.953	11.6941	5.90307	3.35994	5.47073	2.71153	5.57996	4.63687	11.9521	8.44796
Jmjd6	1.23749	2.35787	0.0261955	2.21343	5.46974	1.07059	2.04501	0	6.75462	5.02836	6.2796	6.85253	6.38422	4.61856	3.92202	11.113	4.73895	7.83106	8.17248	6.86431	3.8046
Ebpl	1.24544	2.3709	0.0358039	2.5033	0	1.6144	26.6655	5.34617	16.1847	18.0263	13.2129	20.5463	12.9617	8.68469	5.82721	21.0113	25.9571	18.8203	23.2846	11.3504	33.1514
Mrps30	1.246	2.37183	0.00531271	7.63008	4.69205	0	7.46418	23.5116	19.7889	19.623	23.3009	14.126	26.2499	26.471	15.7921	28.4494	29.24	27.5803	25.0761	16.3655	21.4611
Smc6	1.24767	2.37457	0.0102736	1.85592	0	1.79534	10.4899	8.45566	11.2792	12.3303	13.2245	10.7788	13.3503	11.4777	12.606	10.136	7.05104	10.1717	8.99385	13.9722	9.35272
Prdx1	1.24805	2.3752	0.0003558	76.8882	41.9504	62.2577	173.277	173.937	175.159	315.213	253.194	113.421	243.679	138.4	338.491	226.971	293.514	521.873	156.503	361.927	505.081
Tmem50a	1.25045	2.37916	0.0164779	6.14097	1.9581	15.1814	61.8545	85.1015	56.3261	68.7886	75.6311	157.596	53.9198	47.3441	78.6581	82.3759	83.8709	75.655	103.631	122.41	114.031
Rsph3b	1.25084	2.3798	0.0224552	4.83211	4.62228	9.86818	4.20182	1.60529	13.8295	8.83711	8.92672	22.5748	20.71	9.39434	22.2726	1.48157	16.7692	23.0998	11.3223	23.701	8.4316
Hdhd2	1.25187	2.3815	0.0131964	8.98547	0	2.25997	0.937611	5.91046	8.58866	8.87376	6.82952	12.0588	7.34415	6.07201	13.0369	6.984	9.82263	13.3179	7.00531	15.7278	10.1515
Clns1a	1.25659	2.38931	0.0281294	14.3827	1.71977	13.0437	0	17.086	19.8068	31.3254	29.7136	25.3054	30.504	17.5592	24.1732	24.3404	19.5855	38.2068	22.5948	29.4731	31.6575
Tmbim4	1.26313	2.40017	0.0369994	0	13.489	2.5983	26.9325	38.2896	64.8089	36.7837	36.949	24.3661	38.5024	38.5904	25.9662	30.7284	49.2187	30.9903	33.1844	51.0124	91.0509
Rbm15b	1.26584	2.40467	0.0231277	2.39565	0	0.257495	1.64917	6.53745	5.32812	6.84567	7.79759	9.50557	5.77203	4.65749	4.4391	4.83564	2.21254	8.52618	3.28862	5.43114	4.46095
Slc25a3	1.2706	2.41261	5.2929e-06	25.7626	26.5855	20.3905	76.9819	61.2887	111.544	102.958	98.7711	79.0047	132.076	144.088	84.9187	100.282	131.356	132.104	88.8351	111.442	105.656
Fam104a	1.27135	2.41388	0.0182688	5.95573	11.3942	8.00187	0	8.47957	41.073	13.9554	10.7405	26.5854	14.9015	16.4699	15.5882	19.8586	22.5855	23.4542	13.8846	24.4568	24.507
Actb	1.27344	2.41737	0.000303965	3687.16	2565.38	1437.49	3045.54	1637.76	6802.44	9258	9479.67	3468.5	4351.45	1396.01	5750.85	9900.41	10229.4	8544.77	9443.69	6366.44	7277.06
Prkar1a	1.27862	2.42607	0.0354215	13.4366	0.191837	4.85001	60.4251	57.306	63.7928	72.3099	74.1496	149.008	59.6695	46.9482	52.2574	49.0223	56.1715	57.4715	45.1965	79.11	65.7616
Zfand6	1.28024	2.42879	0.00363263	4.61344	0.919398	3.53311	30.8398	11.4127	26.6062	26.1026	25.5683	18.3793	23.4068	23.0223	21.799	23.1628	27.5017	25.4306	19.5316	32.9067	39.3792
Psmd12	1.28242	2.43247	0.00624691	4.9069	11.2652	0.6329	29.868	42.4766	42.0291	42.7381	61.1232	43.4303	49.1775	28.5205	39.9611	46.4891	42.7642	71.1159	40.7641	59.1061	42.3249
Tagln2	1.28484	2.43655	0.0466618	28.3026	74.8505	23.3525	0.271443	86.5777	170.888	116.89	90.6209	81.2687	127.397	118.908	47.4601	169.122	172.876	161.955	228.12	50.3132	122.141
Pgk1-rs7	1.28771	2.4414	0.00745493	3.50428	5.26761	5.327	6.85618	4.918	13.8269	26.7794	21.4029	5.33432	12.108	24.6168	6.15711	22.6785	8.19618	8.15994	17.7017	8.99379	11.3819
Snrpe	1.28812	2.4421	3.50604e-05	108.636	48.3341	79.4285	142.934	157.819	254.617	276.789	262.532	79.488	396.787	328.492	319.681	268.116	266.475	361.764	249.705	326.311	379.284
Zwint	1.28915	2.44384	0.0030448	35.1783	23.7425	17.0151	25.1091	114.529	90.4303	184.461	195.736	163.052	143.966	105.241	109.551	63.7272	52.5247	62.7114	57.6578	158.351	123.591
Rab7	1.2897	2.44478	2.87145e-05	27.5572	22.2318	13.4895	83.3643	92.8878	154.143	121.25	136.165	139.792	140.461	97.9581	124.512	119.792	103.365	123.78	104.105	151.422	107.471
Tollip	1.29134	2.44755	0.0359373	6.16646	0	0	6.92607	12.8036	12.12	13.3038	15.3246	18.6467	12.8216	13.0737	8.78401	14.9286	12.5983	13.0186	12.0407	12.2654	9.99709
Sec13	1.29142	2.44769	0.00577333	7.34833	0	8.1616	22.3644	24.5283	44.1734	26.1778	26.5038	29.2355	36.8853	19.541	23.7151	38.4273	33.6592	48.695	35.0741	28.8482	36.6804
Dscr3	1.29298	2.45034	0.00634007	2.3612	0	1.59889	10.1634	13.2118	12.5303	12.9952	16.0771	18.972	17.7235	12.5369	12.7976	14.6603	12.8464	11.591	12.0209	14.3623	14.4449
Tpm3	1.2993	2.4611	5.78436e-05	8.68695	9.67198	4.54611	32.4134	26.399	48.7911	42.9973	39.9134	43.7601	49.5277	38.7085	23.9868	46.0763	34.7224	65.1571	51.175	35.9647	40.556
Fcf1	1.30038	2.46293	0.0113583	40.3411	24.4894	21.0132	2.52975	81.1841	63.0783	75.8166	76.1631	44.9073	83.3042	53.1269	179.35	78.8522	84.4162	130.423	59.8218	137.783	213.478
Khdrbs2	1.30306	2.46751	0.0342267	0.168411	1.61098	0.977486	0	1.87027	2.97906	3.55157	4.60011	3.68604	3.44121	3.04836	2.2293	1.25864	0.636296	2.63337	3.60531	2.42048	2.98029
Dtymk	1.30431	2.46965	0.0119621	19.4325	0	19.4355	11.1697	23.6345	40.8857	43.3694	29.4669	16.5994	51.1621	14.805	42.157	42.5657	34.4288	74.7237	35.8512	57.9889	73.3401
Ei24	1.31106	2.48123	0.0395611	4.62829	0	0	15.5566	13.6861	15.0815	16.3895	14.7984	20.1985	18.0384	14.8218	17.9233	14.0407	16.0968	17.4769	16.0775	19.2799	19.4435
Arl8a	1.31161	2.48219	0.0114213	20.7311	8.65346	35.3687	0.737466	35.5804	70.4189	49.0507	82.3657	98.4561	66.7239	42.1868	32.53	71.5955	72.2505	60.1532	57.7289	47.4022	47.5316
Usp40	1.31355	2.48553	0.00398917	0.875975	0	0.141231	0.999751	0.374155	1.01943	1.01377	0.982512	1.93408	1.06543	0.880876	0.699991	2.13187	1.69159	1.41123	1.55495	1.89224	0.598852
Nup35	1.31397	2.48624	0.0320277	2.57445	0	0	11.7529	10.0066	10.3863	14.6985	13.4526	11.1212	15.4057	6.21323	9.92841	10.893	5.83611	16.2486	9.43231	13.2147	27.4559
Smim7	1.31673	2.491	0.000419014	1.59196	15.4822	8.72669	16.6117	24.2525	23.2201	46.2644	37.182	31.4051	29.8185	27.0547	34.0711	45.6994	44.3091	33.291	56.292	43.9223	53.9812
Stx7	1.31825	2.49363	0.0198008	68.9781	0.331572	48.2847	16.9544	32.5717	117.144	158.142	129.532	72.9712	118.599	99.654	58.962	95.5705	71.8547	45.528	101.671	76.5958	103.913
Rheb	1.31906	2.49503	0.0103959	1.12234	1.71777	4.45141	31.4742	18.0728	31.1035	27.0747	28.9681	17.4863	31.4045	29.6601	31.3044	22.1699	27.9022	22.506	20.4407	51.1577	36.119
Ctbp1	1.3248	2.50499	0.00873705	19.5537	2.40753	6.55488	21.2119	1.65386	28.2985	34.4548	35.4077	68.4672	23.1705	23.4205	10.816	23.2394	16.775	29.5754	26.1459	24.844	17.8337
Srp19	1.32539	2.506	0.0157207	6.6842	0	6.00418	39.856	26.409	60.2304	52.5534	38.7457	24.406	46.9871	24.8459	34.2874	32.9374	35.1157	43.5717	33.3581	54.7125	50.9183
Gdi2	1.33754	2.5272	9.38252e-08	28.1203	31.2279	24.3885	77.5731	99.1256	96.1953	164.423	155.59	150.052	145.232	81.4201	140.957	149.621	189.857	151.377	153.468	162.427	165.612
Dbnl	1.33924	2.53018	0.0354922	8.49567	0	5.71714	0.722692	21.1415	16.8508	20.5192	17.8393	49.7843	27.2639	24.4038	10.3181	16.6484	9.11787	21.0029	13.848	14.789	20.4326
Bnip3l	1.33951	2.53065	0.00371495	16.168	12.029	0.434452	36.6121	23.3072	44.1821	40.0792	40.3578	28.1959	37.878	48.3011	34.3124	79.5226	48.5297	43.5398	70.9844	46.7975	51.6863
Cdc123	1.3401	2.53169	0.00236372	8.50794	0	4.11513	21.2154	6.19917	27.8788	21.7519	17.0381	21.4752	21.1829	12.1539	20.7612	18.3562	24.0142	29.0258	15.8843	20.0375	29.5022
Zmat2	1.34296	2.53671	0.000408603	3.07154	18.7308	10.3995	37.8099	22.1391	28.4773	62.8	56.8442	52.9637	37.1449	21.6597	44.5806	82.3748	63.9242	83.1036	69.1899	50.1566	49.046
Zmynd11	1.34716	2.54411	0.0450352	0	0	1.90112	9.61267	7.7122	9.49149	9.98215	11.6697	18.0051	12.1905	7.70741	11.8039	8.2759	6.2805	8.40418	7.06432	13.8707	7.45661
Gm7879	1.34849	2.54645	0.0488317	1.11958	10.7097	0	0	9.56417	9.72857	21.3071	8.86411	4.514	28.0126	5.40407	17.5042	8.49606	10.1521	20.159	4.53123	19.252	22.8306
Tpm1	1.35199	2.55263	0.012677	5.21138	6.90242	1.80969	44.3576	50.5116	105.994	42.6821	37.4515	34.4804	77.789	66.3935	54.012	43.0192	78.086	55.1611	40.4756	47.0529	42.0635
2310011J03Rik	1.35233	2.55325	0.0461368	10.5101	0	4.57519	0	0.673378	10.4374	6.75746	3.32848	16.042	6.90292	8.56081	7.99695	8.70074	6.61827	18.5258	9.62679	11.599	5.05013
Thap7	1.35487	2.55774	0.0215259	0	7.05472	1.78357	0	5.11886	14.3045	7.11258	4.37925	15.5311	7.97688	7.36987	7.30261	9.22159	6.26947	11.6193	9.13122	7.68949	8.96725
Atp6v0b	1.35552	2.55889	0.0385034	26.1953	0	8.58303	82.3883	116.58	114.467	84.5372	79.6137	212.57	102.013	98.2722	58.7466	110.663	126.961	77.5967	151.558	103.557	270.059
Ttc1	1.36226	2.57087	0.00881182	13.2201	0	9.48836	3.89372	38.252	30.4394	42.1154	28.3617	43.108	37.0788	19.5552	34.4929	40.7957	53.2787	46.5569	40.9691	46.1882	25.0893
Med25	1.36685	2.57908	0.028562	3.6348	1.52117	1.6482	0	1.06737	3.80705	3.33021	2.69793	15.5709	2.41571	3.18682	2.10739	5.53749	4.54909	9.68791	4.98429	3.90642	2.76888
Zfp644	1.36702	2.57937	0.0127585	0.433248	0.059205	0.419108	5.12631	2.22064	6.66503	3.78836	3.47917	4.43828	6.02658	5.7322	4.08999	3.34467	2.72819	2.80365	3.30916	4.57483	4.01846
Nap1l1	1.36964	2.58407	4.36751e-06	19.9355	25.5617	10.2579	12.4481	34.2414	33.6321	63.3785	59.7761	45.3189	60.7135	47.793	69.8523	67.6917	61.0581	121.313	51.9521	81.9725	53.2887
Snrpf	1.37204	2.58837	0.00124593	30.1937	41.3983	43.8123	13.1276	25.7933	110.881	140.809	120.323	23.7676	110.381	49.491	41.9613	138.402	90.5024	185.798	92.6156	121.405	102.382
Basp1	1.37409	2.59204	0.00248853	118.231	37.2502	86.6869	96.6897	114.627	215.199	369.464	555.701	368.867	425.046	292.702	142.304	118.139	66.6511	155.884	112.632	267.438	357.401
Agpat4	1.37516	2.59397	0.0288599	1.60414	0	6.82787	11.0895	16.9924	19.3156	12.8716	17.2727	36.5885	13.5126	22.4546	4.48097	28.0352	37.7388	17.7559	34.512	11.7748	9.92632
Pafah1b2	1.37588	2.59526	0.00029968	5.34654	2.30648	3.04237	26.7326	13.2542	23.4244	39.7947	36.5202	31.4893	30.4268	18.7227	19.6903	25.6743	19.3291	20.724	28.4497	32.2601	29.978
Tarbp2	1.37764	2.59843	0.0196228	4.95285	0	3.50126	6.33599	0.244098	10.582	5.29105	7.08856	12.5081	12.3526	7.3559	3.33569	10.6447	6.4296	11.4453	12.7414	5.03574	6.96542
Scrn1	1.37767	2.59849	0.000288773	3.92381	6.15947	1.26525	5.44608	4.81306	4.99571	14.0242	15.2144	31.4376	11.4329	6.88991	9.24925	11.6837	13.0004	17.5245	10.9728	16.3452	9.1499
Selenok	1.37929	2.6014	2.23392e-06	90.1501	42.7835	94.644	225.147	217.304	423.775	372.753	391.178	218.968	389.922	194.38	467.196	381.508	355.922	311.663	374.684	574.304	550.536
Hist1h4f	1.37956	2.6019	0.0129788	8.86505	19.0802	6.43178	14.4538	2.8399	35.0772	44.4582	38.6031	7.02086	47.1342	24.7381	28.1822	32.6173	16.7471	65.5289	9.44185	43.7982	18.1815
Gm14326	1.38087	2.60425	0.021391	0.302675	0.868596	1.46398	1.18438	3.87845	3.66332	3.89209	5.03239	2.52785	3.78654	1.91752	16.8466	2.92329	4.9555	2.17996	2.06316	7.7682	4.75327
Tprkb	1.38133	2.60509	0.024685	0.323645	0	0	6.12109	5.0457	5.87568	5.90966	5.89352	6.57104	4.25132	3.27082	10.1875	5.39577	5.99174	6.71692	6.20464	8.18179	6.2584
Hn1l	1.3832	2.60846	0.0146425	26.5906	14.1311	2.28647	0.192685	8.70753	38.0512	47.5659	33.9182	24.505	43.3684	20.3219	18.3538	27.3803	25.4513	47.4304	24.2929	24.5683	48.6835
1500011K16Rik	1.38594	2.61341	0.0447371	12.9984	0	19.909	46.6245	0	29.918	49.5865	60.8898	20.5887	39.7499	17.9728	86.7089	33.627	45.564	58.1008	26.0731	85.3474	54.079
Tnfaip1	1.38844	2.61795	0.0422339	4.58375	0.219236	0	26.4561	30.0531	32.4332	25.3452	30.303	36.962	42.8168	34.2939	22.1684	34.6788	24.8232	31.5801	44.4261	26.5873	27.1821
Cacybp	1.39299	2.62623	4.54701e-05	27.9184	52.7185	14.3805	18.917	40.4204	65.4873	126.443	97.8887	81.3418	90.4918	56.0033	117.91	73.2884	70.0475	154.209	55.9943	164.43	146.769
Josd1	1.3933	2.62679	0.0182237	0	0	3.9518	2.33118	9.26969	10.6968	9.71815	10.1073	11.4706	11.0197	11.9388	6.86594	9.57018	4.50175	7.50076	9.7352	8.9774	8.07906
Cops3	1.39446	2.62891	0.044058	7.27568	0	1.69888	0	17.5744	12.5353	19.0987	11.918	15.2452	11.9791	5.90356	19.6124	13.8463	15.8616	17.3087	12.7192	20.6692	25.8155
2610524H06Rik	1.39735	2.63417	0.0100948	0.915057	0	14.1631	38.1935	12.1163	31.2374	40.4774	46.3667	39.0019	27.665	13.2505	17.3586	44.189	34.573	47.8679	37.8142	57.3036	66.4891
Xaf1	1.3974	2.63426	0.0274065	1.47845	3.53564	0.35755	3.97735	1.65767	17.8366	2.75665	3.3653	0.69189	11.4058	3.51239	4.04512	6.28964	2.32747	7.35571	5.15697	6.73519	16.1139
Alms1	1.39772	2.63486	0.0389839	0.170978	0	0	0.390274	0	0.132652	0.175888	0.338422	0.603187	0.276284	0.270797	0.16039	0.422664	0.236864	0.656224	0.327784	0.351054	0.170322
Bex4	1.39825	2.63582	0.00503248	94.2137	9.90358	45.0686	236.321	65.4477	439.534	410.575	377.058	77.5215	391.152	201.766	101.221	182.844	192.975	248.228	179.736	198.224	223.74
Rtfdc1	1.39882	2.63686	0.0283039	0	0	6.65801	1.70997	14.8389	16.3756	14.1606	11.4174	26.2396	13.3256	8.79975	10.7949	16.5808	10.154	20.375	14.3817	14.2157	10.294
Arpp19	1.39905	2.63728	4.22727e-07	24.8237	18.0602	10.3157	50.0502	17.8458	64.7765	78.4981	73.7708	27.6393	83.7249	60.8068	68.6569	66.3701	74.1072	76.3394	72.8745	86.772	79.4507
Crmp1	1.3998	2.63865	0.0392598	26.8109	13.4116	7.37625	0.641663	10.6638	22.5568	66.6748	78.9686	114.225	44.4651	20.332	13.5367	26.5846	3.74833	17.5758	27.0621	30.6176	26.3189
Ier3ip1	1.40079	2.64045	1.73602e-08	82.3551	38.0765	47.3577	48.6371	76.02	188.418	194.621	206.839	85.6461	187.168	139.407	152.221	176.651	144.4	133.458	195.991	234.616	272.605
Polr2k	1.40157	2.64189	0.00232819	120.818	11.9557	40.3017	143.098	257.432	258.582	271.433	323.25	96.3844	354.123	399.674	459.135	268.25	335.101	291.372	210.916	431.263	416.969
Polr2h	1.40201	2.64269	5.3874e-07	18.552	13.7392	10.4206	33.5652	11.5028	54.0451	75.1078	49.7504	40.5017	54.0296	20.0399	66.2442	43.7626	42.9607	69.5308	36.8411	70.8067	66.9096
Arpc1a	1.40353	2.64549	4.91161e-05	8.77699	26.4792	16.981	52.6177	10.2374	67.9909	87.8595	90.3373	87.4965	71.7938	46.8461	55.2416	77.7057	52.3781	57.8399	95.4221	57.0088	61.4009
Gdi1	1.40393	2.64622	0.0425568	12.7079	35.1176	2.92694	0	19.3855	36.7456	50.5276	60.2079	121.527	49.5864	39.8583	23.3373	41.5148	30.942	32.1909	45.6744	38.0509	43.4028
Smu1	1.40629	2.65054	0.043093	0	0	1.07506	17.0323	22.31	18.9688	23.8652	19.7972	22.6436	20.3331	16.1765	24.8464	22.1696	18.475	34.86	17.0444	24.1014	23.6391
Dap3	1.40785	2.65341	1.71701e-05	1.87133	2.42938	4.39632	10.548	2.22662	9.74819	13.063	14.7101	14.6279	11.0644	9.83911	9.16731	15.2765	14.4436	14.6939	17.9378	10.2231	12.0308
Ptp4a2	1.41042	2.65815	0.00289668	2.17778	21.2109	5.55403	13.0408	59.4479	62.3622	58.0446	55.9587	50.0601	57.6677	58.9498	78.7039	47.5756	59.7913	68.7814	46.8112	82.7726	62.6464
Cat	1.4121	2.66124	0.0210808	2.65307	0	7.69943	48.8798	33.7129	58.9722	36.5038	30.9827	31.7083	68.4555	53.0247	35.1194	77.1766	40.8474	63.1702	54.8184	50.2174	53.5573
Tln1	1.41681	2.66995	0.0012372	1.67989	0	2.22377	0.807268	1.3973	6.99684	4.59319	3.36006	3.53931	3.15238	2.82734	2.13801	4.39165	3.76367	5.83169	2.90037	3.67609	2.61119
Snrpa1	1.41946	2.67485	0.00227696	3.27828	0	11.628	13.0062	9.10164	14.9215	21.7802	19.2501	10.7786	18.7403	19.1204	23.4631	27.7045	25.0474	37.0219	28.049	29.0976	20.4907
Syn2	1.42045	2.6767	0.0128146	0.985986	0.825275	0.715354	10.61	1.73722	4.13084	10.9037	16.9789	16.6113	9.89365	5.01948	7.42511	6.32022	2.94918	3.43388	5.35571	12.8425	5.54655
Morf4l1	1.42054	2.67686	3.7907e-11	25.6752	19.3763	12.2897	46.178	34.0383	64.5157	98.6583	108.11	78.8029	72.5762	79.6273	59.6527	69.5222	95.6193	85.0848	67.9384	81.4233	90.9992
Ywhaz	1.42072	2.67718	8.25929e-05	104.88	13.4735	34.5875	172.271	173.173	282.711	373.162	310.015	236.392	217.188	189.84	197.357	296.59	261.663	328.238	282.26	290.865	396.272
Bnip1	1.42587	2.68676	0.0481036	1.02008	0	3.28929	0	0	3.85159	3.49791	3.49973	4.30866	2.97768	1.48739	2.48088	2.69761	2.78352	3.51235	2.6437	3.22893	2.43083
Ssr4	1.42654	2.688	0.00270092	5.31803	5.89033	15.1626	65.8971	17.5742	82.9534	50.3884	38.7805	25.3912	74.8169	81.5677	42.8853	62.5619	68.5268	42.8643	79.237	49.854	96.1116
Med29	1.4307	2.69578	0.00345088	10.8235	18.1187	18.323	24.7058	0.288941	49.7544	32.7071	25.1724	42.8596	49.5075	23.8769	54.2917	53.3568	43.4497	49.7471	52.1631	67.8843	72.6198
Fscn1	1.43125	2.6968	0.0126277	30.7841	0.550418	16.6987	8.06814	20.6449	42.6781	65.2601	59.6791	124.034	39.1716	40.0118	8.45642	43.268	25.5809	53.7659	45.5955	29.7572	35.3358
Rsl1d1	1.43125	2.69681	0.0357745	8.82677	0	0	41.7977	39.5049	43.4711	44.8091	40.7152	35.2566	46.1705	37.164	47.5209	54.098	50.9427	84.8125	48.5586	58.408	47.9449
Dazap2	1.43515	2.70409	0.0362346	0	19.9742	0.459078	52.3053	48.4457	69.0723	42.2288	34.5671	43.3244	47.0998	77.3099	79.8353	81.3018	120.611	79.2429	83.9037	62.2389	79.4212
Cdk10	1.4361	2.70589	0.0201081	4.2281	0	0.973833	0.393921	0.34399	1.87448	2.48544	2.8693	8.46554	3.14849	2.0044	2.26644	5.0466	3.80351	6.22015	4.41742	2.32532	1.51014
Vbp1	1.44056	2.71426	0.00599269	12.1936	0.777608	12.9752	64.944	64.4087	45.6618	94.0782	76.2671	66.4868	81.0184	46.8401	153.022	84.0266	98.9998	76.4205	60.4327	150.216	122.325
Mkl2	1.44232	2.71757	0.0409766	0	0	0	4.52619	2.34678	2.6025	3.86722	3.58686	6.21817	2.89411	2.64621	2.21032	5.25331	3.56905	4.89621	4.14759	3.9335	3.52455
Csrp2	1.44458	2.72184	0.0196165	11.5779	0	48.2461	58.6636	39.1816	144.551	67.7974	65.5762	35.3949	143.542	73.8859	26.9201	153.601	119.118	136.897	170.55	37.7149	89.1362
Emc2	1.44576	2.72407	0.00878848	13.2246	0	2.01994	47.6628	42.8106	34.7767	69.8118	66.6795	34.4773	56.8892	34.2263	84.0101	56.1801	61.1859	59.8924	45.2204	94.3206	80.5929
Psma5	1.4495	2.73113	0.0113714	11.8078	0.627502	16.499	66.3115	98.6275	82.8559	131.253	107.509	118.262	114.755	69.6597	140.166	59.5853	63.1184	120.726	48.6273	155.733	254.007
Smpd1	1.44959	2.73131	0.0483893	1.03873	0	0	8.97593	17.636	14.4254	7.74704	10.8967	31.2604	12.9406	14.728	5.25095	19.2882	26.1637	13.4859	20.0796	12.4631	11.0778
Glo1	1.45302	2.73781	0.0130404	35.8267	19.2774	18.1951	59.5812	0.191283	45.4463	85.4588	50.7027	51.2016	52.1034	41.6113	130.325	71.8818	136.602	124.434	66.1083	158.384	75.6821
Tmem128	1.45411	2.73988	0.012677	2.14908	0	4.38888	16.5074	4.99767	18.0815	12.2822	12.0996	9.90261	25.0434	20.3864	13.2907	8.45626	11.8488	9.5495	8.39268	18.5081	41.3615
Capns1	1.45815	2.74755	1.34424e-06	41.2814	30.1186	14.8906	42.6654	16.4371	89.7866	71.7977	58.72	92.0862	90.377	37.9943	74.6786	133.706	124.953	118.491	145.688	78.7436	83.9678
Gm14418	1.45992	2.75094	0.040085	5.32502	0	3.77756	6.48262	0	8.70345	9.1299	10.1184	4.49841	9.47447	0.85677	25.3833	7.75533	8.85243	10.6983	5.52025	16.5823	9.81868
Ak6	1.46152	2.75399	0.00557217	18.777	0	3.63283	1.42868	10.961	14.0824	23.3404	23.0429	13.1584	17.5526	10.0075	24.7904	20.8699	26.0127	28.1745	24.7984	26.425	28.4608
Spcs2	1.46154	2.75402	0.0091414	11.2913	18.8527	5.5607	0.401667	37.443	28.4153	44.8784	42.5855	45.052	32.4036	24.278	21.3982	64.0633	64.1729	58.016	58.4682	57.2738	96.3358
Med21	1.46193	2.75477	0.00254338	14.7583	8.94105	8.80392	0.160416	12.2922	26.03	30.7438	27.4589	13.5299	33.0796	14.6183	36.9696	33.5418	34.6333	33.4266	25.3593	39.5819	47.3336
Sdhaf1	1.46434	2.75937	0.00554148	4.17619	3.66194	1.00997	0	0.297296	6.48013	5.54915	4.13303	3.90876	7.25627	5.45941	3.99012	6.08217	4.55826	8.44298	7.41318	7.05618	5.22059
Trappc5	1.46481	2.76027	0.021161	6.46816	0	3.88952	0	1.56804	7.75799	7.82284	8.99644	9.66622	8.63858	4.85189	3.31623	9.48719	5.2399	11.3316	9.97975	6.41592	9.30135
Timmdc1	1.46569	2.76195	0.000847903	16.5151	13.9394	10.8074	51.3192	8.29895	37.3843	113.179	95.3747	45.7433	28.358	12.3091	54.3753	74.8384	92.0064	77.8863	83.0853	44.381	58.8619
Zbtb45	1.46638	2.76327	0.0138468	0.6175	0.787582	0	3.89292	0.0879176	2.10797	4.12901	2.93337	7.52828	2.96128	1.92496	2.31704	3.54996	1.19245	4.44742	2.58686	3.38096	3.23245
Commd10	1.46646	2.76342	0.00377792	18.3193	0	5.90713	2.17224	21.8144	31.3545	26.5549	22.4152	18.5451	26.9691	28.9724	43.859	24.6376	34.3975	44.0856	21.9945	35.3338	25.1127
Arl1	1.46683	2.76415	0.0106675	23.4106	0	5.66163	84.9268	24.9984	95.8097	66.9806	72.1125	49.0902	92.8193	76.363	56.5798	80.0786	85.226	59.3464	82.2037	83.2723	94.1404
Actr10	1.46704	2.76454	0.000104917	6.24819	0.412198	6.25268	20.515	11.5034	21.1289	33.2463	39.5751	29.6592	28.5712	19.9544	20.0765	23.8313	25.5065	25.4408	23.2686	29.5838	28.0784
Arl4c	1.46731	2.76507	0.0408824	0	0	1.06845	11.5252	10.1766	14.5921	15.9882	18.8635	15.268	15.1993	17.755	9.11111	7.2205	9.22046	8.8222	8.97397	14.0926	7.95146
Pigx	1.46887	2.76805	0.00773308	2.89577	9.00258	5.60251	0	17.6254	17.524	21.7834	24.6462	19.8063	18.4908	27.2997	12.3749	25.8869	24.617	20.9248	25.2132	20.4381	46.1545
Glipr2	1.4692	2.76868	0.0276014	4.85572	0	11.9237	60.1685	38.4492	142.113	40.7297	37.8528	34.2069	95.9479	75.8349	26.1622	71.291	71.8788	61.5909	83.7807	26.4584	70.3894
Gcsh	1.47114	2.77241	6.36136e-09	32.9281	7.87457	10.6178	30.0647	33.755	72.5537	86.9426	55.1821	52.3143	96.8057	37.9136	71.1591	66.1293	61.5139	99.0239	60.3214	85.4965	87.7286
Dcun1d3	1.4725	2.77502	0.0326878	0	0	0	4.3983	1.51113	4.2545	3.75321	4.63924	3.62973	3.98799	3.7689	2.48909	2.5678	2.78477	1.92783	2.04889	3.66038	2.92828
Nme3	1.47287	2.77574	0.0203906	12.8599	0	28.7081	0	18.5912	63.2405	43.7581	31.328	23.9304	62.2896	43.2719	20.8276	44.1308	32.1426	56.2474	40.8791	33.0051	37.5621
Ccdc136	1.4753	2.78041	0.0180295	9.79727	4.20776	4.83546	0.521592	0.0854022	8.56293	13.6781	13.2974	32.5337	12.7569	6.81603	11.3788	14.6212	7.504	18.645	11.5421	18.1146	7.63902
Htt	1.47627	2.78228	0.0397548	0	0	0	1.04066	0.348354	0.748299	0.49245	0.814158	2.11387	0.64323	0.909275	0.554393	0.905111	0.50017	0.68552	0.762886	0.591547	0.349078
Hdac1	1.4769	2.7835	0.0424375	0	0	0.729993	18.5374	11.6036	15.3783	12.5501	10.1568	15.5748	13.6888	14.7216	17.7759	16.1962	14.6359	48.4384	11.7879	23.1765	13.9733
Zcrb1	1.48019	2.78986	0.0102183	7.89318	25.8872	7.09017	0	9.03058	50.4782	39.8743	40.8435	28.4144	45.4936	28.9146	37.8446	28.1988	26.272	31.096	30.9248	52.0919	35.0857
Azin1	1.48097	2.79135	0.0381372	0	4.92223	0	22.0398	10.7517	16.7458	29.3285	31.3808	20.7065	22.3858	16.9498	27.2806	17.8772	15.0278	17.9504	13.5382	30.589	26.5342
Sar1a	1.48104	2.7915	0.000238709	11.6161	43.8117	6.42111	12.3375	19.988	82.6037	61.1139	53.8671	48.4591	71.5528	64.5795	33.4858	75.404	77.1596	59.1298	88.7946	48.3819	75.8467
Calm1	1.48233	2.794	1.08248e-09	197.733	59.2849	74.5848	287.264	190.03	411.173	579.211	553.189	404.512	491.893	286.574	480.601	461.955	351.751	607.291	461.156	742.624	579.207
Tom1l1	1.48277	2.79485	0.0346016	0.111828	0	0.540893	0.802245	7.16479	4.85864	2.876	2.74468	2.25438	4.22032	7.65812	7.41316	4.29453	7.88692	7.12162	2.97761	7.60575	4.61324
Zfp622	1.48297	2.79523	0.0473365	0	11.2377	0.897191	18.3476	0	20.2438	17.9688	23.0081	23.5937	22.8188	21.0779	13.2115	17.2754	17.9881	18.8677	23.4439	12.8539	19.4925
Apoa2	1.48645	2.80199	0.0222939	14.5233	0	15.6103	0	1.37852	30.5483	20.7505	19.1643	10.224	19.8514	12.1705	8.40984	36.7371	36.1752	27.8325	20.2806	16.1522	12.1036
Gm4724	1.48775	2.8045	0.00972214	4.28174	5.98619	2.54892	3.86644	6.04931	8.38156	1.5247	19.0361	7.30372	13.3914	4.27257	37.8314	7.64971	12.859	14.5452	8.91018	40.7444	24.704
Ywhah	1.48838	2.80573	8.63003e-06	62.1474	31.7358	12.4306	46.0161	55.1857	113.545	200.208	208.84	213.091	142.489	59.2763	66.9194	110.784	74.2085	105.126	124.17	131.979	159.523
Pole3	1.48855	2.80606	0.0226635	8.92046	20.7232	6.57471	0.277032	0.181438	41.5253	28.4038	20.1789	16.148	30.8221	21.657	23.7316	28.1324	37.3414	35.3443	25.4261	24.6388	25.6879
Rbm8a2	1.48876	2.80648	0.0170695	0.647652	0	0.626514	6.33571	1.38316	5.42675	5.99626	4.6149	2.61124	4.32122	8.01068	2.7002	10.872	2.93638	13.0117	4.41466	3.32442	5.00953
2410002F23Rik	1.48886	2.80667	0.0356465	1.49036	0	2.24266	0	4.3853	5.19042	5.02534	7.47309	15.9283	4.9374	0.749346	2.14024	6.28315	3.54539	5.93194	5.85546	4.33502	3.92021
Usp16	1.49337	2.81546	0.012351	0.0916605	0	0.0886689	1.3749	3.17123	5.40468	2.68734	2.97539	2.45494	3.30631	2.35042	3.30562	2.57151	2.0548	2.34533	2.14774	3.52872	1.97657
Ddah1	1.49493	2.8185	4.44894e-07	22.1916	24.7659	17.4685	66.4042	49.4378	88.2465	199.64	147.104	103.383	114.451	52.1137	124.677	104.564	84.5025	61.1115	112.06	153.332	130.446
Ubc	1.49737	2.82328	0.0418868	10.7833	0	12.7494	149.833	218.011	252.658	179.645	213.674	306.752	202.29	181.902	88.105	322.981	284.438	247.414	291.143	171.819	160.286
Pea15a	1.49769	2.82389	0.0178072	38.8279	0	14.5466	39.5206	38.0582	25.1443	45.5996	42.1138	149.762	61.5373	27.151	86.7425	99.6098	159.873	112.005	88.4455	114.399	38.7184
Sin3b	1.50461	2.83748	4.93524e-07	5.18474	1.2399	5.69945	12.6032	5.18408	15.7611	19.6375	19.4051	21.0738	12.9971	17.4542	14.1488	19.9434	23.1211	26.8898	18.5994	18.1455	16.1298
Ufm1	1.50853	2.84521	9.96923e-09	4.94511	5.84341	6.19069	5.881	5.28052	23.9225	22.9669	17.6184	9.04748	23.8361	16.0153	16.8273	15.6193	16.9619	15.8784	17.0708	22.2105	27.4432
Wdr46	1.51009	2.84828	0.0209302	4.61313	0	3.08947	0.231427	0.303139	4.73538	4.19803	3.09046	7.15363	6.14109	2.4622	6.58365	4.73289	2.77084	16.9488	3.4015	7.1038	2.82795
Fdft1	1.51138	2.85083	0.0037746	23.9364	10.4341	26.6724	0.59281	35.0721	57.6403	90.547	98.3545	97.1188	65.8286	68.5547	43.3292	52.3958	27.5509	80.8578	49.8904	61.7442	67.5388
Sumo3	1.51294	2.8539	0.0202706	37.8242	0	17.528	8.12415	1.35438	58.6913	36.3474	30.8432	45.8548	53.5054	48.0344	30.6896	35.0001	48.0926	49.1525	43.1799	47.0849	28.1365
Cs	1.51484	2.85767	0.0109423	12.8697	0	4.4463	75.9389	49.2115	73.2223	75.4953	94.8579	84.8926	101.713	69.0531	68.2842	68.4202	99.6419	87.8128	60.7026	90.1254	87.9105
Mrto4	1.51826	2.86446	0.0123112	7.9653	0	5.779	0.216448	13.4671	13.5956	14.5103	14.1894	15.9619	14.878	7.309	17.9191	27.1699	18.4748	43.2151	21.2089	21.8911	10.2685
Gdpd1	1.51891	2.86575	0.0201838	1.11287	0	2.87081	10.161	31.6895	10.2459	47.5106	51.9848	54.5911	28.8502	13.3173	14.5381	25.6766	23.7332	22.6396	23.3896	21.136	31.0409
Gskip	1.52017	2.86826	0.0248852	0	0	0.301973	9.97554	16.8	15.9844	17.3408	20.019	9.88889	14.4493	12.1482	15.4874	15.577	15.1752	13.9038	18.4189	21.8718	19.9748
Gm42547	1.52059	2.86908	0.0150173	0	0	0	0	1.65673	1.34534	2.11243	1.08386	1.18275	1.0466	0.688315	1.14151	1.46909	1.89651	1.08111	1.89545	1.17116	2.08568
Taf12	1.52154	2.87096	0.0370262	5.79423	0	0	0	8.43295	8.25824	10.3759	8.15551	6.18028	7.69618	4.72605	12.4366	7.40235	8.64866	13.6259	7.67974	10.7401	10.6134
Sdhaf3	1.52217	2.87222	0.0020223	0.17008	0.162695	0.164529	2.55119	4.0682	5.06709	4.899	4.03974	4.65322	5.49668	3.07857	7.44556	4.41956	3.42721	4.0295	2.82588	6.28579	4.18585
Osbp	1.52323	2.87434	0.0339265	0.189288	0	0	10.2462	2.99147	10.8675	7.20476	8.84204	7.6863	9.27481	11.9347	4.49833	5.39747	5.2446	4.16167	5.88682	6.07262	9.49461
Hdgf	1.52382	2.87551	0.00336222	25.6378	0.288524	9.33687	44.0628	55.0111	94.0724	71.3651	70.6858	53.2475	99.9941	91.7206	62.3104	81.7754	77.7964	140.346	75.8784	69.5156	48.7105
Fabp3	1.52548	2.87883	0.00905893	288.502	113.814	190.471	341.971	199.683	1721.71	769.046	596.883	131.299	1429.2	418.021	179.765	536.797	560.926	234.29	965.555	169.437	1885.53
Gm10184	1.52635	2.88056	0.000168208	6.70365	2.13752	3.02627	4.66339	3.436	10.402	7.81565	17.6917	8.62325	9.41145	11.5948	18.0737	18.9097	20.8252	16.8562	4.75988	8.14371	14.6652
Frs2	1.5277	2.88326	0.0223371	0.610038	5.5437	0.147532	0	4.95074	8.94525	6.11867	5.55434	5.92934	9.15807	9.79987	5.59543	11.7136	7.99019	4.76945	12.1175	7.71093	8.07879
Psmd14	1.52802	2.88389	0.0167376	3.38019	0	6.24248	11.4231	62.7389	30.2303	67.8066	63.4991	42.4782	42.1589	38.2862	69.1185	37.381	36.9976	58.009	32.7938	77.7624	78.3644
Eml3	1.53013	2.88812	0.040611	0	0	0.265193	0	4.80084	6.29563	2.25611	1.73637	3.15798	3.25809	2.15026	1.37154	5.73669	2.48584	5.14394	5.48918	2.53291	3.6626
Snx12	1.53209	2.89204	0.00132493	4.98865	0	1.98711	17.9897	11.5314	30.9633	18.4145	19.0514	15.719	26.5546	24.168	22.6951	18.7597	26.2398	18.243	21.5655	18.0002	19.9468
Cetn3	1.53235	2.89257	2.86573e-05	48.5759	29.8713	25.1734	148.782	107.817	190.051	263.239	256.852	92.6793	238.195	110.169	338.322	167.555	225.481	232.964	126.385	332.604	371.257
Tmem70	1.53259	2.89305	0.020688	0	0.455456	0	15.8365	23.7943	20.5388	25.2249	27.1417	21.1166	29.187	16.8057	20.645	24.9636	25.9046	19.5828	21.9072	30.1833	31.3598
A730017C20Rik	1.53944	2.90681	0.0386703	1.45858	0	1.72452	0	7.9606	8.14773	8.25256	8.59688	11.8082	13.8206	2.54235	2.19596	9.05609	3.51062	7.8942	9.32089	1.95492	9.49661
Max	1.5413	2.91057	0.00668248	2.16099	0	5.01711	4.50989	17.7221	29.6422	18.8959	16.4249	29.1257	26.0433	30.2493	12.4333	11.9265	9.57996	16.7109	10.127	13.0891	17.8294
Pfkl	1.5415	2.91097	0.0369994	4.73206	0	2.09807	0.128588	4.71615	5.93533	3.95521	5.46368	13.2871	5.59104	5.23439	2.75384	23.8491	2.23485	5.94188	18.6898	5.06038	2.63424
Cyb5r4	1.5437	2.91541	0.0173489	1.4151	0	3.85786	0	5.27506	6.74709	9.13147	9.57419	5.70549	9.57589	9.00384	7.34803	6.33077	5.18457	7.41237	5.097	6.86757	6.81468
Rbm33	1.54794	2.92399	0.000380294	0.76245	1.45868	0.335257	3.79717	0.325665	3.39867	4.59911	5.10364	5.26985	3.54078	4.60029	2.91873	5.499	3.89332	2.8902	5.55152	3.57568	4.53277
Serinc3	1.549	2.92614	0.0413992	4.96466	0	0.218301	45.1822	18.8922	46.7118	19.1521	34.3041	26.7757	48.511	79.5158	28.79	35.7546	47.1783	19.8032	37.7829	28.843	38.1896
Cyfip2	1.55506	2.93846	0.00729696	3.65997	0.116701	0.354051	11.4573	7.60798	8.2158	22.2767	24.8238	28.8805	13.7616	9.31152	9.23181	10.9413	9.92558	8.92546	10.9147	12.4306	11.1236
Zfand2a	1.55567	2.93969	0.0444132	1.27173	0	0	0	6.30106	5.13066	4.31723	5.03436	10.9141	8.06091	6.29193	3.12825	3.0999	1.08911	3.61555	3.08821	4.89588	4.65009
Anapc15	1.55658	2.94157	0.00914197	2.18277	0	0.97455	0.109503	0	1.459	3.02272	3.3234	3.04636	2.20556	1.31699	1.89009	2.35527	1.6494	1.84578	2.00289	1.8961	1.53486
Eif3m	1.55755	2.94354	0.00215101	10.7065	0	10.3571	49.532	22.2937	34.8876	62.9862	51.39	34.5915	41.7171	37.4469	82.6496	56.9346	64.807	76.0969	52.2406	77.4548	77.0106
Tspan12	1.55874	2.94596	0.0324592	2.87893	0	0	7.16886	14.0854	4.14231	12.3849	9.5318	17.6372	14.843	3.00031	34.1537	11.9165	10.6795	17.0641	7.58199	39.7653	15.643
Cpsf2	1.56068	2.94994	0.0489958	0	5.45861	0	0	7.66033	9.30993	10.6504	10.8431	10.7524	11.2182	10.1322	8.76877	7.57343	6.61177	12.0826	6.35553	9.08026	8.90413
Tm2d2	1.56121	2.95101	0.0116613	12.5031	0	6.97788	0.313621	33.275	28.952	40.3178	27.0321	48.3331	31.0828	19.4398	19.8487	32.9538	41.6676	48.58	30.2184	49.3682	45.8753
Cstb	1.56146	2.95152	0.0218035	21.7001	2.76771	44.7827	296.253	452.934	550.422	414.469	322.997	127.488	527.565	418.1	796.158	259.152	653.719	295.307	320.179	513.867	1247.5
Npm3	1.56433	2.9574	0.0293135	0	4.88838	4.9435	0	0	5.89053	3.00402	3.46798	8.19951	5.4798	5.06546	8.82672	9.73692	5.8843	19.2331	9.6415	4.68415	7.87129
Mdh1	1.56479	2.95834	0.00981998	7.0891	0.322918	22.8591	125.93	88.5321	83.2862	183.706	160.362	177.521	114.589	69.5563	138.209	153.315	207.982	169.425	128.068	205.162	183.807
Scp2	1.56646	2.96178	0.000458879	18.9357	0	11.8101	13.9743	24.7962	40.594	47.1609	35.7047	30.2801	36.8843	31.4187	54.3281	42.6273	56.7955	55.8651	43.0953	61.6438	59.2755
Brcc3	1.56647	2.9618	0.0155913	2.52705	0	0.744	0	4.88067	3.06876	4.40805	5.13235	4.01852	3.55085	2.55224	9.64256	5.73533	6.17146	6.643	4.93826	7.19068	7.80315
Rnaset2b	1.56667	2.96221	0.041553	0	0	3.28092	53.9708	23.9029	58.4163	30.0055	29.0007	29.0095	39.5306	45.4291	22.2004	51.2412	80.7302	56.7617	55.4848	47.7885	77.8271
Plekhb2	1.567	2.96288	0.0238347	0	1.76434	0	5.09458	8.89766	12.5591	8.37089	12.026	10.2173	9.32022	14.6962	5.33766	7.83412	12.9263	5.18206	9.24443	6.65512	10.7571
Xkr8	1.56739	2.96369	0.0286526	0	0	0	0	1.71676	1.74627	0.516839	0.79555	1.96777	1.46657	1.45504	0.544611	1.47882	1.26548	1.52358	1.79794	0.928401	1.93127
Pkia	1.56857	2.9661	0.00575508	16.0689	5.12373	1.57698	18.5293	31.7314	19.7304	93.792	105.466	57.276	60.2109	34.4956	40.4882	25.7591	7.56703	18.1854	26.3414	62.6388	51.6927
Adh5	1.56891	2.96681	0.00135498	8.65277	0.153278	7.44032	21.4228	2.80611	22.2779	22.8301	19.9177	16.6127	22.2845	23.4448	28.4928	27.4145	33.5397	44.8569	24.9508	26.1143	23.5113
Arfrp1	1.57451	2.97835	0.0465467	3.41007	0	5.82136	0	0	5.72712	7.22234	7.94077	11.3226	6.31547	4.53857	5.43603	9.08714	7.17464	8.09806	10.1694	6.53825	4.23153
Gm2004	1.57488	2.9791	0.022677	0.988658	0.945727	4.30375	1.93432	0	5.98294	4.83098	1.95688	1.8507	4.84427	2.68431	17.0029	7.04781	2.86379	4.59092	2.63246	11.0377	9.03757
Eef1d	1.57514	2.97963	0.013403	4.55542	0	3.26952	28.2716	3.26385	19.2904	17.3844	10.5873	18.7476	20.9881	16.0479	16.8788	35.3802	31.98	62.8616	31.0829	21.7614	11.1597
Zfr	1.57625	2.98194	0.000228112	3.07862	7.43246	1.55998	28.4915	7.88983	22.9754	32.4998	32.7314	32.7201	37.9336	39.4057	26.0682	24.0366	27.9162	22.6733	22.4216	35.4431	35.6334
Pttg1	1.57633	2.9821	0.000974066	5.63263	16.1641	4.19138	12.7158	5.552	19.766	22.509	13.7216	13.4762	17.7068	7.31981	49.4963	37.7619	55.659	58.963	30.2725	52.376	44.4819
Mef2c	1.57691	2.98331	0.0164289	0.0551421	0.158243	0.0533424	0.287697	0.0706586	0.136901	0.226903	0.218289	0.46053	0.356418	0.415879	0.574748	0.697417	0.541683	0.135867	0.211428	1.30201	0.271421
Eef2kmt	1.57878	2.98717	0.0143221	0	0	0	3.20014	4.05204	4.56838	1.85086	1.55398	3.48573	2.25084	4.5396	5.38725	6.77026	8.48693	8.61823	6.2714	5.37328	4.0638
Chst11	1.57907	2.98777	0.0460495	0	0.149978	1.82003	0	0	0.87582	0.564511	1.36546	3.47677	1.11148	1.08788	1.14393	2.99249	1.81662	1.30752	1.90366	1.3279	0.918733
Eno3	1.58419	2.99839	0.0360221	4.48478	0	0	0.649966	0	1.39179	1.28155	1.18358	5.88381	2.28579	2.85625	1.45429	4.69817	3.38891	7.46127	3.18438	3.96464	1.98558
Gm10131	1.58475	2.99957	0.001941	60.0469	166.687	17.0844	343.234	80.9666	288.656	518.999	540.663	362.133	234.444	88.0878	850.202	409.914	319.695	820.096	355.382	818.602	343.306
Ubn2	1.59356	3.01793	3.75225e-05	0.687167	0.0386664	0.782047	1.1072	0.759673	2.37088	2.3702	2.62425	4.21404	1.95531	2.17059	1.59257	2.99306	1.42541	2.23709	2.35923	1.98149	1.25063
Rnaset2a	1.59408	3.01903	0.0377627	0	0	6.65827	108.181	44.9804	118.336	60.5389	58.3088	52.3302	79.3619	87.6251	45.1967	104.463	163.833	118.975	112.747	95.0382	156.651
Tmtc2	1.59721	3.02558	0.0408523	0	0	0	0	0.856459	0.172854	0.401087	0.440984	1.86071	0.603896	0.672122	0.580548	0.461098	0.589238	1.07679	0.355935	1.02925	0.704983
Zdhhc18	1.59852	3.02833	0.0384602	2.09314	0	0	0	1.51299	1.94874	2.07043	1.40225	8.02189	1.30928	1.74864	0.402772	2.44368	2.8389	3.90617	2.36651	2.1075	0.981225
Usf2	1.59891	3.02915	0.00791394	0.65376	0	5.05938	5.75591	11.4489	18.767	8.23854	7.24644	14.9679	12.4725	17.7503	7.76814	26.9103	20.7485	18.5245	28.0607	13.9264	4.82692
Bag6	1.59908	3.0295	0.00448649	3.34632	0	1.21391	13.8217	3.27552	15.2312	11.1162	11.9223	23.4502	8.98318	7.57135	7.1211	21.2577	12.6783	18.9744	18.6519	12.0238	5.84993
Dbn1	1.6015	3.03458	0.0108793	7.10294	0.367271	0.928529	15.9002	4.09984	9.11511	25.9692	37.0855	54.8434	14.97	9.55574	3.96183	14.2147	11.6533	16.8463	14.5986	9.95249	8.81929
Glcci1	1.60163	3.03485	0.0309464	0.111728	0	1.08081	4.88199	0.763555	8.70298	2.24125	3.27296	4.3438	7.71086	9.20167	1.37416	3.39141	0.956833	2.18115	3.7603	2.26533	4.1115
Nfs1	1.60281	3.03735	0.0249409	0	4.13088	0	5.9456	0	8.41323	4.44241	4.1788	8.01465	6.25281	5.93483	6.55158	7.83403	10.4543	9.50351	6.49022	7.63512	6.01693
Rnf40	1.6037	3.03921	0.035269	0	0	1.93873	0	4.87277	5.02351	3.96479	3.53965	7.45882	3.56798	3.20906	2.57098	7.62201	6.25184	6.80813	8.6695	2.65096	2.6017
Ppp2r2c	1.60407	3.03999	0.0470742	0.194732	0	3.57915	11.5569	1.24764	9.6088	20.0324	23.4347	28.2086	13.8455	7.5783	5.19604	4.34366	0.882892	3.76466	3.48436	14.3938	7.12039
Snrnp40	1.60493	3.04181	1.1609e-05	2.60815	0	1.68202	4.39416	5.66294	9.91524	13.1917	11.7014	10.5157	11.1028	5.50776	7.74769	9.44626	6.67896	18.002	9.07431	10.3197	6.67366
Cfap69	1.60576	3.04357	0.0489958	1.31546	0	0	0	0	0.272157	0.733002	0.867909	1.6732	0.548558	0.264564	0.63985	1.48729	0.773128	0.872635	1.19089	1.37859	0.385415
Tpm3-rs7	1.6075	3.04723	0.0219593	15.6359	3.54243	8.35887	3.7569	42.5319	49.2902	2.96301	66.7839	27.1363	2.23063	66.0382	44.9464	81.0899	58.7652	29.0115	81.1627	55.2313	73.7806
Cttn	1.6091	3.05062	0.0210033	0	27.0905	1.59976	22.9186	1.8542	45.548	39.9789	41.5708	54.0554	44.7393	50.5756	16.4182	39.4549	36.7603	34.7526	42.4482	26.6863	36.824
Pard6a	1.6107	3.054	0.0276189	6.02538	0	5.82872	0	0	7.13961	8.17063	9.54097	24.6089	8.79421	7.10565	4.68166	8.1875	5.10494	7.9941	7.35085	6.74802	7.44664
Btbd10	1.61246	3.05773	0.034496	0	0	0	4.18915	7.01856	3.98683	8.60556	13.3645	11.0992	8.31613	5.31767	6.25915	4.67176	4.40229	4.8698	2.95926	9.7764	9.17355
Timm17a	1.61304	3.05895	0.0201633	0	5.56611	0.21241	9.0217	20.9616	19.8296	20.3859	15.9938	14.9236	20.0299	12.1553	40.349	16.6122	30.0043	21.0583	20.6267	33.3056	47.8126
Samm50	1.61383	3.06064	0.037255	13.9851	0	0	0	23.2301	21.0575	21.3137	28.2963	39.8281	24.1916	26.5641	11.6614	20.4869	23.8754	42.8032	23.0597	15.6866	18.5752
Slc25a53	1.61467	3.06241	0.0457072	0.652939	0	0	0	0	0.270175	0.279871	0.516953	0.720817	0.272281	0.262637	0.226853	0.675665	0.137053	0.536268	0.208627	0.642381	0.280579
Nudt21	1.6159	3.06503	5.30813e-08	7.77473	2.01422	2.50699	11.1973	10.931	17.3419	24.0773	25.6479	21.2709	26.4436	24.7251	17.7942	19.4057	19.1752	37.3306	17.4237	23.7369	23.5004
Hspa12b	1.61648	3.06626	0.00944253	0.235158	0.224947	0	0.306727	0.502216	1.31361	0.725734	0.558547	1.28674	1.32385	0.922248	1.02945	1.35191	0.592322	0.80227	1.00184	0.543184	1.21262
Eya3	1.61799	3.06948	0.0240967	0	0	0.742231	0	3.53944	3.76219	2.76258	1.82243	1.3258	3.1676	4.76828	1.88737	3.38765	2.62837	4.36273	3.46491	2.24491	3.66878
Gnao1	1.6203	3.0744	0.0422339	1.33281	11.5494	0.682573	0	1.97574	9.82954	17.5821	25.822	34.7031	16.968	10.7852	3.69361	11.286	2.72517	7.65266	10.7884	9.13519	10.5664
Nckap5l	1.6222	3.07845	0.0291887	0	0	0.167588	2.03371	0	1.23656	1.24752	1.37162	3.59222	1.48099	0.783952	0.794513	2.15127	1.26546	1.37908	2.43559	0.933722	0.487278
Thyn1	1.62265	3.0794	0.00180187	18.1752	0.294678	6.25801	43.9981	12.3685	50.5729	56.7253	55.3646	26.1714	68.8554	21.2818	84.9596	33.2237	45.237	56.0514	31.0381	56.2927	96.1053
Cdkn2d	1.6245	3.08335	0.0147267	29.1789	0	2.13031	0.35905	22.81	32.8041	38.5122	35.7425	75.946	27.7794	21.7575	23.183	48.3619	29.8146	36.7302	47.6129	25.7163	34.3254
Cpsf3l	1.62458	3.08352	0.0209823	0	0	3.82649	0	5.67208	6.48858	7.7024	3.80287	13.1005	5.83222	8.18275	4.29963	8.77131	5.83573	10.4961	7.10186	6.7439	4.17221
Aamp	1.6269	3.08848	0.0193124	10.7756	0	5.81799	0	14.45	20.9199	19.0766	20.0388	51.8172	14.003	15.271	9.76875	22.5318	19.0624	34.3399	18.6296	25.469	16.1528
Orc3	1.62741	3.08957	0.00614196	0	3.54011	0	2.69205	0.668769	3.9314	4.24636	3.60621	3.52532	3.6801	5.32462	5.10359	7.39739	7.38563	9.03765	5.06344	4.78562	3.26957
Spopl	1.63158	3.09852	0.0122852	0.590069	0.725717	0	1.70423	2.91642	10.0716	1.60425	3.93763	1.9421	1.96851	3.02619	1.89781	1.78336	2.6753	9.76188	1.84947	2.33654	9.721
Capza2	1.63193	3.09928	0.0103858	7.06194	0	1.13857	22.5482	31.7347	25.8424	44.3452	40.8854	32.6249	36.2589	34.9302	54.193	25.7801	36.3167	31.9841	23.7551	63.8136	63.2445
Stx12	1.63292	3.1014	0.000714185	10.3291	2.08012	17.6175	1.95	22.2916	34.4171	58.5814	54.878	46.6554	49.9877	44.691	35.1314	24.3776	26.428	22.4107	28.8926	37.1138	52.1163
Med9	1.63413	3.104	0.00130245	9.92932	6.47601	4.36602	1.47173	0.385555	23.9512	16.4824	12.5067	12.088	14.8686	13.2072	7.43272	22.1066	21.0313	27.4593	22.4005	12.626	12.483
Fbxo6	1.63498	3.10583	0.029398	7.06754	0	0	2.04856	22.9761	52.1523	14.9449	9.01513	10.5161	25.9519	27.1253	7.69392	17.3358	22.2523	17.3396	22.5821	10.0772	31.1987
Ergic3	1.63498	3.10583	0.00419071	11.4397	0	11.4616	70.6098	22.8607	82.9219	57.7904	54.6666	90.1285	74.1977	39.6878	34.6638	124.11	92.0009	88.2774	128.977	59.3496	46.5409
Fbl	1.63659	3.1093	0.00535976	5.7647	8.8624	4.18242	0.805624	0.175877	12.8425	13.6608	14.8333	17.0168	20.6051	14.3475	10.6008	20.1212	8.6603	40.2704	13.2005	14.9009	9.45837
Cpne8	1.6366	3.10933	0.0279851	0	0	0.201315	0	2.31111	1.29167	1.07042	1.48289	2.15758	0.997999	0.627814	3.6441	2.20136	4.87492	1.61718	1.5072	3.09784	1.1219
Gfod2	1.63759	3.11145	0.00664032	0	2.15867	0.181917	2.45289	4.57847	5.83606	6.86768	7.59336	21.7715	7.44996	5.16263	4.62585	4.06499	2.65259	4.17022	5.48797	6.46747	4.40785
Ogfr	1.64091	3.11863	0.023483	0.335875	0.321291	0	20.1525	19.3674	26.3714	19.3492	24.9968	59.7782	25.9817	23.609	11.6928	27.8825	17.597	25.4003	23.0377	28.1884	13.4622
Vps41	1.64174	3.12043	0.0112021	9.76404	0.259446	3.93557	23.1718	0	15.2349	26.7852	26.1978	28.6661	22.4508	12.3551	26.517	26.1953	28.283	27.0396	26.1139	33.2039	20.5974
Ap3s2	1.64297	3.12309	0.00540545	3.96225	0	1.56156	3.63684	0.125363	4.32649	6.79339	7.08739	16.271	5.84422	4.4714	3.76277	6.44552	5.13795	8.39987	6.15815	4.5573	3.3021
Taf15	1.64976	3.13781	0.0198008	0.890605	0	2.29743	0	0	1.75046	2.44315	3.76064	2.99232	1.91885	3.13455	2.47542	2.25281	2.31805	1.74427	2.59271	0.990492	0.834999
Cinp	1.64985	3.13801	0.0376866	11.9584	10.6221	0	0	0	17.3629	17.574	11.8348	20.2944	19.2347	11.0805	26.086	13.6514	10.7575	22.2606	13.0094	23.6763	26.5279
Tbc1d20	1.64988	3.13807	0.00948667	0	0	3.81857	5.41976	9.76136	16.0543	11.0068	11.3497	10.7698	16.7209	22.1873	8.87842	14.2371	11.4604	9.05676	16.0646	8.63807	9.00887
Lrrc2	1.65187	3.1424	0.0431626	1.61456	0	0	0	0	1.7895	1.30501	1.46092	0.797103	0.721378	1.6004	0.721227	0.63648	0.522873	1.53007	0.54045	0.710366	0.432502
Rgl2	1.65247	3.14372	0.0483099	0	0	1.99374	2.44387	0	2.1514	1.63833	1.63176	13.166	2.03144	2.76966	1.44515	3.53302	2.83162	5.3978	2.83368	2.30819	0.790496
Tm9sf2	1.65524	3.14976	0.0222852	0	7.73703	0.539605	5.82061	51.2254	39.2093	31.7041	39.9681	25.3013	44.1381	46.1085	18.3143	55.2213	66.5279	39.2236	55.5487	32.4264	86.3576
BC004004	1.6554	3.15012	0.00540248	4.75261	0	0.975225	6.01118	0.123029	6.52537	9.0374	6.72742	14.6409	7.11674	6.51708	4.26315	5.72942	7.87182	8.40729	6.6264	7.42947	11.5785
Gm2026	1.65765	3.15502	0.0158396	4.55634	6.81014	2.20381	4.82871	2.79759	4.94901	25.4866	11.9495	11.8096	6.1751	5.92774	43.8697	13.228	3.22779	15.7064	0.545939	45.8255	27.7003
Cct4	1.65891	3.15777	9.13594e-10	25.9906	8.87927	8.38076	40.2234	17.1807	48.9712	70.3436	87.5363	52.2168	62.4922	74.3008	58.0931	69.7283	70.2456	93.5177	68.1495	62.8405	69.7191
Mina	1.66081	3.16193	0.0243308	0	0.156697	0	2.02982	0	1.88095	1.51663	0.389083	0.99069	1.09297	0.395345	1.43422	2.26016	2.22809	3.47734	1.60511	1.26127	1.34385
Rbm18	1.66431	3.16963	0.00189925	1.78243	0	0.287376	8.3309	8.88218	12.0772	15.5093	15.4057	12.8758	13.627	9.00682	13.1287	11.6475	12.571	9.23406	11.9283	12.1228	14.6573
0610009B22Rik	1.6646	3.17025	0.0423858	1.73659	33.2236	0	0	70.8371	58.7432	115.227	92.8067	37.2589	70.7879	30.9096	131.41	47.3219	54.0209	81.6275	40.6908	135.938	165.259
Mettl9	1.66492	3.17097	0.000148507	16.3089	0	6.34912	17.2514	9.59951	23.6398	35.089	37.1621	27.3788	34.5023	23.2802	29.4784	53.328	33.5647	35.9622	41.9422	37.5692	28.4834
Ppp2r1a	1.66597	3.17327	0.000165018	30.5542	1.71926	18.38	11.889	13.0506	49.8807	61.8068	55.2932	137.313	52.6251	25.0965	26.3873	55.7369	44.5595	64.967	58.0837	39.0112	54.1034
Mrpl22	1.667	3.17553	0.0403059	0	0	0	46.6634	63.3867	77.3058	51.3421	52.4528	47.3171	75.3299	38.1074	114.352	49.5639	61.4095	91.5806	35.5628	124.691	119.466
Bend6	1.66729	3.17617	0.0403737	0	1.21153	3.67557	0	0	3.45885	6.38421	3.6099	7.14903	5.12308	1.60475	7.49821	2.44647	1.14846	1.96841	2.21225	8.84153	5.28416
Pbdc1	1.66735	3.17631	0.0270862	1.42105	0	7.9731	6.76543	0	9.87854	9.86757	8.77573	6.5889	11.9111	5.05867	23.2544	9.80344	12.4562	19.8772	8.62703	23.1594	17.1537
Ttc39a	1.66821	3.17819	0.0428359	0	0	1.53843	0	0	2.7419	1.45423	1.11922	1.06867	1.03162	1.54593	0.442031	0.853323	1.78035	0.602847	1.20449	0.770975	0.786941
Adam15	1.66994	3.18201	0.0444957	0	0	1.09133	3.49479	0	4.24504	1.08801	1.89803	8.56909	2.64627	3.74371	0.64673	3.82653	4.22688	2.61933	3.24418	1.4839	2.11542
Stard5	1.67032	3.18285	0.0122806	0	0	0	1.03506	2.57602	2.16717	2.20412	1.1309	1.69115	1.32367	1.34062	4.06944	2.73724	6.35623	4.72272	1.69037	3.29939	1.82281
Ncl	1.67047	3.18319	0.000133361	3.1471	2.4409	4.36088	20.9683	18.0562	36.5589	27.7373	31.0448	26.798	25.8217	32.9215	29.6817	32.3317	24.8307	82.4114	21.2345	41.4987	16.4676
Ccpg1os	1.67081	3.18392	0.0165652	5.04651	0	3.1383	2.11577	0	2.90851	6.48929	6.27862	4.46384	3.45729	0.761212	13.4506	9.28385	12.3481	13.8691	6.6034	13.8771	7.5196
Eif2s3x	1.67223	3.18706	0.0249899	0	0	2.41895	40.7699	22.9149	38.8714	42.0933	48.2345	30.9658	44.0327	42.3816	41.0855	41.6107	48.1547	43.4303	42.37	39.965	40.708
Msmo1	1.6723	3.18723	0.0461145	0.141041	0	0.136438	35.2296	10.3016	23.1546	27.4949	45.3368	28.1892	29.6724	22.8914	34.8115	17.6114	17.6208	22.6154	13.6999	47.7096	41.026
Scaper	1.67585	3.19509	0.0031367	0.478938	0.458141	3.39758	0	2.11388	4.75624	5.58384	5.68786	10.3907	5.42576	6.1647	4.92543	3.89144	4.06141	3.4192	3.77474	4.38415	3.89164
Dctn1	1.67754	3.19883	0.0438106	3.46144	0	0.257574	0	10.1219	6.56924	8.08038	11.5946	32.9346	10.0209	7.10887	3.69113	9.73548	3.4875	7.21667	10.6346	6.3212	6.08498
Top2b	1.6781	3.20007	0.0205264	0	0	0.791448	13.873	11.2991	14.0493	22.514	28.9331	13.4695	18.2813	13.9864	16.2025	16.2427	10.3382	17.3934	13.245	20.333	13.6794
Get4	1.67855	3.20106	0.000245447	4.634	0	6.89655	15.3433	7.00375	22.0141	20.3518	18.9089	37.5725	27.1282	21.83	8.84269	28.6898	22.6262	33.5106	34.2449	17.108	15.6241
Them4	1.67991	3.20408	8.6302e-05	4.52118	0	2.49921	3.2294	3.58638	7.7504	15.8356	13.466	10.6644	9.92063	5.58566	17.7726	6.43609	5.74824	5.59036	6.3746	11.3826	13.4232
Cpt1a	1.67999	3.20426	0.012543	0.806101	0	2.53432	3.68001	0	3.75245	3.00603	2.55286	3.83045	2.94132	6.56594	9.83036	5.00495	7.46181	6.95166	2.44687	8.3272	3.02309
Fbxo4	1.68016	3.20463	0.00143847	4.23331	0	0	0.276085	3.61635	8.27665	4.79037	4.69231	4.02319	7.23784	5.36381	3.97116	6.42496	7.99721	3.61061	8.38627	5.32378	6.54885
Kcnmb4	1.68161	3.20786	0.00206075	0.782093	0.249377	1.51313	1.02012	0	1.61808	2.41366	2.27043	2.85297	3.42446	2.98858	1.95643	3.35716	1.24764	3.16231	2.27681	3.27851	1.09989
Spry4	1.68269	3.21027	0.0223147	0.188916	0	0	4.68182	0.242075	4.16257	4.56702	5.08542	8.4329	2.95424	1.82374	1.73279	1.65082	0.904108	2.82868	2.01208	4.84856	3.18818
Galk1	1.6831	3.21117	0.019547	25.8858	0	17.8864	11.2547	0.263253	34.2373	17.7528	25.8623	38.8716	48.8327	55.2221	15.2892	87.0217	33.9981	51.282	79.8219	17.4	25.5698
9130401M01Rik	1.68337	3.21176	0.0040868	0	0	0.943296	2.11982	6.24756	7.76717	7.52344	10.8085	4.5868	9.0815	9.80577	4.81083	5.08269	4.33921	11.6436	3.73884	4.33795	5.18069
Mapre2	1.68756	3.22111	0.0108793	5.35122	1.13752	0.575174	0	7.65518	11.1503	13.0195	18.4264	17.9794	15.7445	9.22484	5.20576	7.77396	3.16644	7.21237	6.92974	10.028	10.4125
Trim35	1.68819	3.22252	0.00192268	5.7842	0	4.55922	16.3466	24.6145	19.4796	48.9247	54.4456	71.5054	27.024	29.4059	25.3213	24.0899	26.7105	33.9448	25.0072	33.7042	35.1494
Hist3h2a	1.68903	3.22439	1.48669e-05	0.807604	0	3.5156	3.68687	2.58714	10.0252	9.55415	7.99257	8.14034	7.83008	7.91818	7.91262	5.75714	5.7975	6.19927	4.90285	10.1564	11.8309
Cops2	1.69704	3.24236	0.00449233	2.4417	0	2.1258	38.5362	16.8953	32.8864	34.1607	34.9904	25.8771	34.7209	28.0647	41.6869	47.1648	57.0124	43.0853	42.9613	43.1146	42.2939
Taldo1	1.70149	3.25236	5.43882e-05	21.155	0.763639	22.3952	23.1681	15.5146	61.812	48.4525	50.5634	71.7297	48.9362	42.3862	48.926	60.4881	74.6001	153.954	48.3789	50.0946	47.6208
Ano3	1.70405	3.25813	0.0284935	0	0	0.929095	0	0	0.558864	0.741017	0.665361	0.760641	0.951217	0.579489	1.12621	0.33129	0.725754	0.5006	0.179013	1.23249	0.928616
Pak2	1.70503	3.26035	0.0198731	0	0	0.3701	14.3885	6.75445	16.5036	11.9384	10.2988	11.2752	13.2154	14.3503	12.3885	17.0385	15.9005	14.3334	14.4248	11.9794	15.6632
1700008J07Rik	1.70672	3.26419	0.0437506	1.78158	0	0.344686	0	0	1.43751	1.09964	0.282106	1.94968	2.37738	1.82737	0.96561	1.14712	0.538497	2.02602	0.607198	3.01781	0.417585
Cyfip1	1.70746	3.26585	0.021781	0	0	0	3.26564	3.62663	4.63936	2.98616	2.98771	3.97088	4.91763	3.85313	5.83941	4.27212	4.93535	6.69844	3.40084	7.24521	3.99729
Atxn7l3b	1.70871	3.26868	0.00148082	17.467	2.55269	6.57103	35.282	0.518104	39.8269	51.1607	58.39	58.1281	55.3374	41.2771	36.4119	29.7903	22.6092	46.9001	30.5924	48.3161	40.8274
Ppp2r5d	1.71055	3.27285	0.0142601	3.25774	0	1.71895	0	7.08389	9.19089	6.70258	4.45508	25.6724	7.41003	2.4123	4.1364	12.1905	8.95163	14.4821	13.7526	6.15676	3.60967
Anp32b	1.71362	3.27982	0.0012473	19.6945	25.6021	20.0287	0	25.0207	98.8881	59.7413	55.9741	61.6627	76.0209	57.4336	75.4786	87.3263	70.5945	145.579	70.7803	69.7279	39.5338
Msn	1.71382	3.28027	0.0288975	1.23266	0	0	14.2916	11.8756	10.8811	6.34028	5.63874	16.0535	14.3928	7.35468	16.7596	29.8261	43.2953	26.5041	23.4564	20.3527	17.8491
Stau2	1.71405	3.2808	0.0155372	3.2109	0	1.61517	0	5.26646	5.14175	12.0894	12.9143	11.8732	11.2742	6.4319	7.76443	3.75092	2.1675	3.65145	3.25567	9.42751	7.94753
Lman1	1.71563	3.28439	0.0157546	0	0	0.784535	6.43513	9.00652	9.81572	6.95245	7.70518	6.5397	11.4141	13.3341	4.19839	14.7021	18.385	11.7078	15.7207	6.93819	14.4787
D17Wsu92e	1.71682	3.28712	0.0373388	0.407792	0	0.788965	16.6219	0	15.6926	9.12419	9.20157	18.5555	13.7743	14.6396	7.18323	12.6127	7.60095	12.0187	13.8984	7.69255	4.92252
Sub1	1.71792	3.28961	1.12493e-05	85.1124	16.2411	30.0755	137.907	98.8906	156.634	270.155	301.318	104.142	255.114	120.999	416.629	190.144	236.321	241.558	203.751	433.602	470.934
Sbsn	1.71807	3.28997	0.00178969	2.62956	0	0.462497	0	0.306317	1.40954	1.72141	2.83896	1.7211	2.1931	1.73079	1.44515	3.29828	2.76978	2.7185	3.6663	2.57681	2.01713
Ivd	1.71876	3.29154	0.0446628	0	0	3.04551	0	0	2.63796	2.26707	1.49555	4.57866	2.42877	1.89952	1.34539	3.51123	4.59934	3.87857	3.65488	2.18162	2.06619
Ern1	1.71949	3.2932	0.0283082	0	0	0	0.898922	0	0.493562	0.545359	0.587615	0.885504	0.552677	1.08753	0.198922	0.633923	0.827895	0.462202	0.948575	0.217696	0.820109
Rtcb	1.72016	3.29473	0.0269331	14.9121	0	0.641129	0	31.2809	26.0184	32.2147	35.6815	57.2603	32.9579	35.1895	21.6219	33.377	29.6314	38.3128	34.8706	25.4297	23.4571
Psmd3	1.72095	3.29652	0.00675713	0.348926	0	1.51892	10.1264	3.42785	10.9368	10.6787	11.3265	25.4232	7.78453	9.84214	2.14575	10.1902	6.81134	18.0875	9.36505	6.94032	7.68781
Sh3bp5	1.72287	3.30091	0.0227217	4.61224	0	5.51152	0	15.1808	18.6076	20.6534	30.2873	37.4261	23.363	30.3655	10.2934	14.4119	6.35541	5.60502	14.0435	17.2687	12.782
Eif2s1	1.72615	3.30844	3.20287e-07	9.16185	12.6591	6.89331	21.0788	5.43514	35.1459	44.114	37.4776	22.5007	35.128	22.6489	69.817	30.7246	42.1798	67.6264	26.6176	64.1411	56.5497
Txndc9	1.72748	3.31149	4.29751e-05	2.18972	0.81964	2.02616	6.14693	12.8502	17.1365	19.294	17.2614	10.9672	15.4439	10.7131	25.3838	12.9607	12.5418	16.7635	11.9449	22.431	32.067
Ccdc80	1.73055	3.31855	0.0420013	3.55833	0	0	0	0	1.55899	4.62948	4.30873	1.44672	1.92028	1.19976	1.04721	3.36932	1.58167	3.61016	3.87903	0.80581	4.31739
Hlcs	1.73076	3.31903	0.00838731	0	0	0	0	1.53613	1.0098	0.880873	1.49148	1.52892	1.53543	1.4466	0.892507	2.20537	1.68232	2.23967	1.05792	1.01093	1.04367
Fam173a	1.73167	3.32113	0.0077535	10.832	1.03616	2.09569	57.9274	0.462667	30.9264	32.872	36.8769	78.6113	30.7158	19.9334	41.0964	68.2504	75.849	61.7962	71.7586	50.0408	43.1616
Ncoa1	1.73382	3.32607	0.000563726	1.41904	0	0.114394	5.55274	1.76783	3.66983	6.87317	7.58361	9.4334	5.05454	4.3166	6.26139	7.1246	4.49766	5.02051	6.72558	7.70886	4.98914
Triap1	1.73521	3.32929	0.0146912	7.96469	0	0	0.519435	37.4216	39.3007	50.7992	39.0966	22.2493	26.4047	18.9819	42.3383	20.5132	23.0709	32.1541	23.4128	41.2918	58.0591
Hoxa4	1.73726	3.33401	0.0223499	0.543638	0	3.15537	1.06364	0	2.36196	9.78686	10.33	3.2878	3.51387	1.64004	1.01994	2.75029	1.78012	3.09114	3.93726	5.02292	1.14681
Zfp617	1.73862	3.33716	0.00289004	0	0	0.277208	4.29839	8.6903	10.227	8.99108	13.159	10.3158	9.08186	8.90425	12.246	8.23707	5.77435	8.74439	9.58344	9.41391	10.0079
Ube2h	1.73867	3.33727	0.0256922	0	0	0.876857	25.3015	20.5974	38.2009	29.5594	31.577	29.6548	27.1778	35.8224	18.2155	34.1429	41.8733	24.0866	40.0456	24.2876	25.0705
Tmem167	1.74004	3.34044	1.99563e-07	3.60832	3.60504	3.80082	14.5378	8.90484	26.2779	20.9519	17.6488	8.52109	29.5757	20.0777	28.2825	25.6303	30.7603	20.669	30.0274	29.0584	38.9425
Srp54a	1.74067	3.34191	0.00113311	4.57589	0	4.97986	41.0336	10.2611	34.7917	64.1369	48.0031	49.4177	33.0354	8.9729	41.7328	30.647	47.5441	41.4129	47.3959	44.6275	68.643
Smn1	1.74111	3.34291	0.0206628	0	0	5.49795	3.70658	0	6.74389	3.43921	6.08792	12.1314	11.9199	11.296	5.29664	4.76652	3.87363	12.7998	4.27287	6.43529	7.13092
Sdf4	1.74117	3.34307	0.0018686	1.84223	0	4.38672	19.7778	7.20292	25.1994	15.4527	19.41	22.038	23.3423	23	15.125	29.3937	31.9464	20.4128	38.1251	15.4573	18.2022
Rraga	1.74161	3.34408	0.00407558	4.82017	0.512317	0	31.785	18.072	36.7321	40.7706	32.6504	81.5927	24.3439	29.4059	24.6738	31.1592	22.7984	58.774	23.6154	27.3537	56.2391
Znrf1	1.74224	3.34553	0.0171879	3.45734	0	2.38893	6.84488	0	9.73313	11.8766	12.9044	23.0428	12.1003	7.63629	4.99356	6.10477	2.95465	6.06138	6.44401	8.58811	7.09074
Dysf	1.74279	3.34682	0.00946148	0	0	0.100658	0.678608	0.133333	0.387501	0.267604	0.411913	1.07879	0.433912	0.565033	1.10625	0.66998	0.366929	1.00581	0.554119	1.97621	0.512174
Fntb	1.7445	3.35078	0.0440444	4.56427	0	0	0	0	2.36077	1.45332	2.06496	7.76157	4.25985	3.67184	1.90294	2.69893	2.35406	5.76723	2.77785	1.61768	3.8208
Btg2	1.74462	3.35107	0.0201802	0.631833	0	0.916816	33.9952	27.6622	100.884	25.5116	20.7601	25.0196	49.4683	40.6	21.7984	49.9813	24.4291	52.2726	56.5945	31.9457	45.1693
Fzd6	1.74566	3.35349	0.0281177	0	0	0	2.46072	0	2.53703	1.29382	1.16173	0.603676	2.1416	0.948555	1.04873	2.65116	1.37277	4.17161	1.42884	0.699382	3.29187
Pacs1	1.74576	3.35372	0.0131421	3.99428	3.43875	0.386391	0.130248	0	5.20621	7.80707	9.01284	13.8037	6.20454	4.81995	1.83183	8.86364	3.471	4.95869	9.31662	3.63924	6.60037
Txnl1	1.74579	3.35379	0.00019238	13.2118	0	12.7806	32.698	33.8589	71.8046	67.956	74.8307	46.2436	75.2956	72.7648	43.9956	68.0856	62.5459	59.1992	69.419	61.8174	81.6266
Mrfap1	1.74654	3.35553	1.62893e-06	85.1836	35.2094	46.2883	297.661	153.623	338.931	516.312	366.771	193.53	332.637	210.819	556.29	583.062	596.138	521.131	557.797	587.453	372.704
Mrps17	1.74662	3.35571	5.62488e-05	4.67327	0	5.0374	10.6237	3.30782	17.4449	20.3974	17.4428	10.2669	17.5392	10.7952	22.6291	15.8741	13.8899	18.3982	15.2164	23.3027	25.0371
Emg1	1.74776	3.35836	0.00032523	8.41864	8.05307	2.71462	0.122009	3.59585	14.2823	20.4	15.7005	13.1999	18.3724	11.5698	24.3354	20.1766	15.8802	37.1247	14.5853	24.2474	21.4427
Pcdh19	1.74966	3.3628	0.0404905	1.57345	0	1.28177	1.67426	0	1.0023	8.05059	12.3264	6.53472	4.1786	2.89803	1.12212	2.26618	0.479761	0.894669	1.74639	2.0404	2.09636
Pitpna	1.75062	3.36502	0.00977706	1.67897	0	0.812086	13.5503	34.8709	33.8681	44.9068	55.3319	44.7261	41.8774	34.2527	21.3062	26.6403	21.0923	27.208	31.0702	32.5337	40.2882
Dusp12	1.75358	3.37194	0.0050291	1.8955	0	0	0	6.34206	4.21575	5.6873	10.5051	6.00471	5.53307	6.09953	4.67579	7.7006	4.85399	8.62228	5.8546	4.86483	8.73766
Hist1h2br	1.75366	3.37213	0.0430183	0.783507	0	0.378967	1.78843	0.16733	10.6987	0.604505	1.24066	0.564104	1.30692	2.24549	4.16493	0.990951	1.18411	1.03951	1.25173	1.10599	2.47923
Upf1	1.75385	3.37258	0.00967609	0.562944	0.897499	2.35981	4.0385	0.721351	5.18284	11.9683	7.87405	8.59246	0.782508	0.84914	0.664993	11.6508	5.1519	18.3875	8.71377	7.99459	3.65059
Mff	1.75602	3.37765	0.00136888	8.43733	6.37181	4.12393	0.057922	1.97263	11.9896	22.6127	26.0876	21.5874	19.2218	19.3715	16.6073	12.8463	15.4358	12.2041	13.2997	22.0193	17.1742
Atp6v1d	1.75781	3.38183	0.00140993	11.7353	0	31.0694	11.2787	78.3532	96.4145	137.561	122.742	105.125	84.3522	76.7682	113.691	66.7551	115.436	93.8863	60.5207	132.998	124.793
Edaradd	1.75796	3.3822	0.0433196	0	0.511496	0	0	0	0.564203	0.715091	0.592691	0.554371	0.289875	0.387148	0.13376	0.245923	0.134685	0.222963	0.683407	0.192129	0.250665
Stac2	1.76147	3.39044	0.0314634	1.93243	0	0	0	0.117914	1.19941	1.98793	0.874269	3.49813	0.978522	0.749537	0.805673	2.5393	0.347675	0.523232	2.58741	1.34618	1.10001
Map7d1	1.76291	3.39382	0.00926185	0.237283	0	3.21354	22.1292	3.34458	15.8321	15.7443	22.9195	48.9279	20.5319	17.6811	8.30999	24.4451	18.0498	17.6745	24.7162	14.1286	10.8453
Cfap43	1.76324	3.3946	0.0136445	0	0	0	0	0.483348	0.59431	0.447737	0.41351	0.60165	0.471894	0.288864	0.27219	0.540464	0.92088	0.907417	0.333761	0.268091	0.204032
Etaa1os	1.76616	3.40147	0.0412752	0	0	5.87576	0	0	2.82749	3.12422	4.00749	0.874625	3.58829	6.41339	10.3406	4.42308	4.33481	4.7968	2.80332	9.35342	2.13554
Gpx8	1.76619	3.40153	0.0434054	0	0	0	58.4057	62.6603	63.261	53.083	35.1145	30.4581	42.8584	25.4732	83.5654	98.2627	186.046	149.532	77.3962	152.574	123.148
Gfm2	1.7663	3.4018	0.00550253	0.729904	0	0.784535	0	0	0.805392	1.1263	1.41262	1.82177	0.84549	1.17438	1.06509	1.00708	1.3278	1.64473	1.33021	0.895026	1.0265
Shmt2	1.76655	3.4024	0.0136772	9.39868	0.359622	0	12.9947	0	10.267	10.4421	14.2872	24.4687	12.2283	8.05247	16.928	25.5897	15.7193	31.7084	18.9793	11.868	9.25246
Bub3	1.76743	3.40446	0.0103795	0	0	0.957209	11.4546	10.4077	16.7359	16.7321	13.3182	15.4594	15.6542	12.7614	12.7889	13.8233	15.3282	25.0607	12.4095	17.3644	19.8591
Ubac2	1.768	3.40581	0.0112276	6.43982	0	0	0	11.0026	12.2409	9.31606	6.37327	15.7641	13.5951	13.3564	7.38348	14.8088	17.7415	24.2588	10.8884	13.2223	10.3774
Eid2b	1.76947	3.4093	0.00765839	0	0	4.30867	1.29102	0	3.8396	2.29097	5.87735	9.69163	6.29443	3.43387	3.61081	3.07271	2.36844	5.34656	2.8463	5.33464	4.05995
Irx2	1.77046	3.41162	0.0192928	2.64034	0	0	0	0	1.31103	0.407424	2.09044	1.67285	0.880834	2.23029	1.7613	2.42866	2.19468	2.35204	1.91225	1.76188	2.35171
Pdia6	1.77098	3.41286	0.0406019	0.231391	0	0.223839	30.9358	51.4925	44.2345	44.5127	46.1663	45.1806	48.1012	45.0246	16.7379	89.1798	77.8664	90.432	105.479	25.18	71.5372
Irf2bpl	1.7726	3.41668	0.00552763	0	0.201588	1.83475	17.1798	6.12088	13.6032	14.525	23.3588	29.1315	14.6759	23.8408	12.8717	11.8729	12.421	25.4033	10.2798	15.036	19.7581
Map4	1.77304	3.41774	0.000724317	5.0358	0	2.15893	9.10621	3.00643	14.3493	18.1315	18.0321	17.436	20.4389	15.002	8.04026	12.3039	10.1618	10.0109	10.8244	10.5599	12.957
Tbc1d10b	1.77316	3.41802	0.0156132	0	0	2.85614	0	6.77842	8.64731	7.02372	6.57447	10.1503	7.65663	9.01839	5.34698	9.03849	6.41426	10.3876	7.97943	7.05667	5.10379
Mettl10	1.77367	3.41922	2.26695e-05	5.40371	2.34957	0	10.5724	4.19652	11.5864	20.7195	18.28	14.2888	14.2373	6.66892	27.0351	13.6688	15.5908	18.3423	8.78991	27.4853	27.9799
Twf2	1.77868	3.43111	0.032058	0	0	5.06074	0	0	5.45041	3.84409	2.36682	8.60921	6.77846	5.41106	1.94743	4.72614	2.9178	7.36577	2.70634	3.8362	3.9414
Tspan9	1.77894	3.43174	0.0219769	0.174183	0	0.168498	5.90704	7.29107	14.2166	5.46513	5.24043	9.73157	5.84717	16.0269	1.59765	12.497	11.8458	5.54628	20.6293	3.66575	6.6956
Kctd18	1.77921	3.43239	0.0119721	0.868362	0	0	0	0.0570621	0.352404	0.824584	0.68751	1.71208	0.487462	0.745595	0.417737	0.583697	0.588875	0.683658	0.469545	0.445733	0.563639
Gm14403	1.78154	3.43794	0.00259573	0	0	1.01241	3.41271	3.57617	7.14536	1.88409	4.14301	3.3154	5.23713	4.26231	17.1262	6.85897	7.38113	5.15737	5.23891	7.7895	9.19898
Ncam2	1.78246	3.44012	0.0296611	0	0.538091	0	0.458573	0	0.436426	0.506338	0.445363	1.17449	0.674402	0.636373	1.78826	1.13186	0.212532	0.746314	1.07841	1.26325	0.0659246
Bckdk	1.78395	3.44368	0.0221898	1.40713	0	9.75531	0	0.300514	10.6988	6.87582	6.87011	15.5342	9.48637	14.2915	7.62662	14.3993	12.1097	14.1795	13.3883	7.70437	6.32153
Eci2	1.78648	3.44973	0.000718495	13.2552	0	5.77016	1.2967	19.6744	24.2701	31.7033	26.4988	27.3895	29.365	23.6929	48.563	29.3382	35.4742	36.8054	23.7176	44.6508	21.593
Pycr1	1.78918	3.45619	0.0189353	0	0	0	0	3.48029	1.77689	0.906169	3.83578	3.04418	2.34174	2.05949	3.39711	4.81087	3.10627	4.04867	4.59711	1.7521	1.8066
Myo1e	1.78923	3.4563	0.0406257	0	0	0	0	3.50407	6.17623	0.78142	0.721685	1.40005	2.37572	2.70405	2.05852	3.70315	3.40569	4.37673	3.46265	2.22248	1.70923
Utp11l	1.7897	3.45744	1.33798e-05	3.12704	0	1.42352	2.63918	7.38538	10.6177	12.1105	12.2333	6.35685	12.1579	7.4359	14.4177	8.33293	11.6294	15.4446	7.36628	14.0212	15.6075
Reep5	1.78994	3.45801	1.33059e-05	26.3501	7.44719	22.8831	17.9659	42.4617	122.197	102.112	131.811	149.356	88.8422	52.4831	19.475	92.1991	79.042	55.2204	106.837	60.942	144.65
Cmc4	1.79131	3.46128	0.00120047	3.96897	0	3.83943	0	0	4.72159	6.12442	5.23727	3.81007	6.89623	3.79161	6.75689	5.32404	5.16518	4.51353	4.22721	8.48869	5.1166
Rsl24d1	1.79226	3.46357	0.000156146	12.1197	6.76283	5.86207	39.5206	92.3176	56.1045	145.717	165.124	68.6434	64.1229	117.914	122.008	102.539	113.714	170.559	115.099	110.035	137.54
Slc39a7	1.79335	3.46618	0.030679	0	0	0.323159	20.0437	37.6697	38.7734	22.5095	29.3582	73.7903	38.588	36.8853	18.524	50.5476	57.6389	36.0903	76.0697	25.6356	24.3517
Gm28791	1.79465	3.4693	0.0277415	0.487104	0	0	0.635351	0.832228	0.907	0.501093	0.771312	2.38477	1.21876	2.49813	1.72622	3.80844	2.20847	0.64626	3.00902	1.00013	0.913383
Akap8l	1.7951	3.4704	0.0309913	2.08809	0	8.48375	0	0.535132	9.07219	7.08859	7.93541	39.8093	4.52791	5.03946	1.13174	12.9646	9.36197	10.7648	13.1658	10.5039	3.91544
Rnps1	1.79685	3.47461	1.75278e-05	36.5579	0.431734	27.5059	31.4951	34.7	110.932	89.3765	91.1203	144.407	114.902	77.065	76.5853	109.807	85.944	155.859	99.7929	94.174	70.2434
Surf4	1.79828	3.47805	0.0488494	0	0	0	19.6363	37.7917	59.7521	27.034	24.6747	46.0175	48.7911	27.8871	11.7272	59.2165	48.2311	33.2389	78.6511	17.7598	45.1914
Atxn7l3	1.79848	3.47853	0.0123849	1.05139	0	1.22049	6.30834	0	8.15717	6.16504	4.16211	19.0152	5.39281	5.32867	1.75339	6.2378	3.28386	8.68839	5.50942	4.47937	3.69656
Eif4enif1	1.79918	3.48021	0.0132849	0	0	0.131597	7.71862	6.56594	10.2166	7.27709	9.69347	9.71598	11.1756	11.7373	5.78513	15.6414	10.5537	10.8034	13.5616	6.00525	7.78017
Fam136a	1.80053	3.48348	0.00795064	9.94201	16.5663	0	6.27474	0	28.6642	31.6723	24.376	26.7847	29.9575	27.2838	29.3495	24.8536	19.3067	42.3067	21.7926	36.299	26.8362
Luc7l	1.80087	3.48429	0.0045039	2.65426	3.31174	0.111636	6.92414	0	8.12972	10.6845	12.7915	16.4512	8.73449	7.24141	6.97651	12.9769	9.24358	9.88648	13.594	8.11541	6.1402
Apitd1	1.80155	3.48593	0.00852602	1.3618	0	5.70853	0.296042	0	5.07141	7.00453	5.3909	4.31402	6.15206	3.2866	5.39375	7.93327	3.54447	18.5837	5.41484	8.7377	3.93672
Map1s	1.80202	3.48708	0.0337341	0.326469	0	0	4.68411	0	2.90438	1.56727	2.67092	9.77805	2.81357	3.38145	1.27038	4.05399	1.67205	5.17705	4.14935	2.70917	2.52521
Bcas3	1.8029	3.4892	0.043093	0	0	1.92865	0	0	1.23746	1.39174	0.450999	3.65009	1.27679	2.62066	0.593734	2.61983	1.75764	2.75312	2.73014	1.53508	0.834485
Aasdhppt	1.80372	3.49119	0.000547486	7.91378	2.91159	0.588884	0	7.28046	8.87917	21.9182	14.941	7.36319	12.8197	9.91695	19.4158	13.3687	15.18	17.653	11.2815	22.6544	21.9023
Wbp2	1.80404	3.49196	0.000543481	4.36416	0	8.17959	15.8319	6.17471	32.1661	18.5191	20.2996	52.4727	18.8245	27.8949	11.7131	36.6303	28.2371	31.3286	32.9435	14.4209	15.7913
Tcerg1l	1.80429	3.49258	0.00685876	1.12365	0	0.43479	0.146563	1.91978	3.34762	7.62906	6.04948	3.81847	2.48343	2.03388	1.73335	1.86042	0.452844	1.32041	1.86694	5.13328	1.73826
Bop1	1.80706	3.49929	0.00441368	2.79987	0	4.40129	0	1.04642	5.21342	5.58052	6.92733	15.5219	7.51622	3.5898	4.96113	6.19704	2.64464	17.1804	5.36767	8.26378	3.93758
Efcab10	1.80715	3.49951	0.0429363	0	0	4.96756	0	0	3.98408	0.660329	1.01642	1.84859	3.47978	1.16187	5.08478	5.3139	1.94018	6.32637	5.19581	4.61282	4.81454
Gak	1.80828	3.50223	0.0184569	0	0	0	7.28483	3.44898	8.60361	5.19167	8.84374	10.1932	8.16559	12.7483	4.40457	5.69435	5.45761	4.97395	8.19882	5.25009	6.21422
Rabggta	1.80889	3.50373	0.0353523	0	0	6.05598	0	0	6.23744	4.9148	5.21736	14.5181	5.0838	3.2802	4.25851	7.19801	4.23262	8.61804	6.808	3.38256	3.55256
Eda2r	1.80987	3.50611	0.0159673	0	0	0	5.75602	4.33529	7.48664	5.82593	3.84327	3.55848	8.15841	7.05586	11.0698	5.14161	9.04057	2.87166	5.79677	14.4972	8.72309
Gps2	1.81007	3.5066	0.0220241	3.78174	0	5.22616	0	0	12.0715	5.00187	0.855464	16.4921	6.53336	2.28174	5.29317	9.69024	7.34826	15.1545	7.59527	9.70589	4.55866
Ckap2	1.8141	3.5164	0.0396117	0	0	0	17.051	0.115127	10.3722	8.73421	9.60302	6.98611	18.4334	11.953	13.9907	6.19817	10.591	17.2672	5.62664	19.162	14.278
Pop5	1.81475	3.51799	0.00443261	6.79358	0	5.84164	0	18.5389	32.5615	26.2075	18.8254	15.8692	33.8384	22.3165	14.0046	19.4411	20.1539	24.7508	27.5757	26.5412	43.9667
Slc22a17	1.81672	3.52279	0.0183016	2.2665	0.361347	0	27.0994	10.649	7.38549	23.5102	42.768	116.294	20.0057	8.54692	9.76451	32.7486	11.6081	26.7055	32.1862	26.0796	19.4791
Rusc2	1.81672	3.5228	0.0326807	0	0	0.211606	0	3.69059	2.78328	1.96898	3.46375	9.10295	3.76277	2.87059	0.889195	3.67204	2.83755	1.63766	3.37817	1.26318	1.82015
Fbxl19	1.81755	3.52481	0.0372822	0	1.46003	0	0	0.977895	1.12496	0.686934	1.66158	10.1099	1.11384	3.51095	0.715892	1.88654	0.720841	1.77188	2.15393	1.12622	1.02854
AY074887	1.81857	3.52732	0.0399735	0	0	3.27026	4.40945	2.88791	14.338	2.89806	0	3.8943	3.52434	10.1985	3.99342	11.92	24.9777	12.3876	18.0027	0.578423	5.01841
Ccz1	1.8188	3.52788	0.00568433	0.193428	0	0	10.0919	5.70071	14.7669	14.1278	11.0263	9.63701	14.6803	8.51955	9.95958	9.47428	8.57492	16.021	8.11693	12.4109	11.6518
Degs1	1.81933	3.52917	0.0246552	0	0	0.323534	33.3721	32.2849	32.9021	45.0711	45.8094	39.2014	50.348	59.4278	29.2125	37.3009	51.219	32.3921	47.2335	39.0558	91.3266
Dmwd	1.82	3.5308	0.0282417	0	0	6.23131	22.5527	0	20.9375	17.0895	13.6894	42.3743	21.3481	12.3756	11.6613	29.7036	25.5332	25.703	32.209	17.1414	15.7341
Csnk1e	1.82028	3.5315	0.000495024	3.38182	0	1.57029	7.93991	6.47126	19.0171	13.6374	21.9555	29.0231	17.8256	13.8342	6.79598	10.9808	9.7789	11.2555	10.8632	12.8109	7.19744
Prpf38a	1.82265	3.53731	0.0263928	3.27127	6.25843	0	0	0	6.29422	11.1052	9.45338	8.3846	7.09356	8.48708	9.888	5.98039	7.16857	8.80424	6.37592	10.8305	17.137
Gcdh	1.82477	3.5425	0.0121793	6.60775	0	2.13069	0	0	5.566	3.88429	4.4842	8.42739	6.56068	5.12592	5.31304	9.33405	11.8091	11.7486	9.18249	7.26809	3.98262
Sptssa	1.82741	3.54899	0.000539633	18.4374	6.08166	27.676	56.3901	0.543115	80.8947	108.896	78.0211	67.7454	83.2485	62.91	95.5568	66.6674	71.4224	101.462	49.702	152.403	130.094
Rbfox2	1.82776	3.54986	0.0304103	0.117771	11.9416	2.05069	0	0.201214	13.4865	19.8085	25.4554	26.7264	16.5751	16.8762	6.18676	14.9494	7.29744	10.8037	13.1956	11.7277	7.97769
Faf1	1.82799	3.55043	0.00292047	2.72235	0	0.329187	1.77544	12.064	8.9237	16.7157	16.4347	17.8362	14.0132	18.992	9.61209	7.90355	10.5	8.64264	9.35082	8.42802	15.1149
Tubb3	1.82823	3.55102	0.00337455	6.03065	14.2001	71.8009	68.6766	64.595	121.362	311.146	311.088	578.609	209.698	92.3653	39.6487	182.63	20.9157	134.964	179.746	144.062	145.268
Rasl2-9	1.83219	3.56077	0.00829687	1.71088	0	0	1.67368	0.730766	2.92022	3.96002	1.35456	2.95628	2.31871	3.61294	3.92315	1.57371	3.23204	7.78246	2.55107	3.95189	3.40862
Tram1	1.83297	3.5627	0.000526457	8.49567	22.0209	8.21839	0.536191	16.622	67.0188	50.0415	35.8013	17.837	59.9985	54.2355	31.9354	56.0883	61.298	35.5807	62.872	35.4495	79.1385
Tcf20	1.83381	3.56478	0.0167887	1.65126	0	0	5.46145	0	3.44072	6.49139	5.04266	8.38998	3.07406	2.13493	3.29471	8.76066	5.79322	6.05821	6.58256	4.78287	3.40043
Pip4k2b	1.83395	3.56512	0.000862281	1.99821	0.796435	0.322166	0.217196	6.40123	7.69983	8.90758	14.7658	8.53605	12.1172	7.58545	5.17215	7.5818	3.5232	6.62777	6.84579	8.24825	3.864
Lsm3	1.83427	3.5659	0.000997259	3.46246	0	4.87193	10.0589	16.6715	25.1049	28.8189	19.6878	12.7817	32.9466	4.17819	42.9135	23.3798	20.7726	36.1536	18.841	38.1309	62.9335
Zfp444	1.83654	3.57151	0.016925	1.4542	0	2.81348	0.0948389	0	2.6175	4.93667	5.18102	10.9724	3.5172	2.58834	1.72792	4.91573	2.30761	5.45729	4.18181	2.94846	1.22707
Slco3a1	1.83772	3.57444	0.0414738	0	0	0	0	2.22761	1.55503	1.05197	2.99564	6.33176	1.68442	1.32654	1.08719	0.681952	0.592427	1.51179	0.544572	2.07339	2.13324
Atg4a-ps	1.83881	3.57714	0.00291836	0	0	0	0	1.57503	1.90727	1.4752	1.94633	1.41594	1.70857	1.35964	2.64773	2.35545	1.54802	2.48499	1.83279	1.99795	2.11277
Atp5a1	1.84023	3.58067	1.83162e-10	66.8922	16.3935	40.6437	99.3285	65.644	139.91	195.208	217.533	254.734	186.675	258.336	160.303	253.173	288.103	297.732	269.611	203.888	182.964
Itm2b	1.84128	3.58328	0.0257357	0	0.935059	15.6024	142.482	274.938	275.144	168.183	189.611	270.391	160.809	288.11	196.843	404.387	787.645	415.562	375.735	340.442	287.544
Ptges3	1.84275	3.58692	2.64273e-07	94.5905	42.9982	33.2739	280.151	146.584	253.035	612.792	506.284	204.983	319.554	263.898	526.286	502.178	609.622	521.916	476.166	481.624	644.063
Acadm	1.84301	3.58758	0.000927876	7.30806	4.02496	0.214228	13.1429	0.189181	18.6248	21.5286	19.4621	15.8805	17.3616	11.8251	24.9291	16.6017	20.4158	25.4779	11.0385	33.4771	16.7661
R3hdm1	1.84428	3.59073	0.0108333	0.798139	0.0526539	0.63897	0	0	0.896817	1.18912	1.74321	2.2827	1.52069	1.38657	1.21056	1.25312	1.1577	1.07979	1.18423	1.20081	1.0257
Rab1a	1.84665	3.59664	0.000694765	16.8795	0	7.50234	56.3806	32.4439	114.465	81.8936	87.7694	58.0707	99.4483	71.6347	58.677	76.7921	74.0592	73.0639	75.2152	99.3469	112.544
Trip11	1.84701	3.59753	0.000816719	0	0	0.330355	1.22495	2.58911	3.36488	2.15176	2.97415	4.49945	2.74137	3.86338	2.50943	3.6713	2.45151	2.99358	3.83725	2.82661	4.54254
Slc9a8	1.84881	3.60202	0.0109936	0.285836	0	0	0.62138	0	0.354822	0.588088	0.528046	1.97562	0.655578	0.833561	0.21848	0.854489	0.551976	0.830693	0.791527	0.293441	0.558311
Fam193b	1.84898	3.60245	0.0231012	0	0.191086	2.51212	0	3.24229	4.15353	4.72642	5.53547	9.37718	2.4574	2.29	1.12434	11.3922	3.4718	5.60348	16.5525	1.89694	1.45148
Sdcbp	1.85032	3.60579	7.32481e-05	2.51031	8.52462	0.728513	10.0685	24.8221	47.6774	29.7621	29.8124	25.3391	32.2944	37.4109	33.1511	39.7157	55.2316	30.1175	37.1903	40.0417	39.2165
B4galt2	1.85056	3.60639	0.0146887	1.55019	0	2.9992	0	0	2.83305	4.78413	5.04573	10.5161	5.13564	3.22166	3.37517	3.88165	2.38618	4.50516	3.88916	2.87343	2.26085
Ube2v2	1.85112	3.60779	0.00117741	16.419	1.16341	0.392176	18.5077	38.9614	50.9543	84.3483	61.627	31.2898	71.6808	35.4678	65.0739	45.8673	32.2683	43.4522	40.3719	93.1754	87.517
Mettl8	1.85167	3.60918	0.0125107	0	0	1.49853	0	0	0.865331	1.35454	0.490584	2.18599	0.678281	1.26178	1.2594	1.56738	1.01449	1.87907	1.41889	1.70957	1.41606
Rabgap1	1.85328	3.61321	0.0140246	0	0	0	3.09116	3.99034	4.8818	3.92193	5.27546	6.33048	6.84626	6.21693	4.91167	5.10223	4.77548	3.984	4.25804	5.71215	4.49217
Cul7	1.85379	3.61448	0.0313586	0	0.111866	0	6.33024	0	6.38743	2.76696	4.25908	6.56736	5.4375	4.19827	2.04778	5.88939	5.1843	5.07578	5.48035	2.67124	3.07
Gpn3	1.8543	3.61576	0.0368577	0	0	0	0	11.6589	18.872	6.04248	6.56538	4.57725	14.3363	6.98376	9.21944	6.35634	4.17743	10.8709	3.97439	9.57719	19.7607
Epn1	1.8564	3.62102	0.0106027	2.46707	0.294993	3.28151	0	1.18548	7.27343	4.12412	3.4182	22.114	3.08637	7.34958	0.900003	6.31144	3.18473	7.36461	10.1819	3.56162	2.96358
Szrd1	1.85912	3.62787	0.00328733	1.04185	0	4.03138	5.60559	0	11.7205	6.29664	5.36163	14.552	7.27721	8.40762	7.05851	9.8827	7.93831	15.2049	8.59969	8.15547	4.33455
Gnb1	1.86137	3.63353	3.06215e-06	100.706	79.6301	14.3379	148.966	60.9662	189.722	473.71	271.507	391.472	171.41	132.671	236.513	517.181	436.183	266.297	614.876	292.647	301.387
Hivep3	1.8618	3.6346	0.0253416	0	0	0.0481021	0.940449	0.0212391	0.308631	0.537107	2.08655	1.58955	0.570234	0.585038	0.829258	0.331604	0.112724	0.292162	0.370723	1.45487	0.955719
Uba1	1.86293	3.63745	0.0191146	0.179821	0.172013	0.173952	33.3059	42.2439	37.5011	65.5772	76.3105	70.844	64.0764	38.8959	39.6224	53.6324	43.7085	79.8547	57.3797	56.8124	46.5319
Atp6ap1	1.86313	3.63796	0.0134067	0	2.46542	0.831073	62.9392	9.29614	43.5471	40.0649	63.9376	105.729	39.2889	38.0988	14.387	69.4091	72.9973	33.489	88.39	34.1029	60.6119
Nap1l4	1.8635	3.6389	0.00998066	2.80077	0	10.0246	0	16.5089	17.4706	16.1347	20.8441	57.3487	31.0673	28.6432	15.5888	26.4063	18.1304	37.6898	23.3271	20.8458	15.7554
Tmub1	1.86672	3.64703	0.0195297	5.99535	0	2.23064	0	0	5.43862	7.11637	13.1447	20.5863	5.09638	5.70426	1.63435	6.46916	4.64653	5.41939	7.26957	3.66925	2.70242
Tnpo2	1.86805	3.65038	0.000372042	0.965141	7.64963	0.400132	0.899197	4.888	10.3976	14.5383	23.3606	18.1859	17.8813	10.1075	7.5304	15.8212	11.8078	9.72127	15.7715	7.60808	13.347
Aagab	1.87111	3.65813	0.0120158	2.13551	0	2.06581	0	0	4.16572	3.68754	4.95148	8.78576	3.5939	1.88669	3.33877	3.29722	2.26685	5.72434	2.24196	3.87572	1.85916
Csde1	1.87314	3.66329	0.00069228	6.3589	0.228104	2.69122	38.9308	14.2254	40.3314	61.3266	67.3999	29.7356	40.6209	42.4912	44.2578	44.7638	52.6556	41.5954	49.4741	38.5157	38.2305
Apba3	1.87662	3.67214	0.020411	0	0	0	0	4.7453	7.40631	1.69315	0.977325	7.93945	5.74817	4.09635	3.43102	2.55476	3.10927	9.28055	3.243	3.59056	2.21824
Lmnb2	1.87688	3.6728	0.0311069	0	0	2.73818	0	0	2.07059	2.39188	2.40113	4.65813	3.70974	1.52486	1.34871	4.2774	1.47687	6.62948	2.9286	2.33508	0.52129
Bcl6	1.879	3.67819	0.018186	0	0	0	0.6748	0.110488	0.682348	0.598731	0.921603	1.04294	0.889922	1.32662	0.215694	0.684065	0.162889	0.220624	0.771413	0.398335	0.636625
Gpatch4	1.87915	3.67858	0.0362323	0	0	0	0	10.2857	10.2207	9.28967	9.53282	20.4992	8.34367	5.44851	9.30162	5.04896	1.51639	12.8199	3.62085	11.5428	3.32021
N4bp3	1.87925	3.67885	0.039847	2.22357	0	0	0	0	1.38012	0.816939	2.26347	4.11663	1.05971	1.34161	0.463528	1.38789	1.52021	4.99711	0.879635	1.71205	0.223365
Hnrnpk	1.87949	3.67946	0.000105574	2.46094	6.03232	5.80276	61.4899	44.9363	83.2934	95.6474	91.088	77.3838	98.4542	97.952	62.1062	90.5457	97.629	136.985	77.3213	86.0955	86.6315
Prkar1b	1.88575	3.69545	0.00479305	12.0545	0.435134	8.14073	0.296664	6.99464	19.1283	36.2661	41.5971	60.3266	36.2785	15.7814	6.5904	26.0465	6.07262	10.9926	29.3597	15.2939	16.0465
Gm43187	1.88637	3.69704	0.0309294	0	0	1.04916	0.235772	0.30883	0.336578	0.18595	2.57603	4.6851	1.20605	1.09062	1.28116	1.99521	0.819539	0.89076	1.69418	0.649489	0.677893
Aldoc	1.88653	3.69746	0.0144553	8.76385	21.3393	4.88116	0.86599	23.7076	6.01641	19.397	15.1388	114.569	7.64143	7.77135	72.1909	122.323	41.8748	114.159	94.1326	110.622	12.9475
Katnbl1	1.88766	3.70035	0.00606104	0.213912	0	5.38019	4.88276	0	7.9662	11.1128	11.0085	6.77649	7.89449	9.80897	10.7022	6.93588	8.02822	9.2845	6.74378	14.3291	10.5794
Eny2	1.88793	3.70104	0.00106983	8.56213	0	8.62779	21.1726	50.4381	65.3215	63.858	63.8348	24.3498	115.892	39.4985	104.861	56.8526	48.6144	72.5534	41.4924	110.607	117.068
Sh3bgrl	1.88901	3.7038	0.0153107	14.1886	0	17.7924	0.17136	61.1651	33.6768	150.962	113.584	34.6568	53.2511	20.9264	103.796	95.7082	115.886	90.1889	70.5218	92.3872	75.8751
Zfp36l1	1.88918	3.70424	0.029993	0	0	0	16.4771	29.2733	47.4044	20.0157	13.7952	19.9045	15.9246	33.0282	38.7439	51.1534	57.1278	51.7386	41.5076	40.4709	16.7446
Cnih1	1.89075	3.70829	0.000499391	23.7338	11.0876	28.8324	38.1563	0.235754	58.9238	81.763	85.651	84.2462	105.992	112.395	81.5772	56.7352	85.918	54.0849	87.7087	79.7536	162.75
Zfp729a	1.89222	3.71205	4.9731e-05	0	0.47667	0.964089	0.541638	0.425685	2.06192	1.62329	2.10414	1.91343	2.49359	2.15471	2.87395	1.37507	1.50618	1.66855	1.59219	1.57733	3.58184
Fhl1	1.89288	3.71377	0.000154498	0.233322	13.6146	2.48278	20.9989	18.6362	44.6761	46.4444	40.0861	54.4274	42.8595	19.8495	38.8135	51.7225	90.329	56.0741	36.53	50.6007	45.7197
Eef1akmt1	1.89385	3.71627	0.0129522	0	0	9.0245	0.676011	47.8163	21.8743	76.775	50.061	40.2997	32.4189	19.075	55.9649	35.7544	21.9315	64.0467	39.7439	69.9667	127.553
Spint2	1.8943	3.71741	0.000766204	2.28242	0	2.20793	1.98471	11.0488	33.173	19.3707	12.9506	11.2839	15.9028	8.03316	4.7183	14.3024	13.7018	16.8713	11.6684	7.41996	19.3484
Rps6kb2	1.89517	3.71967	0.0393801	4.96189	0	0	0	0	7.03936	2.00529	1.96424	10.9214	2.58644	5.02529	1.62542	4.07508	2.23181	5.57551	4.68076	1.63733	0.747657
Eif2b4	1.89558	3.72073	0.00968071	6.6684	0.318942	5.1606	0	0	9.1056	9.26086	13.199	26.6939	8.82897	10.5615	4.65683	9.58403	9.57401	16.6201	9.58807	7.87269	8.36212
Mfsd13a	1.89598	3.72176	0.0313962	3.09044	0	0	0	0	1.53452	1.27167	2.20212	8.18812	1.2243	0.745854	0.708658	2.84267	1.24548	4.86167	3.62067	1.66565	1.9558
Syngap1	1.89608	3.722	0.00237217	2.29823	5.61821	0.247024	0.66615	0.654427	5.19069	13.5286	30.3263	11.2517	3.14135	3.8518	4.65782	7.72187	9.39075	11.64	7.0985	6.71766	5.95544
Tcf4	1.89626	3.72248	0.0250751	0.348117	0.0605456	0	3.07525	0	1.7089	1.13945	1.07741	2.68863	1.64963	1.40344	5.69335	2.85276	2.07254	5.05647	1.59767	5.43379	1.52064
Nf2	1.89881	3.72906	0.00675002	2.4124	3.03637	0.122824	0.0828051	0	4.37373	5.81234	6.73517	8.95855	5.61237	3.06429	3.65257	6.80296	2.94226	9.1687	5.67963	5.14868	2.41058
Ptprm	1.89944	3.73068	0.000223843	0.155604	0	0.752627	1.52221	0	1.78672	2.24101	2.58713	2.41986	2.07642	1.87769	1.84893	1.86068	1.17582	2.00547	1.35897	3.03514	2.11539
Ywhag	1.89956	3.731	1.18819e-07	17.3312	30.595	10.2117	29.0793	36.1385	77.6461	190.283	218.424	124.235	133.967	64.7851	46.7045	100.215	58.2981	96.2162	87.9311	81.4402	116.92
Cep63	1.90138	3.73571	0.0114287	1.44607	0	0	0	0	1.12193	0.929749	0.572451	1.87404	1.03645	0.981559	1.05507	1.47562	0.660184	1.18197	1.4439	0.974234	1.37697
Mob1b	1.90386	3.74212	0.0116603	0	1.4888	0	1.09022	0	2.28979	1.77897	2.51011	1.41107	1.91102	2.13895	4.02551	1.69671	1.97464	1.73715	2.24703	4.34954	2.89139
Pmm2	1.90551	3.74641	0.000104281	1.34231	0	1.2985	0	1.88384	5.23688	5.42481	3.79554	5.46723	3.75836	1.44624	2.35848	5.73252	2.60823	4.9429	4.90165	4.28172	3.19121
Dus2	1.90719	3.75077	0.00498484	0.772105	0.246192	2.48968	0	0	1.59742	3.57425	2.85273	7.26369	1.82452	1.78577	2.84351	4.43877	3.88959	3.07314	4.44064	2.24583	1.50812
Ubn1	1.90941	3.75655	0.0130478	0	0	1.68824	4.46513	0	6.54087	3.52158	3.82633	6.30181	3.3869	7.53284	3.3582	6.01981	5.2412	3.7403	8.00692	3.54881	3.02074
Neurl1a	1.91207	3.76349	0.0203114	0.589362	0	3.23072	0	0	4.02382	2.93039	2.95524	8.42992	4.01423	2.90403	0.737153	5.87288	3.36486	4.87775	5.39829	1.0084	3.45353
Azi2	1.91223	3.7639	0.00243024	0	0	5.72824	2.98415	1.37959	9.60597	12.46	12.3599	10.6583	14.9001	8.11995	8.78108	7.73688	4.84744	5.66265	7.22413	9.0495	10.9459
Ahsa1	1.91245	3.76447	0.0020669	28.9496	0	22.4038	0.419558	27.4783	72.8714	73.1288	65.705	85.7803	77.3964	43.2792	50.6928	71.8974	47.8024	161.926	50.2924	82.8854	47.0463
Dock4	1.91281	3.76541	0.0404519	0	0	0.623794	0	0	0.567002	0.22112	0.510541	1.79517	0.85153	0.421491	0.739332	0.444857	0.270706	0.448138	0.206039	0.882663	0.0503816
Gm14295	1.91304	3.76603	0.00115818	3.4397	0.705072	3.32743	5.12749	1.25931	7.70101	8.21432	13.8111	3.96239	11.8849	3.85425	34.9302	9.60479	5.38405	4.88955	4.23919	31.2134	17.4492
Gramd1a	1.91364	3.76758	0.00346418	5.95459	0	3.68016	3.5598	0.423898	7.69972	9.01823	12.4409	38.0603	10.1739	11.2273	3.93078	15.3666	9.12412	6.80294	16.0312	5.6036	5.31143
Gdpd5	1.91377	3.76793	0.0451246	0	0	0	0	5.05301	4.90842	3.04247	3.05423	9.85055	4.31661	4.15078	0.750559	6.1801	2.36441	2.24222	7.91601	1.3531	3.10442
Dnajb12	1.91535	3.77206	1.96612e-05	0.514431	2.95255	0	8.89068	4.17485	17.3217	11.3779	15.0698	11.1854	11.1015	15.2865	10.134	15.4377	12.5689	13.5528	10.4649	14.4572	18.8102
Cul4b	1.91606	3.77391	0.0238876	0.447487	0	0	24.0767	2.00692	31.8017	9.20675	10.6287	4.76824	19.5003	34.8967	8.30223	18.8827	29.362	17.7685	20.1603	12.0016	25.54
Actg1	1.91701	3.77641	2.52019e-16	443.712	130.358	281.948	381.866	288.531	1167.87	1530.01	1658.16	1515.29	1519.95	1033.39	1201.5	1160.39	1283.26	827.453	1537.33	1106.58	1345.15
Gsk3a	1.91896	3.78152	0.0227289	1.49407	2.00086	1.73436	0	0	5.74944	1.69067	3.07554	18.5018	5.10891	10.1864	1.80643	3.09214	0.677392	2.66186	4.01002	2.83756	3.29184
Orc5	1.91928	3.78234	0.00770848	2.81076	0	1.90332	0	0	4.05613	4.77094	3.8944	2.63078	4.65915	3.05261	2.81248	4.84766	3.25671	7.21857	4.22104	3.75121	7.57641
Rsph3a	1.92179	3.78892	4.23381e-05	2.37522	1.51472	6.51014	1.54905	1.18361	9.09113	13.8461	3.76107	17.3289	16.0129	7.64322	16.092	9.1033	13.5609	16.8819	8.68551	17.6785	6.21682
Gpr180	1.92292	3.79191	0.0111215	0	0	2.62234	0	10.5495	14.582	10.9997	10.7312	12.4042	17.3333	12.7213	4.26964	12.883	7.28327	8.84865	17.1307	6.10702	13.2726
Grin2d	1.92609	3.80025	0.0156621	0	0	0	0.169764	0.333554	0.201957	0.334726	0.927417	1.12448	0.651299	0.5497	0.244186	0.448944	0.229482	0.222016	0.859452	1.00212	0.305067
Hspd1	1.92782	3.8048	1.01116e-07	18.0396	8.15752	11.7397	21.1769	65.0045	92.2205	85.8715	88.5519	110.422	141.29	114.285	98.3214	89.0008	92.6948	176.365	62.8103	104.972	82.1833
Trak1	1.92783	3.80482	0.000377296	0.758446	0.131911	1.60078	0	1.67868	3.57341	3.79474	3.54833	6.23502	3.16278	3.74411	2.61594	4.9469	3.73394	3.93356	5.22863	3.04372	2.14944
Snx15	1.92789	3.80498	0.00787487	7.53874	0.379547	0	0	0	6.89553	8.57157	10.3666	8.79857	7.28019	4.66825	3.14306	6.47814	4.49733	7.52026	5.91629	5.49899	4.92904
Evi5l	1.92812	3.80559	0.017062	3.04983	0	0.491715	0	0.086845	1.79831	2.40535	3.86344	11.9744	2.41643	2.6682	1.14439	3.60016	1.38276	1.83048	3.35654	1.95686	1.95393
Tomm20	1.92858	3.80682	1.21106e-11	16.2502	5.91368	19.6498	16.3576	30.9325	81.7301	70.0472	69.6431	47.867	81.6122	90.2667	54.2372	79.083	79.4601	97.9228	76.3034	90.53	80.4422
Gba	1.93129	3.81397	0.0109343	0	0	0.327579	9.93807	17.0675	27.0081	11.8441	11.5285	22.5276	13.0621	27.174	8.54156	26.9433	38.4682	17.265	39.6731	10.2554	20.478
Alyref2	1.93213	3.81618	0.00738311	0.680722	0	0	0	9.01346	11.4077	14.7057	21.558	8.2337	8.65793	7.39292	5.95996	4.53956	3.94362	9.6765	3.48006	7.86187	11.1689
Vdac2	1.93236	3.81679	9.83232e-05	13.9527	0.177958	7.37855	46.3472	26.7786	80.0772	67.3654	69.3741	44.0399	88.052	58.8732	79.9283	82.4806	90.1573	84.8715	70.9741	84.7024	67.6755
Rtn1	1.93379	3.82057	7.0462e-05	59.9642	18.844	28.0612	65.6489	40.4992	82.2295	196.416	318.275	482.785	222.793	155.625	47.7444	189.415	34.57	101.549	169.74	165.066	181.092
Tdrkh	1.93386	3.82077	0.0231097	3.52718	0	0	0	0	1.26976	4.71702	4.80325	4.67264	2.76523	1.1492	4.05874	2.20619	1.67026	3.18216	2.28406	4.16418	1.95111
Anapc15-ps	1.93488	3.82345	0.0204225	6.10253	0	1.96778	0	0	3.78768	2.09259	4.83157	10.5448	2.5448	3.06833	6.78473	5.1455	6.66084	8.09646	4.76636	7.30904	5.72151
Gm10069	1.93704	3.8292	0.000792355	0.198297	1.3278	0	0	1.43988	2.15387	5.30378	1.72698	1.37058	2.60479	2.15359	3.92703	1.73279	2.14774	3.87116	1.68959	3.35896	5.20566
Gch1	1.93974	3.83635	0.0312893	9.3682	0	0	0	0	3.97331	2.24869	7.16987	12.1407	6.18548	2.54356	5.07755	10.915	9.1241	17.7559	7.25049	12.4225	9.14926
Plpp2	1.94185	3.84198	0.017501	11.5892	0	4.07672	0	0	24.5221	10.8382	13.7634	15.0191	12.1919	20.1827	4.0631	19.7454	11.4111	7.88763	24.0133	6.89519	5.92672
Fam84b	1.9433	3.84583	0.022495	0	0	0	0	4.30968	2.76822	5.03938	4.28367	1.26338	1.7379	1.94103	3.38364	6.92708	5.89323	5.48768	4.42314	4.42856	1.54237
Taf3	1.94414	3.84809	0.000991968	0	0	0.918443	0.796104	0.0579329	2.44133	1.11622	0.966464	2.57801	1.66852	1.47303	0.876498	1.71544	1.22989	2.36505	1.67571	1.11393	0.82657
AU022252	1.94442	3.84883	0.000515618	2.44484	0	0.700753	0	0.734852	4.04653	3.35339	2.65256	4.27667	3.68159	2.37656	1.4157	4.31025	2.98782	4.18758	4.45558	3.64863	2.71667
Tceal8	1.94473	3.84964	0.000888725	29.415	0	16.3534	14.1121	56.6103	95.9024	110.083	90.4783	41.0902	113.217	58.8531	156.327	55.8239	71.0252	81.3843	52.8629	163.05	211.989
Ebp	1.94594	3.85288	0.00818871	0	0.717688	0	1.95721	18.1061	26.6597	19.4883	26.7305	13.9364	22.2918	13.6935	4.30103	10.438	12.6616	19.6238	11.0273	11.746	35.7867
Usp21	1.94672	3.85498	3.19899e-05	1.63983	0	0.705026	0	1.40084	3.5623	3.84243	3.31789	3.2533	3.34313	1.9788	4.0641	3.7709	2.01932	6.66501	2.63919	3.27339	2.26346
Pop7	1.94803	3.85847	0.0050291	16.8342	0.766817	17.0602	0	0	32.3407	48.6542	33.003	35.7833	32.9271	19.5885	35.2597	28.5726	24.6337	36.4646	27.1503	41.1478	45.6583
Maged1	1.94841	3.85948	0.000788259	1.5933	27.8152	2.11929	67.8018	35.1333	75.2818	160.013	213.977	188.991	95.8843	84.7173	55.3846	134.786	62.8575	85.3109	138.558	79.2802	88.6025
Ehd2	1.94851	3.85977	0.0140944	0	0	0	0	2.60301	2.83688	1.04486	0.80416	3.21761	1.51774	1.27672	1.12924	2.8028	4.39185	5.13358	2.6684	1.47719	3.37266
Supv3l1	1.95129	3.86719	0.0015049	1.16748	0	3.9528	0.190349	0	4.80062	3.60301	3.46623	6.22008	5.72045	3.78617	5.84095	6.04055	4.85209	7.5234	4.91157	4.11997	3.48898
Hsp90b1	1.9522	3.86965	0.0277222	0	0.205588	0.415811	76.9506	56.8235	76.0355	83.0201	92.5667	54.653	105.98	75.2755	36.29	176.883	136.96	140.046	197.681	60.5653	122.614
Rpn1	1.9526	3.87072	0.00132854	3.0729	0.183717	1.85788	28.4326	11.8128	31.5892	25.9807	34.3649	34.0158	40.6052	44.787	8.2875	50.8777	35.2658	32.4699	62.3885	17.9914	32.0966
Thy1	1.9543	3.87527	0.0333566	0	0	5.31794	0	0	6.64457	3.57173	5.95597	9.74907	7.54095	2.79315	2.17134	9.24831	1.09317	6.58066	12.2648	6.01492	2.91615
Rfk	1.95441	3.87557	0.00208118	23.9694	0	8.69514	0.217113	15.9258	58.0623	58.7332	51.6604	33.1723	39.9123	47.303	29.9106	38.3538	39.4111	32.432	45.3138	36.0562	43.2289
Syngr1	1.95512	3.87749	0.00617406	3.06396	0	6.27661	0.117543	1.07776	14.4307	7.04552	9.56063	30.624	8.22986	10.2764	3.19357	11.1489	4.90292	5.329	13.3604	9.80648	7.18164
Ran	1.95699	3.88251	4.43408e-06	60.2596	2.19294	32.6313	79.2399	70.0819	157.94	182.77	189.023	152.414	227.456	181	279.499	138.044	158.3	312.656	129.826	292.588	262.835
Tax1bp3	1.95726	3.88323	0.000236173	7.53781	16.9169	0.560907	6.61762	18.8224	94.8302	45.1836	28.9215	20.2052	33.005	47.9288	22.9657	52.1345	51.9205	30.4967	87.3227	28.2004	44.4417
Apobec3	1.95807	3.88543	0.0253069	0	0	0	0	1.58203	0.66314	0.586187	0.451147	1.02564	0.623755	0.859516	0.564232	3.60346	2.0094	3.91503	3.52001	0.987161	1.0351
Usp39	1.95839	3.88629	0.00119165	1.06326	0	5.48565	0	8.02334	13.9687	11.3026	7.85698	17.2497	14.2624	17.9627	12.1168	10.5952	15.2656	18.6074	12.0039	11.0974	13.3748
Agl	1.95862	3.88689	2.63723e-06	0.0617955	0.709346	0.179336	0.362712	0.422316	1.07394	1.33497	1.36991	2.26015	1.21116	1.30497	1.2109	3.38205	1.52539	2.09651	1.50061	1.60185	1.05736
Susd6	1.95993	3.89044	0.0261616	0	0	0	17.403	4.51472	25.9192	6.77362	10.0148	6.23774	14.1626	27.6006	7.83836	25.7407	25.2707	14.2534	23.4011	12.63	9.86935
Tep1	1.96202	3.89606	0.0075045	0	0	0	0	0.815671	0.92188	1.03682	0.335985	0.519406	0.597256	0.832146	0.508668	1.36621	1.73697	1.26681	1.06215	0.40843	0.49734
Pdlim1	1.96523	3.90475	0.0265848	0.164745	0	0.159368	11.0665	16.1845	41.5147	23.6419	17.9999	3.46347	26.5526	47.0162	3.19389	16.4797	21.7441	13.1144	25.9687	6.25774	22.2035
Tmem55b	1.96561	3.90578	0.000915805	5.01905	0.184658	3.54806	0.251791	6.10155	14.917	11.7165	14.8251	23.0157	14.9327	24.3427	4.22534	8.70064	10.3568	9.40305	10.7323	8.47205	15.6102
Myo7a	1.96644	3.90802	0.00800317	0.606975	0	0.195722	0	0	0.282551	0.312203	0.640749	0.844878	0.379671	0.549334	0.189796	1.2562	0.942799	0.824472	0.991251	0.726979	0.355674
Uggt1	1.96796	3.91214	0.0159643	0	0	0	4.9686	0.719935	3.82894	2.15006	2.77572	8.01899	3.82364	4.25093	1.51789	5.76744	6.58904	4.95807	5.80204	2.09374	4.78825
Pgk1	1.96873	3.91423	2.85797e-06	37.4582	34.7234	30.2586	72.7838	64.9877	110.135	137.053	132.997	144.909	141.872	260.14	134.517	519.757	181.6	148.799	476.359	165.812	145.275
Acot6	1.9705	3.91903	0.0251353	0	0.489333	0.49485	0	0	0.635007	1.18403	1.82253	0.810258	0.959935	0.385806	0.319912	1.47042	0.708671	0.921076	0.92621	0.262578	0.179853
Rab10	1.97174	3.92241	0.000953523	9.62569	0	1.91006	14.6477	43.7497	51.8549	71.219	79.1408	65.2508	81.3091	53.0141	54.5378	39.7294	34.7517	43.8323	35.1722	64.8017	65.4869
Asap2	1.97247	3.92439	0.00276545	0	0.437276	0.147402	0	0.976261	2.88455	1.56751	0.965124	3.02789	1.20729	2.25245	1.42939	1.36655	0.61409	1.35738	1.20094	0.703933	1.17861
B230219D22Rik	1.97277	3.92522	0.00268782	1.86317	0.178226	0	23.6945	10.1068	31.2233	29.9001	34.9605	25.3798	39.5082	27.4855	22.527	24.0359	20.1798	20.7289	19.0105	33.3295	31.8798
Ssr2	1.97302	3.92589	9.4708e-08	27.8935	15.12	9.44409	27.2871	74.4635	158.701	121.474	90.9133	95.9947	120.583	110.936	55.9181	141.756	163.235	174.023	202.908	100.463	195.486
Hgs	1.97329	3.92663	0.0024967	3.18694	0	2.24213	7.93584	0.371247	11.5087	7.60007	8.02838	33.625	16.5519	18.5294	4.10691	7.0621	5.76509	10.4333	7.40574	6.91526	8.42062
Ppp3r1	1.97519	3.93179	0.000138395	6.44282	0.256794	4.15502	32.0389	9.63172	42.155	56.7508	50.1597	94.4739	41.588	28.345	33.8007	30.4339	21.3673	27.2211	30.1929	42.7169	55.6234
Itgb1	1.97621	3.93459	0.0384036	0	0	0	50.269	36.5508	61.4819	42.923	48.2494	36.5686	61.3191	54.1292	33.2869	90.6266	165.856	73.9715	92.9499	45.5598	83.8634
Polg	1.97642	3.93515	0.000447452	1.04871	0	0.156074	0	0.51685	1.45203	0.871361	0.76643	1.92827	1.44653	1.97125	1.29487	2.22608	1.68651	1.55955	1.95895	1.20084	0.813059
Smg6	1.97661	3.93566	0.0103961	1.64024	0	0	0	0	1.36801	0.738212	0.973972	3.04089	1.30386	0.989649	1.28222	1.65018	1.03287	1.94301	1.31022	0.920871	1.15337
H13	1.97708	3.93694	0.00750336	4.29183	0	0.47179	1.46312	0	7.6585	3.11062	5.17419	6.88227	4.90141	4.94359	1.11835	7.55903	5.99483	5.19497	9.30836	1.87756	4.73261
Klhdc8b	1.97721	3.9373	0.0109539	0	1.27997	2.48924	0	0.747389	1.27771	1.85298	2.44476	11.4123	2.36072	2.08044	3.66909	8.75761	11.3037	6.37929	7.78344	3.35494	1.95417
Tbc1d9	1.97891	3.94195	0.0112305	2.35518	0	2.5631	0	3.52089	4.84221	11.3569	20.7445	18.9067	14.6399	7.06065	2.2707	3.45263	1.85384	3.32	3.66856	5.21347	5.45132
Chmp5	1.97927	3.94295	0.00198046	14.8325	0	7.72604	107.151	135.48	185.539	237.973	229.447	132.091	144.759	131.657	168.038	269.718	402.63	200.032	209.986	182.14	298.051
Smim10l1	1.97953	3.94364	0.000934037	18.6417	0	4.64494	26.7099	36.4342	61.6215	90.8006	72.0073	57.5907	58.3621	74.0468	167.278	40.9844	39.8408	47.3241	30.0226	114.899	60.6428
Prkcdbp	1.97997	3.94486	0.0220658	0	0.997509	0	0	2.00433	2.91255	0.804552	1.23842	0.900937	2.93525	0.314587	7.06488	3.35716	2.36394	8.79517	1.11064	7.09229	2.68863
Mrpl10	1.98074	3.94697	0.000371953	7.10294	0.485322	0.981587	22.169	0.650117	37.7881	20.355	22.8962	35.213	28.4562	23.2647	13.9607	22.0505	22.4916	30.2906	21.3984	22.7873	28.4216
Nfasc	1.98099	3.94764	0.0155054	0.980201	0	0	0.839028	0	0.589374	0.945327	1.98864	5.76924	1.50727	1.14586	0.715167	1.78914	0.293188	1.13791	1.51377	1.25785	0.847204
Dnajc8	1.98178	3.94981	7.26353e-09	3.73078	20.7638	8.20231	13.7139	21.7299	69.3628	60.7089	55.3162	51.1817	59.9678	73.1572	74.944	43.4419	50.5739	88.903	45.3704	81.9107	71.7853
B3gat3	1.98487	3.95828	0.00115847	5.95387	3.10654	3.14157	26.8276	0	40.8175	23.1074	29.5688	61.2598	37.9193	21.064	13.0885	47.7952	30.8115	27.3908	50.8453	19.726	21.6942
Saraf	1.98503	3.95871	0.00157636	5.32539	0	5.72397	57.4985	4.29653	38.3786	45.5004	65.8208	94.5753	51.5086	58.5499	34.7842	71.8438	68.7824	41.8316	78.398	49.2037	47.2938
AK157302	1.98716	3.96457	0.0183212	4.05355	0	12.1994	7.93083	0.192377	32.8469	42.8579	34.5894	22.3099	39.8175	11.6852	30.7019	27.2393	28.0212	0.853651	5.46857	33.8692	1.58353
Pdik1l	1.98756	3.96566	0.0013407	0.596598	0	2.16422	0	0.127412	2.26805	3.60567	4.48729	3.30742	3.04763	2.02478	1.86551	2.19507	1.57786	2.65728	1.90625	3.40687	4.85934
Ilf2	1.98848	3.96817	0.00150089	2.62594	0	0.977011	0	4.96099	7.58508	10.3378	9.27571	11.0528	6.21223	3.22969	5.09507	8.40748	6.28355	11.0452	8.11069	6.45437	7.67002
Gm15879	1.99042	3.97352	0.0471424	0	0	1.63886	0.552439	0	2.36591	0.871401	0.670657	0.975795	1.23633	3.57762	1.23607	2.53228	1.06682	0.3211	2.16526	1.52182	4.16949
Hipk2	1.99078	3.97451	0.00719575	0	0	0.0948705	0.639594	1.04723	3.7131	0.605326	0.388231	4.94261	1.43138	1.86392	0.735985	1.48844	1.25982	1.28256	0.856509	1.183	0.643637
Cux2	1.99106	3.97528	0.015162	0.343804	0.739969	1.49662	0	0	0.56015	2.65258	1.83736	6.98034	0.698925	1.63356	1.32589	4.98079	3.29073	7.93355	2.81954	2.25007	0.846139
Scd3	1.99164	3.97689	0.0293723	0.499457	0	0	0	0.213333	1.395	0.2569	0.593155	0.575353	0.572764	0.904052	0.208235	0.91883	0.629022	0.804646	0.797931	0.320466	0.234137
Rtn4ip1	1.99699	3.99167	0.0041999	2.28342	0	0	0	0	1.18105	1.76175	1.6572	2.466	1.58701	2.00917	1.46768	2.45041	1.96511	2.27213	2.31039	1.70929	0.981225
Mlf1	1.99796	3.99434	0.0120359	7.56159	0	2.43827	0.328764	0	1.72087	7.77874	3.19294	9.14616	5.15031	1.52078	7.35604	12.056	6.60272	19.4912	10.3086	17.9838	26.7037
Pip5k1c	1.99822	3.99507	0.00741962	1.05862	0	3.94999	0.0986292	0.0645957	8.11939	5.21176	4.78941	15.6791	6.2119	3.01114	3.24717	3.895	1.94272	5.67539	3.83351	6.59836	3.89921
Ginm1	1.99841	3.9956	0.00821565	0.289239	3.59682	0	0	17.9137	23.9663	11.9018	12.137	11.2452	14.1119	18.2367	19.2944	18.3574	33.95	25.4916	18.2986	24.9425	25.0163
Tmod2	1.99974	3.99927	0.000116447	1.26093	0	1.21978	5.03082	6.27291	8.0795	15.0316	17.3826	18.6054	14.8931	7.60793	10.4524	8.30652	6.61369	14.958	6.28829	15.0388	9.97922
Afap1	1.99999	3.99999	6.36043e-05	0.684972	0	1.45776	3.30573	2.66241	5.35683	9.68884	9.54474	8.14703	4.14177	4.23615	3.28417	11.7978	10.8868	6.36146	8.82743	3.28745	7.41747
Thbs1	2.00055	4.00153	0.0329188	0	0	0	4.37376	9.50779	18.5542	3.96328	4.29296	1.72592	13.656	4.56294	19.6914	8.0391	43.5607	6.13915	4.89358	11.7556	9.43159
Ddost	2.00064	4.00178	0.00720574	4.90505	0	0.790826	62.9124	33.8707	79.1554	45.4132	50.1617	82.284	73.6361	58.8199	15.2524	143.814	122.932	105.595	171.179	36.4029	79.2335
Shc1	2.00135	4.00375	0.00208846	0	0	1.33649	0.300343	4.65535	8.47985	3.07939	3.5246	3.05042	4.54503	5.32569	4.67209	7.4837	9.16389	9.7178	7.29197	3.62465	6.26072
Abhd18	2.00138	4.00382	0.0110536	0	0	0.599625	0	0	0.408774	0.199268	0.36807	0.736361	0.549281	0.677864	0.355343	1.22941	0.331778	0.337766	0.825233	0.636348	0.67196
Nkd1	2.00182	4.00505	0.016959	0.190118	0	0	0	0.649641	0.413005	0.586733	0.150523	1.09504	0.198202	0.688254	1.62492	0.918099	1.77183	2.19807	0.526469	1.26865	0.401058
Fam117a	2.00231	4.0064	0.0203148	0	0.273664	0	0	4.64347	7.28025	4.12024	2.71805	0.576731	3.34042	12.1692	2.02769	5.3946	3.31477	4.93432	4.9971	2.42302	2.68225
Strbp	2.00298	4.00828	1.45273e-06	0.372393	0.801501	0.315209	3.94654	0.795301	4.17487	7.94906	7.55516	7.42673	5.75547	4.15669	5.34672	4.94539	4.65478	4.0143	3.52994	5.96151	4.09151
Gm14308	2.00317	4.00879	0.00398246	3.38398	0.498005	1.00724	4.07434	4.78093	7.27044	20.0836	13.6021	0.0749653	10.258	3.45526	28.1628	7.90141	9.9661	6.41379	7.48555	33.2704	13.545
Pcolce	2.00363	4.01008	0.0159354	2.94671	0	0	0	1.35544	2.46204	0.582948	1.25623	3.45976	0.945232	1.23086	2.07908	5.42093	10.1056	10.9982	4.39381	2.03613	6.21614
Camk1	2.00405	4.01124	0.0111357	0	0	1.40297	0.094585	7.30974	8.86666	9.9961	6.54505	21.176	5.59431	2.31889	3.17449	8.271	11.4341	11.7375	8.40301	4.28057	4.72515
Fam216a	2.00454	4.01261	0.00294358	10.6135	0	4.83156	0	2.93333	14.725	25.3689	16.8061	35.4202	9.24233	1.31841	11.4529	11.6289	13.8385	16.5662	13.5648	27.3999	33.6571
Slc25a5	2.0052	4.01443	1.00257e-07	47.9082	70.0007	71.8085	105.75	47.2223	208.965	224.756	176.314	238.037	230.626	340.039	579.903	215.857	386.946	536.332	142.871	613.029	342.06
Proser1	2.00596	4.01657	0.00136052	0	0	0.274215	0	1.81616	1.67144	2.04125	1.45879	1.95925	1.71402	2.26617	1.30002	2.83556	2.53471	3.30419	3.10968	2.25532	1.06307
Manf	2.00655	4.01821	0.0012372	2.21312	0	4.28177	15.7163	34.9757	55.3266	54.3872	47.504	22.0241	42.4529	21.6615	17.1211	60.901	54.196	63.1522	75.1657	42.8525	86.0524
Vwa8	2.00667	4.01854	0.0103667	2.12637	0	0	0	0	0.931613	1.67274	0.990304	1.90916	1.22575	1.5471	2.92033	2.41611	2.58346	1.70691	2.10486	2.60027	0.938169
Snrpd1	2.00818	4.02275	2.71202e-10	105.602	27.73	39.0594	89.1268	27.4173	272.138	294.485	339.353	107.934	262.495	135.24	189.924	329.976	232.874	372.832	280.742	299.727	307.461
Igfbp3	2.00874	4.0243	0.010611	0	0	0.26782	14.6252	3.07459	5.75655	10.1106	10.7406	13.3949	14.8932	3.59142	20.546	14.3883	11.9247	29.91	3.47946	46.2571	12.2647
Slc25a10	2.00922	4.02565	0.0229311	0	0	3.39678	0	0	5.75991	2.70916	1.39004	8.52331	4.28824	1.74029	1.09798	5.82529	3.15876	6.37004	4.64809	1.93115	1.70486
S100a13	2.00939	4.02611	0.00488564	6.05985	0	4.68965	86.9454	9.31804	178.657	50.4944	62.3711	15.7065	70.2508	117.366	49.519	79.9872	121.804	44.5637	128.566	36.3933	131.527
Eif3e	2.0117	4.03256	5.86433e-13	29.8038	13.9858	35.3588	19.8039	38.4304	93.3648	135.365	127.333	70.2848	105.173	101.956	199.517	127.503	157.789	180.869	116.79	149.087	131.147
Gm14305	2.01259	4.03507	0.00157536	1.38649	0.331572	3.3531	4.52116	7.40266	7.63748	25.1387	19.4847	1.39753	8.31133	4.49646	41.548	10.4418	8.03236	16.3585	8.12188	33.8943	23.9674
Bace2	2.01265	4.03524	0.0141559	0	0	0	6.20207	13.5729	13.8206	5.84592	10.1002	12.4245	8.3183	13.365	6.81765	25.6023	30.3803	29.1469	30.3365	22.5023	8.64429
Flywch1	2.01312	4.03655	0.00601735	2.91085	0	0	0.379674	0	5.7814	2.54527	2.53507	36.8848	3.64154	0.965952	0.788836	2.14198	2.12625	5.73773	2.10816	4.40773	1.50101
Prdx3	2.0141	4.03928	0.000876144	8.20827	0	10.209	1.14711	44.0754	50.5827	46.1403	45.4913	52.5122	46.6984	37.8513	81.7662	42.2002	75.612	68.0084	31.8471	82.7618	101.145
BC017158	2.01528	4.0426	0.0177094	0	0	1.51697	0	0	2.53061	1.12923	0.744932	2.93546	1.76561	0.756922	0.588415	2.59637	1.38246	1.66442	3.17334	0.925676	0.477828
Gna12	2.0157	4.04376	0.00358718	2.28309	0	6.62572	17.2058	0	33.9306	20.094	16.67	22.9396	24.1719	25.0249	18.0855	26.4256	19.3607	28.3193	24.3704	20.8341	17.0054
Enpp2	2.01596	4.0445	0.0139772	0	0	0	0	4.79585	2.47786	4.74855	2.17302	3.30542	1.87288	1.12909	5.92956	5.56559	5.84485	7.42472	5.3681	12.1032	2.92418
Rhox5	2.01668	4.04651	0.00685354	5.74641	94.5464	21.1237	0	78.5429	376.995	189.166	181.985	18.2039	244.183	234.031	110.446	214.335	147.058	250.067	256.808	104.418	361.51
Eef2k	2.01682	4.04692	0.00621566	0	0	1.58421	0	0.299784	0.762343	2.10587	2.6858	5.22162	1.90242	1.65859	0.658393	2.71685	1.59107	2.12841	1.61963	2.0415	0.932217
Edem1	2.01784	4.04978	0.0176361	0.134288	0	0	8.23239	0.172075	10.1269	4.90411	4.46544	2.16571	5.96391	11.5458	2.77138	8.80091	7.00171	4.37776	9.86873	2.65382	9.97784
Exosc10	2.01983	4.05535	0.00298377	0.241113	0	3.96513	2.83044	0	8.08123	8.06119	10.4993	12.4988	6.43494	4.728	4.47336	6.43168	3.27952	12.75	5.44417	5.01244	3.05179
Bok	2.0199	4.05555	0.0106693	6.12243	0	0	0	0	7.45391	3.14912	4.47445	7.32403	7.56111	3.97816	1.27629	5.95648	3.55876	9.46179	6.42046	4.47225	2.7597
AK010878	2.01995	4.0557	0.00129886	9.78471	1.16998	6.50743	0	0	16.7011	19.8168	18.3988	14.2656	20.9116	10.3314	19.6324	12.7972	8.16397	18.1976	11.2029	25.1126	25.8013
Sqle	2.01995	4.0557	0.00831373	0.156249	0	5.44139	1.42662	31.167	30.1608	30.2184	58.2663	38.2934	49.5521	37.3796	18.1099	29.8943	16.4116	33.9975	21.9003	37.9762	40.652
Drc1	2.02017	4.05631	0.0369994	0	0	0	1.26384	0	0.200466	0.498384	0.511429	1.2092	0.740772	0.779491	1.34658	1.78252	3.01007	3.30566	1.30718	0.746043	0.151408
Atp6ap2	2.02272	4.06349	0.00751645	1.986	0	0.320197	70.5892	30.9623	57.6269	67.5904	121.073	88.3658	98.6224	70.498	49.8184	75.1263	120.474	43.9151	70.2958	89.709	128.168
Suds3	2.02385	4.06668	0.0017077	1.68398	0	1.85115	0	0.228861	3.51568	3.34656	4.12098	5.24646	3.44732	4.38743	3.33491	3.52038	2.9113	5.13575	4.19037	3.6933	1.91972
H2-DMa	2.02459	4.06875	0.0105476	0	0	4.59749	0	0	1.80267	4.88909	8.36176	10.9496	4.95469	2.86752	5.39398	2.55009	2.26118	3.30286	3.0371	6.09882	4.3321
Cd81	2.02509	4.07018	0.00346681	15.6516	0	5.24104	175.295	59.7818	133.856	130.667	143.937	224.942	174.531	136.114	137.851	275.685	386.655	227.167	280.056	217.46	229.288
Cyb5b	2.02729	4.07637	1.04372e-06	5.34913	0	2.6831	9.43201	11.6777	23.9783	26.6985	26.979	23.2215	26.7676	19.245	26.8859	21.139	23.0546	41.1545	17.0915	39.4062	19.4105
Usp3	2.02928	4.08201	0.00350051	0.379626	3.14722	0.979294	0	0	3.10238	5.40229	4.50843	5.50285	5.48798	5.07726	3.74582	7.91498	6.11974	4.17322	6.87354	3.99469	3.44059
Myo16	2.02963	4.08301	0.0107609	0.766866	0	0.105977	0	0	0.543971	0.507142	0.780625	2.39779	0.342632	0.760139	0.525259	0.604615	1.02099	0.560625	0.420049	0.646686	0.282459
Erp29	2.03028	4.08483	0.017301	0	0	0.18505	15.7816	9.764	31.4934	12.5943	14.5395	20.8517	28.5181	26.9501	6.67942	26.5255	20.1888	15.3547	33.5763	12.5685	15.2447
Gna11	2.03088	4.08653	0.00168657	6.34532	0	3.68293	0	10.1184	20.5452	18.3859	19.5928	37.8877	18.7429	15.0587	9.25924	17.9962	14.6508	21.4473	22.347	16.9368	11.3034
Snrnp27	2.03144	4.08812	8.88553e-09	6.60415	11.281	6.3886	6.46056	31.2306	53.5801	53.6225	60.1302	28.6647	47.4079	42.5504	47.988	58.7942	81.1534	72.7781	61.6968	85.1115	82.7049
Gas2l1	2.03281	4.09201	0.00163546	0	0	0.961956	0	2.66981	5.20217	2.8497	2.36192	5.35939	4.50222	3.64276	3.43519	3.62608	2.3974	3.5541	3.38916	3.75534	2.13103
Sh2d3c	2.03321	4.09315	0.0266299	0	0	2.40285	0	0	2.41534	2.81078	2.88435	9.01333	3.69442	2.69765	0.414241	2.20862	1.71013	1.75761	1.79897	1.23251	2.63935
Sorcs3	2.03402	4.09545	0.0178235	1.23047	0	0.595155	0.10031	0	0.620524	1.97782	5.72344	3.45503	3.62389	0.60321	0.128252	2.29901	0.348675	1.02032	1.70369	1.06583	1.47811
Klhl7	2.03534	4.09918	0.026481	0	0.209379	0	17.7009	0	6.65691	16.7751	21.6621	20.4867	17.2056	8.91436	19.0271	8.90907	10.3098	9.04391	7.04036	26.3469	17.1356
Cisd2	2.03559	4.09992	3.48856e-05	0.565122	1.2974	1.20269	8.47681	0.434485	10.9436	9.70856	10.0223	8.20256	13.2206	13.3319	9.33022	8.05714	8.73993	8.78302	6.71711	14.2429	13.4844
Asah1	2.036	4.10106	0.014311	0.255622	0.244522	0.247279	63.683	27.8419	97.5747	45.887	45.9412	33.8635	68.0086	98.7851	40.0719	70.4797	137.015	41.86	104.927	40.1507	122.108
Scly	2.0394	4.11074	0.0414651	0	0	0.921385	0	0	1.89176	0.293947	1.05574	0.877765	0.794377	2.58606	0.238263	0.613277	0.479821	0.505472	1.13618	0.146672	0.401851
Rbm3	2.04048	4.11384	5.49889e-13	19.552	4.58752	21.055	21.7734	17.7267	92.2177	98.2903	86.1619	43.6118	81.8796	72.7841	76.0563	68.8415	97.3808	95.7207	55.4786	75.2707	89.5377
Camk2a	2.04169	4.11727	0.0305017	0	0	0	0	0.297495	0.324224	0.298541	0	0.969488	0.290445	0.140079	0.0725962	0.667352	0.409349	0.616047	0.568724	0.178757	0.408132
Klf13	2.04229	4.11899	0.0114869	0.575328	0	1.00179	18.3854	0.0982959	14.0694	14.2636	9.29231	21.1087	5.758	9.5113	7.05207	30.7996	29.2148	22.1796	27.1821	11.2516	13.2964
Mccc2	2.04519	4.12727	0.000301656	6.12265	0	0	0.266201	2.09213	5.32024	11.7571	12.6035	11.755	7.8298	3.69414	4.16935	5.81951	8.94467	10.6761	4.0865	9.2188	5.6447
Pogk	2.04619	4.13014	0.000645851	0.723187	0.0864729	0.524687	0.0589553	4.90371	3.5348	7.81152	8.7317	9.39818	6.0315	3.81797	7.06669	4.78118	3.64316	4.55753	5.2954	6.51945	5.0005
Hdac2	2.0479	4.13503	6.56341e-07	5.03588	0.370554	4.12205	14.0213	14.4777	27.71	53.7974	56.279	31.683	40.8289	24.4243	25.7197	29.9308	23.6614	38.3991	24.4247	37.5809	27.2392
Adck1	2.05047	4.14242	0.00782491	0	0	4.67707	0	0	3.34714	4.78242	5.59466	8.14014	4.57519	4.60013	4.18659	6.15774	4.7776	5.49824	7.28846	4.77261	1.74346
Fam83h	2.05175	4.14608	0.0172082	0	0	0	2.07639	0	3.83598	1.2523	2.22417	1.61806	2.38201	1.97747	0.273288	1.33508	0.849118	1.13589	2.39362	0.480665	3.73128
Oxct1	2.05302	4.14974	7.44536e-05	12.8778	0	13.59	9.62014	13.0012	20.7816	53.4722	65.6237	102.292	51.2605	13.3501	43.1963	44.6355	53.4913	43.0909	30.5236	62.4966	38.5263
Sema3a	2.05328	4.1505	0.00353506	0.124972	0	0.725361	0	0	0.349052	1.25347	1.68206	0.7738	0.820804	0.358164	0.729451	1.12079	1.10174	0.805342	0.71876	1.39523	0.585848
Kazn	2.05331	4.15057	0.0149464	0	1.62368	0	0	0	2.15722	1.16409	1.0879	2.30449	1.23027	2.46279	1.6007	2.02598	1.93412	2.34391	2.15218	2.42713	1.26934
Cox7a1	2.05589	4.158	0.0085656	1.61974	32.5374	3.13374	0	1.38368	29.1545	14.1631	25.6479	4.66466	38.838	39.0911	48.6218	55.498	121.987	51.2682	41.0579	55.2891	50.4937
Ubald2	2.05646	4.15965	0.00096247	0.565639	9.73938	6.01895	4.05783	25.3681	82.5033	24.73	26.8701	29.9732	67.9323	91.8048	14.8571	47.0863	28.7798	38.4876	57.4729	15.5334	27.4442
Batf3	2.05663	4.16012	0.016694	0	0	3.67435	0	0	1.17876	5.02379	2.57764	7.03205	1.35765	0.327391	4.86391	4.86636	2.59683	5.34791	3.58311	8.3558	3.17961
Adck5	2.05678	4.16056	0.015162	2.51031	0	0	0	0	1.48018	0.903839	0.993746	4.9883	2.56471	1.89326	0.575631	4.15629	2.0866	2.23621	3.85004	1.28855	1.05911
Rtf1	2.05727	4.16198	0.0030448	1.20964	0	0.585082	0	7.29804	11.4496	11.1994	9.218	12.933	9.20588	9.35116	4.6335	7.92773	3.54199	9.51465	7.31138	6.48079	5.03265
Nrbp1	2.06025	4.17058	0.00150739	0	0.232911	1.88429	0.635173	7.59194	11.1832	12.8995	8.0965	25.1032	4.21369	6.46393	2.69011	10.3023	9.75134	16.6596	9.54319	8.68618	6.62017
Acta1	2.06063	4.17168	0.000236747	2.82083	2.15867	1.0915	4.4152	0	16.9829	7.25459	4.46668	4.54926	9.52811	6.63766	3.99862	11.676	13.0735	13.473	13.099	16.2169	5.28942
Sos1	2.06071	4.17191	0.000844422	0.0971587	0.929398	0.281963	0.0633642	5.02143	5.42736	5.59713	6.84621	8.86987	8.42733	5.39316	6.09639	4.75891	3.40168	4.87995	3.62181	8.92706	7.56068
Ift20	2.06104	4.17287	0.00025819	3.40941	19.5682	11.5435	0	28.8825	84.8217	78.3301	68.8332	53.8394	69.5474	72.5124	56.266	60.2387	25.62	64.62	76.2561	71.0233	65.7955
Ier5l	2.06222	4.17628	0.0146514	0	0	1.87464	0	0	2.30536	0.996769	4.85858	3.16251	1.48154	2.04616	1.54856	0.519902	0.976238	2.20377	0.894389	1.49209	0.984151
Cpne2	2.06269	4.17764	0.000179798	0.2708	0	2.61961	2.47251	3.123	5.88275	10.3073	7.93283	7.01886	3.83947	2.69591	17.3305	7.4104	13.9148	14.1659	3.69176	12.3712	4.12574
Hist1h3h	2.06319	4.17908	0.0495519	4.21683	0	0	0	0	4.58024	5.42241	0	1.8216	3.07729	2.54425	0.879044	3.87876	2.65536	11.1893	3.59296	1.62338	2.96516
Wnt9a	2.06323	4.17921	0.0318036	0	0	0.75543	0	0	1.13096	0.803344	1.03046	1.04951	0.814123	0.5497	0.488372	0.179578	0.458965	0.542706	0.443588	0.467656	0.122027
Igf2bp2	2.06398	4.18137	0.0192569	0	0	0	0.0792519	7.26667	7.99498	4.37534	3.84845	4.16457	3.95264	6.81874	5.69973	10.7586	7.68278	9.44319	11.7519	5.98815	2.96225
Cep164	2.06452	4.18295	0.00671032	0	0	0	1.86573	0.0370281	2.39439	1.60524	0.9609	2.59646	1.4641	0.88919	0.415646	2.2726	1.2228	3.4669	1.69889	1.00122	1.64588
Mfge8	2.0652	4.18491	0.0253156	0.738439	0.176593	0	16.374	35.4047	77.3433	21.365	21.0473	25.9448	27.4063	72.3449	5.92652	52.0465	54.6374	11.5117	141.331	11.1818	39.8525
Mapt	2.066	4.18725	0.00126729	7.47926	12.4378	13.4685	3.15179	9.04322	25.782	78.3609	118.796	151.008	63.6259	35.5806	13.6484	34.9538	3.7388	15.5497	30.1723	32.6916	34.0366
Fam188a	2.06664	4.18909	9.6969e-06	1.23912	0	0	4.0406	1.94064	6.45182	8.71048	8.72046	5.0356	7.0906	6.3964	6.65861	4.8124	4.57765	5.63654	4.95637	6.04242	8.06775
Srp9	2.0679	4.19277	8.33733e-06	6.72478	0	4.08472	12.6472	12.2242	48.3396	28.1542	24.7638	13.6918	32.5754	23.9672	25.2986	36.8621	35.4527	34.5025	35.7783	42.1848	34.4571
Gstm1	2.06829	4.19391	0.00347713	18.2371	25.3237	5.12185	58.3178	175.895	119.218	138.588	53.5638	352.06	51.3954	33.5429	790.882	181.684	482.625	262.476	104.512	583.715	243.791
Colec12	2.06837	4.19412	0.0143986	0	0	0	1.5311	0	0.728576	0.670864	0.826108	1.2771	0.70706	0.550859	2.82765	1.01975	2.95671	2.6698	0.388957	3.34744	1.46741
Ablim1	2.06959	4.19766	0.0180909	1.0153	3.19113	0	0	0	5.33395	7.79612	8.44038	7.97822	5.6099	4.66004	1.88973	4.20256	2.21029	2.35044	3.8929	3.27584	5.28649
Ctnnb1	2.07013	4.19924	0.00158085	1.66903	0	6.45821	40.1654	46.2667	87.1729	63.9566	74.6603	58.6407	91.0366	83.9349	91.957	74.4964	77.7736	107.523	59.5503	114.714	72.7641
Exosc1	2.07042	4.20008	0.00157567	3.73977	0	2.58408	0	21.9068	30.0096	26.3806	11.8436	17.2322	22.7244	13.6997	46.1075	26.0453	26.7792	36.2508	18.2084	40.4495	36.9411
1810037I17Rik	2.07146	4.20313	0.000180545	28.3873	2.85838	31.074	123.747	209.317	430.281	263.206	191.63	132.955	241.272	162.036	536.168	322.27	372.754	423.632	296.296	689.068	556.986
Ubfd1	2.07277	4.20693	0.00047838	0	0	1.74115	3.11068	4.03614	8.6579	10.2763	10.5452	11.1445	12.7597	7.33035	4.4462	6.68445	4.3976	8.3409	6.23026	7.27564	9.32352
Arl4a	2.07321	4.20821	0.0176627	0	3.87501	3.59214	0	0	7.47306	10.8811	10.7799	6.18957	6.35821	5.12592	17.5459	6.469	6.15046	12.3699	4.74594	21.2267	7.78061
Adarb1	2.07338	4.20871	0.0187703	0	0	0	1.20329	0	0.691877	1.38398	2.25204	3.05529	0.961752	0.347882	0.320517	1.20213	0.19364	0.437125	1.09718	1.02599	0.973042
Bst2	2.07366	4.20954	0.0251459	0	0	0	24.4083	0	59.2649	20.7312	9.11737	3.86914	20.2091	4.63206	9.20221	22.9504	27.7975	35.4676	33.5243	15.0239	10.7967
Tmem179	2.07369	4.20961	0.0301273	5.11244	0	1.76628	0	0	3.7398	10.7063	17.0581	27.9742	7.46176	4.29644	0.989619	2.26731	1.10377	2.35324	3.88934	2.15562	5.05002
Gnai2	2.07387	4.21015	0.00275253	0.229309	0.219352	1.99642	30.3584	21.0581	61.7696	22.9997	17.4289	81.6896	32.8946	25.3881	35.8036	50.7801	63.1882	81.2302	50.4577	50.6132	28.7014
Mpi	2.07388	4.21019	0.00685356	5.51597	0.263822	0	0	0	3.76598	3.54648	2.40194	9.1341	4.83043	2.74568	3.50708	7.54719	6.53006	9.04327	7.34358	3.1145	5.94731
Pgrmc1	2.07425	4.21124	0.0192811	0	0.446381	0	78.5177	120.787	127.149	139.453	217.61	183.978	202.281	182.587	81.2263	176.2	228.849	138.947	141.746	173.899	214.926
Psmd7	2.075	4.21345	2.3127e-05	6.13222	0.733242	12.2349	46.9913	5.89332	58.1621	66.0402	60.385	108.72	63.7698	44.2833	70.0682	48.1212	39.5803	89.9302	50.2903	91.7747	53.0916
Tysnd1	2.07517	4.21394	5.21014e-05	0	0	0	2.4722	3.88591	7.05841	7.60418	9.00371	12.4452	7.27151	2.74459	3.55597	6.18909	4.86955	7.3284	6.37903	6.32381	7.64119
Ptp4a1	2.07543	4.21469	6.91213e-06	25.5622	3.30824	5.67287	16.1806	47.7198	77.6958	148.651	119.645	28.8836	61.2617	51.8943	143.875	72.6823	107.298	58.7659	58.0701	115.389	122.333
Rspry1	2.07559	4.21516	0.000682167	1.96781	0.0627454	0.0634529	0.513341	0	1.79134	2.26049	2.80436	3.58915	2.79002	2.27564	1.57248	2.17206	1.88349	2.02646	2.08187	2.18851	2.99804
Tmem167b	2.07748	4.22068	0.00392374	0	0	0	0	3.76662	5.29094	3.62867	2.32728	4.57131	2.02255	1.77355	3.18638	6.15118	6.88574	5.0699	5.88578	2.41415	2.82485
Cacna1d	2.07793	4.22201	0.0192811	0.281289	0	0.181406	0	0.0800981	0.96024	0.241139	0.296941	1.05311	0.41055	0.876875	0.0781837	0.73309	0.212555	0.0710852	0.679073	0.120322	0.63734
Sirt6	2.07795	4.22206	0.0237204	0	9.52451	3.00997	0	0	12.9393	11.5231	7.14412	21.7749	3.56821	2.25283	7.97815	32.9853	17.0855	35.7382	32.8746	10.5412	12.3983
Cyhr1	2.07838	4.22334	2.76835e-05	2.09314	0	0.539952	5.82436	1.54967	7.66503	7.96701	9.28034	18.727	8.00118	8.54567	4.77062	12.0012	8.9628	8.56917	7.9364	6.98369	4.61176
Zfp608	2.07887	4.22476	0.00311527	0	0	0.137152	2.03423	0	1.40799	1.31266	1.23477	4.12394	1.68502	1.49702	2.60089	1.36934	1.92844	2.82157	1.51005	3.38409	0.930494
Zc3h7b	2.07892	4.22492	0.000303208	1.16356	0	0.703487	0	1.73946	2.75335	3.29167	4.03036	9.8852	3.27519	3.1153	3.4261	3.04358	2.19809	4.02474	1.73497	3.28491	2.25
H2afz	2.07902	4.22521	5.36038e-12	74.6529	63.4766	65.6083	98.6458	165.476	318.895	414.351	332.997	213.587	478.663	228.744	549.355	414.138	331.339	803.456	393.497	705.53	797.701
1110004E09Rik	2.07917	4.22564	0.00734954	5.0974	0	13.5603	0	0	19.9717	20.6474	12.1073	24.589	14.0825	9.80332	16.8689	27.5463	26.6419	51.4465	19.4089	26.8193	8.0648
Rabl6	2.08043	4.22934	0.00444431	1.08676	0	0	0	3.1913	5.3119	3.63341	2.04351	11.6975	3.76714	2.70479	3.08671	4.27969	2.53206	4.60878	4.10903	2.99839	1.65573
Gm17655	2.08086	4.23059	0.00153818	2.43964	0.933479	0.472002	0.318212	0.208408	7.41968	3.76454	1.54523	1.68621	3.35725	2.50235	1.72913	2.13184	7.37401	3.14428	3.32591	7.88932	4.689
Prkra	2.08162	4.23282	0.000279862	12.8189	0	2.48011	0	3.28521	14.3215	26.5939	24.358	25.2267	17.2841	7.08984	16.8351	14.8373	12.7002	14.9017	16.6566	19.9593	22.2343
Ube2d3	2.08162	4.23283	2.36512e-05	0.955022	1.18423	0.376384	8.21224	9.68429	19.8354	16.7926	15.7665	10.706	19.3374	22.8247	13.2649	16.8452	20.4292	18.644	16.3047	17.33	19.9225
Fbxl20	2.08234	4.23492	0.00418743	0.0715809	0	0	0	1.62044	1.88821	1.28864	1.07679	2.2676	1.64174	1.85712	0.880387	2.51846	1.82103	1.30243	2.24141	1.04717	1.32546
Fnbp1	2.08241	4.23514	0.0077323	0	0	0.585038	0	4.50212	3.08339	4.26613	5.40384	6.41938	4.64763	2.16331	5.87136	6.298	5.04873	7.58168	3.69912	7.56128	2.34907
Mical2	2.08285	4.23643	0.0332857	0	0	0	0.294602	1.47925	6.02804	0.542146	0.47686	0.845597	1.99361	3.29332	0.188334	2.23336	0.644761	0.156965	2.16502	0.425098	1.02351
Cst3	2.08394	4.23963	5.33448e-06	69.133	8.51192	68.8631	184.364	302.597	727.756	552.751	477.982	453.386	604.554	452.016	513.678	429.393	392.577	321.09	709.483	798.088	986.529
Acbd7	2.08495	4.24259	0.0331854	8.15969	0	0	0	0	2.0258	5.87581	10.3365	7.98966	5.78452	0	12.9274	3.37748	3.28845	6.18616	3.47624	16.3347	17.5955
Rgs20	2.08544	4.24405	0.000279872	0	0	2.17528	1.73317	0.960478	2.09355	4.20591	4.5318	9.7728	2.81315	1.60344	6.64788	6.86332	2.21412	6.548	6.31405	8.4995	3.06659
Glmp	2.08571	4.24484	0.00111358	0.550983	0	1.066	5.12053	7.70743	24.8364	6.65997	6.21629	12.2578	9.96604	12.2587	3.58932	18.4985	19.2561	11.9834	21.8888	5.26755	13.5926
Fam135a	2.08584	4.24521	0.000332188	0	0	0	1.81765	2.80945	3.66732	4.0713	5.11936	4.04535	3.76564	3.73316	5.11277	4.43508	5.25107	3.02157	3.49086	4.94993	4.80804
Csnk1d	2.08624	4.24639	0.00489991	3.45105	0	1.33537	0	14.1509	17.9926	11.6268	16.3938	35.4313	21.6587	25.9756	10.1437	15.7131	11.4742	17.3334	15.658	11.2929	11.8099
Dera	2.08969	4.25657	0.00051157	0.426508	0.917973	0.722029	0	0	2.7465	1.64534	1.01304	1.04405	1.68965	2.21953	1.86712	2.52552	2.73946	3.79938	2.61199	1.83352	2.12436
Idi1	2.09113	4.26082	0.0245689	0	0	0	23.7022	16.2626	30.9974	39.1676	47.9573	32.5389	47.1163	36.2485	49.0649	7.16353	5.72921	20.1027	7.58365	60.6613	59.3984
Ick	2.09163	4.26229	0.0225312	3.00784	0	0	0.0490407	0	3.40707	4.83471	5.41769	4.87252	4.12349	2.49535	1.50484	1.52168	0.492454	2.2376	1.02513	2.99137	2.39704
Ago4	2.0943	4.27019	0.00612158	0.997908	0	0	0	0	0.696798	1.60401	1.18511	1.5447	0.546179	0.451571	0.260031	1.09001	0.377033	0.614697	1.08941	0.96043	0.818653
Hoxc4	2.09447	4.2707	0.0244481	2.02467	0	2.28502	0	0	3.03693	9.89336	11.4881	8.16316	2.3922	8.95838	0.773784	2.09514	1.61493	0.767488	1.4376	5.36956	1.18641
Smarcb1	2.09518	4.27279	0.00250093	3.169	4.49483	1.1628	0	0.0466751	9.32592	8.48726	8.91128	21.0222	9.56949	4.97789	8.90688	11.9362	7.59681	18.7025	8.35651	7.93698	6.04474
Hist1h1d	2.09549	4.27372	0.0187332	0	0	0	0	6.96487	26.748	4.19362	2.76646	3.01887	11.414	3.51373	3.3992	8.03513	7.04099	20.9718	3.96964	5.38073	3.00302
Taf1b	2.09586	4.27481	4.69945e-05	4.72122	2.46339	0.415193	0	0.183325	6.26028	6.62291	10.5342	5.06783	8.32261	5.69716	6.17355	8.09323	6.70271	9.9245	4.38842	8.3718	6.63967
Tubb5	2.09595	4.27509	6.75864e-10	113.041	138.03	138.579	130.118	108.359	349.595	740.592	667.11	705.473	412.846	324.125	295.697	972.458	1006.72	919.945	1209.67	421.076	529.426
Cxcl12	2.09622	4.27589	0.0195669	0	0	1.4354	0	0	3.15764	0.763222	1.34263	0.579945	0.552474	3.00558	1.28147	1.53548	3.17688	1.62716	1.5578	1.68652	0.794965
Abhd17c	2.09636	4.2763	0.000235773	9.21871	0.899837	3.45793	0.122698	0.642871	16.9903	22.0635	20.7046	11.8657	14.4357	11.1811	18.1585	10.1236	7.96124	13.7641	8.61625	18.7348	13.9789
Rps27l	2.0967	4.27729	1.90807e-05	132.745	156.44	128.412	799.237	509.84	1496.23	1373.22	1241	187.475	2626.52	1044.73	2597.41	970.226	1719.95	1090.12	1250.04	1688.47	3209.24
B3gat2	2.09798	4.2811	0.00899534	0.6985	0	0.13514	0	0	0.216771	1.43712	1.32726	0.96557	0.611689	0.337155	0.465951	0.963749	0.316691	0.238301	0.476126	1.39831	0.753121
Plod2	2.09841	4.28238	0.0320996	0	0	0.155467	20.5431	16.8866	35.3114	12.0689	15.6506	6.52594	47.0468	83.3912	8.20802	41.5395	19.9569	9.10766	48.2695	9.69304	56.4288
8030474K03Rik	2.10039	4.28826	0.00862911	0.864829	1.65455	0.836602	0	0.184697	9.12522	3.55866	2.05414	0.622654	3.60641	4.1744	0.360566	4.67353	2.61402	2.78655	7.64512	1.77568	2.22979
Glmn	2.10232	4.29398	0.00231961	0	0	0	3.15371	0.275397	1.20056	6.63276	4.08382	5.01347	2.62149	1.06981	3.89781	1.92747	1.86764	3.42172	1.92279	3.72327	7.17849
Ppp3cc	2.10292	4.29579	0.000983425	1.33454	0	3.01228	0	0	4.27962	2.74572	4.93078	6.66175	6.12164	2.4156	5.28577	3.47804	1.90483	2.95097	2.93749	3.99596	4.17071
Tapbp	2.10315	4.29645	0.00100775	1.05165	0	0	13.3742	3.70582	10.0358	10.2776	11.6567	20.0647	8.82575	11.8972	7.39893	23.2161	28.1447	22.5235	22.9615	13.8327	14.7282
Tex264	2.10378	4.29833	0.0069778	0	0	3.79178	0	14.4241	26.8551	12.8723	13.6071	24.2266	18.6088	17.3735	7.47967	23.5048	16.5564	15.087	24.9843	11.2982	20.4951
Srsf9	2.10489	4.30164	0.00334127	0	0	4.05699	32.4796	42.544	101.518	47.727	60.5977	36.2337	65.3644	59.3062	53.8761	72.9335	55.9871	198.323	46.6775	78.44	51.6078
Tmem241	2.10567	4.30397	0.00174712	0	0	0	0.876388	0	0.71491	0.888679	1.21592	1.10571	0.640429	0.752876	0.560259	1.05948	1.35392	0.982398	0.776955	0.739046	1.2599
Ckmt1	2.10596	4.30485	0.0160351	0	0	8.06034	0.452841	0	9.69683	13.2145	19.516	26.3957	8.0351	9.32153	7.59918	7.66428	2.1862	3.48752	8.13489	10.247	7.48656
Actr1b	2.1105	4.3184	0.0035267	0	0.193947	3.53041	0.132229	12.6438	19.4427	14.183	14.2867	34.275	20.7568	12.4166	9.12938	18.3233	12.0013	18.4071	18.2256	13.5815	8.79177
Begain	2.11081	4.31933	0.00802214	0.393175	0	0.760686	0	0	1.64723	0.404466	1.55645	20.891	1.06572	0.355837	0.696674	2.07951	0.247585	0.558901	1.80066	1.11	1.38235
Atad1	2.11138	4.32104	0.000123071	0.61611	0	3.87401	20.0905	18.0264	27.7243	39.1373	49.5111	36.3738	43.4842	29.4599	37.9525	38.5366	45.7026	29.427	32.6786	52.8139	42.3123
Gm45248	2.11195	4.32276	0.00524229	6.89308	0	3.81034	0	0	7.02873	17.2211	12.4742	5.67181	11.7032	4.75312	18.8855	6.114	3.22445	10.8251	2.09759	21.7349	15.0027
Sap30l	2.11208	4.32314	0.0035977	12.046	0	0	7.36505	0	31.5421	13.1664	19.6705	5.85413	30.2967	26.8008	11.7709	16.101	11.1885	16.2673	17.6409	10.4342	10.2351
Lrrc27	2.11208	4.32315	0.00614955	0	0	1.15243	0	0	0.739416	0.61276	1.50912	1.78404	0.794858	0.646906	0.84436	1.6437	1.08025	0.858016	1.06581	0.489202	0.837697
Tgoln1	2.1122	4.3235	0.0210584	0	0	0	24.9146	14.3239	37.0691	22.0505	27.0984	21.6554	29.3386	62.4742	12.9366	42.0962	43.062	18.97	58.3259	19.787	25.2018
Diexf	2.11389	4.32858	0.00154618	0	0	0	0	1.36037	0.864845	1.50167	1.78613	2.29304	1.60482	1.56132	1.5215	1.95304	0.735368	2.76672	1.30031	1.36235	1.02645
Trim28	2.11412	4.32925	0.00181743	8.54471	0	0.201605	20.6595	26.7942	35.3781	35.1604	42.2408	52.9969	44.7575	34.2024	33.4525	66.0883	35.0136	145.282	57.09	45.037	32.2402
Gkap1	2.11508	4.33215	0.000203655	11.988	0	1.10445	0	6.09574	16.6528	23.7836	24.8581	17.7552	20.5915	22.3879	21.8962	13.7836	12.5096	12.3344	12.6464	20.072	16.7254
Gm14410	2.11623	4.33559	0.000771239	1.0841	1.03703	3.14616	4.4778	2.00656	4.48583	10.5947	6.00823	8.11745	2.86317	1.9623	34.2755	9.72257	9.37526	11.6435	4.54158	33.2029	22.7846
Hmgn3	2.11635	4.33596	0.00318164	4.17283	18.1841	2.24258	0	21.1901	18.1298	42.4497	34.1389	28.0404	16.4343	5.45503	76.1621	62.7987	92.4935	90.3377	41.4805	124.589	38.3623
Bbs7	2.11643	4.33619	0.000166563	0	0	1.08867	1.46791	0	1.5467	3.39046	4.07322	2.54653	2.48059	1.64904	3.28443	2.21823	1.70081	3.10811	1.4726	3.09467	2.67552
Acat2	2.11826	4.34171	0.00085387	61.3131	1.30335	27.0199	0.666445	8.14759	98.5214	154.531	119.471	179.518	111.718	41.8234	81.9428	108.487	55.5114	111.496	90.8429	107.443	90.1396
Rufy3	2.12185	4.35253	0.000599391	4.66622	3.57087	1.39521	0.0553304	5.18201	9.74177	26.7067	27.4057	35.5013	23.0672	13.8466	9.14359	10.0865	3.52601	7.67022	9.07218	13.0211	11.9116
Afdn	2.122	4.35298	0.000745256	1.01719	0.0810848	0.491994	0.110563	5.43089	8.18114	4.09839	5.7716	4.61379	8.18305	10.4845	3.46338	8.61566	7.53688	6.61918	9.3892	3.67663	5.72207
Cdipt	2.12559	4.36382	0.00492981	0	0	3.23409	7.41317	0.142798	13.5915	10.8335	8.73484	35.9127	5.99482	2.118	3.90279	8.22609	11.7893	10.3919	10.8958	5.66305	11.5192
Slc3a2	2.12575	4.3643	0.00430771	5.64773	0	0.237539	44.8401	3.25138	28.5005	22.4819	43.9373	54.9469	26.5211	41.2615	34.245	62.1699	101.62	47.9835	68.5209	22.6878	40.5767
Ccdc66	2.1275	4.36961	0.00120381	0	0	0	0	2.01433	3.01855	2.12248	2.10025	2.88606	1.90514	1.33378	3.2565	3.72786	3.86057	3.51948	2.63697	1.4373	1.17447
Stt3a	2.12763	4.36998	0.00518532	0.193688	0.0926385	0.093683	10.8002	12.4508	19.4752	15.4917	17.6351	8.42277	21.1414	25.2716	8.66071	30.2203	30.7355	14.7025	36.8434	10.8617	27.1484
Rit1	2.13074	4.37942	0.000874007	5.36735	6.41785	0	0	0.687767	21.5707	13.5276	8.49901	15.6892	13.3734	7.36742	8.44756	16.8476	15.2093	14.6999	18.1215	12.5356	12.2032
Id1	2.13091	4.37994	0.0102989	0	0	0	31.6676	7.01977	20.4012	26.5128	15.3777	4.73303	14.4856	18.0291	42.6692	57.3764	61.5297	87.7847	48.8522	42.18	12.7821
Cyb5a	2.13154	4.38184	2.20453e-08	16.579	17.0196	7.82338	24.7894	54.406	174.431	93.5953	76.5159	52.7534	109.606	48.3075	149.202	100.798	190.974	141.327	83.4652	136.888	195.626
Ctsb	2.13225	4.38402	0.00824792	2.56	0.349833	0.176889	87.771	33.7408	118.091	51.0713	70.6495	100.477	66.2637	143.978	39.7194	170.341	163.599	62.7996	223.773	74.1032	72.0048
Iqcb1	2.13283	4.38577	0.00145343	0.804305	0.153876	2.95661	0	0	3.2948	8.35677	6.62266	4.53997	4.42731	1.8926	3.55452	4.5869	4.0518	4.11597	3.56361	5.11937	5.05239
Zbtb8os	2.13291	4.38602	0.0012542	1.92569	0	0.55885	0	6.90915	6.27493	9.50873	5.94605	2.99471	9.59618	4.6475	17.5425	8.05941	9.94344	12.9569	10.2549	10.5271	13.4958
Gng12	2.13321	4.38691	1.03854e-06	9.34937	4.9101	1.24136	11.7166	4.46321	32.2574	15.9355	19.3038	14.5713	25.0744	23.8913	62.3673	28.4974	44.6977	15.8092	33.1923	56.0361	22.6446
Mapk12	2.13352	4.38787	0.0069423	0	0	0	0	3.13506	1.42364	4.48317	3.99519	7.00193	1.05214	1.79909	3.53828	5.69648	4.62193	7.9991	4.29956	2.35472	0.967719
Tmem176b	2.13355	4.38795	0.00417551	0	0	7.77818	31.7015	25.4457	35.955	46.8092	35.3024	50.4171	24.2331	12.1284	47.6941	119.176	106.788	137.157	84.937	63.9727	47.3732
Spata33	2.13694	4.39827	0.00590416	0	0.19264	0.97406	0	0	0.499978	1.24301	0.478328	1.10194	0.545864	0.425274	2.35093	1.29668	0.862329	2.06114	0.857951	2.22249	0.755245
Gdpgp1	2.13702	4.39854	0.00204917	0	0	0	0.134912	0.618509	1.21976	0.851223	1.14647	1.60852	1.07831	0.873694	1.33682	1.37953	0.416845	1.33307	0.484715	0.6902	1.06672
Rnf13	2.13724	4.3992	0.0341641	0	0	0	8.34829	0	3.59677	3.51452	3.83478	9.49019	3.3543	3.78343	14.2077	8.21429	11.8514	5.6884	5.71138	14.34	7.0144
Gatc	2.1381	4.40182	0.00045252	6.26893	0	3.2654	0	0	8.08123	6.94503	7.63586	14.7208	8.64695	7.85575	9.6504	9.20396	9.23126	12.0646	8.01217	11.1387	8.59022
Acaa2	2.13827	4.40232	0.000127332	18.3035	0.547148	6.63981	7.83369	0	33.5491	31.1858	15.3972	31.1332	33.751	35.3739	34.2209	31.9623	31.2638	30.8971	34.4808	44.0403	35.9303
Cep41	2.13873	4.40375	0.000195003	0	0	0.336725	0	0.892066	0.918203	1.87993	1.51575	1.40343	2.2499	1.1026	2.03174	1.36076	0.74525	1.68234	0.963907	2.41209	1.67256
Tmco1	2.13901	4.40461	0.00118143	0	0.173999	2.81537	16.9638	10.4887	30.4827	21.3318	21.8901	13.0961	28.1793	22.0047	13.1956	22.922	42.747	22.1679	31.0359	30.3914	65.7859
Pcbp1	2.14042	4.40891	1.93491e-12	27.9382	6.79451	31.6071	51.5734	30.541	181.635	137.857	145.839	110.734	159.947	137.139	87.0642	182.284	138	236.671	139.198	131.133	112.989
Epb41l3	2.14114	4.4111	0.000628244	5.68857	0	4.28004	1.23664	26.3674	29.0306	34.6781	40.7012	33.6144	34.2209	25.1697	16.0748	50.4355	81.7254	34.4218	45.0138	24.333	27.1114
Hmgn1	2.14254	4.41539	0.00221793	7.26392	0	2.60253	88.9564	55.7326	174.246	100.187	89.4612	66.2445	189.32	199.658	88.8916	127.444	121.977	171.738	141.435	105.712	149.639
Olfm2	2.14646	4.42741	0.0166081	0.325163	0	10.3801	0	0	6.45825	12.711	19.823	34.4608	11.2544	4.70854	16.2681	12.1881	11.0569	9.73745	11.1515	23.7843	8.07881
Mrpl9	2.15081	4.44076	0.000150713	7.69419	0	3.72153	0	1.78014	13.4314	7.25555	10.9144	11.5409	16.7112	15.281	15.8389	12.9014	11.8704	12.3349	10.3118	21.0638	14.9536
Rhoa	2.15339	4.44872	1.10596e-06	4.39408	0.8849	2.90835	13.0465	5.33419	20.5265	48.7713	37.9936	26.2747	13.9115	11.5815	17.5003	13.0561	25.7766	24.3493	14.434	22.0801	58.8417
Gtse1	2.1544	4.45184	0.000791687	0.318471	0	0	2.07698	5.57716	10.4763	4.91424	4.79073	3.66864	13.6789	7.1096	2.85471	9.81343	5.93606	20.6435	6.91951	5.2311	9.70407
Nacc2	2.15563	4.45564	0.0316205	0	0	0	7.88238	0	2.64968	6.33079	5.09185	11.2406	4.69332	1.73947	12.4821	5.86467	7.93203	12.6938	2.90523	17.0467	2.28714
Cdo1	2.15588	4.45641	0.00693557	12.4603	0	3.28736	0	0	7.2065	23.3057	21.5242	29.5231	16.2967	3.41728	17.9463	11.3311	7.98899	42.5098	7.72133	14.6815	15.2667
Actr6	2.15691	4.45958	0.00193101	7.12379	0	0	0	8.25899	10.4222	12.3012	15.3089	13.1887	12.6254	8.28936	34.1557	9.94601	8.20277	13.2127	6.72018	27.425	29.34
Srebf1	2.15736	4.46099	0.0125704	0	0	0	0	4.07317	6.82576	2.21516	1.70485	9.25771	4.74633	3.10885	1.18633	3.39546	3.64172	8.04595	2.2279	3.43435	3.71329
Pcnp	2.15842	4.46427	6.26255e-13	14.1876	13.0393	14.5319	38.2811	23.4081	72.0876	124.773	82.8144	49.0306	64.094	50.8577	145.327	134.916	164.736	122.536	105.953	139.725	108.697
Tmem248	2.1585	4.46451	0.00450169	4.45368	10.5493	2.25674	0	0	30.2755	14.1811	18.9739	16.0021	24.4092	28.2791	10.9642	22.824	22.9702	14.5511	32.12	13.6077	16.8019
Pofut2	2.15852	4.46457	0.000160423	2.34311	10.8332	2.26663	0	2.83563	39.3875	13.6589	9.89393	25.0797	18.5648	13.9017	11.3157	25.1446	26.1649	25.9057	31.86	16.9384	17.9406
Alcam	2.16	4.46915	0.00634007	0.243381	0	0.235438	15.2377	7.12095	6.00466	21.7822	22.256	27.6159	14.9701	7.19543	4.49008	36.2947	40.0924	25.5785	39.1676	10.3378	14.4042
Scn3b	2.16132	4.47325	0.0128102	0	0	1.84203	8.79644	0.0677776	4.28429	9.71267	19.0962	22.9863	14.2599	11.7283	2.8117	13.6837	1.7986	3.21808	12.4726	5.94597	7.81063
Yaf2	2.16161	4.47415	0.00937024	22.2076	0	16.5596	0	0	62.4573	49.2602	41.0257	34.7758	41.9628	42.9888	46.0048	35.5347	36.7086	36.1281	36.1686	54.2651	47.2811
Shf	2.16163	4.4742	0.00157365	0.375947	0	0	3.18737	0	4.90016	3.09395	3.5718	4.54729	2.19483	2.83538	2.116	5.70581	1.79919	2.70768	7.20734	2.79814	2.20297
Anapc7	2.16254	4.47703	0.00282262	3.04709	0	2.78388	0	0.0723058	5.35855	4.09239	5.89717	13.5042	7.48279	6.17934	3.35244	8.36947	6.26798	6.54531	9.51968	4.43156	3.01556
Dot1l	2.16406	4.48176	0.0134432	0	0	0	4.86914	0.0425196	6.27132	1.99692	2.99496	6.85178	3.9644	6.18643	1.26585	5.90603	3.8865	4.75463	5.2588	3.01478	2.44996
2610020H08Rik	2.16473	4.48382	0.00675901	0	0	0	0.945454	0	0.843556	0.652458	0.717359	0.469685	0.52897	1.09336	0.339981	1.95854	1.09546	0.961687	2.20023	0.651119	1.14681
Galnt16	2.16546	4.48609	0.011436	0	0	4.06307	0.14417	0	1.23486	4.09336	6.12574	15.0245	4.97795	1.53385	2.25804	6.55765	6.2363	7.45795	4.09673	7.03522	3.67884
4930453N24Rik	2.16547	4.48613	0.0013213	2.76809	0	2.53681	0	0.0622282	7.86702	6.21972	5.65199	4.48939	6.62214	4.79068	5.16298	5.09234	5.1742	9.60934	3.87921	8.11392	4.67831
H2-T24	2.16578	4.48709	0.00500762	0	0	0	0	2.54445	2.58819	3.47263	3.14428	8.69227	4.38868	3.11502	1.07624	2.73975	1.40045	1.65597	1.69192	4.58669	2.23406
Atf5	2.16603	4.48786	0.00908499	5.21761	0	6.72976	0	0	16.7319	8.27481	9.98313	27.7984	13.9613	24.66	18.1278	8.39879	12.5946	6.84	8.61349	9.70854	2.95549
Adar	2.16678	4.49021	0.0158635	0.747217	0	0	0	0	0.397525	0.988297	0.338055	2.42858	0.333853	0.515244	0.222522	0.908233	0.510858	0.546261	1.20512	0.219171	0.325262
Cct3	2.16682	4.49031	1.36537e-08	6.93791	2.993	3.28994	2.66159	19.6397	25.2461	37.2251	41.5742	46.1117	38.6039	24.3364	27.9331	38.947	24.6026	66.2126	35.0051	38.2311	26.3378
Appl1	2.16704	4.49102	0.000193591	0	0	0	2.59271	1.78296	3.23858	4.08966	5.19342	5.4669	5.01489	3.98774	3.16991	3.99959	3.73005	3.61676	3.47201	4.46389	4.51933
Atg7	2.16925	4.49791	0.00350051	2.23853	0	0	0	0	2.16128	1.72711	1.77231	2.65032	1.52988	1.57573	1.39993	2.60242	2.88187	3.37065	2.62259	2.01082	1.60322
Arxes1	2.17103	4.50344	0.00390755	12.066	0	0.530554	24.6804	0	21.2758	43.7259	47.331	70.6032	22.528	12.7402	21.8373	24.2152	15.1961	39.8132	23.2488	59.2607	57.4631
Rere	2.17208	4.50674	0.00167748	0.101649	0	0.393326	5.23712	8.07563	12.3974	12.1299	16.981	16.5397	11.5297	19.1658	5.17032	14.9833	10.6255	9.72932	16.4343	7.66999	8.95844
Klf9	2.1732	4.51023	0.00161221	0	0	0	5.02274	1.3612	9.3955	2.04898	1.89235	3.67112	4.15295	7.13042	3.15559	7.75588	8.69604	12.1307	7.91981	5.11194	5.41553
Cbarp	2.17356	4.51135	0.0147661	0	0	2.85242	0	6.22322	3.71414	11.9549	18.5391	38.3131	11.392	2.1977	3.90502	9.2137	2.75241	6.08184	8.38701	8.41359	6.09829
Rps6ka2	2.17437	4.5139	0.000154235	1.76391	2.45427	0	0	0.410955	6.86745	5.11376	4.82441	8.63576	4.74773	3.48304	2.37337	5.93684	4.36218	5.07559	5.97759	3.58052	4.69822
Gm10282	2.17566	4.51794	3.81329e-06	9.78737	4.32109	8.01132	6.87405	1.2863	23.5982	55.7636	16.094	13.4428	12.5582	17.7158	22.1292	38.2615	40.582	69.35	36.4044	40.5775	34.764
Tap1	2.17627	4.51985	0.00210285	0	0	0	0	1.28425	0.540208	0.976746	1.62876	1.32163	1.3198	1.33671	0.725741	1.8195	3.22862	1.79959	2.32589	1.09658	2.41095
Dis3l2	2.17757	4.52392	0.0110769	1.26562	0	0	0	0	0.755324	1.15174	2.08114	2.69158	1.07585	0.734249	0.101474	1.45519	1.10349	1.80831	1.65903	0.874523	0.616118
Ssbp1	2.17903	4.52848	0.000141945	0.932898	0	0.200544	6.2869	3.94041	10.0686	10.1834	9.19153	5.82107	10.7415	6.06649	16.3357	7.48459	7.15385	17.2297	5.69662	16.9995	16.424
Gli3	2.17916	4.52889	0.0262627	0	0	0	0	0.385998	0.196316	0.418344	0.214647	0.260256	0.320323	0.381678	1.05496	0.16625	0.136576	1.55867	0.01925	1.06691	0.614276
Vamp8	2.17999	4.53149	0.0104089	0	0	0.362733	26.9	23.5437	102.403	46.0958	36.5158	7.0192	63.0156	33.71	25.0134	35.0083	41.6518	15.9907	61.7424	29.3523	106.698
Ash1l	2.18027	4.53238	0.00104081	0.350408	0	0.508457	0	1.97065	3.20797	2.2229	2.31191	7.06396	2.95899	3.78796	2.53227	2.04133	1.47102	2.37984	2.05264	3.82214	1.88905
Gm42725	2.18036	4.53267	0.0142601	0	0	0	0.808698	0.44137	1.34687	0.106301	0.490877	0.833254	0.603276	2.49389	2.58493	0.665346	3.12336	0.195853	1.01253	2.59904	0.823499
Gtf2h2	2.18076	4.53392	0.00116589	3.96413	0	1.34216	0	0	5.22842	4.99551	4.70779	4.85191	4.33932	5.5011	4.79292	5.01368	4.44329	6.72447	4.5176	7.37615	8.82698
Fam192a	2.18209	4.53809	0.000101111	0	0	0.222413	4.49837	6.08869	9.2044	13.8364	12.1962	16.8845	10.6424	6.31186	8.62717	9.04096	8.86055	15.4263	10.0399	11.3297	7.86802
Prrx1	2.18625	4.55122	0.0414651	0	0	0	0.357493	0	0.170114	0.281949	0.0619991	0.225519	0.081638	0.188991	1.63242	0.14406	0.197244	0.489789	0.0333613	1.14558	0.183547
Zfp870	2.18704	4.55371	0.000915976	0	0	0	1.54351	0	1.15419	0.956485	1.87381	1.07107	1.12794	1.32598	2.00872	2.2936	1.32001	1.82634	2.70076	1.90904	1.10948
Wdr81	2.18742	4.55492	0.00587354	0	0	0	0	1.20959	2.25442	0.949961	1.46224	2.73033	1.66869	1.89436	0.231002	1.6705	0.682289	0.933461	1.28514	0.853211	1.0678
Dolpp1	2.18773	4.55587	0.00524137	1.34018	0	1.55572	0	0	2.99453	1.93013	3.60761	8.49104	3.40908	2.18323	0.223499	3.32838	2.22794	3.81014	3.31151	1.44463	3.07843
Bin1	2.18784	4.55623	0.00424312	7.77817	0	4.78819	4.38097	0	12.7276	22.1861	32.7506	73.2082	15.7018	6.61287	6.04356	12.0327	5.52133	12.1289	12.2757	13.611	11.1045
Gpc2	2.18928	4.56078	0.0328504	2.23026	0	0	0	0	0.943819	1.87716	4.17364	9.28403	2.156	3.36411	0.507188	1.25885	0.204278	0.922278	1.77073	0.468328	0.997984
Hap1	2.19118	4.5668	0.000299563	3.91171	0.220109	0.22259	0	1.67081	5.21284	6.9829	14.0277	61.2965	8.15608	4.2344	3.02192	4.44471	1.73875	4.97176	5.48961	8.79929	8.73723
Armc7	2.19124	4.56697	0.0205405	1.12943	0	0	0	0	0.701011	1.59757	2.23552	2.60212	0.470984	0.255544	0.529746	0.714234	0.142242	1.12385	0.90219	1.52182	0.728006
Cdh22	2.19285	4.57207	0.00811956	3.2771	0	2.71726	0	0	2.03401	7.34442	8.52506	15.37	4.09973	9.18013	1.80546	9.09693	7.19314	9.89359	7.13023	3.24414	1.86544
Pofut1	2.19288	4.57216	0.00390828	0	0	0	2.05259	0.0373419	1.84493	1.07923	1.66122	1.61136	1.60411	2.95392	0.874787	2.85477	2.46633	2.50208	2.86789	1.07702	1.37294
Tspan13	2.19335	4.57366	0.00243357	9.45719	0	6.77668	0.228434	37.2527	27.61	79.2715	91.7919	134.665	57.184	35.8213	24.8987	33.6683	35.6432	32.4634	34.545	62.8376	69.9486
1190007I07Rik	2.19344	4.57394	0.00118129	7.96336	0	4.9022	0	0	10.5593	13.0328	17.195	6.46311	11.9247	11.1383	12.6767	7.99082	13.4938	21.405	5.2431	24.8973	21.8894
Def8	2.19356	4.57434	0.00137989	0	0	1.3312	0	5.54192	10.5545	7.38151	7.31531	7.92612	10.4523	6.76091	4.18004	6.37415	5.34783	10.5819	7.74701	5.65091	5.52941
Epb41l4a	2.19369	4.57473	0.00192207	4.94791	0	2.17564	0	0.0960636	4.11799	13.3034	15.1355	10.1041	8.39396	4.95297	4.82904	6.41309	7.30779	13.1718	5.0303	4.156	5.48243
Psap	2.19378	4.57503	0.0103209	0	2.11462	1.83296	73.5265	58.0019	100.259	37.1976	66.758	276.935	82.4391	348.308	33.9694	107.479	112.794	82.9592	126.467	55.4388	69.2836
Nfe2l3	2.19508	4.57916	0.010329	2.62329	0	0	0.190093	0	0.723647	2.5487	7.84622	7.30295	4.01108	1.67071	0.972181	2.27892	1.76202	0.994404	1.61429	0.972501	2.86941
Sfxn1	2.19602	4.58212	0.00175728	21.8875	0	7.1571	22.7184	0	54.627	57.7171	53.9396	64.1877	55.0849	54.7768	32.2601	53.9471	46.5116	52.4688	63.4994	36.8695	35.6226
Impad1	2.19627	4.58292	0.00117671	0	0.760137	0.128118	16.2383	10.7482	21.7426	19.1423	20.4472	30.0936	28.4705	19.6975	31.0597	25.3391	27.2213	21.5124	24.5158	36.0305	30.5152
Fbxl3	2.19782	4.58785	0.000934037	0	0	0	6.31261	4.64208	10.7507	8.90919	12.1002	6.16196	11.1532	9.57983	12.6022	9.8796	8.89678	10.2672	6.98129	13.7722	13.0155
Gltp	2.19935	4.59273	0.000753596	0	0	0	12.1881	8.61263	28.5409	13.66	12.4601	11.614	23.4824	7.86343	32.3969	16.851	19.5725	36.9126	13.7236	30.4196	18.3286
Gm42724	2.20188	4.60077	0.0285191	0	1.89253	0	0	1.05632	0.613985	1.52644	0.3916	6.97969	1.75318	1.34292	0.412428	15.0136	5.73085	2.34364	7.69117	1.65026	0.579662
Polk	2.20204	4.60128	0.0157049	0	0	0	0	8.11204	9.65599	6.54709	4.15904	4.42213	9.22573	12.3122	3.11672	10.2679	12.3156	3.33157	10.4581	4.35577	13.5441
Sccpdh	2.20291	4.60408	0.0026508	0.229188	0	3.76903	4.33462	0	5.51223	11.9063	11.6131	18.25	10.2502	5.39299	7.78759	7.27306	5.77283	6.3638	6.02926	12.3231	11.9257
Mrpl32	2.20411	4.60792	0.00025439	63.1866	0	22.9216	0.735866	13.4944	94.5441	123.618	124.174	70.1886	93.1637	46.6338	132.425	108.198	149.493	106.073	84.3625	126.26	161.856
Casq1	2.20585	4.61346	0.0414738	0	0.424874	0	0.289669	0	0.27568	0.228458	0.351657	0.767482	1.0187	0.267988	0.277771	2.04276	6.82445	2.86225	0.756896	0.341984	0.624644
Frat1	2.20636	4.61509	0.00630028	0	0	3.84824	0.216199	0	3.18925	8.18464	5.77422	9.06968	2.48834	2.50021	1.52034	8.84294	2.25452	4.77522	9.88613	4.25409	2.09796
Lamp2	2.20781	4.61973	0.00959199	0	0	0.263278	12.1288	16.7009	24.2968	13.8588	14.7962	14.9966	15.5107	30.3514	23.2991	30.3747	64.8276	20.0489	31.7116	34.087	34.2775
Ube2r2	2.20791	4.62005	1.67079e-08	8.68834	0	8.805	13.0864	5.83165	38.7114	39.0499	39.6352	25.6768	39.2072	34.2613	34.8867	36.8193	39.0271	43.8738	41.5092	40.4032	33.3108
Cnn3	2.20983	4.62621	5.247e-11	25.3947	20.4708	6.6245	75.3651	37.6593	162.223	128.272	126.283	103.045	155.04	96.2363	163.453	203.733	238.897	247.04	169.272	234.78	126.001
1700021F05Rik	2.21052	4.62842	0.000357354	5.23158	0	5.06083	0	1.43012	14.4172	10.656	10.1065	9.70275	7.72291	13.2573	11.9964	14.0996	19.3971	18.2448	14.9774	19.8719	7.79885
Snw1	2.21145	4.63141	0.012118	0	0	4.13314	0	0	8.31728	2.797	1.23009	13.4232	3.6444	2.22636	8.016	4.6446	4.10908	7.95078	3.22678	6.08096	1.27458
Kdm6b	2.21159	4.63184	0.000987764	0.623065	5.36408	2.41092	5.68884	4.04517	20.5735	19.2928	20.1267	19.5585	1.3251	2.03002	3.0393	45.9923	45.0101	32.8532	35.2241	11.2257	13.7863
Cdc42ep2	2.21229	4.63409	0.010443	10.4615	0	0	0	0	5.23061	16.1428	14.2646	20.2527	8.48268	4.38333	3.87699	16.8398	2.34227	9.36325	19.8082	8.65152	9.53585
Rars2	2.21236	4.63432	3.39429e-07	2.81452	0	2.72266	0	2.67148	5.2407	8.68603	8.91338	9.2763	6.97686	7.17	6.64945	10.9308	9.53112	14.5216	6.9945	9.47081	12.2411
Pum2	2.21398	4.63953	0.00204122	0	0.228355	0.115465	14.4011	11.8279	19.6323	27.566	27.311	22.4122	21.0297	17.7162	23.1652	29.3417	24.3224	29.817	26.061	29.6538	27.2217
Gpr12	2.21423	4.64033	0.0472	0	0	0	0	0	0	0.532311	0.546244	0.496735	0.215782	0.104069	0.215737	0.396639	0.0868912	0.196149	0.29393	0.442682	0.323429
Zfp182	2.21434	4.64068	0.00344665	0	0	0.731097	0	0	0.5629	0.544227	0.47869	1.0012	0.724868	0.501594	0.567169	1.07752	0.418799	0.687566	0.837134	0.853459	0.283431
Cbfb	2.21447	4.6411	0.0011889	0.498022	0	0	11.3679	14.5713	27.5108	36.375	34.6984	17.6413	37.3823	16.3013	23.5667	19.2972	13.7987	23.4565	21.9596	24.4133	33.2686
Pnpla6	2.21608	4.6463	0.000227249	0.804189	0	0.259314	0	0.534323	1.05374	1.149	1.91011	2.83064	1.91897	1.15912	0.428418	3.08215	1.62049	1.86293	3.10248	1.10078	0.942474
Coro2b	2.21621	4.64672	0.00326914	0	0	0.566498	1.9096	0	2.22628	2.71093	3.59327	8.39033	2.5031	1.01583	0.701943	2.42398	1.43817	3.35755	2.46367	1.766	1.06378
Slc25a20	2.21742	4.65061	2.13771e-05	1.07336	0	0.519163	0.116669	2.9036	6.1069	3.0365	5.66542	5.25497	5.4085	5.77459	5.59383	3.7024	4.41588	6.9508	2.78178	7.80525	3.06096
Tet1	2.21772	4.65158	0.00233933	0.0589095	0	0.455894	1.38309	0	0.895809	1.36353	0.88617	2.8332	1.30199	1.29733	2.78763	2.35712	0.964486	6.14095	0.941136	2.50979	1.5741
Fkbp4	2.21853	4.65418	3.53298e-07	11.4714	1.1863	11.9968	8.69454	21.0559	42.9126	46.8845	47.1298	103.217	54.4952	27.5919	48.6671	66.7327	33.8925	153.019	53.0319	52.8358	36.5532
Dpm1	2.21953	4.65743	0.000454683	0	3.09922	0.447737	0.0754634	5.93083	9.1569	11.6653	11.3599	7.93099	10.0848	8.93631	13.5802	7.8229	11.4542	9.10143	9.16902	15.2348	14.6728
Spire2	2.21961	4.65769	0.0217665	1.03573	0	1.00192	0	0	2.35712	1.42063	1.91338	10.3403	3.52724	0.416609	1.6553	1.42904	0.260881	1.17783	0.882493	2.74682	0.323687
Ube2k	2.21981	4.65832	0.000201824	2.96466	0	4.88605	9.95377	0.375198	24.8071	17.3951	20.8641	14.8306	23.2605	24.5787	14.9697	15.3266	11.1735	22.7259	11.9519	24.3765	14.5669
Ap3b2	2.21981	4.65833	0.0380526	0	0	4.66227	0	0	2.94865	10.3409	18.97	18.2421	8.84313	3.19871	1.98068	3.95819	0.485585	3.13191	3.75453	4.38234	5.48694
Mmachc	2.22129	4.66309	0.000906819	5.8446	0	0.376923	0	0.166427	3.62759	5.01036	5.86131	2.8053	5.68691	2.70355	5.68572	7.88483	7.36074	12.7761	6.22487	7.10012	11.5073
Eif4a2	2.22236	4.66656	0.000102768	7.3052	0.776442	1.88447	33.7732	55.0554	81.2117	103.874	107.706	68.9117	99.6826	92.2176	74.6533	123.49	151.661	67.9985	94.0231	83.9951	62.8975
Cops7b	2.22261	4.66738	0.00436408	0	0	2.88799	0.307423	0	3.1208	4.60673	6.84216	8.91446	4.42284	3.69735	1.04816	3.28806	2.61212	3.9311	3.38049	2.82289	3.49878
Sptbn2	2.2227	4.66766	0.013634	1.36532	0	1.72715	0.0684941	0	1.49928	7.02264	8.64775	13.2477	4.11684	3.105	0.74438	2.19776	0.396808	2.18963	2.63985	1.37469	2.24013
Thap2	2.22271	4.66768	0.00150257	2.03418	0	0	0	0	1.42038	1.56944	1.81184	1.90392	2.70386	2.68479	2.22624	1.52026	1.53712	1.30122	1.0291	1.63148	1.78797
Ptpra	2.22599	4.67832	0.00164153	0	0.248555	0.754071	12.3705	23.9726	33.5451	17.5081	22.0122	35.9934	33.1023	47.1108	33.1496	42.1845	62.896	31.765	41.9544	40.2794	19.4283
Pck2	2.22675	4.68079	0.00561643	3.05844	0	3.94483	0	0	3.7966	2.88408	5.4483	12.1844	5.20787	6.53555	11.7418	8.79138	18.232	11.4004	13.8984	4.18642	3.52462
Rgs3	2.22729	4.68254	0.000820029	1.12321	0	0.776109	0	0.102805	1.64328	2.51727	2.35025	5.17557	2.04084	2.0815	0.668988	2.67515	1.67729	3.19331	2.3755	1.17369	1.09069
Vcp	2.2273	4.68258	0.00307207	0.178635	0	1.72805	31.3387	34.5641	55.2154	65.9716	75.3828	118.735	72.4438	58.3632	30.4982	63.5072	44.1401	75.3667	63.2797	60.4721	53.6779
Ccdc32	2.22767	4.68378	0.000190226	7.04519	0	0	4.84994	0	13.4827	13.4884	13.6349	16.457	12.1597	8.38345	10.8517	11.0706	8.0841	10.5341	9.0043	12.1548	12.4767
Pycard	2.22814	4.68529	0.0296555	0	0	0	0	0.974035	0.778469	0.23459	0.361096	0.591062	0.237738	0.894338	2.04412	2.09759	1.26367	6.31037	0.485758	1.05349	0.160353
Grb2	2.22845	4.6863	0.00134981	5.34913	0	5.46202	17.6366	0	28.6817	36.0735	33.8806	61.6196	38.4164	28.3297	12.4518	24.4647	15.8688	26.6978	23.8015	20.2878	21.6627
Phtf1os	2.23199	4.6978	0.0449563	0	0	0	0	0	0.132934	0.110164	0.169571	0.185042	0.178627	0.193837	0.0892948	0.0985028	0.107895	0.32475	0.0456224	0.43975	0.200804
Hid1	2.23304	4.70123	0.011368	0.188587	0	0	4.3047	0	2.10692	4.07406	7.16691	17.5968	4.08941	1.59299	1.53321	4.38006	1.47255	4.03904	4.78041	2.22646	1.50291
Ddr1	2.23437	4.70556	0.00877922	0	0	0.526776	0.828659	10.7768	4.5065	4.2014	4.59879	26.3987	4.46594	4.5998	5.37314	20.0356	28.5297	32.6833	11.7156	16.2587	4.04185
Apeh	2.23581	4.71026	0.00155386	0	0	1.48341	3.40027	0	4.18783	4.57474	4.0065	11.4821	3.90074	4.07098	2.52536	6.69997	4.78952	6.65573	6.85958	2.79431	4.45692
Ttll3	2.23607	4.71111	0.0193287	0	0	0	0	0.293698	0.320086	0.265258	0.272201	0.940613	0.143369	0.414873	0.143339	0.909192	0.649486	0.847114	0.622495	0.264714	0.282046
Klhl8	2.23641	4.71223	0.00462616	0	3.08859	0	0	0	2.62066	4.21577	5.50596	9.51316	4.0393	2.02304	4.09024	3.08416	2.69006	4.09547	1.95751	4.58958	2.2704
Lhfpl4	2.23671	4.71322	0.0113332	3.42867	0	1.00945	0.0972209	0	2.45193	5.82743	10.9764	17.7306	6.52727	3.46284	1.80239	3.35947	0.375487	3.10798	4.35035	3.86423	1.39765
Eefsec	2.23882	4.72011	0.000776641	1.54687	2.07158	0	0	0	3.55239	3.65998	2.20448	7.30592	1.93518	1.86663	2.45071	5.40686	5.37689	7.50554	3.95405	2.93786	2.39298
Gm12735	2.23944	4.72213	0.0361131	0	0	1.28767	0	0.568561	3.30477	4.79271	2.10778	3.83348	2.22035	4.0157	0.832458	1.5305	2.01171	0.756878	2.55191	0	2.18402
Abca7	2.24004	4.7241	0.00396956	0	0.368304	0	0	0.548183	0.876238	0.59412	0.508059	3.69608	0.347875	1.58743	0.508327	1.151	1.3254	1.11895	1.20288	0.823473	0.421148
Cask	2.24056	4.72581	0.00776683	0.0947576	0	0.641654	0	5.54492	2.44077	8.62687	11.0283	22.7319	7.05338	3.74481	4.97782	5.92693	2.48225	3.19685	3.73415	6.80951	4.37544
3300002I08Rik	2.24213	4.73095	0.0101876	0	0.391559	0	0	0.524516	1.27031	1.05272	0.972247	1.17884	0.682782	0.617435	1.36528	1.50606	2.16518	0.465496	2.44141	0.945504	1.05538
Gm13320	2.24224	4.73132	0.0483565	12.2916	0	0	0	0	1.90727	0	14.5975	21.2391	19.2214	27.8108	12.8116	11.3062	3.09604	10.4836	3.92741	3.15466	15.8457
Dennd6b	2.24282	4.73322	0.0226081	1.69286	0	0.181957	0	0	0.291866	1.83823	2.0849	10.8881	1.56875	0.964656	0.509738	2.33572	0.47378	0.998217	2.48415	0.675852	0.529056
Trappc6b	2.24328	4.73471	2.62432e-05	2.76414	33.7124	4.01089	1.8027	27.1549	141.969	90.6372	77.6903	54.728	120.454	308.745	82.2547	71.5088	73.105	62.475	69.3309	97.7228	94.106
Eif3j1	2.24388	4.73668	0.00116411	0	0	0.287573	8.43356	8.95176	18.1283	16.7432	16.8284	10.145	19.0598	21.2097	14.9658	15.9622	14.8634	20.9036	16.9074	18.0059	15.9564
Ctsa	2.24442	4.73846	0.00369524	0.183788	0	0.177789	13.0649	12.2462	30.9136	12.2893	14.4055	33.7157	18.0106	16.6889	8.19888	40.3191	43.0523	21.2836	51.6768	11.9339	17.0159
Rcsd1	2.24584	4.74313	0.0290242	0.256606	0	0	0	0	0.185814	0.571946	0.60949	0.344866	0.249683	0.180629	0.374446	0.157356	0.0430896	0.194542	0.109321	0.153669	0.0200487
Parp8	2.24597	4.74354	0.00101847	3.08683	0	2.1717	0	0	4.00601	6.63964	10.8867	9.77873	6.96278	4.5715	5.79135	5.93684	2.68597	2.76574	4.00499	5.9058	5.39356
Rer1	2.24771	4.74927	0.00109504	7.16559	0	3.2348	69.7864	2.44851	123.937	64.868	54.0848	43.4734	73.5075	79.8389	28.3811	80.3017	82.784	59.0331	99.9259	66.2061	147.464
Gpn1	2.24834	4.75135	0.000143843	3.09249	0	0	0.216089	0.613272	2.22791	4.09023	4.0224	7.34747	3.75364	2.9654	4.78892	3.93666	2.83757	6.63585	2.54085	4.50703	2.8994
H2-Q6	2.25079	4.75943	0.0474003	0	0	0	0	0.355044	0.257962	0.213775	0.658113	2.39386	0.606603	0.626911	0.0866395	1.05131	0.523431	0.393867	0.531189	1.70669	0.0974166
Zmiz1	2.25159	4.76206	0.00118912	0.276789	0	2.00817	4.96414	0.0295563	7.15102	6.69134	9.36837	11.6181	7.11298	8.80939	6.14502	7.24015	4.70599	6.88551	5.88123	11.6681	5.23882
Rab5b	2.25192	4.76317	0.00481191	5.20045	0	7.14891	0	0	19.1968	17.3164	17.1196	21.6768	11.528	11.3949	3.8799	19.7005	15.6499	18.6757	21.339	12.0826	9.81566
Mafg	2.25274	4.76588	0.00191912	2.77892	3.54433	1.19476	0	0	12.6006	7.2262	9.65625	20.8967	9.04532	12.3888	4.21598	9.83398	5.21081	9.62689	7.39931	6.49816	3.98049
Snph	2.25362	4.76877	0.00785765	0	0	1.49292	0	0	0.649992	1.75771	1.83281	5.30167	2.27547	0.798133	0.78131	3.01657	1.91587	2.34005	2.23074	1.72581	1.0852
Ncoa5	2.25565	4.7755	0.00386731	0	0	0	0	3.80014	3.31325	5.08467	6.88743	8.25602	5.73002	2.92258	2.96745	2.54602	1.19518	6.48276	2.82168	4.21161	3.56827
Snn	2.25571	4.77569	0.000285274	2.68747	0	2.59975	0	10.2035	11.6763	23.6531	25.2966	25.0247	23.0365	12.7918	16.7447	12.6347	7.37096	17.5448	10.4952	26.5168	10.7086
Gm43123	2.25692	4.7797	0.048883	0	0	0	0	0	0.232433	0.513652	0	0.215695	0.260272	0.37658	0.156131	0.114821	0.188652	0.141955	0	0.256299	0.234069
Rab5a	2.25889	4.78623	0.00090139	0	15.4743	3.91219	0	20.5717	47.9205	45.0071	40.1694	32.0817	54.4266	26.0645	73.0391	46.4149	52.5072	41.4613	38.9225	71.7127	60.5808
Ncaph	2.26018	4.79052	0.00497945	0	0	0	0	5.07032	6.18148	3.51858	2.8673	2.14388	7.4672	3.21694	4.27807	8.37429	5.37188	11.974	7.67153	5.42196	4.66874
Kcnj11	2.2603	4.79092	0.0387921	0	0	0.455956	0	0	0	0.484875	0.74635	0.814445	0.442244	0.853158	0.0491279	0.596134	0.178083	0.625345	0.200803	0.36291	0.49715
6820408C15Rik	2.26149	4.79485	0.0461991	0	0	0	0	0	0.30098	0.249425	0.767859	0.558611	0.303326	0.438873	0.505438	0.557558	0.122144	0.735277	0.20659	0.622282	0
Adamts1	2.26238	4.79783	0.00299816	1.30752	0	0	0	3.4207	4.61566	1.68133	3.23502	3.38896	5.62286	6.50843	5.7239	6.38931	11.4446	2.23038	5.46592	6.83738	1.26419
Trim45	2.26297	4.79978	0.00113972	0.866559	0	0	0.376763	0	1.47909	1.48574	1.14347	2.82834	1.325	1.26354	0.722574	1.56096	0.582055	0.766465	1.41518	0.630144	0.541636
Isg20	2.26392	4.80296	0.0162419	0	0.445661	0	0	4.57692	10.41	1.91708	2.95089	0.805031	3.98276	2.52989	0.776961	12.1063	16.3116	5.20984	15.7793	1.55443	2.29322
1110004F10Rik	2.26454	4.805	1.34227e-05	29.9293	0	16.1595	3.85842	32.9998	82.2977	110.983	102.224	65.0458	99.2658	50.1846	106.137	89.1518	90.5516	92.1473	80.7295	127.994	96.0099
Mybbp1a	2.26472	4.80562	0.0107068	0	0.142845	0	6.42764	0	9.40753	2.84193	1.89166	10.5793	4.88832	6.62227	6.10135	6.93655	3.61089	16.2459	4.93041	5.51889	2.06509
Fbxl16	2.26485	4.80603	0.0155753	0	0	4.82045	0	0	5.41253	6.40773	11.8358	20.4498	9.8185	5.93799	4.20705	4.06793	1.56894	3.54174	3.29053	4.6041	4.55516
Tfpt	2.26544	4.80799	0.00331167	0	0	0	0	13.2521	10.5241	20.783	14.2815	27.0131	8.12388	6.5301	4.36191	15.4307	12.3584	27.7612	13.2178	26.481	15.39
Samd8	2.2694	4.82124	1.92215e-05	0.113454	0.325581	1.20726	8.65698	3.29524	13.6258	13.5386	14.9109	13.7882	9.01277	15.9495	10.3826	16.2276	19.4323	10.1066	17.5453	12.3169	8.21708
Dand5	2.27304	4.8334	0.00230719	0	0	3.7045	0	0	4.07463	4.78363	3.03193	8.19261	3.19386	1.32031	3.87745	4.02568	2.48035	5.80655	3.61252	7.02032	1.66697
Pacs2	2.27314	4.83375	0.000253202	2.84636	0.151265	3.82425	0	2.16136	13.0046	10.411	13.2709	21.6771	13.3533	13.0711	4.97758	9.81811	9.24065	7.52278	8.79151	6.41237	4.11416
Ptchd1	2.27322	4.834	0.0380277	0	1.1034	0	0	0	0.894927	1.33494	2.51145	4.89984	1.80381	0.869956	0.120229	0.464192	0.217907	0.0546564	0.491416	1.55423	2.23053
Kcnk3	2.27416	4.83715	0.0192304	0	0	1.47584	0	0	1.14983	1.90575	3.62367	6.52771	1.2724	0.85475	0.408901	2.40569	0.109794	0.495701	2.3677	1.95778	1.43038
Tmem116	2.27493	4.83974	0.0296695	0	0	0.449237	0	0	1.08089	0.358297	0.735351	0.334351	0.24207	0.490341	0.193616	0.320372	0.526376	0.352074	0.197844	0.0595937	0.870798
Ppp3cb	2.27537	4.84123	8.60716e-06	3.45587	0	0.696474	12.1143	7.62654	17.2044	29.8481	36.7096	24.3007	31.5246	18.3317	19.8113	23.5761	16.8654	16.9755	21.6242	25.1673	27.1358
Kiz	2.27629	4.84432	0.000157826	0	4.00273	0	0	1.62482	3.77771	5.86991	9.63768	8.10685	5.79005	2.52471	9.75379	7.87287	5.74901	11.8964	5.02391	10.6418	4.1015
Srsf5	2.27656	4.8452	0.00154044	0	0	1.051	25.0829	11.2302	56.9815	32.5238	29.5903	37.8595	31.4878	33.6282	31.5718	40.3739	19.2656	57.246	31.1041	39.3724	29.3873
Ddit3	2.2778	4.84936	0.00202774	6.57634	0	13.7021	13.5265	23.1198	64.6803	28.8821	28.8371	33.9448	28.3732	19.992	189.923	56.0705	230.503	8.43744	52.4778	46.9995	24.5444
Baz2b	2.28039	4.85809	0.000806179	0	0.376701	1.19046	0	0.252306	1.90955	2.58257	3.11785	6.70539	3.20226	1.26226	1.28269	2.15073	1.56226	2.57503	1.75109	2.52674	1.10764
Sf3b6	2.28174	4.86264	1.86065e-06	24.0927	21.5596	15.7882	86.1656	4.64741	116.977	245.847	254.127	67.1461	158.157	84.4053	270.722	105.801	105.122	186.043	78.9673	242.151	234.628
Map6	2.28205	4.86369	0.00366614	2.08307	0	3.38901	0	0.161772	3.23228	7.40272	9.89542	22.9326	7.97587	4.42749	4.26344	7.40299	2.64729	4.61214	7.5836	6.6585	5.10447
Mks1	2.28353	4.86869	0.0180116	0	0.614933	0	0	0	0.797999	0.110218	0.508963	0.431977	0.580825	0.452511	0.178678	0.936239	0.593713	1.54333	0.821609	0.549959	0.200904
Pcdhb11	2.28406	4.87048	0.00244432	0	0	1.70728	0	0	1.27799	1.81557	3.41566	3.55788	3.06655	1.06485	1.30812	1.80377	0.691511	1.33802	1.79617	2.51645	2.98764
Mrps14	2.28491	4.87333	1.47283e-05	14.3629	0	6.43244	15.6117	30.7876	49.856	59.1012	59.8058	26.2735	64.9964	34.2625	128.081	60.919	84.1461	75.6181	61.5294	104.922	119.387
Morc4	2.28709	4.8807	0.00530243	0	0	0.415605	0	3.05845	5.33318	4.27233	2.94797	0.948582	6.50942	6.13484	1.25385	4.70927	5.66328	1.35715	4.97238	1.06589	4.63224
Zc3h4	2.28728	4.88136	0.00639028	0	0	0	2.8421	0	3.35165	1.51059	3.45029	2.81017	4.08888	3.60109	1.67866	2.89746	1.1454	5.0456	1.87676	2.62595	1.68762
RP23-366E1.3	2.28756	4.88229	0.0363013	0	0	0	0	0	0.775001	0.856334	0.659061	0.958922	0.867825	0.502251	0.173529	0.382846	0.629022	0.946642	0.531954	0.427288	1.56091
Rad50	2.28774	4.88292	0.000917589	0	0	0.155958	2.4183	0	4.603	1.57557	1.53172	2.60006	2.28583	2.67501	2.99112	3.48493	1.74616	4.95019	2.33525	2.15163	1.88943
Apol9a	2.28895	4.887	0.0494801	0	0	0	0	0	0.170963	1.13343	0.436162	1.11056	0.229728	0.498579	0.11484	0.506729	0.138761	0.31324	0.938783	0.565553	0.129125
Fndc3a	2.2902	4.89123	0.00363348	0	0	0.168599	8.75225	2.82885	20.4993	7.351	9.93522	7.32818	9.77539	18.534	4.61418	13.5266	10.6238	5.76434	15.8526	7.85033	10.9686
Trp53inp1	2.2925	4.89903	0.00589078	0.133831	0	0	1.8329	15.4913	28.99	15.9703	14.5163	6.5136	22.3793	21.479	22.2631	9.5404	17.4616	13.5452	8.35279	19.2349	30.3337
Cep70	2.29437	4.9054	3.47479e-06	1.98338	0	0.348845	0	2.77253	3.63715	6.12102	5.85297	6.28313	6.46632	3.1549	6.31463	6.75847	6.35828	4.85277	5.53073	5.87708	9.34001
Rrp9	2.29594	4.91073	0.00647783	4.43177	0	0	0	0	4.95124	2.58345	2.5731	8.50868	5.11304	3.03046	4.49607	3.87264	2.90234	14.8955	2.7062	4.85299	1.31577
Camk2g	2.29786	4.91729	0.00430048	0	0	3.84842	0	12.7942	12.9996	22.3884	29.4591	39.8972	19.1757	14.4724	12.5372	25.1847	9.37214	13.8384	21.2852	16.877	10.8057
Tspan7	2.29839	4.91908	0.00185668	2.94289	0	0	11.7555	5.02799	9.97007	17.5968	36.7943	57.5608	19.7376	15.0927	9.27884	13.9859	5.09617	16.1058	13.2688	22.533	17.6758
Tmem164	2.29862	4.91988	3.21587e-05	1.26486	0.120994	0.244716	2.63971	0	5.84877	4.81439	5.20746	5.79185	4.37791	2.63292	2.00393	5.06104	4.77895	6.56874	5.1731	3.01905	3.14261
Kmt2d	2.29889	4.92079	0.00185784	0.915057	0	0.337216	0.0284178	2.17758	3.55646	3.56362	4.07089	7.45403	0.863112	0.933321	1.09002	7.36483	4.93899	5.3104	7.58327	2.09129	1.58307
Slc9a3r1	2.29913	4.9216	0.0012537	0	0.430613	0.870936	0.293582	18.8431	19.5582	15.745	11.0486	20.224	13.2343	18.1977	20.7388	34.2643	24.1515	47.9503	31.0683	27.3816	13.1892
Prpf6	2.30139	4.92932	0.000104722	1.12278	0	0	1.75738	7.09766	9.96537	7.73863	6.57814	20.6296	10.1601	9.95828	8.66003	13.5808	9.95481	18.4289	11.1451	9.39409	4.2107
Gstm3	2.30155	4.92986	0.00327477	0.660991	0.632288	1.27883	6.89727	13.8341	12.7181	12.5795	5.23327	33.1223	3.44548	1.59525	82.261	16.4159	43.6208	33.1993	9.15197	59.3755	27.7325
Park2	2.30304	4.93495	0.00289747	0.257368	0.492385	0	0	0	0.186366	1.5003	0.950911	1.43297	0.411411	0.362331	0.983605	1.77551	0.626656	0.536581	1.57158	0.374306	0.522815
Mvb12b	2.30323	4.93561	0.000139286	0.693961	1.99148	0.287705	0.129309	0	5.47635	3.2125	4.39545	5.33894	4.17545	3.76835	2.72794	4.51387	2.64691	4.67868	3.56886	4.22366	1.69629
Gm42636	2.30347	4.93642	0.00746998	0.387029	0	0	0	0.495936	1.68154	0.398144	0.919271	0.891682	0.88767	1.86813	1.04885	1.068	0.877372	1.02697	1.97861	0.893985	1.54218
Spryd7	2.30387	4.93781	0.000417251	8.01166	0	1.88518	0	0.647409	14.0443	18.8223	13.7148	13.7813	14.9439	10.1904	9.65959	10.1578	7.41749	5.86873	8.53293	11.8371	15.0736
Aplp1	2.3044	4.93963	0.00475415	0	17.5842	5.55701	0	15.5807	19.2535	46.2416	103.469	128.543	55.8153	16.8967	19.4594	74.3717	14.18	30.0503	79.9657	34.7943	39.5186
Pdcd11	2.3049	4.94132	0.000671795	0	0	0	1.96458	0.183811	2.58197	1.54944	1.13571	2.31341	2.48246	3.72162	1.76427	3.06774	1.12008	4.78508	1.46668	1.91442	1.44577
Xrcc5	2.30496	4.94155	0.000811374	5.08743	0.324434	3.60901	0	0	6.9468	16.0495	9.39839	7.13027	11.8097	6.95761	11.2416	11.3869	8.20117	29.5701	6.06865	12.7958	5.16727
Gm42372	2.30524	4.94251	0.000695222	0.17102	1.30875	0	0.111534	0.146096	1.80451	2.63897	3.92666	3.44764	2.35345	1.80576	0.819972	2.67425	0.56	1.39381	2.87793	1.09731	1.00214
Cks1b	2.30532	4.94278	0.000234086	31.5532	22.8213	17.8673	0	68.044	237.877	158.734	107.848	33.0234	271.664	115.62	175.51	85.1238	93.8215	194.728	102.786	204.232	367.625
Dscaml1	2.30626	4.94599	0.0348514	0	0	0	0	0.124638	0.241487	0.150092	0.07701	0.728314	0.26365	0.322779	0.223042	0.0447348	0.098	0.0553067	0.124316	0.399423	0.0455974
Alyref	2.30758	4.95052	8.48208e-06	0.677175	4.53439	0.436716	15.31	2.12111	29.9117	21.8275	21.6244	16.5116	22.1204	24.8552	15.3869	26.784	16.4883	54.5478	20.1946	21.8986	29.7343
Eml2	2.30767	4.95083	0.0071599	0.491107	0	0.712617	0	0	1.37168	0.50521	1.5553	2.75795	0.614388	1.77788	0.563071	1.29874	0.989609	1.16352	2.03994	0.945326	0.172667
Tenm4	2.30849	4.95365	0.00449182	0	0	0.079756	0.0268848	0.986036	0.204691	1.27222	2.18674	3.88212	1.04862	1.41773	0.549982	0.843687	1.1941	1.75017	0.509305	0.486683	0.734343
Bbs4	2.30907	4.95562	0.000613738	0	0	0.555241	1.49732	0	0.979692	2.0666	3.06743	6.57062	2.48328	0.865779	2.66224	1.58387	1.55417	2.23015	1.65056	2.32016	2.15255
Gm16008	2.30924	4.9562	0.0405759	0	0	0	0	0	0.203116	0.673296	1.03638	0.753956	0	0.394897	1.22794	0.301014	0.659428	0.620251	0.557668	0.671914	0.460227
Glyat	2.31036	4.96009	0.0490147	0	0	0	0	0	0.0562606	0.372989	0.143532	0.208836	0.0755988	0.164072	0.302332	0.166754	0	0.0343603	0.231701	0.23264	0.0849848
Rab2a	2.31046	4.9604	5.97271e-11	32.501	40.028	3.53703	42.9224	17.3527	165.793	193.083	199.745	131.156	186.357	129.056	134.149	145.46	130.062	104.875	150.578	165.995	173.213
Faiml	2.31135	4.96348	0.0331281	0	0	0	0.708202	0	0.336999	1.1171	0.859752	2.50185	0.679252	2.29317	0.22637	1.74799	2.4617	1.85236	0.925254	1.39351	1.52717
Synj2bp	2.31175	4.96486	6.70213e-11	0.886354	3.25015	0.571617	0.674398	3.1549	11.0027	10.9417	8.88889	8.84903	10.8729	9.40334	11.8561	10.361	9.15352	11.4516	9.78638	12.3221	7.583
Coil	2.31189	4.96532	0.00327756	2.95418	0	0	9.63316	0	25.3646	8.35728	8.96585	11.06	11.4979	8.39224	5.43983	15.9077	5.39476	10.0319	15.6795	9.16151	29.3707
4930539E08Rik	2.31229	4.96671	0.0486153	0	0	0	0	0	0.29282	0.0970648	0.298816	0.217386	0.0393469	0.341579	0.157355	0.216976	0.0950656	0.107301	0.160791	0.0968657	0
Ssr3	2.31272	4.96818	0.00188377	2.07708	0	0.803716	57.9775	35.931	99.719	62.4993	57.8861	41.334	98.0494	104.707	65.9011	117.929	154.181	82.4755	121.761	89.0787	136.415
Sac3d1	2.31278	4.9684	0.000713044	0	0	0	18.5091	3.50199	36.209	20.437	20.4726	30.1506	30.508	20.7387	10.7808	18.1287	6.35431	25.7002	18.5394	18.4527	34.7392
Zfp69	2.3128	4.96847	0.0393252	0	0	0	0	0	0.289999	0.320433	0	0.53823	0.324732	0.187938	0.324665	0.57303	0.235374	0.23615	0.199053	0.0799438	0.0730099
Cep170b	2.31371	4.97161	8.25509e-06	3.1312	0	1.64071	5.02011	2.61913	14.6569	14.7634	20.4523	28.856	13.411	13.7363	4.37874	14.7308	7.52544	6.25615	13.8677	7.13218	10.9477
Chmp1a	2.31381	4.97194	0.000126417	7.94522	0.506681	1.28098	0	2.60179	13.397	13.0774	13.21	41.1865	12.4798	11.0257	8.723	13.2766	10.9402	9.6377	15.3447	7.81675	8.31822
Ccdc171	2.31405	4.97278	0.0404762	0	0	0	0	0	0.0448284	0	0.114366	0.249601	0.120474	0.0871551	0.0903368	0.166087	0.254691	0.191648	0.0615396	0.185367	0.0338579
Adamts17	2.31456	4.97454	0.0399649	0	0	0	0	0.095346	0.103912	0.516679	0.353468	0.225002	0.209445	0.370381	0	0.153996	0.0281132	0.105772	0.190199	0.0859365	0.261609
Sptbn4	2.31512	4.97647	0.033968	0	0	0	0.0590971	0	0.0562429	0.139827	0.21523	1.38311	0.0755751	0.273368	0.0755593	0.0625132	0.0684735	0.137398	0.173721	0.0232567	0.148677
Abcb7	2.31551	4.97779	0.000321124	0	1.40378	1.4196	0	0	2.59589	3.32121	4.06653	2.45122	3.18219	3.89587	3.2733	5.09567	3.84422	4.5337	4.09501	4.06767	3.43969
Gls	2.31706	4.98315	5.14793e-05	0.805726	2.20211	0.445388	1.23861	0	4.1615	6.89734	9.93332	6.92807	7.11589	5.67742	2.63941	6.52459	4.6823	3.64329	5.61475	3.72224	7.66212
Gm10767	2.31825	4.98726	0.000129749	4.95394	0	0.368635	8.44984	0	15.847	14.8966	10.5598	8.01137	16.8445	13.9103	13.1868	12.5311	13.5339	12.784	10.1467	22.3968	21.4368
Sec14l1	2.31843	4.98789	0.000349389	2.53592	0	0	0.0787549	3.2495	4.79689	4.65846	6.50134	10.3635	5.91695	4.40803	4.02772	7.02559	10.8588	10.6428	4.75875	6.50847	3.79281
Nrbp2	2.31909	4.99019	0.00997921	6.59904	0	8.06357	0	0	3.55693	10.7188	15.674	41.6099	6.87964	5.97236	11.0775	35.5414	41.5545	26.9897	31.8128	16.8474	6.02421
Exosc2	2.31955	4.99175	6.11132e-05	2.40044	0.287025	2.32209	0.195687	0	4.37656	5.24742	3.32588	8.98691	7.94547	4.34496	4.69123	7.24497	2.26735	10.4642	5.04933	7.2389	5.41542
Zfp568	2.31964	4.99209	0.00437326	0	0.112718	0	0.153697	3.47283	10.2758	2.00011	2.05246	1.1538	4.7664	7.78507	2.06337	3.6039	3.44294	5.76211	3.71485	1.51213	3.75625
Tomm5	2.32004	4.99347	0.000304902	35.9402	0	23.1781	100.268	1.27926	165.445	183.835	169.94	74.7529	203.579	96.6779	249.113	133.383	94.2989	193.571	137.165	236.24	309.116
Gorasp2	2.32312	5.00413	0.00205336	0.836245	0	0	25.769	6.34004	43.2097	26.1304	24.8281	28.5383	35.308	42.5086	13.4665	37.4505	30.2261	25.3991	52.8603	19.6381	31.8023
Slc5a11	2.32582	5.01349	0.0462908	0	0	0	0	0	0.195015	0.484832	0.497522	0.180971	0.0655117	0.0947867	0	0.36126	0.237423	0.714615	0.267713	0.564476	0.14729
Mapre1	2.32612	5.01456	1.18638e-06	9.98467	0.106123	4.07816	10.1293	21.7029	48.6827	61.229	70.6197	54.7938	66.1102	37.5181	37.6042	44.2882	34.3711	48.0468	40.6231	53.8712	44.024
Mpg	2.3263	5.01519	0.000146753	0	0	0.223421	0.150625	1.87434	5.51899	2.61351	1.82858	3.99082	3.2746	3.20507	1.34809	3.61152	2.32698	3.89594	3.19782	2.25249	1.67818
Lysmd1	2.32716	5.01817	0.00121801	0	0	4.55204	0.236067	0	3.70699	3.90984	7.45119	9.69467	6.11327	6.44273	5.0556	9.07292	5.74396	3.91053	8.5586	4.27342	4.75119
Vax2os	2.32769	5.02002	0.0449465	0	0	0	0	0	0.0497457	0.0824495	0.126911	0.415471	0.100267	0.145073	0.167077	0.184306	0.0807512	0.303815	0.0682901	0.0411401	0.0375719
Ap1ar	2.32791	5.02076	0.000235135	1.28555	0	1.81756	0	2.53429	10.649	7.93479	9.082	5.32553	11.4021	6.74214	4.22594	4.82089	2.31646	4.16088	4.95015	6.64952	8.87738
4930539J05Rik	2.32985	5.02752	0.0397548	0	0	0	0	0	0.161226	0.267219	0.41132	0.149616	0.649932	1.09709	0.216599	0.597336	0.392573	0.196933	0.331993	0.533342	0.730624
Actr3	2.33091	5.03122	0.000546759	6.73637	0	4.34434	0.488141	30.931	45.179	54.2835	61.3341	37.83	61.3715	55.0956	52.1529	25.2585	35.3494	33.4798	26.4267	56.9096	58.9911
Thoc3	2.33267	5.03737	2.33475e-05	2.14141	0	1.72627	1.16381	10.9759	12.9589	16.5218	23.736	37.2078	22.2503	21.2109	7.58881	15.1833	11.417	26.8551	12.9242	16.8543	13.4684
Tnnt3	2.33394	5.0418	0.0157408	0.547415	1.04729	0	1.78504	0.233818	0.339767	0.563136	0.866813	1.73415	1.36966	2.64229	1.02703	8.30821	16.684	3.52763	6.76318	11.6611	0.513237
Gm42692	2.33536	5.04677	0.0467687	0	0	0.591794	0	0	0	0.629328	0.242175	3.52361	0.318887	0.36911	0.382584	0.633054	0.308183	0.463798	0.521251	0.785046	0.143391
Cbx5	2.33552	5.04732	5.73083e-23	3.36771	4.69414	3.53703	3.26311	8.46629	19.7379	33.6543	29.101	34.5548	27.4854	21.1901	28.3421	28.4325	27.5807	33.2096	23.0171	33.0667	22.2825
Clip1	2.33586	5.04851	0.00904538	0	0	0	0	3.19699	2.99578	3.20223	5.37213	7.45375	3.89424	3.67189	1.66236	4.24666	2.69579	2.04176	3.87415	2.13642	2.11508
Tpx2	2.33612	5.04943	0.0111688	0	0	0	0	9.7341	14.0874	5.81335	6.30779	2.50787	14.1779	10.2847	7.99512	14.9549	9.75381	21.3512	12.3532	8.93989	11.0742
Nol9	2.33747	5.05417	0.000332962	0	0	0	0.228065	2.16583	3.14723	2.5182	2.49182	6.4958	3.06239	3.4814	2.9524	2.29186	1.23317	4.20879	1.48982	2.87204	2.78687
Ddi2	2.3381	5.05638	0.000155744	0.272132	0	0.78975	1.3015	0	3.29365	1.58636	2.58547	4.44103	2.11832	4.67949	1.64514	2.25283	1.96496	3.02593	2.16412	2.44451	1.65842
Selenot	2.33951	5.0613	3.90573e-06	10.5924	0	1.21984	19.5728	15.8352	28.8023	55.1315	64.4949	39.148	51.533	50.5953	47.9473	49.0059	40.2111	39.1964	48.2422	62.2031	62.8375
Fbxo31	2.3413	5.06758	0.0112622	0	0	2.59954	0	0	1.47168	4.87839	4.00486	15.2959	3.22998	2.05055	1.31808	3.92581	1.7519	3.11587	3.26615	2.59647	2.22306
Unc13c	2.34389	5.0767	0.0192302	0	0	0.285906	0	0	0.428031	0.506732	0.0779994	0.510695	0.451908	0.356646	0.328592	0.0679643	0.0248148	0.149379	0.293796	0.278131	0.300191
Chst5	2.34532	5.08172	0.0433074	0	0	0	0	0	0.739483	0.204272	0.628856	0.457488	0.331221	0.239617	0	0.639275	0.300097	0.150543	0.592171	0.101926	0.279258
[truncated: 8,677 more rows]
