# Supplementary material for: Axon-Seq Decodes the Motor Axon Transcriptome and Its Modulation in Response to ALS
Source: Stem Cell Reports. 2018 Dec 11;11(6):1565–78. doi: 10.1016/j.stemcr.2018.11.005 (PMC6294264; doi:10.1016/j.stemcr.2018.11.005)
Supplement: Table S3. Mouse Axonal RNA-Seq Datasets Cross-Comparison — contains the gene lists corresponding to the Venn diagrams in Figures S3A and S3B, showing comparisons of our mESC-derived motor axon transcriptome with primary motor axons (Briese et al., 2016) and primary DRG axons (Minis et al., 2014), as well as the associated full GO term analysis sheets. [file mmc4.xlsx]

## Sheet: Cross-compare genelists
Genelists for cross-comparison of mouse data sets on axon RNA sequencing
Nijssen et al. 2018	MN overlap	Briese et al. 2016			MN	MN / DRG overlap	DRG
Sncg	mt-Rnr2	Rprl3			Gm9844	Tmsb10	Col3a1
Gm10126	Tmsb10	Rmrp			Gm10076	Ftl1	Col1a2
Gm20594	mt-Cytb	Gm10718			Gm10263	Cox6a1	Col4a1
Gm5239	mt-Co1	Myh9			Gm2000	Cox8a	Col5a1
Crabp2	mt-Atp6	Gm11168			Dynlt1b	Usmg5	Nid1
C330021F23Rik	mt-Nd1	Map2			Tma7	Tmsb4x	Lrp1
Cib2	Ftl1	Gm10722			Gm10250	Cox6b1	Hspg2
Rpl13-ps3	mt-Rnr1	Gm10717			Rpl26	Tceb2	Col12a1
Gm5617	mt-Co3	Mest			Ndufs5	Fth1	Lamb1
C1qtnf4	mt-Co2	Hist1h2ak			Dynlt1f	Rpl35	Lamc1
Gm5148	mt-Nd4	Fasn			Gm10269	Rpl41	Col18a1
Rpl22l1	Gm9844	Atp1a1			Gm11808	Rps29	Myh9
Ccs	Cox6a1	Scarna2			Rps3a1	Rplp1	Col6a1
Gm8444	Cox8a	Hipk2			Rpl23a-ps3	Rpl38	Cgnl1
Riiad1	mt-Atp8	Cdk1			Smdt1	Rps26	Wnk1
Tpd52l1	Usmg5	Prc1			Gm11273	Mif	Zeb2
Fhl2	Tmsb4x	Sptan1			Rps12-ps3	Rpl36	Fbn1
Gm5814	Cox6b1	Sdc3			Gm10260	Sod1	Huwe1
Polb	Tceb2	Pabpn1			Coa3	Rpl32	Vash1
Tbcc	Fth1	Zbtb20			Mien1	Tuba1a	Col6a2
Gm15687	Rpl35	Wnk1			Minos1	2010107E04Rik	Cenpb
Crlf2	Rpl41	Zfp106			Gm4076	Ndufb9	Chd3
Cited1	mt-Nd2	Acin1			Tmem256	Ubb	Chd4
Ctxn2	Rps29	Sirpa			Gm9493	Rps15	Postn
D030056L22Rik	Rplp1	Ubr4			Gm10146	Atp5k	Atp1a2
4930486L24Rik	Rpl38	Tulp4			Dynlt1c	Rplp0	Lama4
Fkbp11	Gm10076	Rbm25			Tmem258	Rps27	Utrn
BC029722	Rps26	Igf1			Gm10073	Cox4i1	Uaca
Gm5868	mt-Nd6	Fyn			R3hdm4	Ndufa1	Cplx2
Btg3	mt-Nd4l	Add1			Lamtor5	Ndufa2	Grb10
Cenpw	Mif	0610007P14Rik			Rpl36-ps3	Actb	Kif1c
Tmem53	Rpl36	Anapc1			Lamtor2	Nnat	Eif4g1
Pyurf	Sod1	Mfsd2a			Gm8186	Cox7a2	Bgn
Tmem14a	Rpl32	Ncor1			Gm9843	Cox7c	Flnc
Cd96	Tuba1a	Nfix			Uqcc2	Fau	Fbn2
Rab32	2010107E04Rik	Olig1			Rpl9-ps6	Rps24	Fbln1
Ebpl	Ndufb9	Palld			Lamtor4	Uqcr11	Igf2r
Zfp575	Gm10263	Hnrnpd			Rpl27-ps3	Rpl18a	Wdr89
Hcrtr1	Ubb	Zc3h18			Cox14	Rpl37	Trim44
Glipr1	Rps15	Ptn			Gm10800	Ndufa3	Trip12
Trex1	mt-Nd5	Fus			Akr1a1	Ybx1	Rrbp1
Cd164l2	Atp5k	Brd4			Gm10036	Lgals1	Dhx9
Pomc	Rplp0	Hnrnph1			Mpc1	Uqcr10	Igfbp4
Spon2	Rps27	Meis2			Gm2174	Myl6	Ahnak
2610044O15Rik8	Cox4i1	Ube2c			Brk1	Hint1	Agrn
Rnls	Ndufa1	Sf1			Gm5160	Rps23	Myo18a
Styx	Ndufa2	Xpo6			Cox20	Rps7	Zfp106
Lsr	Actb	Tcf12			Gm10131	Nedd8	Spag9
Gm14966	Nnat	Lrp1			Gm17669	Atpif1	Gpc3
Mcmdc2	Cox7a2	Pax6			Gm5786	Rps28	Ubr4
Comtd1	mt-Nd3	Sox8			Supt4a	Romo1	Svil
Mfsd3	Cox7c	Gins2			Gm6576	Tuba1b	Eprs
Gstm3	Fau	Dhx15			Ccl27b	Rpl37a	Vcan
Hspa1b	Rps24	Nr4a1			Slirp	Atox1	Macf1
Dcaf12l1	Uqcr11	Plk1			Rpl10-ps3	Tuba1c	Mtss1l
Gm14306	Rpl18a	Eif4g1			Idnk	Gap43	Mest
B3gnt4	Rpl37	Aars			Hypk	Timm8b	Itpripl2
Gchfr	Ndufa3	Plxnb2			Gm10020	Rps14	Golgb1
Cbln2	Ybx1	Hadha			Swi5	Uqcrq	Iqgap1
Zfp341	Lgals1	Papola			Tmem242	Cox5b	Mmp14
Zfp787	Uqcr10	Anks1b			Nutf2-ps1	Map1lc3a	Cyp1b1
Pip5k1b	Gm2000	Ep400			Gm15564	Dynlt1a	Txndc5
Actg2	Myl6	Mtss1l			Nrep	Rps11	Mprip
2300009A05Rik	Hint1	Auts2			Emc6	Eef1a1	Prpf8
Fbll1	Rps23	Ehmt1			Myl12a	Rpl24	Flnb
Parm1	Rps7	Macf1			Pet100	Rps16	Akap13
Gm14305	Nedd8	Lhfp			Gm10053	Nefl	Add1
Lhb	Atpif1	Tcf4			Cystm1	Rpl19	Baz1b
C920021L13Rik	Rps28	Elavl2			Tmem254c	Cox7b	Rcn3
Hoxc13	Romo1	Sfpq			Gm5093	Cfl1	Hnrnpul2
Elovl7	Dynlt1b	Itga3			Map1b	Rps5	Ddx17
Rnf135	Tuba1b	Tle3			Gm13306	Gm1673	Prrc2a
Slx1b	Rpl37a	Sez6			Gm10801	Ndufa7	Axl
Clybl	Atox1	Gbf1			Smim4	Rpl31	Smarca4
Gm10767	Tuba1c	Grb10			Tmem254b	Mrpl42	Aldh1a2
Gm14434	Gap43	Ldb1			Tpgs1	Ndufa4	Mlec
Arl4d	Timm8b	Myo5a			Tmem254a	Dynlrb1	Dlk1
Gm11007	Rps14	Vgf			Rpl7a-ps5	Fxyd7	Cdh11
Tifa	Tma7	Hist1h1a			Gm4950	Atp5e	Dnmt3a
Gapdhs	Uqcrq	Rrbp1			Fam89b	D8Ertd738e	Bicd2
Khk	Cox5b	Tbp			Polr2m	Atp5h	Gxylt1
Mcat	Map1lc3a	Rbms1			1700047I17Rik2	Rps18	Fasn
Lrrc24	Dynlt1a	Wsb1			Gm9803	Rpl13	2610507B11Rik
Rnf113a1	Gm10250	Rps6kc1			Smim12	Rps12	Aebp1
Xaf1	Rps11	Elk4			Hist1h2al	Rps21	Pdgfra
Asap3	Eef1a1	Tead2			Gm10320	Rps17	Usp34
Fam13c	Rpl24	Prpf8			Pkm	S100a10	Arhgef12
Pdk4	Rps16	Brd7			Tmem261	Stmn1	Abca1
Acta1	Nefl	Mapk8ip3			Tubb4a	Stmn3	Top2a
Ptges2	Rpl26	Schip1			Nabp2	Rps19	Ptgfrn
Pdzd7	Rpl19	Itsn1			Mpc2	Ndufb11	Arhgap11a
Gm3448	Ndufs5	Dnajc11			Rtca	Hsbp1	Ptpn13
Gm3739	Cox7b	Phldb1			Gm6563	Mrps21	Ckap5
Gm11110	Dynlt1f	Hist1h2bk			Abhd17a	Ndufa5	Pafah1b1
Gm2007	Cfl1	Peg10			Gm21586	Rpl4	Ncor2
Shisa2	Rps5	Hp1bp3			Rnaset2a	Tbca	A2m
Gm20387	Gm1673	Efemp2			Smim8	Mgst3	Eif5b
Dhdh	Gm10269	Ptch1			Akip1	S100a11	Atrx
Gdf6	Ndufa7	Ubap2l			Hmga1-rs1	Lsm7	Plxnb2
Slc25a33	Rpl31	Chd4			Coa6	Rpl8	Usp47
Fam160a2	Mrpl42	Trrap			Elp5	Rpl23	Golga4
Fbxl15	Ndufa4	Scap			Znhit2	Gpx1	Enpp2
1700030J22Rik	Dynlrb1	Prrc2a			Msrb1	Rpl39	Unc13c
Dusp23	Fxyd7	Fubp3			Gm21953	Atp6v1f	Ankrd17
Ldb3	Gm11808	Atn1			Gm10273	Myeov2	Amotl1
Slc22a18	Atp5e	Atp6v0a1			Hist1h4d	Ndufa6	Sec31a
Hspa1a	D8Ertd738e	Tmem63b			Gm21738	Sh3bgrl3	Pcm1
Tmem232	Atp5h	Mki67			Psme2b	Ndufa12	Fbln2
Fstl4	Rps18	Senp6			Fam213b	Ndufa13	Nsd1
Murc	Rpl13	Ciz1			Lamtor1	Uqcrh	Zc3h7b
Tmem219	Rps12	Gm17535			Fopnl	Ndufs6	Smc1a
Hykk	Rps21	Slc7a5			Vdac3-ps1	Gabarap	Atp2a2
Krt1	Rps17	Oscp1			Ybx3	Ppia	Clip3
Vsig10l	S100a10	Rbm4			Hist1h4m	Rps6	Mast2
Smad6	Stmn1	Dek			Fam177a	Calm2	Aars
BC051226	Stmn3	Srsf11			Ndufaf5	Ndufc1	Sh3pxd2b
Cmtm5	Rps19	Hirip3			Emc4	Ndufb4	Il6st
Gm10479	Ndufb11	Smad5			Rbmxl1	Atp5o	Mapk8ip3
Pisd-ps2	Hsbp1	Gnptab			Sptssa	Txn1	Sdc3
Pou3f1	Mrps21	Itgb5			Emc2	Bex2	Emp1
Gm3526	Ndufa5	Top2a			Coprs	Rps8	Ptn
Art3	Rpl4	Huwe1			BC048507	Rplp2	Setd5
9030624G23Rik	Tbca	Axl			Cnih1	Rpl14	Sfpq
Grtp1	Mgst3	Trp53bp1			Tsr3	Atp5j2	Ganab
Lace1	S100a11	Wac			Timmdc1	Ptma	Parva
Cetn4	Lsm7	Zfp57			Smim18	Snrpn	Itsn1
F8a	Rps3a1	Hist1h2an			Tmem234	Rpsa	Dock7
Tmem79	Rpl8	Ncor2			Ten1	Pfdn1	Zfp664
Gpr37	Rpl23	Apbb2			Timm10b	Ndufa8	Snrnp200
Tigd5	Gpx1	Dpf2			Hist1h2bl	Gstp1	Gab2
Tmem238	Rpl39	Ptprz1			Ppp1r35	Cox7a2l	Ncor1
Plekhg1	Atp6v1f	Exosc8			Hist1h4c	Edf1	Plod1
Tshr	Myeov2	Hoxb9			Pithd1	Rps9	Ndrg2
Gm3696	Ndufa6	Kansl1			Hist1h4n	Mrpl54	Luc7l2
Hrct1	Sh3bgrl3	Thrap3			Apoo-ps	Cox6c	Trrap
Tcte3	Ndufa12	Mcm7			Hist1h4b	Atp6v1g1	Nckap1
Isg20	Ndufa13	Clip3			Cdpf1	Pebp1	Gfap
	Uqcrh	Klhl22			Hist1h2bh	Rps4x	Adamts1
	Rpl23a-ps3	Midn			Fabp3-ps1	Rps27a	Gas7
	Ndufs6	Mllt3			Hras	Tpt1	Samd4
	Gabarap	Mga			Hist1h4k	Uchl1	Vat1
	Ppia	Mlec			Mvb12a	Ndufb6	Plxnd1
	Rps6	Ckap5			Gm16286	Higd2a	Mycbp2
	Calm2	Hsph1			Tpm3-rs7	Rpl28	Htatsf1
	Ndufc1	Pogz			Tstd3	Phpt1	Arhgap32
	Ndufb4	Agpat3			Hist1h2bf	Hcfc1r1	Yap1
	Atp5o	Arhgap21			Srp54b	Nop10	Myo5a
	Txn1	Hspa4l			Tpgs2	Atp5g1	Nek9
	Smdt1	Rbm5			Smim7	Rps25	Map2k7
	Bex2	Phf10			Hist2h2ac	Gpx4	Dag1
	Rps8	Rbm12			Emc3	Rps10	Ctdsp2
	Rplp2	Stk11			Hist2h3c2	Dctn3	Lama1
	Rpl14	Spry1			Mob4	Chchd10	Anapc1
	Gm11273	Ndrg3			Gng13	Tomm6	Cnot1
	Atp5j2	Lamc1			Babam1	Serf1	Taf15
	Rps12-ps3	Leng8			Usp50	Rpl10	Dock1
	Ptma	Ifrd1			Tubb4b	Rps2	Rnf20
	Snrpn	Nol4			Zc2hc1a	Rpl12	Ddx6
	Rpsa	Ext1			Cmss1	Rpl36a	Tgm2
	Pfdn1	Camsap1			Dnal4	Mea1	Lpar1
	Ndufa8	Srebf1			Sfr1	Pfdn5	Tcf12
	Gstp1	Tenm3			Timm21	Ndufb8	Dchs1
	Cox7a2l	Whsc1			Ube2d2a	Grcc10	Megf8
	Edf1	Clk2			Emc10	Uqcrb	Ankrd11
	Rps9	Atxn2			Hist1h4f	Ndufv3	Hk1
	Mrpl54	Limch1			Smim11	Ndufb10	Ppp1r9b
	Cox6c	Zeb2			Oaz2	Atp5d	Plp1
	Atp6v1g1	Ezh2			Rtcb	Eef1g	Polr2a
	Pebp1	Sptbn1			Smim14	Rpl36al	Agap1
	Rps4x	Lig1			1600020E01Rik	Myl12b	Atp1a1
	Rps27a	Ttyh1			Ubald2	Sec61g	Nfat5
	Tpt1	Snx5			Fam229b	Mllt11	Hnrnph1
	Uchl1	Enah			Mettl21a	Rbp1	AI314180
	Ndufb6	Slit2			Ndufaf6	Bag1	Hectd1
	Higd2a	Ruvbl2			Cacfd1	Gstp2	Rock2
	Rpl28	Rnf38			Fam219b	Rpl27	Ipo7
	Phpt1	Tlk1			Fam207a	Ndufa11	Mbtps1
	Hcfc1r1	Casc4			Gm4737	Dnajc15	Ssr1
	Nop10	Trim2			Nelfe	Rpl10a	Cdc42bpg
	Atp5g1	Aurkb			Hist1h4j	Rpl6	Dnmt1
	Rps25	Dhcr24			Ggact	Rpl23a	Dcx
	Gpx4	Tmem33			Eci2	Lsm4	Add3
	Rps10	Nfib			Fuom	Rps27l	Egflam
	Dctn3	Yars			Scp2-ps2	Rpl27a	Rbms2
	Chchd10	2610507B11Rik			Tango2	Rps20	Agps
	Tomm6	Ppp1r12a			Gm15417	Rac3	Cdk11b
	Serf1	Pspc1			Arxes1	Ndufc2	Mpdz
	Rpl10	Etv5			Rab6a	Srp14	Tcf4
	Rps2	R3hdm2			Ift43	Polr2l	Usp7
	Rpl12	Smarca4			Arxes2	Eef1b2	Hip1
	Rpl36a	Aff3			Hist1h2ba	Prdx2	Sec61a1
	Mea1	Ankrd40			Aar2	Ndufs8	Sncg
	Pfdn5	Eftud2			Cep19	Rpl15	Phldb1
	Ndufb8	Rnf4			Fam104a	Cox5a	Myo6
	Grcc10	Hist1h2ah			Gm12166	Psmb6	Cflar
	Uqcrb	Rbm4b			Ptrhd1	2410015M20Rik	Vcl
	Ndufv3	Cnot3			Kxd1	Txndc17	Stag2
	Ndufb10	Eif4ebp2			Gm6665	Actg1	Son
	Gm10260	Samhd1			Hist1h2ai	Dctpp1	Tln2
	Atp5d	Olig2			Cep89	Rpl11	Eif4g3
	Coa3	Stau1			Ubald1	Ppp1ca	Kdm5b
	Eef1g	Ctsz			Ermard	Ndufs4	Islr
	Rpl36al	Pan3			Gm10282	Calm3	Metrn
	Myl12b	Arid1a			Desi1	Tspan17	Papola
	Sec61g	Gabrb3			Mtfr1l	Rps3	Ylpm1
	Mllt11	Mpp6			Copg1	Chchd1	Cep170
	Rbp1	Tmx2			Erdr1	Tbcb	Ndrg1
	Bag1	Msi2			Map7d1	Hist3h2ba	Snd1
	Gstp2	Flnb			Fam213a	Ttc9b	Whsc1
	Rpl27	Tab2			Apopt1	Timm13	Rap1gds1
	Ndufa11	Cwc22			Pex2	Rnasek	Cand1
	Dnajc15	Ap1g1			Malsu1	Ctxn1	Mgea5
	Rpl10a	Dnm2			Gm15545	Mrpl34	Gpc6
	Mien1	Podxl			Gskip	Fam96b	Myo10
	Rpl6	Yipf6			Emc9	Slc25a4	Smg1
	Rpl23a	Rsrc2			Gm4353	Eef2	Stt3b
	Lsm4	Smad1			Coa4	Ldhb	Pik3r1
	Minos1	Prpf3			Pgk1-rs7	Eif3k	Dcaf7
	Rps27l	Knstrn			Gm6594	Polr2f	Rabep1
	Rpl27a	Fip1l1			Irf2bpl	Eif5a	Zfp704
	Rps20	Sec61a1			Hist1h2ao	Aes	Pdgfrb
	Rac3	Bak1			Pisd-ps1	Atp5j	Akt3
	Ndufc2	Cybrd1			Rps2-ps6	0610012G03Rik	Ntrk2
	Srp14	Laptm5			AK157302	Tagln3	Pi4ka
	Polr2l	Nup62			Gm6710	Pfn1	Cic
	Eef1b2	Nrxn1			Gm21887	Igfbp2	Hipk3
	Prdx2	Dvl3			Hist1h2ad	Psmb1	Lars
	Ndufs8	Nlgn3			Fosl1	Chchd2	Mapkbp1
	Rpl15	Ablim1			Chtop	Atp5c1	Mki67
	Cox5a	Fads2			Hilpda	Cd63	Fkbp10
	Psmb6	Ppp1r10			Mettl22	Oaz1	Pdk1
	2410015M20Rik	Ntrk2			Gm20712	Tomm7	Zfp91
	Gm4076	P4ha3			Rtfdc1	Skp1a	Vtn
	Txndc17	Trpm7			Eif3j2	Trp53inp2	Herc2
	Actg1	Hjurp			Alyref	Hn1	Top1
	Dctpp1	Ntn1			Gm9797	Eif1	Myo1b
	Rpl11	Mtss1			Gm7334	Pdcd5	Dhx15
	Ppp1ca	Hspg2			Gm4724	Ywhae	Gfpt1
	Ndufs4	Safb			Gm17087	Ndufb3	Arhgef40
	Tmem256	Txndc5			Gm17728	Ppp1r1a	Kif21b
	Calm3	Syp			Msantd3	Mrpl52	Egln1
	Tspan17	Celf2			Ginm1	Psmb5	Pgd
	Rps3	Arhgef40			Mettl23	Fabp3	Lum
	Gm9493	Tm9sf4			Bag6	Rpl17	Pbx1
	Chchd1	Bub1b			Nemf	Eif3h	Gpc1
	Gm10146	Usp10			Jrkl	Rpl7	Wdfy3
	Tbcb	Glg1			Gm7879	Stmn2	Herc1
	Hist3h2ba	Atp13a2			Gm2026	Cycs	Kctd12
	Dynlt1c	Ankrd12			Hmgcs1	Eif1b	Fyn
	Ttc9b	Parva			Gm20646	Psmb2	Syncrip
	Timm13	Drg2			Hist1h2bj	Bloc1s2	Fnbp1l
	Rnasek	Uhrf1			Chp1	Erh	Sbf2
	Ctxn1	Exoc7			Mob3a	Ifitm3	Mfap2
	Mrpl34	Magi2			Gm10184	Sec61b	Kdm2a
	Tmem258	Anapc15			Arhgef28	Arl3	Nf1
	Gm10073	Plekho1			Pald1	Dynll1	Kirrel
	Fam96b	Cdc20			Map4	Rbx1	Xpo1
	Slc25a4	Dlst			Nsmf	Glrx5	Tab2
	Eef2	Tlk2			Smim13	Nme1	Ttyh3
	Ldhb	Dnmt3a			Gm12355	BC031181	Anpep
	Eif3k	Pigq			Dtd2	Serf2	Nfib
	Polr2f	Luc7l2			Mtg2	Rpl9	Tns3
	Eif5a	Hist1h3h			Vmp1	Mrps24	Slk
	Aes	St7			Strip1	Psma2	Oat
	Atp5j	B4galt5			Fam216a	Tmem160	Inppl1
	0610012G03Rik	Tpd52l2			Hist1h2ab	Rpl18	Man2a1
	Tagln3	Ddx17			Amd1	Ap2s1	Ubap2l
	Pfn1	Vezf1			Fam214b	Banf1	Tjp1
	Igfbp2	Luc7l3			Tyw5	Psma7	Lyz2
	R3hdm4	Lamb1			Ccdc71l	Snrpd2	Dnajc10
	Psmb1	Rpa1			Hist1h2bq	Trappc2l	Pds5b
	Chchd2	Ext2			Slc25a51	Dstn	Taok1
	Atp5c1	Fnbp4			6330409D20Rik	Kif5a	Chd8
	Lamtor5	Dusp1			Eif3j1	Guk1	Hspa12a
	Cd63	Cnot6l			Tmem248	Marcksl1	Specc1l
	Oaz1	Dnmt1			Ccdc181	Pin4	Adam10
	Tomm7	Zfp609			Tamm41	Ifitm2	Kdm5c
	Skp1a	Cxcr4			Gm15446	Rps13	Gbf1
	Trp53inp2	Spag9			Gm9774	Ckb	Dtx4
	Rpl36-ps3	Mef2d			Gm19345	Serp2	Copb1
	Hn1	Scarb1			Sde2	1110008P14Rik	Lsp1
	Eif1	Mast2			Cmip	Gng3	Sympk
	Pdcd5	Cic			Coa5	Aldoa	Col11a1
	Ywhae	Shroom3			Ifi27	Rpl34	Rbm25
	Ndufb3	Srcap			Pbdc1	Tecr	Tpcn1
	Ppp1r1a	Ccna2			Gm16372	Rnf187	Parp1
	Mrpl52	Gigyf2			Ppp1r21	Atp5l	Trpc4ap
	Psmb5	Cadm3			Gm20878	Ranbp1	Fam168a
	Fabp3	Smc1a			Cers2	Med10	Dpp8
	Rpl17	Zmynd8			Gm14325	Ubl5	Atp9a
	Eif3h	Pfkp			Gm16062	Atp5g3	Hnrnpd
	Rpl7	Nrm			Gm4799	Stra13	Dennd2a
	Stmn2	Atp2a2			Gm10244	Apoa1bp	Dlg1
	Cycs	Ppig			Hist2h3c1	Atp5g2	Numa1
	Eif1b	Scaf1			Desi2	Ap3s1	Gtf3c1
	Psmb2	Nelfb			Abhd17c	Naa38	Itgb5
	Lamtor2	Clptm1l			Gm7292	Rpl3	Obsl1
	Bloc1s2	Camk2d			Gpatch11	Kif1a	Hadha
	Erh	Cachd1			Uqcc1	Trappc1	Trio
	Ifitm3	Nasp			Gm14308	Cstb	Cxcl12
	Sec61b	Nrxn3			Cmc2	Fkbp3	Txnip
	Arl3	Ednrb			Kansl2	Tppp3	Arid1a
	Gm8186	Abr			Tsacc	Ppdpf	Smc3
	Dynll1	Micu1			4930522L14Rik	Calm1	9430020K01Rik
	Rbx1	Trim24			Noa1	Tmem147	Stat3
	Glrx5	Dag1			Ptbp3	Arf1	Lmnb1
	Nme1	Asf1b			Nt5c3b	Arhgdig	Dlg5
	Gm9843	Hira			Vps9d1	Nhp2	Tmpo
	BC031181	Phkb			Plgrkt	Arpc2	Palld
	Serf2	Evi5			Pomgnt2	Dda1	Sf1
	Rpl9	Sbf1			Cep170b	B2m	Bod1l
	Mrps24	Rgma			Tango6	Hspe1	Ireb2
	Psma2	Rbmx			Tfe3	Dbi	Hcfc1
	Tmem160	Ppp4r1			Gm13320	1810022K09Rik	Smad5
	Uqcc2	Ubtf			Gm1818	Fis1	Fus
	Rpl18	Adcyap1r1			Chmp3	Ndufv2	Syne2
	Ap2s1	Ogt			Gm6768	Ppp1r11	Sec63
	Banf1	Son			Gm14410	Pam16	Neo1
	Rpl9-ps6	Zfp462			Nop9	Rpl7a	Pten
	Psma7	Rbm26			Nyap2	Btf3	Ep400
	Snrpd2	Nckap1			Ccar2	Rab3a	Bclaf1
	Trappc2l	Gapvd1			Tmem259	Rnf7	Prex1
	Lamtor4	Panx1			Hist1h3e	Snrpg	Fmnl2
	Dstn	Tmem39a			Ntpcr	Fkbp1b	Iars
	Kif5a	Tead1			Lamtor3	Sumo2	Ppp6r1
	Guk1	Mepce			L3hypdh	Tpi1	Twsg1
	Marcksl1	Strn4			Eogt	Sumo1	Bicc1
	Rpl27-ps3	Ntrk3			Rbm12b1	Cnih2	R3hdm2
	Pin4	Map3k7			Gm16272	Cd24a	Smc4
	Ifitm2	Mkln1			Ddx39b	Cdkn1a	Mfap4
	Rps13	Pawr			Srek1	Nefm	Ubtf
	Ckb	Gsta4			Gm10093	Scand1	Pank3
	Serp2	Ndrg4			Szrd1	1500009L16Rik	Arhgef2
	1110008P14Rik	Ppp1r12c			Spryd7	Cisd3	Brd3
	Gng3	Astn1			Katnbl1	Rpl29	Myo9b
	Aldoa	Cdca8			Eif2d	Anxa5	Usp24
	Rpl34	Nav2			Gm17541	Tubb2b	Pdzrn3
	Tecr	Ythdc1			Oser1	Psenen	Kcnk2
	Cox14	Cdh4			Gm14399	Psmb3	Gcn1l1
	Gm10800	Stard7			Naa60	Ywhaq	5031439G07Rik
	Akr1a1	Atp1b2			Alyref2	Sdhb	Brd4
	Rnf187	Ylpm1			Inip	Gng5	Chd9
	Atp5l	Vcl			Brat1	Acot7	Psip1
	Ranbp1	Meis1			Dph7	Wbp5	Prpf19
	Med10	Shc3			Syngap1	Hspb1	Frmd4a
	Ubl5	Amotl2			Kansl3	Eif3f	Dnajc13
	Atp5g3	Igf1r			Klhl42	Psmg4	Khsrp
	Gm10036	Zcchc11			Dmtn	Cst3	Itpr3
	Stra13	Nde1			Hnrnpdl	Nutf2	Cpd
	Apoa1bp	Ip6k1			Smim19	Morn2	Cdc42bpa
	Atp5g2	Lmtk3			Cnbd2	Prelid1	Setd2
	Ap3s1	Arhgap32			Crebrf	Tubb5	Prkacb
	Naa38	Polr2b			Hist1h3i	Nenf	Uso1
	Mpc1	Paf1			Gm10110	Bex1	Ubr3
	Rpl3	Srsf4			Rpl7a-ps3	Vti1b	Pik3ca
	Kif1a	Cit			B230307C23Rik	Bsg	Acin1
	Trappc1	Poldip3			Ahnak2	Mrfap1	Ankfy1
	Cstb	Prkag2			Ska2	2210013O21Rik	Arhgef7
	Fkbp3	Ncoa5			Hist1h2af	Cisd1	Nipbl
	Tppp3	Nuak1			Disp1	Fabp5	2900097C17Rik
	Ppdpf	Slc4a2			Anapc15-ps	Ppp1r14b	Slc7a11
	Calm1	Sec23b			Tmem237	Mrps36	Zc3h11a
	Tmem147	Tyrobp			Gm2237	Dpy30	Enpp1
	Arf1	Arvcf			Hist1h2bm	Ap2m1	Flrt2
	Arhgdig	Cdyl			Msantd4	Mrps15	Rev3l
	Nhp2	Cdk11b			Rp9	Rpl30	Bmpr1a
	Arpc2	Usp7			Vps51	Nhp2l1	Clasp1
	Dda1	Gns			Micu2	Ptges3	Col23a1
	B2m	Ank3			Pomk	Anapc13	Phf3
	Hspe1	Racgap1			Eva1a	Sparc	Atp8b2
	Dbi	Xrn2			Trappc13	Mt1	Zfp651
	Gm2174	Braf			Knop1	Klc1	Ank3
	Brk1	Sema6d			Gm6793	Mrpl30	H6pd
	1810022K09Rik	Cdc23			Lyrm9	H2afj	Hoxb9
	Fis1	Fryl			Pced1b	Polr2k	Senp6
	Ndufv2	Elavl4			Lrif1	Park7	Gigyf2
	Ppp1r11	Cand1			Ago1	Ndufb7	Tead1
	Pam16	Dgcr8			Camsap3	Mrpl20	Eea1
	Rpl7a	Tmem11			Wdr45b	Gabarapl2	Ap2a1
	Btf3	Hipk3			Rpph1	Atp5b	Ddx46
	Rab3a	Rrp9			Ago2	Gpx3	Ctsz
	Rnf7	Hnrnpr			Oard1	Cops6	Mdn1
	Snrpg	Srrm1			Rbm48	Psma6	Asph
	Fkbp1b	Elovl1			Pcna-ps2	Fkbp1a	Tcf3
	Sumo2	Lmnb1			E030030I06Rik	Mdh2	Tead2
	Gm5160	Ccser2			Mob2	Ptms	Kpna4
	Tpi1	Hist1h3b			Gm14391	Lyrm4	Abl1
	Cox20	Wdfy3			Atraid	Ccdc124	Srpk2
	Sumo1	Hcfc1			Gm4876	Slc25a39	Nlgn2
	Cnih2	Clk1			Hist1h2bp	Atp6v0d1	Pcnx
	Cd24a	Slc1a2			Cacul1	Snrpe	Rnf144a
	Cdkn1a	Morc2a			Ssc5d	Kif5c	Magt1
	Nefm	Scg2			Map6	Ndufb2	Usp4
	Gm10131	Pes1			Gm16152	Psmd8	Nup188
	Scand1	Osbpl9			Gm9828	Drap1	Slc7a5
	1500009L16Rik	Prr5			Ntmt1	Cryab	Pgm2
	Cisd3	Zfp827			Aamdc	Prdx1	Nr2f2
	Rpl29	Arhgap12			AW822073	Rpl5	Atp2b1
	Anxa5	Zc3h7b			Gm26982	Rabac1	Chd2
	Tubb2b	Nrxn2			Supt5	Uchl3	Ndst1
	Psenen	Ganab			Hist1h2ap	Ndfip1	Arhgap21
	Psmb3	Stat3			Hist1h2ag	Psmb4	Ash1l
	Ywhaq	Ptprg			Cers5	Carhsp1	Lrp6
	Sdhb	Arrdc3			Gm12184	Cuta	Trak1
	Gng5	Coq9			Eci1	Ndufs7	Arnt2
	Acot7	Xpo1			Gm10719	Mtch1	Slc38a10
	Gm17669	Pmp22			Emc8	Pafah1b3	Enah
	Wbp5	Tanc1			Map1s	1500011B03Rik	Cldn11
	Gm5786	Wdr77				Nipsnap3b	Nasp
	Hspb1	Mettl3				Rpp21	Tbc1d2b
	Eif3f	Slc23a2				Ywhaz	Afap1l2
	Psmg4	Ddx19a				Spcs1	Scrib
	Cst3	Abl1				Bola2	Robo1
	Nutf2	Raf1				Cdc42	Glg1
	Morn2	Ncan				Clta	Hp1bp3
	Prelid1	Nsun2				2700060E02Rik	Clint1
	Tubb5	Fam181b				Mrpl28	Fbxw8
	Nenf	Lsm2				Pin1	Serinc5
	Bex1	Kdm2b				Anxa2	Hivep1
	Vti1b	Cpne1				2310039H08Rik	Phip
	Bsg	Rnf180				Pdrg1	Gns
	Mrfap1	Pi4ka				Paip2	Rad54l2
	2210013O21Rik	Tmpo				Znhit1	Clip2
	Cisd1	Eprs				Pgam1	Erc1
	Fabp5	Sgms1				Capzb	Wdr82
	Ppp1r14b	Ccnt1				Krtcap2	Ncan
	Mrps36	Frmd4a				Dpysl2	Flii
	Dpy30	Arhgef9				Cfl2	Cadm4
	Ap2m1	Med24				Pfn2	Cbx6
	Mrps15	Zfp207				H2afz	Atrnl1
	Rpl30	Zfp532				Rps15a	Drosha
	Nhp2l1	Mbtd1				Pcp4	Phf2
	Ptges3	Bccip				Arhgdia	Khdrbs1
	Anapc13	Zmym4				Dcn	Peg10
	Sparc	Ndrg1				Tm2d1	Sema3c
	Mt1	Mcm10				2310036O22Rik	Fbxo18
	Klc1	Poc1b				Polr2i	Strn4
	Mrpl30	Raph1				Elof1	Stk40
	H2afj	Slc43a2				Ldha	Pde4dip
	Polr2k	Sall1				Basp1	Dnm1
	Park7	Sf3a3				Cript	Cul4a
	Ndufb7	Slc6a8				Mrpl14	Dip2b
	Mrpl20	Kat6a				Shfm1	Celf2
	Gabarapl2	Aftph				Akap6	Arhgef17
	Atp5b	Rfxap				Bex4	Zyg11b
	Gpx3	Amotl1				Mrps6	Pitrm1
	Cops6	Tyms				Hsp90ab1	Chaf1a
	Psma6	Srsf10				Arl2	Alkbh5
	Fkbp1a	Phyhipl				Glrx3	Kdm5a
	Supt4a	Nktr				Mrpl53	Chsy1
	Mdh2	Dpf1				Itm2b	Thrap3
	Ptms	Pbx1				Zfp428	Lsm14a
	Lyrm4	Hbegf				Lxn	Lims1
	Ccdc124	Arfgap1				Snx3	Pcyox1
	Slc25a39	Foxm1				Hsd17b10	Zmym4
	Atp6v0d1	Fxr2				Mrps33	Clasp2
	Gm6576	Clk4				Ndufaf2	Nin
	Snrpe	Rgl2				Crip2	Matn2
	Kif5c	Atrx				Prdx5	Tnks
	Ndufb2	Usp3				Rps19bp1	Igf1r
	Psmd8	Negr1				Eif3g	Ptprz1
	Drap1	Chaf1b				Fam162a	Srrm1
	Cryab	Setd5				Uqcrfs1	Arhgap29
	Prdx1	Mxra8				Psmc3	Srrt
	Rpl5	Dtna				Hint2	Papss1
	Rabac1	Chd2				Fkbp2	Atn1
	Uchl3	Emp1				Tubb2a	Prkrir
	Ndfip1	Il6st				Gnb1	Ip6k1
	Psmb4	Rnf26				Mrpl41	Srgap2
	Carhsp1	Ppt2				Eno1	Antxr1
	Cuta	Rnf157				Psmd4	Rock1
	Ndufs7	Wasf2				Ufc1	Heatr5a
	Mtch1	Nup54				Mrps18c	Phc2
	Pafah1b3	Prep				Otub1	Ulk2
	1500011B03Rik	Hist1h1b				Bax	Med13
	Nipsnap3b	Fmnl2				Mrpl27	Ppp1r3c
	Rpp21	Adam10				1810037I17Rik	Sipa1l2
	Ywhaz	Ppp6r1				Arf5	Ube3b
	Spcs1	Asph				Pomp	Snx5
	Bola2	Srrt				Ubc	Tnks1bp1
	Cdc42	Robo2				Hist1h2bc	Igdcc4
	Clta	Vezt				Ndufa10	Gprasp1
	Ccl27b	Mmp15				Ntan1	Hook3
	2700060E02Rik	Men1				Resp18	Synpo
	Mrpl28	Mprip				Aprt	Rhoj
	Pin1	Cd68				H3f3b	Myo1c
	Anxa2	U2af2				Atp6v1g2	Foxk2
	Slirp	Dnm1				Phf5a	Srsf11
	2310039H08Rik	Tor1aip1				Sarnp	Kdm4a
	Pdrg1	Arhgap39				Rab4b	Gna13
	Paip2	Ryk				Clic1	Ssfa2
	Znhit1	Carm1				Tomm22	Incenp
	Pgam1	Dcun1d4				Ost4	1110037F02Rik
	Capzb	Tnk2				Hnrnpa1	Tomm70a
	Krtcap2	Rhot2				Rpl22	Smo
	Dpysl2	Evi5l				Sub1	Lpgat1
	Cfl2	Shank1				Npc2	Dlst
	Pfn2	Hist1h2bn				Pcbp2	Kdm3b
	H2afz	Clint1				Clpp	Cad
	Rps15a	Egfr				Ywhab	Sash1
	Pcp4	Hoxc10				Rab11a	Ptprg
	Rpl10-ps3	Tia1				Pcp4l1	Wasf2
	Arhgdia	Glis3				Rnf5	Aak1
	Dcn	Hmbox1				Cetn3	Naa15
	Tm2d1	Mark3				Polr2g	Golga3
	2310036O22Rik	Tial1				Rpl21	Kif3b
	Polr2i	Otud4				Ssna1	Stat1
	Elof1	Col11a1				Chchd6	Eftud2
	Ldha	Fubp1				Txnl4a	Dock5
	Basp1	Cntn1				Nudc	Tspan18
	Cript	Cacna1b				Fsd1	Sbno1
	Idnk	Ahctf1				Phlda3	Atp11a
	Mrpl14	Farp1				Timm23	Sorbs1
	Shfm1	Sec24b				Slc25a5	Usp19
	Akap6	Atad3a				Psma3	Tacc2
	Bex4	Agrn				Tceb1	Smurf2
	Mrps6	Trim44				Commd6	Arhgap31
	Hsp90ab1	Ahcyl2				Lsm5	Gpr153
	Arl2	D430041D05Rik				Ndufa9	Nup205
	Glrx3	Hoxa9				Txn2	Zfp609
	Hypk	Ppp1r9b				Anapc11	Apod
	Mrpl53	Sdccag3				Dnlz	Rasa3
	Itm2b	Mfsd6				Mrpl55	Adam9
	Zfp428	Prkce				Atp5f1	Ext2
	Lxn	Baiap2				Use1	Pnn
	Snx3	Src				Pmm1	Topbp1
	Hsd17b10	Bdh1				Rhoc	Jmjd1c
	Mrps33	Qars				Arf4	Atp13a3
	Ndufaf2	Snhg11				Fam195b	Nynrin
	Crip2	Hist2h4				Ddt	Pcolce
	Prdx5	Fastk				Rpl35a	Fam102b
	Rps19bp1	Sympk				Prr13	Vps26b
	Gm10020	Mpeg1				Eef1e1	Nomo1
	Swi5	Hdac5				Cpe	Samd4b
	Eif3g	Rabl6				Atp6v0e2	Plcg1
	Fam162a	Rev3l				Mrps16	Eml1
	Uqcrfs1	Tacc3				Immp1l	Slmap
	Psmc3	Sbf2				Ctsl	Setx
	Hint2	Zc3h7a				Deb1	Ctr9
	Fkbp2	Akap9				Asns	Cenpe
	Tubb2a	S100a1				Acot13	Itch
	Gnb1	Cnot1				Zfp580	Ifnar1
	Mrpl41	Alkbh3				Ccdc28b	Akap9
	Eno1	Srpk1				Tmem59	2310022B05Rik
	Psmd4	Sema6a				Hmga1	Pxn
	Ufc1	Prkcdbp				Gng2	Kif4
	Mrps18c	Erf				Tonsl	Ero1l
	Otub1	2610005L07Rik				Tnfrsf12a	Elavl3
	Bax	Ankhd1				Pdhb	Mical2
	Mrpl27	Uba2				Srm	Tnpo3
	1810037I17Rik	Zfp664				Snca	Xpot
	Tmem242	Drosha				Crcp	Sbf1
	Nutf2-ps1	Cln3				Pmaip1	Dcp2
	Gm15564	Zmym3				Rwdd1	Kif3c
	Arf5	Syncrip				Vegfb	Akap11
	Pomp	Abcd3				Cct5	Igsf3
	Ubc	Ctdsp2				Cyc1	Ltbp3
	Hist1h2bc	Sf3a1				Pmvk	Ppp6r3
	Ndufa10	Smad2				Stmn4	Ythdc1
	Ntan1	Chd6				Cfdp1	Trp53bp1
	Nrep	Stard3				Apoo	Llgl1
	Resp18	Pank2				Uba52	Yars
	Aprt	Gm10721				Siva1	Spred1
	H3f3b	Mnt				Grina	Fbxw11
	Atp6v1g2	Lztr1				Mcts1	Pla2g7
	Phf5a	Med14				Vapa	Mta2
	Sarnp	Gatad2b				Ier3ip1	Scaf1
	Rab4b	Agtpbp1				Snrpd1	Sf3a1
	Clic1	Pold3				Atp5a1	Mars
	Tomm22	Rbm6				Psmc6	Heg1
	Ost4	Mapk7				Ubxn1	Farp1
	Hnrnpa1	Scamp5				Mrpl33	Spef1
	Rpl22	Itga6				Laptm4a	Maff
	Sub1	Mtap				Nap1l5	Pabpn1
	Npc2	Mpdz				Arpc5	Klf6
	Pcbp2	Ccnb2				Gstm5	Txlna
	Clpp	Kirrel				Aco2	Tnrc18
	Ywhab	Top1				Gstm1	Kank2
	Rab11a	Hmgb2				Hspa8	Tet3
	Pcp4l1	Clec16a				Mcf2l	Hsph1
	Rnf5	Abat				Dcxr	Gatad2a
	Cetn3	Zswim8				Cops5	Ubr2
	Emc6	Arhgef7				Gabarapl1	Sox12
	Polr2g	Nuak2				Ina	Pum1
	Rpl21	Sipa1l3				Ccng1	Tnik
	Myl12a	Ap2a1				Emd	Trpm7
	Ssna1	Mesdc2				Vdac1	Bach1
	Pet100	Lrrc8d				Spag7	Tmem164
	Chchd6	Sc5d				Dctn2	Kras
	Txnl4a	Ptprj				Chmp2a	Arap1
	Nudc	Pum1				Dad1	Fam20b
	Fsd1	Man2c1				Hpcal1	Arl5a
	Phlda3	Clcn6				Naca	Sp1
	Timm23	Cep55				Higd1a	Traf3
	Slc25a5	Lrp8				Cotl1	Raf1
	Psma3	Grsf1				Cdr1	Mib1
	Tceb1	Odf2				Snrnp25	Cthrc1
	Commd6	Med13				Dgcr6	Dip2c
	Lsm5	Gm10720				Ndufb5	Rmnd5a
	Ndufa9	Ncbp1				Ccl27a	Ctdsp1
	Gm10053	Tbc1d14				Gsto1	Ankrd13a
	Txn2	Lrrfip1				Nsa2	Rrm1
	Anapc11	Ascl1				Pcsk1n	Kdm3a
	Dnlz	Dock7				Chmp5	Ccdc80
	Mrpl55	Incenp				Cnbp	Chd6
	Atp5f1	Cyp1b1				2810428I15Rik	Itpr1
	Use1	Pdhx				Pfdn4	Upf2
	Pmm1	Usp32				Pgp	Pkn2
	Rhoc	Fanci				Mrpl12	Nub1
	Arf4	Kctd15				Map1lc3b	Sgpl1
	Fam195b	Smox				Gdi2	Dcbld2
	Ddt	Irs2				Psmc1	Eml4
	Cystm1	Setd2				Zfp706	Gnl3l
	Rpl35a	Sun1				Slc39a1	Colec12
	Prr13	Slc20a1				Trappc4	Mex3a
	Eef1e1	Fzd3				Ndufs3	Tgfbr3
	Cpe	Kmt2e				Hspa5	D5Ertd579e
	Atp6v0e2	Akap1				Cd81	Sipa1l1
	Mrps16	Rcbtb2				Zswim7	Ep300
	Immp1l	Pdpk1				Llph	Cyth3
	Ctsl	Coro7				Ghitm	Trim41
	Deb1	Pnn				Slc25a1	Rnf4
	Asns	Pitpnb				Etfb	Ube3c
	Acot13	Dhx9				Pdia3	Abr
	Zfp580	Crtc3				Trmt112	Dcaf12
	Ccdc28b	Atic				Psme2	Arrb1
	Tmem59	Kat6b				Acyp2	Taf1
	Hmga1	Cacna1a				Plekhj1	Stag1
	Gng2	Lsm14a				Gnb2	Tmem131
	Tonsl	Phc2				Sdhc	Ankhd1
	Tmem254c	G6pdx				Ctsd	Map3k7
	Tnfrsf12a	Gtpbp2				Mrpl40	Pfkp
	Pdhb	Eya3				Psme1	Sec24b
	Srm	Kpna6				Nme2	Hk2
	Snca	Cdca3				Copz1	Mon2
	Crcp	Sos2				Psmb10	Snw1
	Pmaip1	Naa35				Mlf2	Snx27
	Rwdd1	Crtc2				Dynll2	Dip2a
	Vegfb	Lrig1				Mdh1	Man1a2
	Cct5	Pcyt2				Ran	Sin3a
	Cyc1	Cdc42bpa				Nudt14	Rnf157
	Pmvk	Pcgf3				Mrpl21	Adcy1
	Stmn4	Kif21b				Phb	Erbb3
	Cfdp1	Asun				Mrpl18	Slc16a3
	Gm5093	Clcn7				Pcbd1	Ehmt1
	Apoo	Cadm4				Aurkaip1	Dnm2
	Map1b	Golgb1				Pgk1	Ralgapb
	Uba52	Gpc1				Rab7	Nsun2
	Siva1	Bcl7c				Idh3g	Adcy6
	Grina	Rcn3				Cope	Agpat3
	Mcts1	Dlg5				Sar1b	C530008M17Rik
	Vapa	Klc2				Ap1s1	Pcyt1a
	Ier3ip1	Tns3				Atp6v0b	Micall1
	Gm13306	Sst				Eif4ebp1	Vamp3
	Snrpd1	Lrrn1				Mcee	Pkd1
	Atp5a1	Git2				Nnmt	Poldip3
	Psmc6	Col18a1				Yif1a	Arrdc3
	Ubxn1	Neurl4				Gtf2h5	Baz2a
	Mrpl33	Med1				Arpc3	Foxo4
	Laptm4a	Arl14ep				Mrps12	Nbea
	Nap1l5	Fam98b				Mrps28	Smchd1
	Arpc5	Ect2				Kif5b	Tcerg1
	Gstm5	Ankrd13d				Ube2b	Midn
	Gm10801	Aurka				Tmsb15b1	Csk
	Aco2	Adamts1				Mrps18a	Mark3
	Gstm1	Zdhhc5				Tubb3	Nav1
	Hspa8	Supt16				Inpp5f	Usp11
	Mcf2l	Tanc2				Praf2	Uba2
	Dcxr	Ifnar1				Cdc34	Socs7
	Cops5	Snd1				Kdelr2	Ibtk
	Gabarapl1	Smc4				Grpel1	Emp2
	Smim4	Epha2				Med30	Golga2
	Tmem254b	Rhno1				Vim	Lgals3bp
	Ina	Rbm22				Scpep1	Etnk1
	Tpgs1	Tmem214				Trappc6a	Atp7a
	Tmem254a	Psip1				Cirbp	Evi5
	Ccng1	Srpr				2900011O08Rik	Clip1
	Emd	Vars				Zwint	Ppig
	Vdac1	Notch1				Dctn5	Dcaf8
	Spag7	Nek2				Morn4	Tceb3
	Dctn2	Col12a1				Tagln2	Scarb2
	Chmp2a	Cyp51				Rtn1	Arfgef1
	Dad1	Cnot7				Esd	Zmiz2
	Hpcal1	Ist1				Slc25a3	Lztr1
	Naca	Lyar				H3f3a	Whsc1l1
	Higd1a	Tjp1				1700037H04Rik	Rsf1
	Cotl1	Rb1				Tsg101	Pard3
	Cdr1	Myo5b				Psmc5	Stox2
	Snrnp25	Cstf2				Ywhah	Cdc27
	Dgcr6	Mllt10				Sat1	Mmp15
	Ndufb5	Myc				Mcrs1	Ankrd40
	Ccl27a	Tsc22d4				Npm1	Mtor
	Gsto1	Vcan				Prnp	Triobp
	Nsa2	Rcor2				Napa	Mga
	Pcsk1n	Igsf9b				Commd3	Srgap3
	Chmp5	Vangl1				Dpm3	Tnrc6a
	Cnbp	Dhx32				Prdx6	Furin
	2810428I15Rik	Nrg1				Mrpl23	Arhgef10
	Pfdn4	Kdm2a				Rala	Rai14
	Pgp	Khsrp				Manbal	Ppp1r12a
	Mrpl12	Ncoa2				Snx6	Dgkd
	Map1lc3b	Epn2				Nudt3	Htt
	Gdi2	Jmjd1c				Cox6b2	Efr3a
	Psmc1	Sort1				Ndufab1	Klhl13
	Zfp706	Sema5b				Pgrmc1	Hnrnpr
	Slc39a1	Mbd2				Palm	Mcm4
	Trappc4	Rrp8				Polr2d	Ppp4r1
	Ndufs3	Bcas1				4933434E20Rik	Mbp
	Hspa5	Stt3b				Ndufs2	Kpna6
	Cd81	Tnpo3				Mrpl2	Map3k3
	Zswim7	Ccnb1				Psmc4	Aldh1l2
	Llph	Myo18a				Ctsf	U2af2
	Ghitm	Cherp				Atp6v1e1	Pelp1
	Rpl7a-ps5	Polr2a				Eid1	Mdc1
	Slc25a1	Hnrnpul2				Cplx1	Carm1
	Etfb	Cd99l2				Hprt	Polr1a
	Pdia3	Mical1				Perp	Zc3h4
	Trmt112	Lrrn3				Ngdn	Dlc1
	Psme2	Ipo7				Cltb	Irf7
	Acyp2	Lats2				Pigp	Agl
	Plekhj1	Hoxc6				Psma5	Ttbk2
	Gnb2	Hoxa10				Gpc4	Yme1l1
	Sdhc	Aebp2				Eif3i	Ctcf
	Gm4950	Actl6a				Isca2	Bcr
	Ctsd	Plxna3				Cwc15	Phtf1
	Mrpl40	Fchsd2				Pold4	Arhgef25
	Psme1	Gm22009				Atxn10	Dek
	Nme2	Akt3				Tmem126a	R3hdm1
	Copz1	Ndst1				Bmyc	Uhrf2
	Psmb10	Tcerg1				Hist1h4i	Suds3
	Mlf2	Pcyox1				Gipc1	Stard7
	Dynll2	Slc16a2				Tmed9	Nrp2
	Mdh1	Mark2				Set	Cd248
	Ran	Trpc4ap				Mapk3	Ahctf1
	Fam89b	Chtf8				Wbp1	Tlk2
	Nudt14	Pak4				C1d	Usp8
	Mrpl21	Pcm1				Rab18	Qars
	Phb	Mical3				Ddah1	Irak1
	Polr2m	Copg2				Ccnd2	Capg
	Mrpl18	Pkn1				Bcas2	Fubp1
	Pcbd1	Golm1				Gfer	Fam117b
	1700047I17Rik2	Taf1				Gtf2f1	Cpxm1
	Aurkaip1	Pias2				Polr3k	Soat1
	Pgk1	Ift122				Eif3l	Ncapd2
	Rab7	Pik3r1				Mospd3	Xrn2
	Idh3g	Cad				Atp6v1c1	Ralgapa1
	Gm9803	Plk4				Tmem208	Zhx1
	Cope	Dmpk				BC029214	Ablim1
	Sar1b	Copb1				Nsg1	Specc1
	Ap1s1	Xbp1				Bri3	Xpo6
	Smim12	Sin3a				Ptov1	Atp2c1
	Atp6v0b	Pgrmc2				Ube2n	Stau1
	Eif4ebp1	Sik3				Fam131c	Mcm2
	Mcee	Alg2				Bbip1	Hdac5
	Nnmt	Ctc1				Nsmce1	Ralbp1
	Hist1h2al	Mcm3				Rundc3a	Tmem63b
	Yif1a	Dab2ip				Nol7	Paip2b
	Gtf2h5	Smg9				Mt3	Rarb
	Arpc3	Pcolce				Timp1	Spon1
	Mrps12	Herc1				Laptm4b	Ebf3
	Mrps28	Apcdd1				Ddah2	Lig1
	Kif5b	Egr2				Mad2l2	Zfp516
	Ube2b	Ncapd2				Hsp90aa1	Nfx1
	Tmsb15b1	Trim59				Bud31	Src
	Mrps18a	Parp1				Fibp	Safb
	Tubb3	Phf20				Rpl13a	Efemp2
	Inpp5f	Dhcr7				Anapc5	Tspyl4
	Praf2	Sec31a				Tmem203	Sp3
	Cdc34	Cdc27				Tmem50a	Baz2b
	Kdelr2	Ttc9c				Fcf1	Kdm4b
	Gm10320	Atp8a1				Sap18	Pdpk1
	Grpel1	Eif4g3				Gde1	Ndrg4
	Med30	Hist1h2br				Polr1d	Ddit4
	Vim	Dennd1b				Stx7	Kif13a
	Scpep1	AI314180				Cmpk1	Limch1
	Trappc6a	Gm6169				Evl	Zcchc11
	Pkm	Appl2				Cnn3	Ednrb
	Cirbp	Rtel1				Surf1	L1cam
	Tmem261	Snrnp200				Pdlim7	Daam2
	2900011O08Rik	Cers6				Cct2	Ttc28
	Zwint	Gm10031				Lamp1	Kif3a
	Dctn5	Iars				Gdap1l1	Xiap
	Morn4	D1Ertd622e				Ndufaf3	Tro
	Tubb4a	Wdr37				Pcbd2	Spock2
	Tagln2	Dyrk1a				Bloc1s1	Rassf2
	Rtn1	4931428F04Rik				Vdac3	A230046K03Rik
	Esd	Gas2l1				Alg3	Ascc3
	Slc25a3	Spc25				Cdkn2b	Sephs1
	H3f3a	Ttyh3				Flywch2	Spg20
	1700037H04Rik	Clspn				Ass1	Fads2
	Tsg101	Sephs1				Tomm5	Nek6
	Psmc5	2310022B05Rik				Mdp1	2700081O15Rik
	Ywhah	Fignl1				Snap47	Tmem64
	Sat1	Uhrf2				Ly6e	Morc2a
	Mcrs1	Slc6a6				Ap4s1	Mcm3
	Npm1	Mcm5				Lsm10	Acbd3
	Prnp	Tmem131				Haus7	Polr2b
	Napa	Stk38				Canx	Sox10
	Commd3	Sec61a2				Olfm1	Pes1
	Nabp2	Wscd1				Csrp2	Setd7
	Dpm3	Prkab1				Cuedc2	Prkci
	Prdx6	Supt6				Rsl24d1	Clptm1l
	Mrpl23	B4galt3				P4hb	Fyttd1
	Rala	Trim41				Pgls	Pdzd4
	Manbal	Map1a				Gatad1	Tnrc6b
	Snx6	Kat7				Mtpn	St3gal1
	Nudt3	Pknox2				Vbp1	Zfp740
	Cox6b2	Lrch3				Itm2c	Opa1
	Mpc2	Ankrd50				Uqcrc1	Itga11
	Ndufab1	Eef1a2				Tsen34	Wipf1
	Pgrmc1	Vangl2				Hmgn1	Pacsin2
	Palm	Smarcd3				Cacybp	Gapvd1
	Polr2d	Arhgef2				Snrpf	Srpr
	4933434E20Rik	Ptprd				Ssr2	Scyl1
	Ndufs2	Khdrbs1				Shisa4	Plaa
	Mrpl2	Spats2l				Polr2j	Psd3
	Psmc4	Atp2b1				2610318N02Rik	Lrig1
	Ctsf	Tcf3				Gm561	Pnpla8
	Atp6v1e1	Usp16				Aip	Tanc2
	Eid1	Gabpa				Ociad2	Rbms1
	Cplx1	Bgn				4833439L19Rik	Cep250
	Hprt	Nelfa				Insig1	Slc7a2
	Perp	Gm17201				Tspan3	Arid1b
	Ngdn	Nfx1				Tprgl	Xpo7
	Cltb	Snx1				Mcts2	Usp46
	Pigp	Dkc1				Igfbp7	Lsm14b
	Psma5	Kdm4a				Rnf181	Man1b1
	Gpc4	Sncaip				Fbxo2	Lipa
	Eif3i	Ccnf				Cyb5r3	Phc1
	Isca2	Slc7a1				Pigyl	Fam63b
	Cwc15	Foxp1				Pcbp1	Cdc23
	Pold4	Taok2				Nxf1	Neurl4
	Atxn10	Spred2				1110065P20Rik	Smg6
	Tmem126a	Dtx1				Csnk2b	Rap2a
	Bmyc	Tnip1				Tcf25	Mecp2
	Hist1h4i	Atp2c1				Gpi1	Zfp445
	Gipc1	Mycbp2				Dpm2	Pkn1
	Tmed9	Cep170				Capns1	Eln
	Set	Ntm				Mageh1	Grsf1
	Mapk3	Brd3				U2af1	Atp1b2
	Wbp1	Taf15				Vps25	Csnk2a1
	C1d	Dcaf7				Stub1	Ets2
	Rab18	Ptpn12				Ndufv1	Creb3l2
	Ddah1	Plrg1				Psmc2	Cep164
	Ccnd2	Noc2l				Sf3b5	Cacna1g
	Rtca	Stx5a				Alad	Agfg1
	Bcas2	Igfbpl1				Ube2l3	Prc1
	Gfer	Clip1				C1qbp	Fmr1
	Gtf2f1	Rrm1				Sdha	Aco1
	Polr3k	Hopx				Cs	Tm9sf4
	Eif3l	Os9				Qdpr	Fxr2
	Mospd3	Cd59a				Tusc2	Atp2b4
	Atp6v1c1	Homer1				Sdf2	Pds5a
	Tmem208	Mboat7				Cdk16	Ddx54
	BC029214	Akt2				Dnajc19	Os9
	Nsg1	Phactr4				Pbx4	Larp4b
	Bri3	Kif2c				Cks1b	Ppp2cb
	Ptov1	Slc25a36				Trak2	Qser1
	Ube2n	Vps16				Farsb	Mtmr3
	Fam131c	Nufip2				Nfu1	Pik3r2
	Bbip1	Neo1				Eri3	Zmynd8
	Gm6563	Vamp3				AI413582	Erlin2
	Nsmce1	Cacng4				Ppp2r5c	Bdp1
	Rundc3a	Zfp422				Mrpl49	Itga6
	Nol7	Foxn2				Vamp2	Abi2
	Mt3	Creg1				Arl1	Notch1
	Timp1	Ctcf				Acyp1	Trim33
	Laptm4b	Sox12				Pde6d	Kcmf1
	Ddah2	Ipo13				Rgs19	Gtpbp4
	Mad2l2	Spock2				Fas	Gtf3c4
	Hsp90aa1	Vsnl1				Morf4l1	Fblim1
	Bud31	Slc35a4				Eif3e	Vars
	Fibp	Phc1				Ift27	Mier1
	Rpl13a	Fam20c				Agpat1	Ehbp1
	Anapc5	Wdr75				Gyg	Usp25
	Tmem203	Agap1				Rab2a	Pcdh18
	Tmem50a	Antxr1				Prkar1a	Zmym2
	Fcf1	Rps6ka3				Med11	Pfkfb3
	Sap18	Snx27				Psap	Tjp2
	Gde1	Gpt2				Ndn	Osbpl8
	Polr1d	Elavl3				Rab1b	Dhrs3
	Stx7	Dzip3				Pcmt1	Ide
	Cmpk1	Nf1				Maged1	Arfgef2
	Evl	Tcf7l1				Hsp90b1	Mex3c
	Cnn3	Pgd				Hdgf	Epha5
	Surf1	Csnk2a1				Vps29	Plxna2
	Pdlim7	Mmp16				Idh1	Ttyh1
	Cct2	Zfp451				Mpv17l2	Setdb1
	Abhd17a	Hk1				Glo1	Chtf8
	Lamp1	Xpr1				St13	Gab1
	Gdap1l1	Phc3				Iah1	Hif1an
	Ndufaf3	Brinp1				Kars	Rbm6
	Pcbd2	Foxj3				Atp6v1d	Ap1b1
	Gm21586	Celsr2				Ak1	Dock6
	Bloc1s1	Maf1				Spry2	Uhrf1
	Vdac3	Myo1e				Dynlt3	Lpin2
	Alg3	Spag5				Abhd8	Eya2
	Cdkn2b	Chd3				Chmp2b	Sort1
	Flywch2	Abi2				Gapdh	Antxr2
	Ass1	Magi1				Pea15a	Ezh2
	Tomm5	Zcchc12				Nudt2	Unc13b
	Mdp1	Fbln2				Pnkd	Arnt
	Rnaset2a	Whrn				Rnps1	Ankrd28
	Snap47	Slc4a3				Sgta	Dhx38
	Ly6e	Mdga2				Mrpl11	Pcnt
	Ap4s1	Rfx7				Gamt	Spast
	Lsm10	Ldlr				Comt	Lta4h
	Haus7	Syne2				Tcp1	Reep3
	Canx	Nup153				Pkig	2510009E07Rik
	Olfm1	Lrrk1				Spop	Aebp2
	Csrp2	Stag1				Lyrm2	Fmnl3
	Smim8	Rassf8				Tmem14c	Vps13d
	Akip1	Postn				Mrps7	Vegfa
	Cuedc2	Myo10				Alkbh6	Atp6v0a1
	Rsl24d1	Ppp1r18				Pfdn2	Ints3
	P4hb	Wdr13				Cdk5	Sorcs2
	Hmga1-rs1	Lrrtm3				Sbds	Mbnl2
	Pgls	Dhx33				Unc50	Gys1
	Gatad1	Ctbp2				Asna1	Ttyh2
	Mtpn	Ergic2				Ssu72	Klhl5
	Vbp1	Slc4a4				Cdkn1c	Isoc1
	Itm2c	Smo				Tpp1	Cd82
	Uqcrc1	E2f8				Fstl1	Adam17
	Tsen34	Kcmf1				Akap12	Cdk19
	Hmgn1	Phf14				Akr7a5	Errfi1
	Cacybp	Gls				Phb2	Rpa1
	Snrpf	Mdga1				Fxn	Gatm
	Ssr2	Fam45a				Ctsb	Tgfbr2
	Shisa4	Aacs				Sae1	Arrdc4
	Polr2j	Jmjd8				Arpc4	Kpna1
	2610318N02Rik	Prkci				Hspd1	Lpl
	Gm561	Uggt2				Depdc7	Dse
	Aip	Sorcs1				Snrpd3	Ubtd2
	Ociad2	Paxbp1				Ywhag	Camk2d
	4833439L19Rik	Prkag1				Ube2m	Ube2q1
	Insig1	Ctdsp1				Fbxo44	Atl3
	Tspan3	Plxna2				Atg12	Ap1g1
	Tprgl	Fmr1				Cct8	Rin2
	Mcts2	Sbno1				Stard3nl	Angptl2
	Igfbp7	Rnft2				Rab11b	Smg7
	Rnf181	Thop1				Cmc1	Fzd3
	Fbxo2	Hoxd3				Dazap2	Lats1
	Cyb5r3	Msto1				Arpp19	Ldb1
	Pigyl	Ikbkb				Gpx8	Appl1
	Coa6	Heg1				Mzt2	Shoc2
	Pcbp1	Fkbp10				Uqcrc2	Phactr2
	Nxf1	Tsr1				Cbr1	Qsox1
	Elp5	Ankrd11				Hnrnpk	Rc3h2
	1110065P20Rik	Slain1				Bmp4	Agtpbp1
	Csnk2b	Zranb2				Pih1d1	Spon2
	Tcf25	Phf23				Arpc5l	Zfp395
	Gpi1	Gclc				Cct7	Cpne1
	Znhit2	Epc1				Tsc22d1	Cdk14
	Dpm2	Ints10				Ppp2r2b	Cep350
	Capns1	Stx1b				Eif4a1	Wdr13
	Msrb1	Fnbp1l				Cyr61	Itfg1
	Mageh1	1700025G04Rik				Pqbp1	Fip1l1
	U2af1	Homer3				Maged2	Oasl2
	Vps25	Nomo1				Timm17b	Exoc3
	Stub1	Osbpl5				Klhdc3	Srsf7
	Ndufv1	Hepacam				Serpine2	Ncoa3
	Psmc2	Diablo				Rogdi	Odf2
	Sf3b5	Rbfox1				Dnaja2	Sdk1
	Alad	Dennd2a				Tatdn1	Atxn2
	Ube2l3	Gtf3c2				Reep5	Prep
	C1qbp	Slbp				Itgam	Casc4
	Sdha	Speg				Rrp1	Ncoa6
	Cs	Hmg20a				Rprm	Syne1
	Qdpr	Fnip2				Arl6ip1	Paf1
	Tusc2	Mcmbp				Eif6	Skil
	Sdf2	Chordc1				Tceal8	Usp49
	Cdk16	Dusp5				Ergic3	Gpt2
	Dnajc19	Kmt2b				Ninj1	Dyrk1a
	Pbx4	Fam168a				Glipr2	Scube1
	Cks1b	Ston2				Hspbp1	Tfpi
	Trak2	Usp4				Gcsh	Secisbp2l
	Farsb	Khdrbs3				Arpc1a	Col27a1
	Nfu1	Nsun4				Tspan6	Stx2
	Gm21953	Katna1				Nbl1	Senp5
	Eri3	Slc38a6				Nt5c	Keap1
	AI413582	Chgb				Gng4	Ift172
	Ppp2r5c	Scg3				Slc25a11	Gga2
	Mrpl49	Mkl1				Psmb7	Anln
	Vamp2	6820431F20Rik				Mrps34	Inf2
	Gm10273	Sgpl1				Rab5c	Taok2
	Arl1	Brap				Nubp2	Zc3h18
	Acyp1	Nckap5l				Nme6	Nup153
	Pde6d	Whsc1l1				Dnpep	Mast4
	Rgs19	Lpar6				Ethe1	Luc7l3
	Fas	Pard3				Mrpl22	Mpeg1
	Morf4l1	Ptgfrn				Ssr4	Stra6
	Eif3e	H2afy2				Limd2	Slit2
	Ift27	Top3b				Psmd6	Mknk2
	Agpat1	Zwilch				Ypel5	Las1l
	Gyg	Pwwp2a				Ptrf	Cpsf1
	Rab2a	Gnl3l				Acp1	Mpp6
	Prkar1a	Pcdh10				Tpm1	Tlk1
	Med11	Nup210				Mrpl51	Ank
	Psap	Tbce				Tfg	Atg2b
	Ndn	Plcd4				Fundc2	Rc3h1
	Rab1b	Ubiad1				Tcta	Pitpnb
	Pcmt1	Ephb2				Slc48a1	Fbf1
	Maged1	Cnep1r1				Dcakd	Jarid2
	Hsp90b1	Wdr82				Glud1	Smarcd1
	Hdgf	Rapgef2				S100a13	Lhfp
	Hist1h4d	Colgalt1				Dusp26	Mesdc2
	Vps29	Rasa3				Mrpl43	Cdk13
	Idh1	Ankrd17				S100a6	Baz1a
	Mpv17l2	Sardh				Atp6v0e	Med12
	Glo1	Ubtd2				Sirt2	Hira
	St13	Ppp2cb				Golga7b	Zzz3
	Iah1	Rusc2				0610009B22Rik	Nbeal1
	Kars	Rps6kb1				Rab3b	Nolc1
	Atp6v1d	Prkacb				Nans	Snx9
	Ak1	Fjx1				Exosc4	Prkcb
	Spry2	Nup205				Rab4a	Trim2
	Dynlt3	Pik3r2				Ly6h	Ngfr
	Abhd8	Med12				Ube2a	Raver1
	Chmp2b	Tulp3				Gnptg	Stc1
	Gm21738	Ash2l				Calr	Htra1
	Gapdh	Efcab14				Snrpb2	Rhobtb3
	Psme2b	Lcp1				Tmsb15b2	Zfp207
	Pea15a	Cd82				Anapc16	Ruvbl2
	Nudt2	Abcc5				Ifi30	Tril
	Pnkd	Zfp280d				Sod2	Cacng4
	Rnps1	Chd8				Atp6ap2	Efnb1
	Sgta	Mrps2				B9d2	Lig3
	Mrpl11	Reps1				Pam	Sh3d19
	Gamt	Dnajc10				Pcnp	Arfgap1
	Comt	Nup160				Spa17	Abat
	Tcp1	Penk				Nipsnap1	Ttc7b
	Pkig	Rnf141				Lrrc51	Xpo5
	Spop	Spata2				Fkbp8	Wac
	Lyrm2	Pus7				Spr	Pfkm
	Tmem14c	Spata6				Gmpr	Prr12
	Fam213b	Med23				Pdzd11	Mmp16
	Mrps7	Atp11b				Ddost	Gtf3c2
	Alkbh6	Tpst1				Nap1l1	Pkdcc
	Pfdn2	Tcf7l2				Stoml2	Bmp7
	Cdk5	Ranbp9				Spata24	Esyt2
	Sbds	Kcne1l				Slc35b2	Nfe2l2
	Unc50	Kcnj10				Gltscr2	Tmed7
	Asna1	Trip12				Serinc1	Trappc8
	Lamtor1	Pik3r3				Ptp4a2	Ncbp1
	Ssu72	Cep350				Arl8a	Pcgf3
	Cdkn1c	Med27				Lst1	Pias2
	Tpp1	Cenpa				Pabpc1	Exoc5
	Fstl1	Rptor				Idh3b	Epha7
	Fopnl	Atp13a3				Cct4	Nktr
	Akap12	Sp1				Mrps23	Prrc1
	Akr7a5	Casp2				Lsm6	4932438A13Rik
	Phb2	Runx2				Mrpl32	Sos2
	Fxn	Etv6				Cdkn3	Ttc37
	Ctsb	Xrcc1				Tcn2	Hmg20a
	Sae1	Pfas				Tsc22d3	Otud7b
	Arpc4	Ccdc80				Hist1h4h	Rbm5
	Hspd1	Cbx1				Gemin7	Ppm1f
	Depdc7	Pcdh1				Nefh	Prrx1
	Snrpd3	Ccdc53				Yipf3	Ankib1
	Ywhag	Bclaf1				Gadd45gip1	Brd7
	Ube2m	Casc3				Eif4a2	Wdfy1
	Fbxo44	Helz				Txnrd1	Arid2
	Atg12	Pacsin2				Cib1	Ahi1
	Cct8	Crebzf				Acat2	1700025G04Rik
	Stard3nl	Lpin2				Ptp4a1	Smurf1
	Rab11b	Rb1cc1				Lypla2	Dgcr2
	Vdac3-ps1	Baz1b				Dctn6	Rras
	Cmc1	Zak				Dync2li1	Pde5a
	Ybx3	Gripap1				Maz	Casc3
	Dazap2	Ccnk				Gtf2a2	Ryk
	Arpp19	Vps13d				Wdr18	Spen
	Gpx8	Lsp1				Sec22b	Zfp385a
	Mzt2	Ptpn1				Ssr3	Npc1
	Uqcrc2	Fam167a				Fdft1	Zfp260
	Cbr1	Mad2l1				Slc25a17	Nfatc3
	Hnrnpk	Trim26				Csdc2	Mcm5
	Bmp4	Gpcpd1				Sri	Ralgps2
	Pih1d1	Aff1				Cox19	Seh1l
	Arpc5l	Tet3				Timm22	Fosl2
	Cct7	Mroh1				Kctd13	Tmem167b
	Tsc22d1	Ddx6				Erp44	Med14
	Ppp2r2b	Ndc1				Fez1	Ddx58
	Eif4a1	Pbk				Snf8	Ubr1
	Cyr61	Zfp36l2				Cdk2ap2	Camsap1
	Pqbp1	Bmpr1a				Vdac2	Ctps
	Maged2	Ddx18				Ctnnb1	Stk11
	Timm17b	Plcg1				Dnajb6	Tsr1
	Klhdc3	Rap1gds1				Sar1a	Brd8
	Serpine2	Trmt2a				Atp5s	Racgap1
	Hist1h4m	Sh3bp4				Psmg1	Med13l
	Rogdi	Bace1				1110012L19Rik	Mllt6
	Dnaja2	Vat1				Ahcy	Arhgef1
	Fam177a	Dnajc6				Sh3bgrl	Foxp1
	Ndufaf5	Psen1				Cat	Ccpg1
	Tatdn1	Slc24a3				Eif3m	Plekho1
	Reep5	Slc39a13				Scoc	Prkce
	Itgam	Atp11a				Txnl1	Pbx2
	Rrp1	Ptdss2				U2af1l4	Ugdh
	Rprm	Fam118b				Asah1	Pdxk
	Arl6ip1	Insr				Zmat2	Tmem132a
	Eif6	Daam1				Dph3	Rap2c
	Tceal8	Dram2				Nt5dc2	Rcan3
	Ergic3	B4galt2				Plk2	Slc44a2
	Ninj1	Reep3				Pink1	Nnt
	Glipr2	Numa1				Nit2	Igf2bp3
	Hspbp1	Bcl9				Mmd	Arhgap28
	Gcsh	Nfe2l2				Sf3b4	Cntn2
	Arpc1a	Setd1a				Chmp6	Adar
	Tspan6	Pde4b				Crabp1	Dhx57
	Nbl1	Myo1b				Arl6ip5	Phf20
	Emc4	Cep112				Phgdh	Phrf1
	Nt5c	Bcan				Anp32b	Vprbp
	Gng4	Rnf123				Apip	Dab2ip
	Slc25a11	Far1				Rsl1d1	Akt2
	Rbmxl1	Gna13				Dnajc12	Numbl
	Psmb7	Rexo4				Blcap	Eef1a2
	Mrps34	Rgp1				Emp3	Slc4a4
	Rab5c	Ppp1r8				Psmd12	Rab8b
	Nubp2	Gm8225				Tomm20	Zranb2
	Nme6	Ehbp1				Stard10	Zbtb41
	Dnpep	Suds3				Eny2	Dgkh
	Ethe1	Smtn				Mdk	Sirpa
	Mrpl22	Fblim1				Bnip3l	Ccdc88a
	Ssr4	Dnajc1				Bad	Abcd3
	Limd2	Cdh13				Twf1	Narf
	Psmd6	Spon1				Mbd3	Mink1
	Sptssa	Acap3				Sult4a1	Plekhg1
	Ypel5	Cd47				Polr2h	Katnal1
	Ptrf	Mns1				Glrx	Apba1
	Acp1	Irf2				Mapk8ip1	Loxl1
	Tpm1	Zfp146				Dtd1	Zmym3
	Mrpl51	Sgip1				Psma4	Mthfd1l
	Tfg	B3gat1				Sdhaf2	Man2a2
	Fundc2	Tnrc18				Pex16	Zfp318
	Tcta	2610301B20Rik				Camk2n2	Srsf12
	Slc48a1	Mis12				Tmem9	Xpr1
	Dcakd	Kdm5c				Gnl2	Dnajc14
	Glud1	Cspp1				Calu	Exoc6b
	S100a13	Pafah1b1				Itgb1	Sfrp1
	Dusp26	Pitpnm1				Adk	Amot
	Mrpl43	Tk1				Kif1b	Prdm2
	S100a6	Wbp1l				Tbc1d7	Irgq
	Atp6v0e	Tnik				Rac1	Wwp1
	Sirt2	Flii				Mvd	Jak2
	Golga7b	Sox6				Tmed4	Rptor
	0610009B22Rik	Vegfa				Nicn1	Tbc1d14
	Emc2	Kif23				Sh3glb1	Trim24
	Rab3b	Gpr107				Adipor1	Myof
	Nans	Hsd17b7				Rbm3	Rcbtb1
	Exosc4	Arnt2				Flot1	Syp
	Coprs	Rbbp6				Nfkbib	Lrpprc
	Rab4a	Prkrir				Sra1	Tmem33
	Ly6h	Gart				Pole4	Slc39a10
	Ube2a	Obsl1				Psmd14	Srsf4
	Gnptg	Flrt3				Snap25	Tulp4
	Calr	Ap3m1				Bcap31	Acadsb
	Snrpb2	Stard5				Snx17	Usp32
	Tmsb15b2	Fam65b				Eif3d	S1pr3
	Anapc16	Ing3				Gt(ROSA)26Sor	Atxn1l
	Ifi30	Ncam2				Taldo1	Nup98
	Sod2	Tenm2				Zfand3	Sulf1
	Atp6ap2	Rab23				1110004F10Rik	Prpf4b
	B9d2	Ap1b1				Pdia6	Rela
	Pam	Lyz2				Ech1	Rbbp6
	Pcnp	Mfap3l				Mpnd	Slc35e1
	BC048507	Smyd5				Fdx1l	Tmtc1
	Spa17	N4bp2l2				Rer1	Dmtf1
	Nipsnap1	Stk4				Sars	Ncoa2
	Lrrc51	Ndrg2				Lsm1	Alg2
	Fkbp8	Sipa1l1				Cacnb3	Casp3
	Spr	Pinx1				Fkbp9	Suz12
	Gmpr	Ppan				Samd10	Cabin1
	Pdzd11	Mcm4				Tmem9b	Mllt1
	Ddost	Pkdcc				D10Jhu81e	G6pdx
	Nap1l1	Nfya				Tpm3	Btbd3
	Stoml2	Zfp266				Tmbim4	Daam1
	Spata24	Galc				Crtap	Tbcd
	Slc35b2	Lin54				Rnaset2b	Tcof1
	Cnih1	Nob1				Hmgb3	Rab3gap1
	Gltscr2	Furin				Thyn1	Mxra8
	Serinc1	Hnrnpll				Dnajc9	Oxr1
	Ptp4a2	Zcchc18				Fxyd6	Tmem43
	Arl8a	Smap2				Psmd13	Adamts2
	Lst1	Spcs3				Plin2	Phf10
	Tsr3	Sike1				1500011K16Rik	Tnfrsf1a
	Timmdc1	Simc1				Fam195a	Pgm2l1
	Pabpc1	Arsb				Dtnbp1	Heyl
	Idh3b	Phf12				Ahsa1	Wdr43
	Cct4	Fgfr3				Vkorc1	Slc7a1
	Mrps23	Aqr				Srsf9	Cd36
	Lsm6	Adar				Arl2bp	Gm5148
	Mrpl32	Zfp579				1110032A03Rik	Fam65a
	Cdkn3	Vrk3				Puf60	Gls
	Tcn2	Satb1				Jkamp	Skiv2l
	Tsc22d3	Zfp523				Srp19	Atic
	Hist1h4h	Dock3				Ctnnbip1	Wdr11
	Gemin7	Katnal1				Gnal	Nedd4l
	Nefh	Klf7				Acat1	Fam53c
	Yipf3	Ahdc1				Scg5	Wiz
	Gadd45gip1	Hat1				Ube2s	Capn5
	Eif4a2	Ccdc61				Galt	Plekhg2
	Txnrd1	Efnb2				Cd320	Rapgef2
	Cib1	Epc2				Ccdc107	Ipo8
	Acat2	Ing2				Ecsit	Frmd6
	Ptp4a1	Jazf1				Cnpy2	Ehd2
	Lypla2	Gmeb1				Mxra7	Rictor
	Smim18	Hist1h2bb				Fscn1	Klhl24
	Dctn6	Slk				Taf13	Slc6a6
	Dync2li1	Tmem176a				Paip1	Stx4a
	Maz	Tubgcp6				Map2k2	Dhx36
	Gtf2a2	Zbtb18				Eif1ax	Cebpg
	Wdr18	Rhot1				Uba1	Ppp2r5e
	Sec22b	Has3				Nudt4	Nfkb1
	Ssr3	Mink1				Creb3	Utp20
	Fdft1	Cdk12				Ncs1	4931406P16Rik
	Slc25a17	Fosl2				F11r	Dpf2
	Csdc2	Zrsr2				Cmtm3	Cebpz
	Sri	Coro2b				Gps1	Trim25
	Cox19	Fam49b				Ppp2r1a	Copg2
	Timm22	Fam175b				Rbfa	Mcm3ap
	Kctd13	Rabep1				Atp6ap1	St6galnac3
	Erp44	Mvb12b				Ube2v2	Cwc22
	Fez1	Clasrp				Alkbh7	Ash2l
	Snf8	Papss1				Atg5	Lhfpl4
	Cdk2ap2	Sugp2				Psmd2	Slc12a6
	Vdac2	Ccdc58				Zfp825	Fchsd2
	Ctnnb1	Wdr47				Insl6	Tle1
	Tmem234	Dner				Sdhd	Setbp1
	Dnajb6	Atg7				Chchd3	Cerk
	Ten1	Dtx4				Mdm2	Smtn
	Sar1a	Ccnt2				Tex261	Snx1
	Atp5s	Usp8				Mpdu1	Gtpbp1
	Psmg1	Ttbk2				Hscb	Zfp462
	1110012L19Rik	Klhl13				Adrm1	Ftsj3
	Ahcy	Foxk2				Snapc5	Arih2
	Sh3bgrl	Plaa				Polr2e	Iqsec1
	Cat	Syvn1				Nudt19	Btaf1
	Eif3m	Baz2b				Tspan31	Phf14
	Scoc	Hist1h2ae				Serpinh1	Ahcyl2
	Txnl1	Asxl2				3110040N11Rik	Iws1
	U2af1l4	Atp2b4				Haus1	Gabpa
	Asah1	Itch				Mid1ip1	Rarg
	Zmat2	Bcar1				Dtymk	Grik5
	Dph3	Trak1				Spcs2	Uba3
	Nt5dc2	Slc39a14				Eif3c	Ranbp3
	Plk2	P2rx4				Cndp2	Calcrl
	Pink1	Gemin5				Tesc	Moxd1
	Nit2	Plekhb1				Hspb8	Als2
	Mmd	Irak1				Pkia	Chl1
	Sf3b4	Dido1				Ubxn6	Egln3
	Timm10b	Usf1				Ddx5	Timeless
	Chmp6	Gtf3c1				Utp3	Col4a6
	Crabp1	Kif3a				Tcea1	Foxp4
	Arl6ip5	Iqgap1				Tmem183a	Patl1
	Phgdh	Vcam1				0610010K14Rik	Utp6
	Anp32b	Tmem209				Fam173a	Fibin
	Apip	Rap2a				Med29	Map4k5
	Rsl1d1	Gas2				Fam96a	Zkscan1
	Dnajc12	Rgs20				Tmed10	Ednra
	Blcap	Cpd				Psmd7	Ints1
	Emp3	Exoc6b				Scn1b	Msh6
	Psmd12	Man1a2				Hnrnph3	Fam171a1
	Tomm20	Lrch4				Mrpl35	Wdr33
	Stard10	Zfp608				Ccdc92	Marveld1
	Eny2	Ctps				Grn	Setd1a
	Mdk	Fbxw11				Lage3	Kif26a
	Bnip3l	Mcm2				Pdia4	Hirip3
	Bad	Vprbp				Dok5	Senp2
	Twf1	Slc25a12				Arl16	Tmem57
	Hist1h2bl	Nlgn2				Avpi1	Zdhhc8
	Mbd3	Slc35b4				Hagh	Mpp2
	Sult4a1	Cacna1h				Gdi1	Calcoco1
	Polr2h	Kmt2a				Ncaph2	Hadh
	Glrx	Trappc11				Got2	Zfp871
	Mapk8ip1	Mcoln1				Ccdc109b	Pde8a
	Dtd1	Erlin1				Rab10	Rnf145
	Psma4	Dhrs3				Scamp3	Vps8
	Sdhaf2	Dgcr2				Morf4l2	Igsf10
	Pex16	Iqce				Scp2	Paqr8
	Camk2n2	Setdb1				Golt1b	Atad2b
	Tmem9	Zfp512				Syt5	Arhgef10l
	Gnl2	Kif20a				Trappc6b	Nell1
	Calu	Mlc1				Dpp3	Foxk1
	Ppp1r35	Iqsec1				Prkaca	Prkcd
	Itgb1	Mex3a				Serinc3	Oaf
	Adk	Nfkb1				Ube2g2	Stard13
	Kif1b	Qtrtd1				Snapin	Lrrk1
	Tbc1d7	Nek6				Creb3l1	Aatk
	Rac1	Kcnip3				Hmgcl	Tle3
	Mvd	Ubp1				Fkbpl	Ocrl
	Tmed4	Nfkb2				Magoh	Adss
	Hist1h4c	Phrf1				Mecr	Sytl2
	Nicn1	Ift57				Syf2	Cstf2
	Sh3glb1	Nr2c2				Dnajc8	Atad2
	Pithd1	Atp9a				Nrtn	Pola1
	Hist1h4n	Gm16536				Meis3	Tox4
	Adipor1	Ythdf3				Rab21	Mef2c
	Rbm3	Nprl3				Vcp	Rbfox1
	Flot1	Rap1gap				Ubl7	Slu7
	Nfkbib	St8sia2				Pcbp4	Fam114a2
	Sra1	Ttc13				Med28	Slc35a4
	Apoo-ps	Wdr33				Fh1	Ltn1
	Pole4	Agfg1				Ube2e3	Gart
	Psmd14	Exosc3				Trim16	Sav1
	Snap25	Ctps2				Bphl	Ndufa4l2
	Bcap31	2810417H13Rik				Iscu	Maf
	Snx17	Mfn1				Cyba	Far1
	Eif3d	Ubr3				Sec11c	Uap1
	Gt(ROSA)26Sor	Mlh1				Mrps14	Tsc1
	Taldo1	Fbf1				Klhdc2	Arhgap5
	Zfand3	Zfp260				Mtch2	Trappc10
	1110004F10Rik	A830082K12Rik				BC005624	Aff3
	Pdia6	Rassf2				Gmpr2	Ptpn12
	Ech1	Mob1a				Commd9	Fbxl17
	Mpnd	Prkcd				D16Ertd472e	Wdr48
	Fdx1l	Dab1				Tmem184c	Kbtbd11
	Rer1	Ndfip2				Kdelr1	Otud4
	Sars	Clcn3				Phlda1	Nek1
	Lsm1	Slc29a1				Tmem37	Ythdf3
	Cacnb3	Cstf3				Wls	Abcc1
	Fkbp9	Txndc11				Uchl4	Ogt
	Samd10	Tro				Mrpl13	Golm1
	Tmem9b	Mars				Hmgn2	Rgp1
	D10Jhu81e	Mta2				Eif2s3x	Cxadr
	Hist1h4b	Akr1b10				Degs1	Trim67
	Tpm3	R3hdm1				Sft2d1	Mgat3
	Tmbim4	Itfg1				Gfm1	Nova1
	Crtap	Ahi1				Fuca1	Zbtb12
	Rnaset2b	Rae1				Dzip1	Mbd2
	Hmgb3	Pigu				2610524H06Rik	Dpy19l1
	Cdpf1	Efr3a				Tm9sf2	Tdrd7
	Thyn1	Klf3				Snx4	Abl2
	Dnajc9	Ckap2l				Dlgap4	Tgfb3
	Fxyd6	Rnf220				Snapc2	Plekhh2
	Psmd13	Vps39				Tmem176b	Bace1
	Hist1h2bh	Taf1d				Ttc1	Ss18
	Plin2	Spata13				Sumo3	Ccdc127
	1500011K16Rik	Ddhd1				Rnaseh2c	Zdhhc5
	Fabp3-ps1	Cenpb				Ypel3	Zfp354c
	Fam195a	Slc6a9				Cxx1a	Prickle2
	Dtnbp1	Nup214				Brix1	Sema6d
	Ahsa1	Dbf4				Timm50	Tbc1d13
	Vkorc1	Nid1				Txnl4b	Oxa1l
	Srsf9	Col8a1				Ssbp4	Lcp1
	Arl2bp	Smek2				Klhl9	Dnajc2
	1110032A03Rik	Map2k7				Chchd7	Fam118a
	Puf60	Myt1				H2afv	Tpst1
	Jkamp	Sash1				Prdx3	Pmp22
	Srp19	Anln				Fam103a1	Kctd3
	Ctnnbip1	Cpsf4				Prmt1	Slc2a3
	Gnal	0610010F05Rik				Tmem205	Gnb4
	Acat1	Nudt22				Ift20	Cd109
	Scg5	Mms19				Hnrnpc	Pld1
	Ube2s	Unc119b				Btg2	Nup160
	Galt	Mdc1				Hes1	Gtpbp2
	Cd320	Zbed3				Rnh1	Ppard
	Ccdc107	Yme1l1				Atf4	Nqo1
	Ecsit	Psd3				Akirin1	Armcx1
	Cnpy2	Naa25				Nanos3	Dtna
	Mxra7	Hip1				Actr2	Ube3a
	Fscn1	Uxs1				Ostc	Arhgap12
	Taf13	Nmt2				Lancl1	Klhl22
	Paip1	Sema4c				Pop4	Slc12a2
	Map2k2	Ing1				Rtn2	Pdcd11
	Eif1ax	Sfswap				Capza2	Itsn2
	Hras	Uri1				Csde1	Fhl2
	Uba1	Cdk5r1				Sec13	Plau
	Nudt4	Hs2st1				Dnajc30	Creb1
	Hist1h4k	Nipal3				Atxn7l3b	Nr2f1
	Creb3	Cx3cl1				Cxx1c	Pank2
	Ncs1	Clasp2				Tmem192	Pik3c2a
	F11r	Smc3				Snrnp27	Irf6
	Mvb12a	B930095G15Rik				Nt5c3	Cul5
	Cmtm3	Cog8				Nono	Msi2
	Gps1	Gle1				Wdr61	Asxl1
	Ppp2r1a	Csf1r				Gatsl3	Rb1
	Rbfa	Scaf11				Nip7	Ermp1
	Atp6ap1	Taf6				Anxa6	Mcm7
	Ube2v2	Gm15800				Mrps11	Smek2
	Alkbh7	Rnf145				Tnfaip1	Hivep2
	Atg5	Tnrc6a				Tufm	Bub1b
	Psmd2	Rock2				Tmem106c	Fcgrt
	Zfp825	Tmed7				Ctnna2	Fbxo38
	Insl6	Mta3				Srp54a	Trim26
	Sdhd	Pten				Cxx1b	Rb1cc1
	Chchd3	Skida1				Habp4	Foxc1
	Mdm2	Ints12				Nxt1	Tub
	Tex261	Fam124a				Ncbp2	Mau2
	Mpdu1	Ap3b2				Mlx	Tmem214
	Hscb	Aak1				Dusp6	Mkln1
	Adrm1	Tra2a				Lrrc58	Skiv2l2
	Snapc5	Dvl2				Gadd45g	Hnrnpa3
	Polr2e	Afap1l2				Nme3	H2afy2
	Nudt19	Sertad4				App	Nrxn2
	Tspan31	Fgfr2				Cops2	Kif26b
	Serpinh1	Dcaf12				Zyx	Tbc1d23
	3110040N11Rik	Mtus1				Thoc7	Pigq
	Haus1	Rfx3				Mycbp	Sema6a
	Gm16286	Slc14a2				Ddx24	Pggt1b
	Tpm3-rs7	Myo9b				Thoc6	Kat2a
	Mid1ip1	Bub1				Aldoc	Trim27
	Dtymk	Larp4b				Ddx56	Acaca
	Spcs2	Nup188				Zfp771	Ppm1b
	Eif3c	Brpf3				Sec62	Aqr
	Cndp2	2810004N23Rik				Apbb1	Chst2
	Tesc	Zfp423				Snrpc	Arid4b
	Hspb8	Arap1				0610037L13Rik	Shc4
	Pkia	Slc35f1				Ifngr2	Gng11
	Ubxn6	Gpr137b				Crmp1	Vps26a
	Ddx5	Rela				Mmp2	Zfp146
	Utp3	Cdk8				Chrac1	Cd99l2
	Tcea1	Ctdspl2				Pgam5	Yeats2
	Tmem183a	Tceanc2				Mospd1	Lrp4
	0610010K14Rik	Zfp646				Plp2	Atf7ip
	Fam173a	Tmem132a				Ctgf	Efnb2
	Med29	Pcdh7				Rbbp7	Necap1
	Fam96a	Cdon				1110038F14Rik	Sacm1l
	Tmed10	Zfp871				Lbh	Ppp1r12c
	Psmd7	Gli3				Sord	Osbpl9
	Scn1b	Rhog				Sfxn3	Atm
	Hnrnph3	Dlc1				Sdf2l1	Tanc1
	Mrpl35	Ccdc40				1110017D15Rik	Sfxn5
	Ccdc92	Slc44a1				Gstm7	Zfp236
	Grn	Trim3				Ube2i	Cyp51
	Lage3	Shroom2				Hexa	Smek1
	Pdia4	Ifnar2				Rap1b	Ctnnd2
	Dok5	Rpa2				Adprh	Limd1
	Arl16	Itgb8				Slc39a7	Nbas
	Avpi1	Alg13				Tceal6	Adamts9
	Hagh	Zfyve27				Rfc2	Tnk2
	Gdi1	Rbl2				1500015O10Rik	Smap2
	Ncaph2	Prex1				Sys1	Clcn5
	Got2	D8Ertd82e				Hsd17b12	Map3k1
	Ccdc109b	Pitrm1				Aup1	Dvl3
	Rab10	Phykpl				Fndc4	Csnk1g3
	Scamp3	Hadh				Pdcd2l	Sf3a3
	Morf4l2	Kpna4				Surf4	Rab11fip3
	Tstd3	Noc4l				Fah	Polg
	Scp2	Mpped2				Raly	Snx13
	Golt1b	Slc38a10				Manf	Iqgap2
	Syt5	Rnpep				Med22	Xbp1
	Trappc6b	Grip1				Rab24	Mapk8
	Dpp3	Ncapg				Ddit3	Enpep
	Prkaca	Smg7				Rheb	Med15
	Hist1h2bf	Gnl3				Zfp511	Sun1
	Serinc3	Tcirg1				Commd4	Slc20a1
	Ube2g2	Dnm3				Pmpca	Nup50
	Snapin	Glis2				Ube2e2	Rbpj
	Creb3l1	Srgap2				Trim28	Ctsk
	Srp54b	Pdgfra				Gadd45a	Osbpl5
	Hmgcl	Arhgef12				Ddit4l	Ubp1
	Fkbpl	Tecpr1				Bzw1	Tra2a
	Magoh	Zfp62				Ap1m1	Pla2g4a
	Mecr	AU040320				Fhl1	Coro2b
	Syf2	Kif1c				Rnaseh2a	Naa35
	Dnajc8	Ecd				Araf	Usp10
	Nrtn	Thoc5				Tram1	Chpf
	Meis3	Gprasp1				Rasl10b	Glod4
	Rab21	Zfp91				Syngr2	Yy1
	Vcp	Pfkfb3				Gsn	Ctps2
	Ubl7	Cenpv				Gbas	Gzf1
	Pcbp4	Sez6l2				Ensa	Fam135a
	Med28	Prr14				Eif2s2	Tex2
	Fh1	Ppp1r12b				Nol12	Fam126a
	Ube2e3	Dhx16				Kctd10	Cherp
	Trim16	Myof				Dkk3	Sike1
	Bphl	Bcas3				Pcna	Insr
	Iscu	Mib1				Ddrgk1	Zfp275
	Cyba	Dennd1a				Yif1b	Usp15
	Sec11c	Chsy1				Arhgap36	Pofut1
	Mrps14	Ipo8				Marcks	AW549877
	Klhdc2	Smarcd1				Galk1	Itpr2
	Tpgs2	Cmtr1				Rcan2	Cdk5r1
	Mtch2	Wiz				Rnd2	Rps6kb1
	BC005624	Parg				Eif2s1	Sec23b
	Gmpr2	Tbl3				Rraga	Gmps
	Commd9	Osbpl3				Bola3	Nol6
	Smim7	Zfp740				Brms1	Gtf2ird1
	D16Ertd472e	Zfp318				Mapre3	Tulp3
	Tmem184c	Ccdc88a				Letmd1	Pappa
	Kdelr1	Mybl1				BC022687	Zrsr2
	Phlda1	Atp8b2				Rgs10	Zfp532
	Tmem37	Arap2				9530068E07Rik	Nek7
	Wls	Mapk8				Ttll1	Nkd1
	Uchl4	S100pbp				Tssc4	Vezf1
	Mrpl13	Ints7				Dtx3	Klhl23
	Hmgn2	Twsg1				Gtf3c6	Ptpn1
	Eif2s3x	Col5a1				Cdkn2d	Cpne3
	Degs1	Rnf121				Fkbp4	Fam178a
	Sft2d1	Rfc3				Lin7b	Plbd2
	Gfm1	Dpp6				Stx12	Smg5
	Fuca1	Gpsm2				Atp6v0c	Spty2d1
	Dzip1	Rbbp9				Cdkn2aipnl	Snx25
	2610524H06Rik	Dll1				Cend1	Cnp
	Tm9sf2	Aaas				Abhd4	Rabgap1l
	Snx4	Adam17				Tubb6	Mark1
	Dlgap4	Ambra1				Prpsap1	Dok4
	Snapc2	Arid2				Slc3a2	Ppp1r15b
	Tmem176b	Tbrg4				C1qtnf3	Mov10
	Ttc1	Suv39h1				Uxt	Slc41a1
	Sumo3	Metap1				Gnai2	Mtmr4
	Rnaseh2c	Oat				Eps15	Akap8
	Ypel3	Mbd5				Tspan13	Sik3
	Cxx1a	Gas7				Jtb	Atrn
	Brix1	Cdca7				Snrpb	Gpr107
	Hist2h2ac	Dusp7				Maea	Nrk
	Timm50	Lrp4				Adi1	Scap
	Txnl4b	Cdh6				Amz2	Fryl
	Ssbp4	Agbl5				Cttn	Slc2a13
	Klhl9	Prpf19				Cd200	Filip1l
	Chchd7	Syt1				Gadl1	Aldh9a1
	H2afv	Tubgcp3				Anapc2	Heatr5b
	Prdx3	Ccnl1				Dpysl3	Rcbtb2
	Fam103a1	Pds5a				Mkks	Tial1
	Prmt1	Mecp2				Gars	C1qtnf6
	Tmem205	St3gal5				Tm2d2	Golga5
	Ift20	Smarcal1				Fabp7	Pid1
	Hnrnpc	Renbp				Mrps25	Cd2ap
	Btg2	Usp1				Tmbim6	Abcc5
	Hes1	Arrb1				Cdk4	Ipo11
	Rnh1	Tceb3				Fbxo25	Hs2st1
	Atf4	Prepl				Cops7a	Zfc3h1
	Akirin1	Arid1b				Hnrnpf	Nufip2
	Nanos3	Glod4				Tctex1d2	Uhrf1bp1l
	Actr2	Smurf2				Impact	Dusp16
	Ostc	Irf1				Mfge8	Pi4kb
	Lancl1	Mrps22				Ociad1	Col4a3bp
	Pop4	Nup85				Camk2n1	Slc1a2
	Rtn2	Osbpl2				Ppp3r1	Mgat1
	Capza2	Cdip1				Myadm	Spats2
	Csde1	Ints4				Map2k4	Ppip5k2
	Sec13	L1cam				Strap	Slc4a2
	Dnajc30	Enpp5				Vps36	Smarca1
	Atxn7l3b	Ppp6r3				Ube2l6	Wdtc1
	Cxx1c	Col4a1				Nfkbia	Nfix
	Emc3	Man2a1				Eif2b2	Wasl
	Hist2h3c2	Chuk				Taf10	Arfip1
	Tmem192	Mapkbp1				Trap1	Rnf2
	Snrnp27	Mia3				Hn1l	Stk38
	Nt5c3	Cluh				Sbk1	Rnf38
	Nono	Rai1				Sfxn1	Sidt1
	Wdr61	Slco3a1				Eif3b	Nrcam
	Gatsl3	Secisbp2l				Cops4	Sema5a
	Nip7	Hist1h3f				Bola1	Gjb2
	Anxa6	Rims1				Acadl	Edil3
	Mob4	Orc2				Dhps	Hmgxb3
	Mrps11	Xab2				Nadk	Mxi1
	Tnfaip1	Dalrd3				Nsdhl	Cep192
	Gng13	Ube2q1				Mthfd2	Tnrc6c
	Tufm	Mbnl1				Ctbp1	Fam198b
	Tmem106c	Nnt				Zfand6	Edc4
	Ctnna2	Crtc1				Trim35	Wwc2
	Srp54a	Dhodh				2810025M15Rik	Pogz
	Cxx1b	Fbn1				Brms1l	Mical1
	Habp4	Pcyt1a				Asnsd1	Slc30a4
	Nxt1	2410089E03Rik				Tmem38a	Rragd
	Ncbp2	Prmt3				Gale	Rab43
	Mlx	Nucb2				Akt1s1	Slc25a12
	Dusp6	Dpp8				Pitpna	Arfgap3
	Babam1	Aco1				Gas6	Ndrg3
	Lrrc58	Gm10715				Vamp8	Rdh10
	Gadd45g	Rwdd4a				Stx8	Fubp3
	Usp50	Lrrc8c				Psrc1	Prcc
	Nme3	Ebf3				Mapk14	Acap3
	App	Magt1				Ergic1	Clec16a
	Cops2	Apba1				Pafah1b2	Ptprd
	Zyx	Brd8				Pdap1	Slc6a8
	Thoc7	Mbnl2				Acd	Cacna1h
	Mycbp	Dchs1				Rcl1	Eif4ebp2
	Ddx24	Mad1l1				Tax1bp3	Reck
	Thoc6	Mtmr4				Odc1	Rsrc2
	Tubb4b	Lonrf2				Psma1	Dcaf10
	Aldoc	Clk3				Dusp3	Pspc1
	Ddx56	4932438A13Rik				Nkiras2	Ttc17
	Zfp771	Gga3				Zcrb1	Abca5
	Sec62	Mybl2				Klf10	Mylk
	Apbb1	Arfip1				Ngrn	Men1
	Snrpc	Abcg2				Rpp30	Taf2
	0610037L13Rik	Orc4				Sh3glb2	Dact1
	Ifngr2	Clasp1				Rwdd2b	Rhot1
	Crmp1	Ncoa6				Mettl9	Rab35
	Mmp2	Tmem98				Cbx3	Dpp9
	Chrac1	Tet1				Rrn3	Nsmaf
	Zc2hc1a	Sik1				Fam32a	Khdrbs3
	Pgam5	Crym				Pdcd6	Med1
	Mospd1	Clcc1				Edn1	Gtf2h1
	Plp2	Ndc80				Mapk6	Slc25a24
	Ctgf	Bloc1s6				Hyi	Tnfrsf19
	Rbbp7	Soga1				F2r	Nrxn1
	1110038F14Rik	Cdc73				Oxct1	Kalrn
	Lbh	Gid8				Mgrn1	Magee1
	Sord	Cklf				Lars2	Psen1
	Sfxn3	Klhl5				Ncl	Nde1
	Sdf2l1	Taok1				Stk16	Ankrd13b
	1110017D15Rik	Rcan1				Ddb1	Wnt5a
	Gstm7	Ttc17				Fam134a	Itga1
	Cmss1	Gtf2h1				Rfk	Slc1a4
	Ube2i	Dym				Thra	St6gal1
	Hexa	Ptbp2				Trappc3	Gga1
	Rap1b	Tmem43				Lias	Heatr1
	Adprh	Optn				Zfr	Prepl
	Slc39a7	Fgd4				Hoxb5	Foxm1
	Tceal6	Oxnad1				Sh3gl1	Epn2
	Rfc2	Rhobtb3				Ccdc12	Hbegf
	1500015O10Rik	E2f4				Commd10	Tecpr1
	Sys1	Emc1				Shisa5	Dot1l
	Hsd17b12	Snx25				Rexo2	Icmt
	Aup1	Mark4				Lcmt1	Trove2
	Fndc4	Tmem39b				Bcl7b	Tsc22d4
	Pdcd2l	Trio				Rnf126	Cul2
	Surf4	Rgs16				Rtn4	Braf
	Fah	Cdh11				Hddc2	Entpd4
	Raly	Rufy2				Itm2a	Shroom2
	Manf	Zfp961				Mustn1	Larp7
	Med22	Rab35				Nsfl1c	Spcs3
	Rab24	Birc5				Snrpa	Cstf2t
	Ddit3	Tenm4				Snx2	Map3k12
	Rheb	Slc4a1ap				Hmox1	Zfp512
	Zfp511	Gar1				Fgf13	Klc2
	Commd4	Leo1				Armcx2	Rbm26
	Pmpca	Nr2f1				Hif1a	Plekhb1
	Ube2e2	Cul5				Gm5424	Ddx19a
	Trim28	Fkbp15				Ppp4c	Ppp6r2
	Gadd45a	Grik5				Anxa1	Trf
	Ddit4l	Zhx2				Abhd14a	Bach2
	Bzw1	Ctdp1				Wrb	Cygb
	Ap1m1	Spen				Necab2	Ttpal
	Fhl1	Pstk				Mcam	Rpl22l1
	Rnaseh2a	Abca3				Paics	Samhd1
	Araf	Acbd3				Ube2h	6820431F20Rik
	Tram1	Epdr1				Aph1a	Suclg2
	Rasl10b	Opa1				Sdcbp	Trappc9
	Syngr2	Pex14				Zdhhc12	P2rx3
	Dnal4	F2rl1				Ccni	Ptbp2
	Gsn	E2f7				Stoml1	Prdm4
	Gbas	Golga2				1700007K13Rik	Ccdc93
	Ensa	Sppl2a				Gpr108	Iars2
	Eif2s2	Eif2ak3				Gprc5a	Cblb
	Nol12	Usp19				Ubac1	Cand2
	Kctd10	Triobp				Clns1a	Adamts7
	Dkk3	Tspyl4				Sdc4	Ino80
	Pcna	Pxn				Med8	Gabpb2
	Ddrgk1	Zcchc10				Nptn	Vps33a
	Yif1b	1110037F02Rik				Mapre1	Prickle1
	Arhgap36	Lipa				Mrpl4	Eif2a
	Marcks	Rnf214				Fnta	Fkbp15
	Galk1	Stox2				Itpa	St8sia1
	Rcan2	Oxa1l				Smyd2	Etv5
	Rnd2	Kcnc1				Triap1	Abca3
	Eif2s1	Phf3				Gja1	Usp37
	Rraga	Atp13a1				Gdpd1	Maoa
	Sfr1	Arhgap26				Akt1	Mbtd1
	Timm21	Ralgapb				Hmgn3	Vash2
	Bola3	Tomm70a				Ddx39	Rnf214
	Brms1	Vps37c				Zfp36l1	Dnajc11
	Mapre3	Mdn1				Ccdc25	Atp13a2
	Letmd1	Gpld1				Med19	Atf6
	BC022687	Gpd2				Id3	Kntc1
	Rgs10	Cdca5				Mapt	Ankrd50
	9530068E07Rik	Ide				Fdps	Plxnb1
	Ttll1	Phf2				Ephx1	Plekha8
	Tssc4	Kras				Eif2b5	Stat2
	Dtx3	Ppp1r9a				Ptbp1	Iffo2
	Gtf3c6	Rassf4				Etfa	Tacc3
	Cdkn2d	Gys1				Tmem42	Dmxl1
	Fkbp4	Kmt2c				Gosr2	Cntln
	Lin7b	Gcn1l1				Trp53i11	Erf
	Stx12	Iglon5				Rpn1	B4galt2
	Atp6v0c	Prr11				Atat1	Zfp423
	Cdkn2aipnl	Zbtb17				Rnase4	Bcar1
	Cend1	Ctnnal1				Zmat5	Plekha5
	Abhd4	Trf				Denr	Ak4
	Tubb6	Ankrd13b				Lin52	Mfn1
	Prpsap1	Scaf4				Sssca1	Axin1
	Slc3a2	Surf2				Med21	Bcor
	C1qtnf3	Nme7				Copz2	Mark4
	Uxt	Arhgef10l				Actr10	Atp11b
	Gnai2	Hmgxb4				Samd14	Nup107
	Eps15	Serinc5				Clu	Sipa1
	Tspan13	Ugdh				Dph1	Plxna3
	Jtb	Dctd				Sms	Ptch1
	Snrpb	Stx18				Apoe	Usp40
	Maea	Wdr91				Pdha1	Gpsm2
	Adi1	Col1a2				Rragc	Lrrc8b
	Amz2	Tubgcp4				Tmem80	Kbtbd2
	Ube2d2a	Ss18				Synm	Snx30
	Cttn	Ecel1				Arl6ip4	Kremen1
	Emc10	Eif2a				Kdelr3	Abhd5
	Cd200	Sesn2				Eif1ad	Ccna2
	Gadl1	Cdca4				Irak1bp1	Ulk1
	Anapc2	Dcbld2				Tmem86a	Dnaja3
	Dpysl3	Tubgcp2				Il3ra	Eps15l1
	Mkks	Rin2				Pttg1	Fbxo3
	Gars	Slc20a2				Imp3	Atg4b
	Tm2d2	Tmem230				Ppp5c	Astn1
	Fabp7	Man1b1				Vta1	Spata13
	Mrps25	Dnajc2				Pno1	Mdfic
	Tmbim6	Gcc2				Tsta3	Ext1
	Cdk4	Adamts9				Tmem206	Elavl4
	Fbxo25	Acer3				Dhrs4	Sall2
	Cops7a	Zc3h4				Mrpl39	Wdr5
	Hnrnpf	Heatr6				Ier3	Dido1
	Tctex1d2	Efnb1				Nme4	Adam15
	Impact	Cep57				Sqstm1	Fbxo42
	Mfge8	Sec63				Srp68	Mark2
	Ociad1	Polg				Ube2w	Tpd52l2
	Camk2n1	Ifngr1				Hbp1	Eif2ak2
	Ppp3r1	Slu7				Top1mt	Metap1
	Myadm	Tmem50b				Mgst1	Map4k3
	Map2k4	Hist1h3a				Flot2	Zc3hav1l
	Strap	Adss				Aptx	Ammecr1l
	Vps36	Ash1l				Peli1	Zfp652
	Ube2l6	Npc1				Chn1	Rapgef6
	Nfkbia	Stxbp2				Pepd	Dennd4a
	Eif2b2	Atrn				Lmo1	Fam102a
	Taf10	Dcx				Mrps30	Ppp2r3a
	Trap1	Zfp369				Hist1h1c	Usp1
	Hn1l	Usb1				Hoxb6	Dgcr8
	Sbk1	Slc39a10				Msl1	Tgfbr1
	Sfxn1	Ano10				Lsm12	Brap
	Eif3b	Tacc2				Commd7	Usp31
	Cops4	Stx2				Cnn2	Slc25a46
	Bola1	Zfp60				Csf2ra	Rnf130
	Acadl	Man2b2				Psmd11	AU040320
	Hist1h4f	Lrp6				Slc19a2	Arvcf
	Dhps	C330027C09Rik				Egln2	Rusc2
	Nadk	Zzz3				Atad1	Rab11fip5
	Nsdhl	Egln1				Ptgds	Pccb
	Mthfd2	Rad52				Gsr	Rexo1
	Smim11	Cept1				Nars	Scyl2
	Ctbp1	Scaf8				Zfp358	Spats2l
	Zfand6	Chrna4				Zfp938	Ctbp2
	Trim35	Memo1				Actr3	Arhgdib
	2810025M15Rik	Kdm4c				Sdc2	Vps16
	Brms1l	Taz				Mocs2	Dagla
	Asnsd1	Ttll4				Cpt1c	Gle1
	Tmem38a	Fbxl17				Rab3ip	Phf8
	Gale	Prdm2				Glrx2	Exoc7
	Akt1s1	Rab2b				Anxa3	Plxna4
	Pitpna	Senp1				Fam114a1	B4galt6
	Gas6	Lmbr1l				Tes	9930021J03Rik
	Vamp8	Tle1				Npdc1	Srebf1
	Stx8	Nbea				Ddx1	Kank1
	Psrc1	Angel2				1810013L24Rik	Bak1
	Mapk14	Gatad2a				Psmd10	Fam98b
	Ergic1	Ptpn2				Stip1	Ncoa7
	Pafah1b2	Eif4e3				Naa10	Tcf7l1
	Pdap1	Ppargc1a				Dgat1	Sytl4
	Acd	Mtf1				Pycrl	5730409E04Rik
	Rcl1	Zcchc9				Ttc27	Rgs12
	Tax1bp3	Nolc1				Jph3	Smc5
	Odc1	Hectd1				Fam92a	Smarcad1
	Psma1	Plbd2				Ormdl3	Sfmbt1
	Dusp3	Kdm1b				Ufd1l	Ptgs2
	Nkiras2	Fam57a				Fbxo22	Bccip
	Zcrb1	Ptpn13				Coq7	Rnf168
	Klf10	Cpped1				Ecm1	Wdr7
	Ngrn	Mbd1				Churc1	Lrrfip1
	Rpp30	Cbx6				H1f0	Trip11
	Sh3glb2	Slmap				Fgfr1op2	Lrrc47
	Rwdd2b	Pim1				Col1a1	Stx5a
	Mettl9	Grin1				Klf15	Cnpy4
	Cbx3	Rpf1				Bcl10	Gon4l
	Rrn3	Prpf4b				Sugt1	Lrp10
	Fam32a	Slc5a3				Hist1h4a	Zfp592
	Pdcd6	Npas3				1110008F13Rik	Dzip3
	Oaz2	Afg3l2				Dst	Btbd7
	Edn1	Nptxr				Pla2g6	0610010F05Rik
	Mapk6	Fam83d				Nat14	Tbcel
	Hyi	Glb1				Naa20	Adamts15
	F2r	Cbl				Crip1	1810026J23Rik
	Oxct1	Tex9				Cd2bp2	Pard3b
	Mgrn1	Shoc2				Ttll12	Fbxo28
	Lars2	Scmh1				Kcnip1	Sestd1
	Ncl	Abhd16a				Apc	Laptm5
	Stk16	Csrp2bp				Rab8a	Stk4
	Ddb1	Nedd9				Grp	Atp9b
	Fam134a	Dmxl2				Ppfia3	Ubr7
	Rfk	Setd7				Adap1	Unc119b
	Thra	Dpy19l3				Deaf1	Tubgcp2
	Trappc3	Gba2				Bscl2	Papd7
	Lias	Papd5				Aplp2	Fnip2
	Zfr	Bckdhb				Ube2j1	Fastk
	Hoxb5	Slc6a1				Dhrs1	Cdk1
	Sh3gl1	Kif3c				Adh5	Hipk2
	Ccdc12	Cul4a				Asrgl1	Parg
	Commd10	Hectd2				Smu1	Zfp36l2
	Shisa5	B3gnt5				Slc22a17	Maml1
	Rexo2	Elovl6				Cd151	Phf12
	Lcmt1	Kpna1				Tmx1	Nmnat2
	Bcl7b	Wdr11				Pja2	Pdk3
	Rnf126	Madd				Limk2	Dennd5b
	Rtn4	Baz2a				Ogfr	4931406C07Rik
	Hddc2	Lsg1				Idh2	Rxrb
	Itm2a	Gm9833				Rce1	Unc13a
	Mustn1	Tmem130				Itgb1bp1	Tiprl
	Nsfl1c	Dxo				Dap	Fkbp5
	Snrpa	Ankfy1				Stk25	Ube4a
	Snx2	Arhgap18				Tmem70	Dhcr24
	Hmox1	Ints1				Ythdf2	Pdia5
	Fgf13	Kcnk10				Trappc2	Wnk2
	Armcx2	Kcnd3				Cdc123	Rnf220
	Hif1a	Cyp4f16				Ppfia2	Rhog
	Gm5424	A430005L14Rik				Tpd52	C2
	Ppp4c	Nuf2				Idi1	Unc45a
	Anxa1	Jarid2				Rab5a	Fgd1
	Abhd14a	Scarb2				Strn3	Pphln1
	Wrb	Mbtps1				Ncstn	Fam131b
	Necab2	Endov				Atp6v1a	Trim56
	Mcam	Med13l				Hsdl2	Ldb2
	Paics	Gabpb1				Dusp28	Afap1l1
	Rtcb	Camsap2				Hsd17b4	Rgma
	Smim14	2700099C18Rik				Phyh	Zfx
	Ube2h	Usp47				Pddc1	Mlxip
	Aph1a	Nup50				Eif4g2	Bcl9
	Sdcbp	Cyth3				Thbs2	Prkag1
	Zdhhc12	Glt8d1				Tmem29	Clcn3
	Ccni	Socs6				Sap30bp	Arsb
	Stoml1	Unc13a				Spg7	Stat6
	1700007K13Rik	Ddx49				Zscan21	Pi15
	Gpr108	Setd1b				Nkd2	Hsdl1
	Gprc5a	Stxbp5				Dcaf4	Tshz3
	Ubac1	3110043O21Rik				Eef1d	Sec24a
	Clns1a	Rad54l				Poldip2	Ppp2r5a
	Sdc4	Kdm5b				Zdhhc4	Maf1
	Med8	Alg9				Tgoln1	Ptprm
	Nptn	Slc41a1				Sod3	Myrip
	Mapre1	Tsr2				Blmh	Nup214
	Mrpl4	Arhgap11a				Sdpr	Erlin1
	Fnta	Necap1				B3gat3	Rnpepl1
	Itpa	Mpp1				Adat2	Fbxl19
	Smyd2	Usp36				Rpn2	Fam160b1
	Triap1	Mier1				Fhit	Srpk1
	Gja1	Mdfic				Aldh6a1	Glis2
	Gdpd1	Smg1				Tgfb1i1	Ap3m1
	Akt1	Ppm1h				Yaf2	Kif20a
	Hmgn3	Kank1				Aplp1	Ing1
	1600020E01Rik	Tmem120b				Id1	Chst15
	Ddx39	Tpst2				Isca1	Pard6g
	Zfp36l1	Gpr89				2310061I04Rik	Eif2ak3
	Ubald2	Ctnnd2				Apool	Myo1e
	Ccdc25	Rnf19b				Hnrnpab	Ranbp9
	Med19	Med15				Gnas	Phc3
	Id3	Fmnl3				Fbxl4	Nav3
	Mapt	Banp				Fundc1	Reps1
	Fdps	Ttf1				Akr1b3	Mbnl1
	Fam229b	Gga2				Ccm2	Ambra1
	Ephx1	Ppm1b				Mrpl48	Acvr1
	Eif2b5	Trip6				Sqle	Git2
	Ptbp1	Shprh				Mtmr9	Col8a1
	Etfa	Rfc5				Mrpl37	Creg1
	Tmem42	Abca2				Rcn1	Pgm5
	Gosr2	Fbxo3				Hdac2	Usp16
	Trp53i11	Fkbp5				Rars	Epc2
	Rpn1	Ppm1f				4921524J17Rik	Clspn
	Atat1	Cbfa2t2				Plscr3	Sfswap
	Rnase4	Pou3f3				Atp1b3	Stat5b
	Zmat5	Frmd4b				Nosip	Tet2
	Mettl21a	Cdca2				Brf1	Tgfbrap1
	Denr	Ints8				Rrp36	Rab34
	Lin52	Acss2				Tbc1d9b	Mogs
	Sssca1	Pou2f1				Tmem120a	Taf6
	Ndufaf6	Ehd2				Rab13	Bub1
	Med21	Lsm14b				Rnd3	Pan2
	Copz2	Zfyve19				Azin1	Pygo2
	Actr10	Gtf3c5				Nudt9	Sncaip
	Samd14	Lrrc49				Wnt7a	Hunk
	Cacfd1	Nkx6-1				Plod2	2410089E03Rik
	Clu	Fcgr3				Ube2z	Mllt3
	Dph1	Trim27				Tom1	Ifnar2
	Sms	Pds5b				Rab33a	Zdhhc9
	Apoe	Cacna1g				Pex19	Ripk1
	Pdha1	Rnf167				Ap2a2	Rfx7
	Rragc	Lims1				Bpgm	Cacna2d1
	Tmem80	Gdpd2				Rap2b	Lonrf2
	Synm	Dot1l				Zc3h15	Sh3rf1
	Arl6ip4	AW554918				Srsf5	Gripap1
	Kdelr3	Mef2a				Ptpra	Slc39a9
	Eif1ad	Zkscan17				Samm50	Sall1
	Irak1bp1	Chrnb1				Acbd6	Kif11
	Tmem86a	Pde4d				Vps41	Mms19
	Il3ra	Alg1				Kpna2	Rif1
	Pttg1	Elovl4				Fars2	Stk3
	Fam219b	Dysf				Ica1	Apcdd1
	Imp3	Fyttd1				Snrpa1	Fam49b
	Fam207a	Gfra2				Gins4	Vps39
	Ppp5c	Gria1				Lrpap1	Gbp9
	Vta1	Prpf18				Cap1	Thumpd1
	Pno1	5031439G07Rik				Tm7sf3	Ifitm1
	Tsta3	Bach2				Zfp869	Fbxl20
	Tmem206	Fam212b				Tmem184b	Pikfyve
	Gm4737	Arnt				Actl6b	Eya3
	Dhrs4	Sgol1				Pole3	Phkb
	Mrpl39	Arhgef17				Rnf208	Mapk7
	Ier3	Pom121				Ube2ql1	Gsta4
	Nme4	Mfap3				Agpat4	Ipo13
	Sqstm1	Ulk2				2210016L21Rik	Afg3l2
	Srp68	Ranbp3				Snx12	Zfp46
	Ube2w	Akap8				Pcgf1	Foxj3
	Hbp1	Sema3a				Polr3d	Rprd2
	Top1mt	Usp21				Mcfd2	C2cd3
	Mgst1	Cc2d1b				Ube2r2	Ltbr
	Flot2	Dhdds				Ppp2r5b	Pknox2
	Aptx	Fhdc1				Ckap4	Stam2
	Peli1	Bicd2				Pigf	Pan3
	Chn1	Grik1				Lonp1	Arhgap23
	Pepd	Pgm5				Trp53	Ptpn21
	Lmo1	Abcf3				Pold2	Phf23
	Mrps30	Lars				Bcap29	Aacs
	Hist1h1c	Arel1				Tbc1d15	Kcnab2
	Hoxb6	Scrib				Tmem5	Igf1
	Msl1	Igsf9				Pgs1	Zfp608
	Lsm12	Pias1				Ssb	Dclk2
	Commd7	Fam102a				Vps72	Zc3h7a
	Cnn2	Rc3h1				Dbnl	Nup62
	Csf2ra	Srgap1				Wwtr1	Rcan1
	Psmd11	Prim2				B230219D22Rik	Rps6ka3
	Slc19a2	Atf1				Timm17a	Uhrf1bp1
	Egln2	Apmap				Srp9	Dnajb2
	Atad1	Pgm2				Armc1	Wdr75
	Ptgds	Patl1				Ap1s2	Phf6
	Gsr	Csnk2a2				Unc119	Sema4c
	Nars	Bcl7a				Gtf3a	Lats2
	Zfp358	Kifc3				Cct3	Msh2
	Zfp938	Chka				Cenpk	Dhx29
	Actr3	Pdk2				Nxn	Lzts2
	Sdc2	Arhgap31				Parl	Gpsm1
	Mocs2	Ctr9				Cyth2	Fnbp4
	Cpt1c	Btbd7				Srsf3	Ing4
	Rab3ip	Zkscan1				Vps52	Gclc
	Glrx2	Cbll1				Klhl26	Efnb3
	Anxa3	Sall2				Aspscr1	Cyld
	Fam114a1	Htra2				Znhit6	Scfd1
	Tes	Gab1				Xrcc6bp1	Tiparp
	Npdc1	Taf2				Lrrc57	Zfp507
	Ddx1	Ivd				Bzw2	Elovl6
	1810013L24Rik	Rbpms				Pigx	Vldlr
	Psmd10	Nhsl1				Lap3	Cntn1
	Stip1	Kbtbd11				Lsm3	Ccng2
	Naa10	Sh3pxd2b				Enho	Auts2
	Dgat1	Ankib1				Fam98a	Cbx1
	Pycrl	Wdr7				Tmem199	Cbfa2t2
	Ttc27	Stk10				Nol3	Pgrmc2
	Jph3	Zdhhc6				Rnf138	Wdr36
	Fam92a	Wdr41				Mrrf	Camkk2
	Ormdl3	Zfc3h1				Tsn	Zfp422
	Ufd1l	Pik3cb				Dnajb1	Zkscan17
	Fbxo22	Zswim6				Hnrnpm	Gas1
	Coq7	Sp3				2700062C07Rik	Fkbp14
	Ecm1	Zfp687				Pop7	Pex6
	Churc1	Grin2b				Cd9	Tmem170b
	H1f0	Rexo1				Wbp2	Zfyve16
	Fgfr1op2	Caml				Pde2a	Drg2
	Col1a1	Rcbtb1				Tmem167	Mtus1
	Klf15	Xylt1				Elp2	Epc1
	Nelfe	Prkcb				Nudt21	Map3k11
	Bcl10	Llgl1				Bnip2	Gbp3
	Sugt1	Prr3				0610009O20Rik	Csnk1g1
	Hist1h4a	Tmem178b				Cradd	Fam45a
	1110008F13Rik	Brpf1				Mthfd2l	Mios
	Dst	Dnajb5				Sf3b2	Rad50
	Pla2g6	Hcfc2				Fam19a5	Shprh
	Nat14	Ube3b				Hspa9	Dhdds
	Naa20	Hdac7				Cks2	Diablo
	Crip1	Gtpbp1				Get4	Vps13c
	Cd2bp2	Stim1				Tbk1	Ddx41
	Ttll12	Tmem57				Ei24	Usp6nl
	Kcnip1	Ncoa3				Gpr19	Zfp9
	Apc	Mgat1				Snrnp35	Osbpl11
	Rab8a	Ccnh				Topors	Mib2
	Grp	Per1				Tsku	Aagab
	Ppfia3	Mfsd11				Clec2l	Mis12
	Adap1	Nipbl				Man2b1	Arhgap42
	Deaf1	Ccdc43				Ppih	Fam49a
	Bscl2	Polr1e				Uck1	Avl9
	Aplp2	Cbx4				Lmna	Ctss
	Ube2j1	Galnt10				Dnm1l	Nfya
	Dhrs1	Adora1				Pak1	Sdccag3
	Adh5	Usp11				Bag3	Pgm1
	Asrgl1	Maff				Prkcsh	Zswim6
	Smu1	Hus1				Txndc12	Gnl3
	Hist1h4j	Topbp1				Acaa2	Dym
	Slc22a17	Dcp1b				Rbm8a	Vps13b
	Ggact	Usp15				Phldb2	Ick
	Cd151	Mtf2				Dync1li1	Dmxl2
	Tmx1	Mfsd10				Sdf4	Asap2
	Pja2	Sema3c				Zfp87	Cdc5l
	Limk2	Dip2b				Aen	Arhgap39
	Ogfr	Mthfd1l				Hnrnpa0	Plrg1
	Idh2	Xpo5				Lrrc42	Galnt11
	Rce1	Sdk1				Lhpp	Irf9
	Itgb1bp1	Bmp7				Hexb	Atg13
	Dap	Trmt6				Ppil3	Kit
	Stk25	Sppl3				Cd44	Stxbp4
	Tmem70	Lnpep				Gorasp2	Stx16
	Ythdf2	Mical2				Nras	Zfp598
	Trappc2	Zfp521				Gsk3b	Krcc1
	Cdc123	Lrp11				Fads3	Prkca
[truncated: 5,096 more rows]

## Sheet: GO analyses - mouse data
GO term analyses sheets for mouse dataset comparisons
GO analysis of common motor axon transcriptome between primary and mESC-derived MNs										GO analysis of transcripts unique to primary motor axons from Briese et al, 2016										GO analysis of common transcriptome between primary DRG axons and mESC-derived motor axons										GO analysis of transcripts unique to primary DRG axons from Minis et al, 2014
GO biological process complete	Mus musculus - REFLIST (22262)	Client Text Box Input (4502)	Client Text Box Input (expected)	Client Text Box Input (over/under)	Client Text Box Input (fold Enrichment)	Client Text Box Input (raw P-value)	Client Text Box Input (FDR)			GO biological process complete	Mus musculus - REFLIST (22262)	Client Text Box Input (6691)	Client Text Box Input (expected)	Client Text Box Input (over/under)	Client Text Box Input (fold Enrichment)	Client Text Box Input (raw P-value)	Client Text Box Input (FDR)			GO biological process complete	Mus musculus - REFLIST (22262)	Client Text Box Input (4161)	Client Text Box Input (expected)	Client Text Box Input (over/under)	Client Text Box Input (fold Enrichment)	Client Text Box Input (raw P-value)	Client Text Box Input (FDR)			GO biological process complete	Mus musculus - REFLIST (22262)	Client Text Box Input (6996)	Client Text Box Input (expected)	Client Text Box Input (over/under)	Client Text Box Input (fold Enrichment)	Client Text Box Input (raw P-value)	Client Text Box Input (FDR)
ATP synthesis coupled electron transport (GO:0042773)	56	47	11.32	+	4.15	8.55e-12	6.38e-10			DNA-dependent DNA replication (GO:0006261)	106	73	31.86	+	2.29	1.54e-07	7.21e-06			protein targeting to mitochondrion (GO:0006626)	53	40	9.91	+	4.04	3.5e-10	2.17e-08			regulation of postsynaptic membrane potential (GO:0060078)	63	44	19.8	+	2.22	8.88e-05	0.00251
oxidative phosphorylation (GO:0006119)	64	53	12.94	+	4.1	5.88e-13	5.07e-11			mitotic nuclear division (GO:0140014)	136	92	40.88	+	2.25	7.84e-09	4.22e-07			translational initiation (GO:0006413)	57	43	10.65	+	4.04	7.82e-11	5e-09			regulation of smoothened signaling pathway (GO:0008589)	83	57	26.08	+	2.19	9.86e-06	0.000346
mitochondrial ATP synthesis coupled electron transport (GO:0042775)	52	43	10.52	+	4.09	8.99e-11	6.21e-09			DNA replication (GO:0006260)	170	115	51.09	+	2.25	6.99e-11	4.8e-09			mitochondrial ATP synthesis coupled electron transport (GO:0042775)	52	39	9.72	+	4.01	6.58e-10	4e-08			DNA-dependent DNA replication (GO:0006261)	106	72	33.31	+	2.16	9.3e-07	3.83e-05
cytoplasmic translation (GO:0002181)	62	50	12.54	+	3.99	5.17e-12	3.95e-10			mitotic sister chromatid segregation (GO:0000070)	98	66	29.45	+	2.24	9.48e-07	3.77e-05			oxidative phosphorylation (GO:0006119)	64	46	11.96	+	3.85	5.52e-11	3.6e-09			non-motile cilium assembly (GO:1905515)	51	34	16.03	+	2.12	0.00125	0.0259
protein targeting to mitochondrion (GO:0006626)	53	41	10.72	+	3.83	9.81e-10	5.97e-08			non-motile cilium assembly (GO:1905515)	51	34	15.33	+	2.22	0.000453	0.0105			establishment of protein localization to mitochondrion (GO:0072655)	64	46	11.96	+	3.85	5.52e-11	3.58e-09			oligodendrocyte differentiation (GO:0048709)	59	39	18.54	+	2.1	0.000498	0.0118
translational initiation (GO:0006413)	57	44	11.53	+	3.82	2.54e-10	1.63e-08			regulation of postsynaptic membrane potential (GO:0060078)	63	42	18.94	+	2.22	0.000106	0.0029			ATP synthesis coupled electron transport (GO:0042773)	56	40	10.47	+	3.82	1.1e-09	6.34e-08			DNA replication (GO:0006260)	170	111	53.42	+	2.08	5.58e-09	3.14e-07
electron transport chain (GO:0022900)	82	61	16.58	+	3.68	3e-13	2.63e-11			mitotic spindle organization (GO:0007052)	72	48	21.64	+	2.22	4.53e-05	0.00133			protein localization to mitochondrion (GO:0070585)	70	49	13.08	+	3.75	2.58e-11	1.76e-09			peptidyl-serine phosphorylation (GO:0018105)	160	104	50.28	+	2.07	2.43e-08	1.27e-06
respiratory electron transport chain (GO:0022904)	76	56	15.37	+	3.64	3.62e-12	2.84e-10			oligodendrocyte differentiation (GO:0048709)	59	39	17.73	+	2.2	0.000255	0.00634			cytoplasmic translation (GO:0002181)	62	42	11.59	+	3.62	1.35e-09	7.69e-08			neural tube closure (GO:0001843)	108	70	33.94	+	2.06	5.33e-06	0.000195
establishment of protein localization to mitochondrion (GO:0072655)	64	47	12.94	+	3.63	2.06e-10	1.34e-08			microtubule cytoskeleton organization involved in mitosis (GO:1902850)	97	64	29.15	+	2.2	2.12e-06	7.93e-05			translation (GO:0006412)	314	209	58.69	+	3.56	2.27e-41	9.83e-39			mitotic nuclear division (GO:0140014)	136	88	42.74	+	2.06	3.48e-07	1.5e-05
protein localization to mitochondrion (GO:0070585)	70	50	14.16	+	3.53	1.11e-10	7.47e-09			recombinational repair (GO:0000725)	85	56	25.55	+	2.19	1.23e-05	0.000409			electron transport chain (GO:0022900)	82	53	15.33	+	3.46	3.57e-11	2.41e-09			mitotic sister chromatid segregation (GO:0000070)	98	63	30.8	+	2.05	1.67e-05	0.00055
translation (GO:0006412)	314	222	63.5	+	3.5	3.89e-42	2.25e-39			double-strand break repair via homologous recombination (GO:0000724)	85	56	25.55	+	2.19	1.23e-05	0.000409			peptide biosynthetic process (GO:0043043)	333	211	62.24	+	3.39	3.18e-39	1.21e-36			negative regulation of axonogenesis (GO:0050771)	67	43	21.06	+	2.04	0.000442	0.0106
aerobic respiration (GO:0009060)	66	46	13.35	+	3.45	1.07e-09	6.47e-08			negative regulation of axonogenesis (GO:0050771)	67	44	20.14	+	2.18	0.000101	0.00278			respiratory electron transport chain (GO:0022904)	76	48	14.21	+	3.38	5.2e-10	3.19e-08			tube closure (GO:0060606)	109	70	34.25	+	2.04	5.88e-06	0.000214
mitochondrial respiratory chain complex assembly (GO:0033108)	73	50	14.76	+	3.39	4.54e-10	2.87e-08			regulation of histone methylation (GO:0031060)	69	45	20.74	+	2.17	8.39e-05	0.00238			aerobic respiration (GO:0009060)	66	41	12.34	+	3.32	1.3e-08	6.48e-07			peptidyl-threonine phosphorylation (GO:0018107)	72	46	22.63	+	2.03	0.000304	0.0075
protein transmembrane transport (GO:0071806)	53	36	10.72	+	3.36	1.81e-07	7.98e-06			neural tube closure (GO:0001843)	108	70	32.46	+	2.16	1.62e-06	6.23e-05			ribosome assembly (GO:0042255)	71	44	13.27	+	3.32	6.75e-09	3.52e-07			mitotic spindle organization (GO:0007052)	72	46	22.63	+	2.03	0.000304	0.00751
ribosome assembly (GO:0042255)	71	48	14.36	+	3.34	1.26e-09	7.56e-08			sister chromatid segregation (GO:0000819)	125	81	37.57	+	2.16	1.86e-07	8.68e-06			protein transmembrane transport (GO:0071806)	53	32	9.91	+	3.23	1.25e-06	4.47e-05			proteoglycan metabolic process (GO:0006029)	63	40	19.8	+	2.02	0.000714	0.0161
intracellular protein transmembrane transport (GO:0065002)	52	35	10.52	+	3.33	2.94e-07	1.26e-05			peptidyl-serine phosphorylation (GO:0018105)	160	104	48.09	+	2.16	2.8e-09	1.58e-07			intracellular protein transmembrane transport (GO:0065002)	52	31	9.72	+	3.19	2.07e-06	7.11e-05			neural crest cell migration (GO:0001755)	57	36	17.91	+	2.01	0.00142	0.0288
peptide biosynthetic process (GO:0043043)	333	224	67.34	+	3.33	6.69e-40	3.07e-37			tube closure (GO:0060606)	109	70	32.76	+	2.14	1.76e-06	6.68e-05			protein localization to endoplasmic reticulum (GO:0070972)	52	31	9.72	+	3.19	2.07e-06	7.1e-05			forebrain cell migration (GO:0021885)	73	46	22.94	+	2.01	0.000334	0.00818
cellular respiration (GO:0045333)	134	89	27.1	+	3.28	2.39e-16	2.67e-14			cerebellum morphogenesis (GO:0021587)	50	32	15.03	+	2.13	0.00141	0.0274			vesicle budding from membrane (GO:0006900)	51	30	9.53	+	3.15	3.47e-06	0.000116			centrosome cycle (GO:0007098)	76	48	23.88	+	2.01	0.000284	0.00708
protein localization to endoplasmic reticulum (GO:0070972)	52	34	10.52	+	3.23	5.83e-07	2.38e-05			peptidyl-threonine phosphorylation (GO:0018107)	72	46	21.64	+	2.13	0.000108	0.00293			mitochondrial membrane organization (GO:0007006)	93	54	17.38	+	3.11	7.45e-10	4.47e-08			peptidyl-threonine modification (GO:0018210)	79	50	24.83	+	2.01	0.00017	0.00452
ATP metabolic process (GO:0046034)	164	105	33.17	+	3.17	2.83e-18	3.87e-16			regulation of smoothened signaling pathway (GO:0008589)	83	53	24.95	+	2.12	3.58e-05	0.0011			cellular respiration (GO:0045333)	134	78	25.05	+	3.11	6.51e-14	5.8e-12			telencephalon cell migration (GO:0022029)	70	44	22	+	2	0.000561	0.013
purine ribonucleoside monophosphate metabolic process (GO:0009167)	189	119	38.22	+	3.11	4.34e-20	6.98e-18			histone lysine methylation (GO:0034968)	60	38	18.03	+	2.11	0.000456	0.0105			peptide metabolic process (GO:0006518)	443	254	82.8	+	3.07	1.4e-41	6.22e-39			regulation of neurotransmitter receptor activity (GO:0099601)	56	35	17.6	+	1.99	0.00192	0.0366
purine nucleoside monophosphate metabolic process (GO:0009126)	190	119	38.42	+	3.1	5.54e-20	8.73e-18			peptidyl-threonine modification (GO:0018210)	79	50	23.74	+	2.11	8.66e-05	0.00245			ribosomal small subunit biogenesis (GO:0042274)	63	36	11.78	+	3.06	4.89e-07	1.89e-05			positive regulation of fat cell differentiation (GO:0045600)	61	38	19.17	+	1.98	0.00131	0.0269
purine ribonucleoside triphosphate metabolic process (GO:0009205)	190	118	38.42	+	3.07	1.23e-19	1.87e-17			protein localization to chromosome (GO:0034502)	57	36	17.13	+	2.1	0.000761	0.0159			regulation of mitochondrial membrane permeability (GO:0046902)	51	29	9.53	+	3.04	7.21e-06	0.000228			neural tube formation (GO:0001841)	130	81	40.85	+	1.98	3.04e-06	0.000115
ribonucleoside monophosphate metabolic process (GO:0009161)	193	120	39.03	+	3.07	5.59e-20	8.72e-18			tRNA modification (GO:0006400)	68	43	20.44	+	2.1	0.000253	0.00632			chaperone-mediated protein folding (GO:0061077)	51	29	9.53	+	3.04	7.21e-06	0.000228			peptidyl-serine modification (GO:0018209)	182	113	57.19	+	1.98	3.04e-08	1.55e-06
ribosomal small subunit biogenesis (GO:0042274)	63	39	12.74	+	3.06	1.98e-07	8.71e-06			RNA methylation (GO:0001510)	62	39	18.63	+	2.09	0.000514	0.0116			regulation of membrane permeability (GO:0090559)	60	34	11.21	+	3.03	1.16e-06	4.19e-05			inorganic anion transmembrane transport (GO:0098661)	55	34	17.28	+	1.97	0.0026	0.0468
purine nucleoside triphosphate biosynthetic process (GO:0009145)	85	52	17.19	+	3.03	2.86e-09	1.6e-07			positive regulation of histone modification (GO:0031058)	96	60	28.85	+	2.08	1.53e-05	0.0005			ATP metabolic process (GO:0046034)	164	93	30.65	+	3.03	8.63e-16	9.09e-14			microtubule cytoskeleton organization involved in mitosis (GO:1902850)	97	60	30.48	+	1.97	6.84e-05	0.002
ribonucleoside triphosphate metabolic process (GO:0009199)	194	118	39.23	+	3.01	4.38e-19	6.27e-17			double-strand break repair (GO:0006302)	155	97	46.59	+	2.08	4.41e-08	2.2e-06			purine ribonucleoside monophosphate metabolic process (GO:0009167)	189	107	35.33	+	3.03	8e-18	9.67e-16			telomere maintenance (GO:0000723)	73	45	22.94	+	1.96	0.000703	0.0159
purine nucleoside triphosphate metabolic process (GO:0009144)	199	121	40.24	+	3.01	1.52e-19	2.26e-17			peptidyl-serine modification (GO:0018209)	182	114	54.7	+	2.08	2.48e-09	1.41e-07			amide biosynthetic process (GO:0043604)	419	237	78.32	+	3.03	3.26e-38	1.16e-35			primary neural tube formation (GO:0014020)	115	71	36.14	+	1.96	1.36e-05	0.000464
nucleoside monophosphate metabolic process (GO:0009123)	204	124	41.25	+	3.01	5.34e-20	8.49e-18			neural tube formation (GO:0001841)	130	81	39.07	+	2.07	6.4e-07	2.66e-05			ER to Golgi vesicle-mediated transport (GO:0006888)	115	65	21.49	+	3.02	1.98e-11	1.36e-09			sister chromatid segregation (GO:0000819)	125	77	39.28	+	1.96	6.42e-06	0.000231
amide biosynthetic process (GO:0043604)	419	255	84.73	+	3.01	6.71e-40	2.99e-37			telomere maintenance (GO:0000723)	73	45	21.94	+	2.05	0.000258	0.00641			purine nucleoside monophosphate metabolic process (GO:0009126)	190	107	35.51	+	3.01	9.59e-18	1.14e-15			tube formation (GO:0035148)	171	105	53.74	+	1.95	1.69e-07	7.78e-06
purine ribonucleoside triphosphate biosynthetic process (GO:0009206)	84	51	16.99	+	3	4.8e-09	2.61e-07			forebrain cell migration (GO:0021885)	73	45	21.94	+	2.05	0.000258	0.0064			ribonucleoside monophosphate metabolic process (GO:0009161)	193	108	36.07	+	2.99	8.63e-18	1.04e-15			cellular response to amino acid stimulus (GO:0071230)	64	39	20.11	+	1.94	0.00162	0.0321
ribosomal large subunit biogenesis (GO:0042273)	84	51	16.99	+	3	4.8e-09	2.6e-07			positive regulation of chromatin organization (GO:1905269)	104	64	31.26	+	2.05	1.28e-05	0.000425			protein folding (GO:0006457)	142	79	26.54	+	2.98	2.7e-13	2.22e-11			synapse assembly (GO:0007416)	72	44	22.63	+	1.94	0.000678	0.0154
peptide metabolic process (GO:0006518)	443	269	89.59	+	3	7.61e-42	4.09e-39			primary neural tube formation (GO:0014020)	115	71	34.56	+	2.05	4.34e-06	0.000154			purine ribonucleoside triphosphate metabolic process (GO:0009205)	190	106	35.51	+	2.98	2.03e-17	2.38e-15			telomere organization (GO:0032200)	74	45	23.26	+	1.94	0.00075	0.0168
ATP biosynthetic process (GO:0006754)	74	44	14.96	+	2.94	8.51e-08	4e-06			regulation of chromosome separation (GO:1905818)	62	38	18.63	+	2.04	0.000787	0.0164			purine nucleoside triphosphate biosynthetic process (GO:0009145)	85	47	15.89	+	2.96	2.18e-08	1.03e-06			embryonic epithelial tube formation (GO:0001838)	151	92	47.45	+	1.94	1.09e-06	4.46e-05
protein folding (GO:0006457)	142	84	28.72	+	2.93	1.6e-13	1.47e-11			telencephalon cell migration (GO:0022029)	70	43	21.04	+	2.04	0.00045	0.0104			ERAD pathway (GO:0036503)	80	44	14.95	+	2.94	7.09e-08	3.13e-06			microtubule organizing center organization (GO:0031023)	91	55	28.6	+	1.92	0.000195	0.00509
mitochondrial transmembrane transport (GO:1990542)	66	39	13.35	+	2.92	5.47e-07	2.25e-05			hindbrain morphogenesis (GO:0021575)	54	33	16.23	+	2.03	0.00199	0.0363			nucleoside monophosphate metabolic process (GO:0009123)	204	112	38.13	+	2.94	6.66e-18	8.18e-16			regulation of synapse assembly (GO:0051963)	116	70	36.45	+	1.92	2.94e-05	0.000929
nucleoside triphosphate metabolic process (GO:0009141)	215	127	43.48	+	2.92	1.52e-19	2.27e-17			regulation of DNA replication (GO:0006275)	105	64	31.56	+	2.03	1.44e-05	0.000475			purine ribonucleoside triphosphate biosynthetic process (GO:0009206)	84	46	15.7	+	2.93	3.7e-08	1.68e-06			positive regulation of smooth muscle cell migration (GO:0014911)	60	36	18.86	+	1.91	0.00264	0.0473
vesicle budding from membrane (GO:0006900)	51	30	10.31	+	2.91	1.57e-05	0.000501			neural tube development (GO:0021915)	187	114	56.2	+	2.03	7.91e-09	4.24e-07			purine nucleoside triphosphate metabolic process (GO:0009144)	199	109	37.2	+	2.93	2.15e-17	2.51e-15			regulation of DNA replication (GO:0006275)	105	63	33	+	1.91	8.32e-05	0.00237
chaperone-mediated protein folding (GO:0061077)	51	30	10.31	+	2.91	1.57e-05	0.0005			regulation of neurotransmitter receptor activity (GO:0099601)	56	34	16.83	+	2.02	0.00162	0.031			ribonucleoside triphosphate metabolic process (GO:0009199)	194	106	36.26	+	2.92	6.98e-17	7.94e-15			morphogenesis of embryonic epithelium (GO:0016331)	175	105	55	+	1.91	3.25e-07	1.41e-05
proton transmembrane transport (GO:1902600)	73	43	14.76	+	2.91	1.42e-07	6.43e-06			regulation of mitotic sister chromatid separation (GO:0010965)	56	34	16.83	+	2.02	0.00162	0.031			negative regulation of mitochondrion organization (GO:0010823)	50	27	9.35	+	2.89	2.71e-05	0.000766			neural tube development (GO:0021915)	187	112	58.77	+	1.91	1.7e-07	7.8e-06
purine ribonucleoside monophosphate biosynthetic process (GO:0009168)	95	56	19.21	+	2.91	2.12e-09	1.22e-07			telomere organization (GO:0032200)	74	45	22.24	+	2.02	0.000289	0.00703			ubiquitin-dependent ERAD pathway (GO:0030433)	61	33	11.4	+	2.89	5.09e-06	0.000165			adherens junction organization (GO:0034332)	67	40	21.06	+	1.9	0.00198	0.0374
purine nucleoside monophosphate biosynthetic process (GO:0009127)	95	56	19.21	+	2.91	2.12e-09	1.21e-07			proteoglycan metabolic process (GO:0006029)	63	38	18.94	+	2.01	0.00124	0.0245			purine ribonucleoside monophosphate biosynthetic process (GO:0009168)	95	51	17.76	+	2.87	1.47e-08	7.22e-07			regulation of smooth muscle cell migration (GO:0014910)	84	50	26.4	+	1.89	0.000507	0.0119
ribonucleoside triphosphate biosynthetic process (GO:0009201)	87	51	17.59	+	2.9	1.4e-08	7.2e-07			centrosome cycle (GO:0007098)	76	46	22.84	+	2.01	0.000326	0.00787			purine nucleoside monophosphate biosynthetic process (GO:0009127)	95	51	17.76	+	2.87	1.47e-08	7.2e-07			positive regulation of synapse assembly (GO:0051965)	76	45	23.88	+	1.88	0.00122	0.0254
nucleoside triphosphate biosynthetic process (GO:0009142)	98	57	19.82	+	2.88	2e-09	1.15e-07			RNA modification (GO:0009451)	130	78	39.07	+	2	2.98e-06	0.000108			purine nucleoside metabolic process (GO:0042278)	58	31	10.84	+	2.86	1.18e-05	0.000361			cerebellum development (GO:0021549)	100	59	31.43	+	1.88	0.000177	0.00469
mitochondrial membrane organization (GO:0007006)	93	54	18.81	+	2.87	5.75e-09	3.07e-07			regulation of mitotic sister chromatid segregation (GO:0033047)	67	40	20.14	+	1.99	0.000805	0.0167			mitochondrial transport (GO:0006839)	155	83	28.97	+	2.86	3.15e-13	2.56e-11			metencephalon development (GO:0022037)	112	66	35.2	+	1.88	9.11e-05	0.00256
ribonucleoside monophosphate biosynthetic process (GO:0009156)	99	57	20.02	+	2.85	2.54e-09	1.44e-07			synapse assembly (GO:0007416)	72	43	21.64	+	1.99	0.000534	0.012			nucleoside triphosphate metabolic process (GO:0009141)	215	115	40.19	+	2.86	1.01e-17	1.2e-15			regulation of postsynapse organization (GO:0099175)	117	69	36.77	+	1.88	6.25e-05	0.00184
ER to Golgi vesicle-mediated transport (GO:0006888)	115	66	23.26	+	2.84	1.76e-10	1.15e-08			RNA 3'-end processing (GO:0031123)	82	49	24.65	+	1.99	0.000239	0.006			apoptotic mitochondrial changes (GO:0008637)	66	35	12.34	+	2.84	2.93e-06	9.84e-05			negative regulation of developmental growth (GO:0048640)	120	71	37.71	+	1.88	3.87e-05	0.00118
mitochondrial transport (GO:0006839)	155	89	31.35	+	2.84	1.67e-13	1.53e-11			neural crest cell migration (GO:0001755)	57	34	17.13	+	1.98	0.0025	0.0435			nucleoside triphosphate biosynthetic process (GO:0009142)	98	52	18.32	+	2.84	1.2e-08	6.03e-07			epithelial tube formation (GO:0072175)	157	93	49.34	+	1.88	2.3e-06	9.02e-05
regulation of mitochondrial membrane permeability (GO:0046902)	51	29	10.31	+	2.81	2.92e-05	0.000889			spindle organization (GO:0007051)	126	75	37.87	+	1.98	6.8e-06	0.000236			ribonucleoside triphosphate biosynthetic process (GO:0009201)	87	46	16.26	+	2.83	1.1e-07	4.76e-06			regulation of small GTPase mediated signal transduction (GO:0051056)	249	147	78.25	+	1.88	3.24e-09	1.86e-07
regulation of membrane permeability (GO:0090559)	60	34	12.13	+	2.8	5.45e-06	0.000187			embryonic epithelial tube formation (GO:0001838)	151	90	45.38	+	1.98	6.85e-07	2.81e-05			ATP biosynthetic process (GO:0006754)	74	39	13.83	+	2.82	8.01e-07	2.98e-05			tRNA modification (GO:0006400)	68	40	21.37	+	1.87	0.00215	0.0401
ERAD pathway (GO:0036503)	80	45	16.18	+	2.78	2.14e-07	9.35e-06			regulation of sister chromatid segregation (GO:0033045)	81	48	24.35	+	1.97	0.000323	0.00782			ribonucleoside monophosphate biosynthetic process (GO:0009156)	99	52	18.5	+	2.81	1.44e-08	7.08e-07			kidney epithelium development (GO:0072073)	129	76	40.54	+	1.87	2.4e-05	0.000779
ubiquitin-dependent ERAD pathway (GO:0030433)	61	34	12.34	+	2.76	6.85e-06	0.000232			microtubule organizing center organization (GO:0031023)	91	54	27.35	+	1.97	0.000148	0.00391			cell redox homeostasis (GO:0045454)	63	33	11.78	+	2.8	6.82e-06	0.000217			protein autophosphorylation (GO:0046777)	192	113	60.34	+	1.87	2.4e-07	1.06e-05
nucleoside monophosphate biosynthetic process (GO:0009124)	106	59	21.44	+	2.75	3.64e-09	2e-07			DNA integrity checkpoint (GO:0031570)	98	58	29.45	+	1.97	7.95e-05	0.00227			protein targeting (GO:0006605)	195	102	36.45	+	2.8	2.12e-15	2.14e-13			coronary vasculature development (GO:0060976)	72	42	22.63	+	1.86	0.00193	0.0368
protein targeting (GO:0006605)	195	108	39.43	+	2.74	1.84e-15	1.92e-13			regulation of double-strand break repair (GO:2000779)	61	36	18.33	+	1.96	0.00229	0.0407			proton transmembrane transport (GO:1902600)	73	38	13.64	+	2.79	1.36e-06	4.82e-05			positive regulation of histone modification (GO:0031058)	96	56	30.17	+	1.86	0.000375	0.00913
purine nucleoside metabolic process (GO:0042278)	58	32	11.73	+	2.73	1.49e-05	0.000481			regulation of chromosome segregation (GO:0051983)	102	60	30.66	+	1.96	7.26e-05	0.0021			mitochondrial respiratory chain complex assembly (GO:0033108)	73	38	13.64	+	2.79	1.36e-06	4.81e-05			nephron development (GO:0072006)	120	70	37.71	+	1.86	7.49e-05	0.00217
negative regulation of intracellular transport (GO:0032387)	69	38	13.95	+	2.72	3e-06	0.000109			metencephalon development (GO:0022037)	112	66	33.66	+	1.96	2.41e-05	0.000773			purine ribonucleoside metabolic process (GO:0046128)	54	28	10.09	+	2.77	4.42e-05	0.00119			regulation of axonogenesis (GO:0050770)	200	117	62.85	+	1.86	1.95e-07	8.91e-06
apoptotic mitochondrial changes (GO:0008637)	66	36	13.35	+	2.7	6.54e-06	0.000222			regulation of G2/M transition of mitotic cell cycle (GO:0010389)	80	47	24.04	+	1.95	0.000437	0.0103			ribosomal large subunit biogenesis (GO:0042273)	84	43	15.7	+	2.74	4.67e-07	1.82e-05			mitotic cell cycle phase transition (GO:0044772)	119	69	37.4	+	1.85	9.87e-05	0.00274
energy derivation by oxidation of organic compounds (GO:0015980)	194	106	39.23	+	2.7	9.3e-15	9.36e-13			tube formation (GO:0035148)	171	100	51.4	+	1.95	3.06e-07	1.36e-05			nucleoside monophosphate biosynthetic process (GO:0009124)	106	54	19.81	+	2.73	1.98e-08	9.46e-07			response to amino acid (GO:0043200)	78	45	24.51	+	1.84	0.00195	0.037
regulation of response to endoplasmic reticulum stress (GO:1905897)	68	37	13.75	+	2.69	4.81e-06	0.000167			mRNA catabolic process (GO:0006402)	113	66	33.96	+	1.94	3.57e-05	0.0011			axo-dendritic transport (GO:0008088)	67	34	12.52	+	2.72	7.33e-06	0.000231			positive regulation of chromatin organization (GO:1905269)	104	60	32.68	+	1.84	0.000305	0.00751
ribonucleoprotein complex assembly (GO:0022618)	210	114	42.47	+	2.68	8.22e-16	8.78e-14			negative regulation of developmental growth (GO:0048640)	120	70	36.07	+	1.94	1.95e-05	0.000631			regulation of proteasomal ubiquitin-dependent protein catabolic process (GO:0032434)	120	61	22.43	+	2.72	2.02e-09	1.12e-07			post-embryonic development (GO:0009791)	126	73	39.6	+	1.84	5.47e-05	0.00162
ribonucleoprotein complex subunit organization (GO:0071826)	223	121	45.1	+	2.68	1.23e-16	1.41e-14			cell cycle checkpoint (GO:0000075)	151	88	45.38	+	1.94	2.04e-06	7.7e-05			negative regulation of intracellular transport (GO:0032387)	69	35	12.9	+	2.71	5.36e-06	0.000174			cell cycle phase transition (GO:0044770)	128	74	40.22	+	1.84	4.54e-05	0.00136
negative regulation of proteasomal protein catabolic process (GO:1901799)	50	27	10.11	+	2.67	9.39e-05	0.00249			regulation of chromosome organization (GO:0033044)	338	197	101.59	+	1.94	5.55e-13	4.53e-11			negative regulation of proteasomal protein catabolic process (GO:1901799)	50	25	9.35	+	2.68	0.000167	0.00386			regulation of Rho protein signal transduction (GO:0035023)	130	75	40.85	+	1.84	4.93e-05	0.00147
negative regulation of mitochondrion organization (GO:0010823)	50	27	10.11	+	2.67	9.39e-05	0.00248			cerebellum development (GO:0021549)	100	58	30.06	+	1.93	0.000131	0.00351			mitochondrial transmembrane transport (GO:1990542)	66	33	12.34	+	2.68	1.95e-05	0.000568			mesenchymal cell development (GO:0014031)	87	50	27.34	+	1.83	0.000877	0.0191
mitochondrion organization (GO:0007005)	380	205	76.85	+	2.67	3.8e-27	1.04e-24			regulation of postsynapse organization (GO:0099175)	117	68	35.17	+	1.93	3.25e-05	0.00101			regulation of response to endoplasmic reticulum stress (GO:1905897)	68	34	12.71	+	2.68	1.36e-05	0.000411			phosphatidylinositol metabolic process (GO:0046488)	120	69	37.71	+	1.83	0.000105	0.00289
positive regulation of translation (GO:0045727)	109	58	22.04	+	2.63	1.74e-08	8.82e-07			negative regulation of DNA metabolic process (GO:0051053)	148	86	44.48	+	1.93	2.41e-06	8.89e-05			positive regulation of mitochondrion organization (GO:0010822)	70	35	13.08	+	2.68	9.53e-06	0.000295			embryonic skeletal system development (GO:0048706)	137	79	43.05	+	1.83	2.79e-05	0.000891
ribosome biogenesis (GO:0042254)	272	144	55.01	+	2.62	7.17e-19	1.01e-16			regulation of histone modification (GO:0031056)	148	86	44.48	+	1.93	2.41e-06	8.87e-05			regulation of mitochondrial membrane potential (GO:0051881)	74	37	13.83	+	2.68	4.76e-06	0.000155			RNA 3'-end processing (GO:0031123)	82	47	25.77	+	1.82	0.00129	0.0266
organelle disassembly (GO:1903008)	59	31	11.93	+	2.6	4.92e-05	0.00141			epithelial tube formation (GO:0072175)	157	91	47.19	+	1.93	1.48e-06	5.7e-05			positive regulation of proteasomal ubiquitin-dependent protein catabolic process (GO:0032436)	80	40	14.95	+	2.68	1.75e-06	6.11e-05			positive regulation of dendrite development (GO:1900006)	103	59	32.37	+	1.82	0.000402	0.00975
regulation of proteasomal ubiquitin-dependent protein catabolic process (GO:0032434)	120	63	24.27	+	2.6	6.75e-09	3.6e-07			mitotic cell cycle process (GO:1903047)	430	250	129.24	+	1.93	5.84e-16	5.96e-14			response to topologically incorrect protein (GO:0035966)	112	56	20.93	+	2.68	1.44e-08	7.08e-07			multicellular organism growth (GO:0035264)	110	63	34.57	+	1.82	0.000223	0.0057
cell redox homeostasis (GO:0045454)	63	33	12.74	+	2.59	2.69e-05	0.000822			nuclear-transcribed mRNA catabolic process (GO:0000956)	92	53	27.65	+	1.92	0.000236	0.00594			ribonucleoprotein complex subunit organization (GO:0071826)	223	111	41.68	+	2.66	2.13e-15	2.13e-13			regulation of dendrite morphogenesis (GO:0048814)	110	63	34.57	+	1.82	0.000223	0.00571
axo-dendritic transport (GO:0008088)	67	35	13.55	+	2.58	1.52e-05	0.000488			negative regulation of cell morphogenesis involved in differentiation (GO:0010771)	99	57	29.76	+	1.92	0.000176	0.00454			ribonucleoprotein complex assembly (GO:0022618)	210	104	39.25	+	2.65	1.66e-14	1.54e-12			spindle organization (GO:0007051)	126	72	39.6	+	1.82	7.77e-05	0.00224
generation of precursor metabolites and energy (GO:0006091)	265	138	53.59	+	2.58	1.4e-17	1.8e-15			regulation of DNA repair (GO:0006282)	104	60	31.26	+	1.92	0.00012	0.00321			mitochondrion organization (GO:0007005)	380	188	71.03	+	2.65	4.12e-25	8.57e-23			glycoprotein biosynthetic process (GO:0009101)	215	123	67.57	+	1.82	2.36e-07	1.05e-05
purine ribonucleoside metabolic process (GO:0046128)	54	28	10.92	+	2.56	0.000146	0.0037			morphogenesis of embryonic epithelium (GO:0016331)	175	101	52.6	+	1.92	4.01e-07	1.74e-05			regulation of translational initiation (GO:0006446)	57	28	10.65	+	2.63	7.35e-05	0.00187			regulation of Ras protein signal transduction (GO:0046578)	218	125	68.51	+	1.82	1.99e-07	9.01e-06
response to topologically incorrect protein (GO:0035966)	112	58	22.65	+	2.56	4.13e-08	2.01e-06			DNA recombination (GO:0006310)	191	110	57.41	+	1.92	1.34e-07	6.33e-06			organelle disassembly (GO:1903008)	59	29	11.03	+	2.63	5.35e-05	0.00141			nephron tubule development (GO:0072080)	81	46	25.45	+	1.81	0.0017	0.0331
cellular amide metabolic process (GO:0043603)	650	336	131.45	+	2.56	3.9e-41	1.96e-38			DNA repair (GO:0006281)	403	233	121.12	+	1.92	7.52e-15	7.24e-13			regulation of proteasomal protein catabolic process (GO:0061136)	167	82	31.21	+	2.63	1.61e-11	1.12e-09			regulation of sister chromatid segregation (GO:0033045)	81	46	25.45	+	1.81	0.0017	0.0331
positive regulation of cellular amide metabolic process (GO:0034250)	128	66	25.89	+	2.55	5.63e-09	3.02e-07			regulation of cyclin-dependent protein serine/threonine kinase activity (GO:0000079)	73	42	21.94	+	1.91	0.00119	0.0236			negative regulation of intrinsic apoptotic signaling pathway (GO:2001243)	98	48	18.32	+	2.62	2.64e-07	1.09e-05			carboxylic acid transmembrane transport (GO:1905039)	86	49	27.03	+	1.81	0.00115	0.024
positive regulation of mitochondrion organization (GO:0010822)	70	36	14.16	+	2.54	1.93e-05	0.000603			histone methylation (GO:0016571)	82	47	24.65	+	1.91	0.000717	0.0152			energy derivation by oxidation of organic compounds (GO:0015980)	194	95	36.26	+	2.62	4.1e-13	3.31e-11			organic acid transmembrane transport (GO:1903825)	86	49	27.03	+	1.81	0.00115	0.024
rRNA processing (GO:0006364)	185	95	37.41	+	2.54	2.72e-12	2.19e-10			regulation of RNA stability (GO:0043487)	94	54	28.25	+	1.91	0.00026	0.00642			cellular response to topologically incorrect protein (GO:0035967)	78	38	14.58	+	2.61	4.76e-06	0.000156			kidney morphogenesis (GO:0060993)	86	49	27.03	+	1.81	0.00115	0.024
purine ribonucleotide metabolic process (GO:0009150)	335	172	67.75	+	2.54	3.28e-21	5.76e-19			regulation of axonogenesis (GO:0050770)	200	115	60.11	+	1.91	8.24e-08	4e-06			ribosome biogenesis (GO:0042254)	272	132	50.84	+	2.6	2.22e-17	2.57e-15			hindbrain development (GO:0030902)	155	88	48.71	+	1.81	1.5e-05	0.0005
purine nucleotide metabolic process (GO:0006163)	352	180	71.18	+	2.53	5.13e-22	9.77e-20			histone modification (GO:0016570)	316	181	94.98	+	1.91	1.81e-11	1.3e-09			ribonucleoprotein complex localization (GO:0071166)	64	31	11.96	+	2.59	4.83e-05	0.00129			double-strand break repair (GO:0006302)	155	88	48.71	+	1.81	1.5e-05	0.000501
regulation of translational initiation (GO:0006446)	57	29	11.53	+	2.52	0.000124	0.00321			negative regulation of chromosome organization (GO:2001251)	128	73	38.47	+	1.9	2.29e-05	0.000738			positive regulation of ubiquitin-dependent protein catabolic process (GO:2000060)	91	44	17.01	+	2.59	1.14e-06	4.14e-05			glycoprotein metabolic process (GO:0009100)	266	151	83.59	+	1.81	1.58e-08	8.46e-07
negative regulation of intrinsic apoptotic signaling pathway (GO:2001243)	98	50	19.82	+	2.52	4.28e-07	1.78e-05			regulation of small GTPase mediated signal transduction (GO:0051056)	249	142	74.84	+	1.9	3.33e-09	1.86e-07			cellular amide metabolic process (GO:0043603)	650	315	121.49	+	2.59	3.36e-40	1.35e-37			mitotic cell cycle process (GO:1903047)	430	245	135.13	+	1.81	3.55e-13	2.96e-11
regulation of proteasomal protein catabolic process (GO:0061136)	167	85	33.77	+	2.52	4.99e-11	3.55e-09			covalent chromatin modification (GO:0016569)	325	186	97.68	+	1.9	8.11e-12	6.14e-10			protein K48-linked ubiquitination (GO:0070936)	54	26	10.09	+	2.58	0.000169	0.00391			regulation of type I interferon production (GO:0032479)	76	43	23.88	+	1.8	0.0025	0.0454
ribonucleoprotein complex biogenesis (GO:0022613)	405	206	81.9	+	2.52	1.13e-24	2.51e-22			DNA damage checkpoint (GO:0000077)	88	50	26.45	+	1.89	0.000516	0.0116			synaptic vesicle recycling (GO:0036465)	54	26	10.09	+	2.58	0.000169	0.0039			activation of GTPase activity (GO:0090630)	76	43	23.88	+	1.8	0.0025	0.0455
viral life cycle (GO:0019058)	65	33	13.14	+	2.51	5.74e-05	0.00162			regulation of synapse assembly (GO:0051963)	116	66	34.86	+	1.89	6.2e-05	0.0018			positive regulation of viral life cycle (GO:1903902)	56	27	10.47	+	2.58	0.000123	0.00293			chondrocyte differentiation (GO:0002062)	78	44	24.51	+	1.8	0.0027	0.048
purine nucleotide biosynthetic process (GO:0006164)	164	83	33.17	+	2.5	1.05e-10	7.07e-09			regulation of Rho protein signal transduction (GO:0035023)	130	74	39.07	+	1.89	2.58e-05	0.000825			pigment metabolic process (GO:0042440)	56	27	10.47	+	2.58	0.000123	0.00293			double-strand break repair via homologous recombination (GO:0000724)	85	48	26.71	+	1.8	0.00151	0.0301
ribonucleotide metabolic process (GO:0009259)	345	174	69.77	+	2.49	9.48e-21	1.59e-18			hindbrain development (GO:0030902)	155	88	46.59	+	1.89	3.75e-06	0.000134			protein-containing complex disassembly (GO:0032984)	104	50	19.44	+	2.57	2.94e-07	1.2e-05			recombinational repair (GO:0000725)	85	48	26.71	+	1.8	0.00151	0.0302
protein K48-linked ubiquitination (GO:0070936)	54	27	10.92	+	2.47	0.000267	0.00631			regulation of chromatin organization (GO:1902275)	185	105	55.6	+	1.89	5.22e-07	2.21e-05			regulation of ubiquitin-dependent protein catabolic process (GO:2000058)	146	70	27.29	+	2.57	1.33e-09	7.58e-08			ureteric bud development (GO:0001657)	90	51	28.28	+	1.8	0.00103	0.0218
positive regulation of viral life cycle (GO:1903902)	56	28	11.32	+	2.47	0.000198	0.00485			protein autophosphorylation (GO:0046777)	192	109	57.71	+	1.89	2.84e-07	1.27e-05			proteasomal protein catabolic process (GO:0010498)	300	144	56.07	+	2.57	1.91e-18	2.44e-16			negative regulation of cell morphogenesis involved in differentiation (GO:0010771)	99	56	31.11	+	1.8	0.000625	0.0143
ribonucleoprotein complex localization (GO:0071166)	64	32	12.94	+	2.47	8.81e-05	0.00236			mitotic cell cycle (GO:0000278)	504	286	151.48	+	1.89	3.8e-17	4.23e-15			RNA export from nucleus (GO:0006405)	67	32	12.52	+	2.56	3.93e-05	0.00108			synapse organization (GO:0050808)	254	144	79.82	+	1.8	4.09e-08	2.06e-06
regulation of mitochondrial membrane potential (GO:0051881)	74	37	14.96	+	2.47	1.92e-05	0.0006			positive regulation of synapse assembly (GO:0051965)	76	43	22.84	+	1.88	0.00143	0.0277			positive regulation of intrinsic apoptotic signaling pathway (GO:2001244)	63	30	11.78	+	2.55	7.68e-05	0.00195			regulation of telomere maintenance (GO:0032204)	80	45	25.14	+	1.79	0.00222	0.0409
cellular response to topologically incorrect protein (GO:0035967)	78	39	15.77	+	2.47	1.62e-05	0.000512			regulation of type I interferon production (GO:0032479)	76	43	22.84	+	1.88	0.00143	0.0277			ribonucleoprotein complex export from nucleus (GO:0071426)	63	30	11.78	+	2.55	7.68e-05	0.00195			renal tubule development (GO:0061326)	87	49	27.34	+	1.79	0.00165	0.0325
positive regulation of proteasomal ubiquitin-dependent protein catabolic process (GO:0032436)	80	40	16.18	+	2.47	1.16e-05	0.000381			negative regulation of dephosphorylation (GO:0035305)	92	52	27.65	+	1.88	0.000464	0.0107			maintenance of protein location (GO:0045185)	103	49	19.25	+	2.55	4.59e-07	1.8e-05			central nervous system neuron development (GO:0021954)	87	49	27.34	+	1.79	0.00165	0.0325
protein-containing complex disassembly (GO:0032984)	104	52	21.03	+	2.47	4.5e-07	1.87e-05			peptidyl-lysine methylation (GO:0018022)	71	40	21.34	+	1.87	0.00213	0.0385			positive regulation of translation (GO:0045727)	109	52	20.37	+	2.55	1.69e-07	7.12e-06			postsynapse organization (GO:0099173)	87	49	27.34	+	1.79	0.00165	0.0326
purine ribonucleotide biosynthetic process (GO:0009152)	154	77	31.14	+	2.47	8.18e-10	5.04e-08			negative regulation of phosphatase activity (GO:0010923)	80	45	24.04	+	1.87	0.00128	0.0254			Golgi vesicle transport (GO:0048193)	244	116	45.61	+	2.54	4.93e-15	4.72e-13			nephron epithelium development (GO:0072009)	94	53	29.54	+	1.79	0.000916	0.02
ribose phosphate metabolic process (GO:0019693)	360	180	72.8	+	2.47	3.45e-21	5.98e-19			postsynapse organization (GO:0099173)	87	49	26.15	+	1.87	0.000689	0.0147			generation of precursor metabolites and energy (GO:0006091)	265	126	49.53	+	2.54	3.26e-16	3.53e-14			DNA integrity checkpoint (GO:0031570)	98	55	30.8	+	1.79	0.000817	0.0181
viral process (GO:0016032)	125	62	25.28	+	2.45	6.02e-08	2.87e-06			central nervous system neuron development (GO:0021954)	87	49	26.15	+	1.87	0.000689	0.0147			regulation of mitochondrion organization (GO:0010821)	127	60	23.74	+	2.53	2.49e-08	1.17e-06			kidney development (GO:0001822)	252	142	79.19	+	1.79	5.2e-08	2.55e-06
RNA export from nucleus (GO:0006405)	67	33	13.55	+	2.44	7.31e-05	0.002			mRNA transport (GO:0051028)	103	58	30.96	+	1.87	0.000225	0.00572			rRNA processing (GO:0006364)	185	87	34.58	+	2.52	2.29e-11	1.56e-09			mesonephric tubule development (GO:0072164)	91	51	28.6	+	1.78	0.00147	0.0296
mitochondrial gene expression (GO:0140053)	73	36	14.76	+	2.44	3.04e-05	0.000923			DNA metabolic process (GO:0006259)	646	363	194.16	+	1.87	5.74e-21	7.99e-19			positive regulation of cellular amide metabolic process (GO:0034250)	128	60	23.92	+	2.51	2.9e-08	1.34e-06			mesonephric epithelium development (GO:0072163)	91	51	28.6	+	1.78	0.00147	0.0296
regulation of ubiquitin-dependent protein catabolic process (GO:2000058)	146	72	29.53	+	2.44	4.8e-09	2.62e-07			positive regulation of JUN kinase activity (GO:0043507)	77	43	23.14	+	1.86	0.00154	0.0296			purine ribonucleotide metabolic process (GO:0009150)	335	157	62.61	+	2.51	2.02e-19	2.81e-17			regulation of chromosome segregation (GO:0051983)	102	57	32.05	+	1.78	0.000729	0.0164
establishment of protein localization to organelle (GO:0072594)	270	133	54.6	+	2.44	1.77e-15	1.86e-13			regulation of cyclin-dependent protein kinase activity (GO:1904029)	77	43	23.14	+	1.86	0.00154	0.0296			purine nucleotide metabolic process (GO:0006163)	352	165	65.79	+	2.51	2.48e-20	3.91e-18			regulation of morphogenesis of an epithelium (GO:1905330)	111	62	34.88	+	1.78	0.000445	0.0107
proteasomal protein catabolic process (GO:0010498)	300	148	60.67	+	2.44	2.86e-17	3.51e-15			histone acetylation (GO:0016573)	93	52	27.95	+	1.86	0.000499	0.0114			vacuolar transport (GO:0007034)	122	57	22.8	+	2.5	7.59e-08	3.32e-06			regulation of embryonic development (GO:0045995)	127	71	39.91	+	1.78	0.000153	0.00412
positive regulation of intrinsic apoptotic signaling pathway (GO:2001244)	63	31	12.74	+	2.43	0.000136	0.00346			tRNA processing (GO:0008033)	111	62	33.36	+	1.86	0.000182	0.00469			regulation of proteolysis involved in cellular protein catabolic process (GO:1903050)	197	92	36.82	+	2.5	9.07e-12	6.49e-10			anion transmembrane transport (GO:0098656)	150	84	47.14	+	1.78	3.98e-05	0.00121
ribonucleoprotein complex export from nucleus (GO:0071426)	63	31	12.74	+	2.43	0.000136	0.00346			negative regulation of mitotic cell cycle phase transition (GO:1901991)	125	70	37.57	+	1.86	5.36e-05	0.00157			establishment of protein localization to organelle (GO:0072594)	270	126	50.47	+	2.5	9.76e-16	1.01e-13			macromolecule glycosylation (GO:0043413)	172	96	54.05	+	1.78	1.37e-05	0.000464
purine-containing compound biosynthetic process (GO:0072522)	169	83	34.18	+	2.43	4.8e-10	3.02e-08			regulation of embryonic development (GO:0045995)	127	71	38.17	+	1.86	4.42e-05	0.00132			mitochondrial gene expression (GO:0140053)	73	34	13.64	+	2.49	4.3e-05	0.00117			protein glycosylation (GO:0006486)	172	96	54.05	+	1.78	1.37e-05	0.000465
Golgi vesicle transport (GO:0048193)	244	119	49.34	+	2.41	6.91e-14	6.61e-12			positive regulation of chromosome organization (GO:2001252)	172	96	51.7	+	1.86	2.6e-06	9.53e-05			proteasome-mediated ubiquitin-dependent protein catabolic process (GO:0043161)	271	126	50.65	+	2.49	1.71e-15	1.73e-13			regulation of dendrite development (GO:0050773)	181	101	56.88	+	1.78	6.31e-06	0.000228
negative regulation of proteolysis involved in cellular protein catabolic process (GO:1903051)	68	33	13.75	+	2.4	8.52e-05	0.00229			nuclear chromosome segregation (GO:0098813)	202	113	60.71	+	1.86	2.64e-07	1.19e-05			viral process (GO:0016032)	125	58	23.36	+	2.48	6.4e-08	2.83e-06			stem cell development (GO:0048864)	88	49	27.65	+	1.77	0.00176	0.0339
maintenance of protein location (GO:0045185)	103	50	20.83	+	2.4	1.91e-06	7.26e-05			chromosome segregation (GO:0007059)	254	142	76.34	+	1.86	8.79e-09	4.65e-07			purine nucleotide biosynthetic process (GO:0006164)	164	76	30.65	+	2.48	6.28e-10	3.83e-08			regulation of dendritic spine development (GO:0060998)	88	49	27.65	+	1.77	0.00176	0.0339
ribonucleotide biosynthetic process (GO:0009260)	163	79	32.96	+	2.4	1.35e-09	8.03e-08			spindle assembly (GO:0051225)	72	40	21.64	+	1.85	0.00233	0.0412			ribonucleoprotein complex biogenesis (GO:0022613)	405	188	75.7	+	2.48	1.16e-22	2.14e-20			embryonic skeletal system morphogenesis (GO:0048704)	104	58	32.68	+	1.77	0.000808	0.0179
positive regulation of ubiquitin-dependent protein catabolic process (GO:2000060)	91	44	18.4	+	2.39	7.54e-06	0.000254			coronary vasculature development (GO:0060976)	72	40	21.64	+	1.85	0.00233	0.0411			viral life cycle (GO:0019058)	65	30	12.15	+	2.47	0.000103	0.00251			positive regulation of Wnt signaling pathway (GO:0030177)	124	69	38.97	+	1.77	0.000245	0.00615
vacuolar transport (GO:0007034)	122	59	24.67	+	2.39	2.07e-07	9.07e-06			regulation of dendrite morphogenesis (GO:0048814)	110	61	33.06	+	1.85	0.000241	0.00605			Rab protein signal transduction (GO:0032482)	65	30	12.15	+	2.47	0.000103	0.00251			regulation of signaling receptor activity (GO:0010469)	126	70	39.6	+	1.77	0.000199	0.00519
ribose phosphate biosynthetic process (GO:0046390)	170	82	34.38	+	2.39	8.85e-10	5.43e-08			stem cell population maintenance (GO:0019827)	135	75	40.58	+	1.85	3.47e-05	0.00107			response to unfolded protein (GO:0006986)	91	42	17.01	+	2.47	6.09e-06	0.000194			regulation of neurotransmitter secretion (GO:0046928)	133	74	41.8	+	1.77	0.000151	0.00406
rRNA metabolic process (GO:0016072)	207	100	41.86	+	2.39	1.05e-11	7.76e-10			regulation of cell cycle G2/M phase transition (GO:1902749)	94	52	28.25	+	1.84	0.000736	0.0155			regulation of intrinsic apoptotic signaling pathway (GO:2001242)	167	77	31.21	+	2.47	7.98e-10	4.7e-08			stem cell population maintenance (GO:0019827)	135	75	42.42	+	1.77	0.000122	0.00334
purine-containing compound metabolic process (GO:0072521)	391	189	79.07	+	2.39	6.02e-21	1.03e-18			mitotic cell cycle checkpoint (GO:0007093)	116	64	34.86	+	1.84	0.000172	0.00446			ribonucleotide metabolic process (GO:0009259)	345	159	64.48	+	2.47	5.16e-19	6.94e-17			cell cycle checkpoint (GO:0000075)	151	84	47.45	+	1.77	4.25e-05	0.00128
synaptic vesicle recycling (GO:0036465)	54	26	10.92	+	2.38	0.000767	0.0156			establishment of cell polarity (GO:0030010)	116	64	34.86	+	1.84	0.000172	0.00445			alpha-amino acid biosynthetic process (GO:1901607)	59	27	11.03	+	2.45	0.000274	0.00603			renal system development (GO:0072001)	274	152	86.11	+	1.77	4.38e-08	2.19e-06
pigment metabolic process (GO:0042440)	56	27	11.32	+	2.38	0.000548	0.0117			response to ionizing radiation (GO:0010212)	125	69	37.57	+	1.84	7.72e-05	0.00221			nucleoside metabolic process (GO:0009116)	83	38	15.51	+	2.45	1.47e-05	0.000442			regulation of chromosome organization (GO:0033044)	338	188	106.22	+	1.77	8.75e-10	5.52e-08
regulation of mitochondrion organization (GO:0010821)	127	61	25.68	+	2.38	1.31e-07	6.06e-06			maintenance of cell number (GO:0098727)	139	77	41.78	+	1.84	3.1e-05	0.00097			regulation of cellular protein catabolic process (GO:1903362)	229	105	42.8	+	2.45	6.49e-13	5.11e-11			mitotic cell cycle (GO:0000278)	504	281	158.39	+	1.77	3.95e-14	3.6e-12
regulation of proteolysis involved in cellular protein catabolic process (GO:1903050)	197	95	39.84	+	2.38	4.54e-11	3.25e-09			tRNA metabolic process (GO:0006399)	163	90	48.99	+	1.84	8.29e-06	0.000285			ribose phosphate metabolic process (GO:0019693)	360	165	67.29	+	2.45	1.59e-19	2.26e-17			negative regulation of myeloid cell differentiation (GO:0045638)	85	47	26.71	+	1.76	0.00281	0.0496
regulation of cellular protein catabolic process (GO:1903362)	229	110	46.31	+	2.38	1.43e-12	1.19e-10			response to amino acid (GO:0043200)	78	43	23.44	+	1.83	0.00227	0.0405			negative regulation of proteolysis involved in cellular protein catabolic process (GO:1903051)	68	31	12.71	+	2.44	0.000132	0.00315			regulation of RNA stability (GO:0043487)	94	52	29.54	+	1.76	0.00172	0.0333
nucleotide metabolic process (GO:0009117)	457	220	92.42	+	2.38	5.89e-24	1.26e-21			regulation of telomere maintenance (GO:0032204)	80	44	24.04	+	1.83	0.00182	0.0338			intracellular protein transport (GO:0006886)	707	323	132.15	+	2.44	2.53e-37	8.21e-35			mesonephros development (GO:0001823)	94	52	29.54	+	1.76	0.00172	0.0334
fatty acid beta-oxidation (GO:0006635)	50	24	10.11	+	2.37	0.000896	0.018			stress-activated protein kinase signaling cascade (GO:0031098)	122	67	36.67	+	1.83	0.000124	0.00332			vesicle fusion (GO:0006906)	66	30	12.34	+	2.43	0.000188	0.00429			negative regulation of mitotic cell cycle phase transition (GO:1901991)	125	69	39.28	+	1.76	0.000258	0.00645
protein localization to vacuole (GO:0072665)	50	24	10.11	+	2.37	0.000896	0.018			RNA catabolic process (GO:0006401)	138	76	41.48	+	1.83	4.08e-05	0.00123			ribonucleoside metabolic process (GO:0009119)	66	30	12.34	+	2.43	0.000188	0.00428			maintenance of cell number (GO:0098727)	139	77	43.68	+	1.76	0.000109	0.00299
regulation of intrinsic apoptotic signaling pathway (GO:2001242)	167	80	33.77	+	2.37	1.82e-09	1.06e-07			regulation of Ras protein signal transduction (GO:0046578)	218	120	65.52	+	1.83	2.35e-07	1.07e-05			protein import (GO:0017038)	150	68	28.04	+	2.43	1.06e-08	5.37e-07			neuron migration (GO:0001764)	139	77	43.68	+	1.76	0.000109	0.003
proteasome-mediated ubiquitin-dependent protein catabolic process (GO:0043161)	271	130	54.8	+	2.37	1.5e-14	1.5e-12			cellular response to DNA damage stimulus (GO:0006974)	640	352	192.36	+	1.83	3.1e-19	3.87e-17			purine ribonucleotide biosynthetic process (GO:0009152)	154	70	28.78	+	2.43	5.62e-09	2.97e-07			neural crest cell differentiation (GO:0014033)	89	49	27.97	+	1.75	0.00251	0.0454
Rab protein signal transduction (GO:0032482)	65	31	13.14	+	2.36	0.000178	0.00442			regulation of gene silencing (GO:0060968)	75	41	22.54	+	1.82	0.00273	0.0467			positive regulation of axon extension (GO:0045773)	51	23	9.53	+	2.41	0.00106	0.0198			amino acid transport (GO:0006865)	100	55	31.43	+	1.75	0.00123	0.0256
negative regulation of cellular protein catabolic process (GO:1903363)	80	38	16.18	+	2.35	3.61e-05	0.00108			regulation of smooth muscle cell migration (GO:0014910)	84	46	25.25	+	1.82	0.00161	0.0308			cellular protein complex disassembly (GO:0043624)	51	23	9.53	+	2.41	0.00106	0.0198			ensheathment of neurons (GO:0007272)	102	56	32.05	+	1.75	0.00102	0.0218
RNA splicing (GO:0008380)	309	147	62.49	+	2.35	4.84e-16	5.28e-14			regulation of DNA recombination (GO:0000018)	95	52	28.55	+	1.82	0.000777	0.0162			positive regulation of macroautophagy (GO:0016239)	60	27	11.21	+	2.41	0.000317	0.00692			axon ensheathment (GO:0008366)	102	56	32.05	+	1.75	0.00102	0.0218
response to unfolded protein (GO:0006986)	91	43	18.4	+	2.34	1.31e-05	0.000426			mitotic cell cycle phase transition (GO:0044772)	119	65	35.77	+	1.82	0.000203	0.00518			positive regulation of cellular protein catabolic process (GO:1903364)	129	58	24.11	+	2.41	1.57e-07	6.67e-06			positive regulation of neuron death (GO:1901216)	113	62	35.51	+	1.75	0.00067	0.0152
positive regulation of cellular protein catabolic process (GO:1903364)	129	61	26.09	+	2.34	2.43e-07	1.05e-05			post-embryonic development (GO:0009791)	126	69	37.87	+	1.82	0.00011	0.00298			protein stabilization (GO:0050821)	160	72	29.91	+	2.41	5.59e-09	2.96e-07			regulation of extent of cell growth (GO:0061387)	122	67	38.34	+	1.75	0.000411	0.00992
protein import (GO:0017038)	150	71	30.33	+	2.34	2.06e-08	1.04e-06			cell cycle phase transition (GO:0044770)	128	70	38.47	+	1.82	8.96e-05	0.00251			purine-containing compound biosynthetic process (GO:0072522)	169	76	31.59	+	2.41	1.78e-09	1e-07			regulation of fat cell differentiation (GO:0045598)	131	72	41.17	+	1.75	0.000191	0.00499
nucleoside phosphate metabolic process (GO:0006753)	465	220	94.04	+	2.34	3.38e-23	6.84e-21			response to retinoic acid (GO:0032526)	79	43	23.74	+	1.81	0.00241	0.0423			regulation of signal transduction by p53 class mediator (GO:1901796)	69	31	12.9	+	2.4	0.000145	0.0034			histone modification (GO:0016570)	316	174	99.31	+	1.75	6.35e-09	3.54e-07
intracellular protein transport (GO:0006886)	707	334	142.98	+	2.34	6.63e-35	2.11e-32			epithelial cell migration (GO:0010631)	79	43	23.74	+	1.81	0.00241	0.0422			vesicle-mediated transport in synapse (GO:0099003)	147	66	27.48	+	2.4	2.29e-08	1.08e-06			covalent chromatin modification (GO:0016569)	325	179	102.13	+	1.75	3.92e-09	2.24e-07
positive regulation of axon extension (GO:0045773)	51	24	10.31	+	2.33	0.00161	0.0299			positive regulation of response to DNA damage stimulus (GO:2001022)	90	49	27.05	+	1.81	0.00116	0.0231			post-Golgi vesicle-mediated transport (GO:0006892)	85	38	15.89	+	2.39	2.83e-05	0.000796			cerebral cortex development (GO:0021987)	108	59	33.94	+	1.74	0.000975	0.021
nucleoside metabolic process (GO:0009116)	83	39	16.78	+	2.32	4.41e-05	0.00129			somite development (GO:0061053)	94	51	28.25	+	1.81	0.00103	0.0208			nucleotide metabolic process (GO:0009117)	457	204	85.42	+	2.39	8.27e-23	1.55e-20			RNA modification (GO:0009451)	130	71	40.85	+	1.74	0.000247	0.00618
protein stabilization (GO:0050821)	160	75	32.36	+	2.32	1.16e-08	6.04e-07			positive regulation of dendrite development (GO:1900006)	103	56	30.96	+	1.81	0.000617	0.0135			mRNA splicing, via spliceosome (GO:0000398)	182	81	34.02	+	2.38	7.68e-10	4.59e-08			positive regulation of chromosome organization (GO:2001252)	172	94	54.05	+	1.74	2.54e-05	0.000817
positive regulation of macroautophagy (GO:0016239)	60	28	12.13	+	2.31	0.000499	0.0109			multicellular organism growth (GO:0035264)	110	60	33.06	+	1.81	0.000335	0.00804			RNA splicing, via transesterification reactions with bulged adenosine as nucleophile (GO:0000377)	182	81	34.02	+	2.38	7.68e-10	4.57e-08			gliogenesis (GO:0042063)	207	113	65.05	+	1.74	4.69e-06	0.000173
negative regulation of protein catabolic process (GO:0042177)	124	58	25.08	+	2.31	6.77e-07	2.74e-05			regulation of phosphatase activity (GO:0010921)	123	67	36.97	+	1.81	0.000134	0.00357			RNA splicing, via transesterification reactions (GO:0000375)	182	81	34.02	+	2.38	7.68e-10	4.55e-08			regulation of synapse organization (GO:0050807)	254	139	79.82	+	1.74	2.63e-07	1.16e-05
mRNA splicing, via spliceosome (GO:0000398)	182	85	36.81	+	2.31	1.61e-09	9.54e-08			gene silencing (GO:0016458)	125	68	37.57	+	1.81	0.000145	0.00384			rRNA metabolic process (GO:0016072)	207	92	38.69	+	2.38	6.94e-11	4.45e-09			regulation of synapse structure or activity (GO:0050803)	261	143	82.02	+	1.74	1.95e-07	8.9e-06
RNA splicing, via transesterification reactions with bulged adenosine as nucleophile (GO:0000377)	182	85	36.81	+	2.31	1.61e-09	9.5e-08			ameboidal-type cell migration (GO:0001667)	178	97	53.5	+	1.81	5e-06	0.000176			cellular response to hydrogen peroxide (GO:0070301)	52	23	9.72	+	2.37	0.00118	0.0218			regulation of TOR signaling (GO:0032006)	94	51	29.54	+	1.73	0.00234	0.0428
RNA splicing, via transesterification reactions (GO:0000375)	182	85	36.81	+	2.31	1.61e-09	9.47e-08			synapse organization (GO:0050808)	254	138	76.34	+	1.81	4.63e-08	2.3e-06			positive regulation of proteasomal protein catabolic process (GO:1901800)	97	43	18.13	+	2.37	1.1e-05	0.000336			mRNA transport (GO:0051028)	103	56	32.37	+	1.73	0.00142	0.0288
nucleotide biosynthetic process (GO:0009165)	208	97	42.06	+	2.31	1.25e-10	8.28e-09			regulation of extent of cell growth (GO:0061387)	122	66	36.67	+	1.8	0.000175	0.00454			negative regulation of protein catabolic process (GO:0042177)	124	55	23.18	+	2.37	4.66e-07	1.82e-05			establishment of cell polarity (GO:0030010)	116	63	36.45	+	1.73	0.000772	0.0172
negative regulation of cellular protein localization (GO:1903828)	114	53	23.05	+	2.3	2.01e-06	7.62e-05			embryonic skeletal system development (GO:0048706)	137	74	41.18	+	1.8	7.56e-05	0.00217			endosomal transport (GO:0016197)	183	81	34.2	+	2.37	1.29e-09	7.38e-08			negative regulation of hemopoiesis (GO:1903707)	142	77	44.62	+	1.73	0.000171	0.00455
endosomal transport (GO:0016197)	183	85	37.01	+	2.3	1.8e-09	1.05e-07			DNA conformation change (GO:0071103)	174	94	52.3	+	1.8	7.92e-06	0.000273			response to endoplasmic reticulum stress (GO:0034976)	185	82	34.58	+	2.37	9.24e-10	5.38e-08			negative regulation of cell cycle phase transition (GO:1901988)	142	77	44.62	+	1.73	0.000171	0.00456
regulation of protein targeting (GO:1903533)	54	25	10.92	+	2.29	0.00125	0.0243			regulation of dendrite development (GO:0050773)	181	98	54.4	+	1.8	5.84e-06	0.000204			purine-containing compound metabolic process (GO:0072521)	391	173	73.08	+	2.37	3.65e-19	4.99e-17			limb morphogenesis (GO:0035108)	167	91	52.48	+	1.73	3.68e-05	0.00113
regulation of signal transduction by p53 class mediator (GO:1901796)	69	32	13.95	+	2.29	0.000245	0.00587			cell division (GO:0051301)	472	255	141.86	+	1.8	1.32e-13	1.16e-11			response to hydrogen peroxide (GO:0042542)	86	38	16.07	+	2.36	3.14e-05	0.000877			appendage morphogenesis (GO:0035107)	167	91	52.48	+	1.73	3.68e-05	0.00113
positive regulation of proteasomal protein catabolic process (GO:1901800)	97	45	19.62	+	2.29	1.33e-05	0.000432			stress-activated MAPK cascade (GO:0051403)	80	43	24.04	+	1.79	0.00261	0.0452			establishment of protein localization to membrane (GO:0090150)	161	71	30.09	+	2.36	1.13e-08	5.7e-07			cellular response to acid chemical (GO:0071229)	167	91	52.48	+	1.73	3.68e-05	0.00114
cellular response to hydrogen peroxide (GO:0070301)	52	24	10.52	+	2.28	0.00173	0.0319			regulation of mRNA catabolic process (GO:0061013)	106	57	31.86	+	1.79	0.000537	0.012			ribonucleotide biosynthetic process (GO:0009260)	163	72	30.47	+	2.36	1.25e-08	6.24e-07			ameboidal-type cell migration (GO:0001667)	178	97	55.94	+	1.73	2.45e-05	0.000794
regulation of substrate adhesion-dependent cell spreading (GO:1900024)	50	23	10.11	+	2.27	0.00239	0.0414			positive regulation of protein binding (GO:0032092)	108	58	32.46	+	1.79	0.000577	0.0128			ribose phosphate biosynthetic process (GO:0046390)	170	75	31.77	+	2.36	5.07e-09	2.73e-07			appendage development (GO:0048736)	191	104	60.02	+	1.73	1.02e-05	0.000356
response to endoplasmic reticulum stress (GO:0034976)	185	85	37.41	+	2.27	3.38e-09	1.86e-07			cerebral cortex development (GO:0021987)	108	58	32.46	+	1.79	0.000577	0.0128			regulation of substrate adhesion-dependent cell spreading (GO:1900024)	50	22	9.35	+	2.35	0.00165	0.0287			limb development (GO:0060173)	191	104	60.02	+	1.73	1.02e-05	0.000357
regulation of protein stability (GO:0031647)	255	117	51.57	+	2.27	3.31e-12	2.6e-10			neural precursor cell proliferation (GO:0061351)	84	45	25.25	+	1.78	0.00228	0.0406			protein localization to vacuole (GO:0072665)	50	22	9.35	+	2.35	0.00165	0.0287			DNA recombination (GO:0006310)	191	104	60.02	+	1.73	1.02e-05	0.000357
alpha-amino acid biosynthetic process (GO:1901607)	59	27	11.93	+	2.26	0.000771	0.0157			peptidyl-lysine acetylation (GO:0018394)	101	54	30.36	+	1.78	0.00106	0.0214			maintenance of protein location in cell (GO:0032507)	75	33	14.02	+	2.35	9.76e-05	0.00239			regulation of cell morphogenesis involved in differentiation (GO:0010769)	332	180	104.33	+	1.73	9.72e-09	5.34e-07
glycosyl compound metabolic process (GO:1901657)	105	48	21.23	+	2.26	1.01e-05	0.000333			regulation of neurotransmitter secretion (GO:0046928)	133	71	39.97	+	1.78	0.000158	0.00414			regulation of protein stability (GO:0031647)	255	112	47.66	+	2.35	9.53e-13	7.39e-11			epithelial tube morphogenesis (GO:0060562)	352	191	110.62	+	1.73	3.02e-09	1.76e-07
nucleobase-containing small molecule metabolic process (GO:0055086)	524	239	105.97	+	2.26	1.63e-23	3.39e-21			negative regulation of cell cycle phase transition (GO:1901988)	142	76	42.68	+	1.78	9.59e-05	0.00266			RNA splicing (GO:0008380)	309	136	57.76	+	2.35	2.88e-15	2.83e-13			DNA repair (GO:0006281)	403	219	126.65	+	1.73	1.5e-10	9.98e-09
vesicle fusion (GO:0006906)	66	30	13.35	+	2.25	0.000503	0.0109			regulation of dephosphorylation (GO:0035303)	163	87	48.99	+	1.78	2.97e-05	0.000935			nucleoside phosphate metabolic process (GO:0006753)	465	204	86.91	+	2.35	4.75e-22	8.32e-20			protein phosphorylation (GO:0006468)	745	406	234.12	+	1.73	9.83e-19	1.23e-16
ribonucleoside metabolic process (GO:0009119)	66	30	13.35	+	2.25	0.000503	0.0109			gliogenesis (GO:0042063)	207	111	62.22	+	1.78	1.72e-06	6.58e-05			negative regulation of cellular protein catabolic process (GO:1903363)	80	35	14.95	+	2.34	8.45e-05	0.00212			myelination (GO:0042552)	100	54	31.43	+	1.72	0.0017	0.0332
fatty acid oxidation (GO:0019395)	68	31	13.75	+	2.25	0.000371	0.00843			negative regulation of mitotic cell cycle (GO:0045930)	217	116	65.22	+	1.78	1.1e-06	4.36e-05			glycosyl compound metabolic process (GO:1901657)	105	46	19.63	+	2.34	5.08e-06	0.000165			glial cell differentiation (GO:0010001)	163	88	51.22	+	1.72	7.35e-05	0.00214
protein export from nucleus (GO:0006611)	90	41	18.2	+	2.25	5.01e-05	0.00143			regulation of JUN kinase activity (GO:0043506)	92	49	27.65	+	1.77	0.00177	0.0331			cytosolic transport (GO:0016482)	121	53	22.62	+	2.34	1e-06	3.66e-05			DNA metabolic process (GO:0006259)	646	349	203.01	+	1.72	9.63e-16	1.02e-13
positive regulation of proteolysis involved in cellular protein catabolic process (GO:1903052)	110	50	22.25	+	2.25	6.2e-06	0.000211			regulation of TOR signaling (GO:0032006)	94	50	28.25	+	1.77	0.00145	0.028			cellular amino acid biosynthetic process (GO:0008652)	62	27	11.59	+	2.33	0.000613	0.0123			nucleic acid phosphodiester bond hydrolysis (GO:0090305)	97	52	30.48	+	1.71	0.00267	0.0476
cytosolic transport (GO:0016482)	121	55	24.47	+	2.25	2.27e-06	8.45e-05			internal peptidyl-lysine acetylation (GO:0018393)	98	52	29.45	+	1.77	0.00127	0.0251			cellular transition metal ion homeostasis (GO:0046916)	92	40	17.2	+	2.33	3.23e-05	0.000898			regulation of DNA repair (GO:0006282)	104	56	32.68	+	1.71	0.00151	0.0302
coenzyme biosynthetic process (GO:0009108)	136	62	27.5	+	2.25	4.65e-07	1.92e-05			regulation of morphogenesis of an epithelium (GO:1905330)	111	59	33.36	+	1.77	0.00067	0.0144			positive regulation of proteolysis involved in cellular protein catabolic process (GO:1903052)	110	48	20.56	+	2.33	4.56e-06	0.00015			positive regulation of protein binding (GO:0032092)	108	58	33.94	+	1.71	0.00133	0.0272
nucleoside phosphate biosynthetic process (GO:1901293)	215	98	43.48	+	2.25	2.31e-10	1.48e-08			positive regulation of neuron death (GO:1901216)	113	60	33.96	+	1.77	0.000542	0.0121			DNA-templated transcription, initiation (GO:0006352)	60	26	11.21	+	2.32	0.000862	0.0167			cardiac septum development (GO:0003279)	121	65	38.03	+	1.71	0.000716	0.0162
response to hydrogen peroxide (GO:0042542)	86	39	17.39	+	2.24	6.34e-05	0.00177			mesenchymal cell development (GO:0014031)	87	46	26.15	+	1.76	0.00263	0.0455			alcohol biosynthetic process (GO:0046165)	83	36	15.51	+	2.32	6.75e-05	0.00174			regulation of phosphatase activity (GO:0010921)	123	66	38.65	+	1.71	0.000594	0.0137
establishment of protein localization to membrane (GO:0090150)	161	73	32.56	+	2.24	5.31e-08	2.55e-06			RNA transport (GO:0050658)	140	74	42.08	+	1.76	0.000162	0.00425			protein export from nucleus (GO:0006611)	90	39	16.82	+	2.32	4.53e-05	0.00122			regulation of GTPase activity (GO:0043087)	292	157	91.76	+	1.71	1.33e-07	6.24e-06
cellular protein complex disassembly (GO:0043624)	51	23	10.31	+	2.23	0.0026	0.0438			nucleic acid transport (GO:0050657)	140	74	42.08	+	1.76	0.000162	0.00424			positive regulation of protein modification by small protein conjugation or removal (GO:1903322)	127	55	23.74	+	2.32	9.81e-07	3.6e-05			axonogenesis (GO:0007409)	315	169	98.99	+	1.71	4.71e-08	2.34e-06
modification-dependent protein catabolic process (GO:0019941)	461	208	93.23	+	2.23	3.4e-20	5.53e-18			establishment of RNA localization (GO:0051236)	142	75	42.68	+	1.76	0.00013	0.0035			modification-dependent protein catabolic process (GO:0019941)	461	200	86.17	+	2.32	2.56e-21	4.3e-19			adult locomotory behavior (GO:0008344)	105	56	33	+	1.7	0.00209	0.0392
autophagosome assembly (GO:0000045)	58	26	11.73	+	2.22	0.00119	0.0232			glial cell differentiation (GO:0010001)	163	86	48.99	+	1.76	4.07e-05	0.00123			ribonucleoside diphosphate metabolic process (GO:0009185)	58	25	10.84	+	2.31	0.00121	0.0222			mitotic cell cycle checkpoint (GO:0007093)	116	62	36.45	+	1.7	0.00104	0.022
ribonucleoside diphosphate metabolic process (GO:0009185)	58	26	11.73	+	2.22	0.00119	0.0232			nuclear division (GO:0000280)	269	142	80.85	+	1.76	1.28e-07	6.05e-06			nucleoside diphosphate metabolic process (GO:0009132)	74	32	13.83	+	2.31	0.000232	0.00516			negative regulation of canonical Wnt signaling pathway (GO:0090090)	118	63	37.08	+	1.7	0.000864	0.0189
lipid oxidation (GO:0034440)	69	31	13.95	+	2.22	0.00042	0.00931			axonogenesis (GO:0007409)	315	167	94.68	+	1.76	8.24e-09	4.4e-07			nucleotide biosynthetic process (GO:0009165)	208	90	38.88	+	2.31	3.42e-10	2.12e-08			stress-activated protein kinase signaling cascade (GO:0031098)	122	65	38.34	+	1.7	0.000762	0.017
macroautophagy (GO:0016236)	98	44	19.82	+	2.22	3.78e-05	0.00112			chromosome organization (GO:0051276)	892	472	268.1	+	1.76	5.47e-23	8.89e-21			modification-dependent macromolecule catabolic process (GO:0043632)	472	204	88.22	+	2.31	1.45e-21	2.45e-19			regulation of histone modification (GO:0031056)	148	79	46.51	+	1.7	0.000221	0.00569
vesicle-mediated transport in synapse (GO:0099003)	147	66	29.73	+	2.22	2.91e-07	1.25e-05			peptidyl-tyrosine modification (GO:0018212)	93	49	27.95	+	1.75	0.00189	0.0348			organelle membrane fusion (GO:0090174)	72	31	13.46	+	2.3	0.000212	0.00475			negative regulation of DNA metabolic process (GO:0051053)	148	79	46.51	+	1.7	0.000221	0.0057
modification-dependent macromolecule catabolic process (GO:0043632)	472	212	95.45	+	2.22	2.09e-20	3.43e-18			phosphatidylinositol metabolic process (GO:0046488)	120	63	36.07	+	1.75	0.00055	0.0122			negative regulation of cellular protein localization (GO:1903828)	114	49	21.31	+	2.3	4e-06	0.000132			neuron projection guidance (GO:0097485)	195	104	61.28	+	1.7	2.15e-05	0.000704
pyruvate metabolic process (GO:0006090)	65	29	13.14	+	2.21	0.000758	0.0155			neuron migration (GO:0001764)	139	73	41.78	+	1.75	0.000211	0.00537			negative regulation of protein complex assembly (GO:0031333)	135	58	25.23	+	2.3	4.84e-07	1.87e-05			regulation of synaptic plasticity (GO:0048167)	204	109	64.11	+	1.7	1.32e-05	0.000452
nucleoside diphosphate metabolic process (GO:0009132)	74	33	14.96	+	2.21	0.000373	0.00846			regulation of gene expression, epigenetic (GO:0040029)	165	87	49.59	+	1.75	4.46e-05	0.00133			ubiquitin-dependent protein catabolic process (GO:0006511)	449	193	83.92	+	2.3	2.98e-20	4.6e-18			telencephalon development (GO:0021537)	239	128	75.11	+	1.7	1.88e-06	7.51e-05
post-Golgi vesicle-mediated transport (GO:0006892)	85	38	17.19	+	2.21	0.000138	0.00351			regulation of synapse structure or activity (GO:0050803)	261	137	78.45	+	1.75	2.97e-07	1.32e-05			cellular protein catabolic process (GO:0044257)	547	235	102.24	+	2.3	1.92e-24	3.89e-22			regulation of neuron projection development (GO:0010975)	575	307	180.7	+	1.7	1.57e-13	1.35e-11
oxidoreduction coenzyme metabolic process (GO:0006733)	123	55	24.87	+	2.21	4.19e-06	0.000148			regulation of cell morphogenesis involved in differentiation (GO:0010769)	332	175	99.78	+	1.75	4.03e-09	2.23e-07			proteolysis involved in cellular protein catabolic process (GO:0051603)	529	226	98.88	+	2.29	3.56e-23	6.78e-21			tRNA processing (GO:0008033)	111	59	34.88	+	1.69	0.00151	0.0302
ubiquitin-dependent protein catabolic process (GO:0006511)	449	201	90.8	+	2.21	3.28e-19	4.74e-17			axon development (GO:0061564)	340	179	102.19	+	1.75	3.12e-09	1.75e-07			purine ribonucleoside diphosphate metabolic process (GO:0009179)	54	23	10.09	+	2.28	0.00154	0.0272			negative regulation of chromosome organization (GO:2001251)	128	68	40.22	+	1.69	0.000721	0.0163
purine ribonucleoside diphosphate metabolic process (GO:0009179)	54	24	10.92	+	2.2	0.00213	0.0379			plasma membrane bounded cell projection morphogenesis (GO:0120039)	442	232	132.85	+	1.75	1.52e-11	1.11e-09			purine nucleoside diphosphate metabolic process (GO:0009135)	54	23	10.09	+	2.28	0.00154	0.0271			glycosylation (GO:0070085)	184	98	57.82	+	1.69	4.24e-05	0.00128
purine nucleoside diphosphate metabolic process (GO:0009135)	54	24	10.92	+	2.2	0.00213	0.0378			cell projection morphogenesis (GO:0048858)	446	235	134.05	+	1.75	9.72e-12	7.19e-10			regulation of protein targeting (GO:1903533)	54	23	10.09	+	2.28	0.00154	0.0271			regulation of chromatin organization (GO:1902275)	185	98	58.14	+	1.69	4.46e-05	0.00134
organelle membrane fusion (GO:0090174)	72	32	14.56	+	2.2	0.00051	0.011			protein phosphorylation (GO:0006468)	745	391	223.91	+	1.75	1.13e-18	1.36e-16			organelle fusion (GO:0048284)	87	37	16.26	+	2.28	9.41e-05	0.00232			respiratory tube development (GO:0030323)	200	106	62.85	+	1.69	2.02e-05	0.000666
positive regulation of viral process (GO:0048524)	81	36	16.38	+	2.2	0.00017	0.00425			protein deubiquitination (GO:0016579)	105	55	31.56	+	1.74	0.00128	0.0253			coenzyme biosynthetic process (GO:0009108)	136	58	25.42	+	2.28	7.79e-07	2.91e-05			nuclear chromosome segregation (GO:0098813)	202	107	63.48	+	1.69	2.15e-05	0.000706
alcohol biosynthetic process (GO:0046165)	83	37	16.78	+	2.2	0.00019	0.00466			regulation of axon extension (GO:0030516)	107	56	32.16	+	1.74	0.00105	0.0212			lysosome organization (GO:0007040)	59	25	11.03	+	2.27	0.00131	0.0236			urogenital system development (GO:0001655)	313	166	98.36	+	1.69	1.01e-07	4.87e-06
negative regulation of protein complex assembly (GO:0031333)	135	60	27.3	+	2.2	1.69e-06	6.47e-05			chromatin assembly or disassembly (GO:0006333)	113	59	33.96	+	1.74	0.000759	0.0159			cellular response to unfolded protein (GO:0034620)	59	25	11.03	+	2.27	0.00131	0.0236			cell projection morphogenesis (GO:0048858)	446	237	140.16	+	1.69	1.62e-10	1.07e-08
cofactor biosynthetic process (GO:0051188)	180	80	36.4	+	2.2	2.4e-08	1.2e-06			negative regulation of cell cycle process (GO:0010948)	208	109	62.52	+	1.74	4.58e-06	0.000162			lytic vacuole organization (GO:0080171)	59	25	11.03	+	2.27	0.00131	0.0236			negative regulation of transmembrane receptor protein serine/threonine kinase signaling pathway (GO:0090101)	106	56	33.31	+	1.68	0.00219	0.0406
cellular protein catabolic process (GO:0044257)	547	243	110.62	+	2.2	1.02e-22	1.99e-20			regulation of synapse organization (GO:0050807)	254	133	76.34	+	1.74	4.03e-07	1.74e-05			nucleobase-containing small molecule metabolic process (GO:0055086)	524	222	97.94	+	2.27	1.68e-22	3.04e-20			regulation of mRNA catabolic process (GO:0061013)	106	56	33.31	+	1.68	0.00219	0.0406
organonitrogen compound biosynthetic process (GO:1901566)	1088	483	220.02	+	2.2	6.14e-45	4.35e-42			neuron projection morphogenesis (GO:0048812)	437	228	131.34	+	1.74	3.94e-11	2.77e-09			intracellular transport (GO:0046907)	1174	499	219.43	+	2.27	5.7e-51	4.94e-48			RNA transport (GO:0050658)	140	74	44	+	1.68	0.000502	0.0118
proteolysis involved in cellular protein catabolic process (GO:0051603)	529	234	106.98	+	2.19	1.01e-21	1.85e-19			cell part morphogenesis (GO:0032990)	471	246	141.56	+	1.74	6.6e-12	5.04e-10			phosphatidylinositol biosynthetic process (GO:0006661)	52	22	9.72	+	2.26	0.00212	0.0356			nucleic acid transport (GO:0050657)	140	74	44	+	1.68	0.000502	0.0118
lysosome organization (GO:0007040)	59	26	11.93	+	2.18	0.00191	0.0348			kidney epithelium development (GO:0072073)	129	67	38.77	+	1.73	0.000449	0.0104			regulation of macroautophagy (GO:0016241)	97	41	18.13	+	2.26	3.16e-05	0.000881			establishment of RNA localization (GO:0051236)	142	75	44.62	+	1.68	0.000409	0.00987
lytic vacuole organization (GO:0080171)	59	26	11.93	+	2.18	0.00191	0.0347			telencephalon development (GO:0021537)	239	124	71.83	+	1.73	1.64e-06	6.28e-05			oxidoreduction coenzyme metabolic process (GO:0006733)	123	52	22.99	+	2.26	3.12e-06	0.000104			tRNA metabolic process (GO:0006399)	163	86	51.22	+	1.68	0.000175	0.00463
organelle transport along microtubule (GO:0072384)	68	30	13.75	+	2.18	0.000639	0.0133			regulation of mitotic cell cycle phase transition (GO:1901990)	246	128	73.94	+	1.73	9.2e-07	3.67e-05			cofactor biosynthetic process (GO:0051188)	180	76	33.64	+	2.26	1.92e-08	9.24e-07			axon guidance (GO:0007411)	193	102	60.65	+	1.68	3.49e-05	0.00109
negative regulation of protein polymerization (GO:0032272)	68	30	13.75	+	2.18	0.000639	0.0133			glycoprotein metabolic process (GO:0009100)	266	138	79.95	+	1.73	3.74e-07	1.65e-05			nucleoside phosphate biosynthetic process (GO:1901293)	215	91	40.19	+	2.26	6.16e-10	3.77e-08			lung development (GO:0030324)	197	104	61.91	+	1.68	3.09e-05	0.000973
maintenance of protein location in cell (GO:0032507)	75	33	15.17	+	2.18	0.000409	0.00916			negative regulation of cell cycle (GO:0045786)	399	207	119.92	+	1.73	4.78e-10	2.98e-08			fatty acid beta-oxidation (GO:0006635)	50	21	9.35	+	2.25	0.00292	0.0459			chromosome segregation (GO:0007059)	254	134	79.82	+	1.68	1.98e-06	7.89e-05
negative regulation of mRNA metabolic process (GO:1903312)	75	33	15.17	+	2.18	0.000409	0.00915			regulation of DNA metabolic process (GO:0051052)	411	214	123.53	+	1.73	1.83e-10	1.21e-08			positive regulation of viral process (GO:0048524)	81	34	15.14	+	2.25	0.000163	0.00379			axon development (GO:0061564)	340	179	106.85	+	1.68	4.25e-08	2.13e-06
regulation of protein catabolic process (GO:0042176)	366	161	74.02	+	2.18	4.97e-15	5.07e-13			chromatin assembly (GO:0031497)	95	49	28.55	+	1.72	0.00281	0.048			regulation of protein catabolic process (GO:0042176)	366	154	68.41	+	2.25	9.01e-16	9.43e-14			positive regulation of neuron projection development (GO:0010976)	346	183	108.73	+	1.68	2.34e-08	1.23e-06
intracellular transport (GO:0046907)	1174	517	237.42	+	2.18	1.87e-47	1.46e-44			negative regulation of canonical Wnt signaling pathway (GO:0090090)	118	61	35.47	+	1.72	0.000923	0.0188			cellular iron ion homeostasis (GO:0006879)	55	23	10.28	+	2.24	0.00256	0.0413			plasma membrane bounded cell projection morphogenesis (GO:0120039)	442	234	138.9	+	1.68	2.41e-10	1.58e-08
retrograde transport, endosome to Golgi (GO:0042147)	73	32	14.76	+	2.17	0.000552	0.0118			positive regulation of Wnt signaling pathway (GO:0030177)	124	64	37.27	+	1.72	0.000659	0.0142			protein monoubiquitination (GO:0006513)	62	26	11.59	+	2.24	0.00104	0.0195			cell part morphogenesis (GO:0032990)	471	248	148.02	+	1.68	1.07e-10	7.2e-09
lysosomal transport (GO:0007041)	91	40	18.4	+	2.17	9.22e-05	0.00245			signal transduction by protein phosphorylation (GO:0023014)	184	95	55.3	+	1.72	3.12e-05	0.000974			interaction with host (GO:0051701)	62	26	11.59	+	2.24	0.00104	0.0195			cellular response to DNA damage stimulus (GO:0006974)	640	338	201.12	+	1.68	2.34e-14	2.17e-12
nuclear export (GO:0051168)	98	43	19.82	+	2.17	5.98e-05	0.00168			regulation of GTPase activity (GO:0043087)	292	151	87.76	+	1.72	1.44e-07	6.76e-06			macroautophagy (GO:0016236)	98	41	18.32	+	2.24	5.3e-05	0.0014			protein deubiquitination (GO:0016579)	105	55	33	+	1.67	0.00281	0.0495
cellular protein-containing complex assembly (GO:0034622)	706	310	142.77	+	2.17	4.31e-28	1.2e-25			regulation of neuron projection development (GO:0010975)	575	298	172.82	+	1.72	5.97e-14	5.35e-12			positive regulation of protein ubiquitination (GO:0031398)	105	44	19.63	+	2.24	2.17e-05	0.000627			regulation of receptor-mediated endocytosis (GO:0048259)	105	55	33	+	1.67	0.00281	0.0496
organelle fusion (GO:0048284)	87	38	17.59	+	2.16	0.000164	0.00409			chromatin organization (GO:0006325)	610	315	183.34	+	1.72	1.83e-14	1.7e-12			cellular response to reactive oxygen species (GO:0034614)	105	44	19.63	+	2.24	2.17e-05	0.000626			cellular response to leukemia inhibitory factor (GO:1990830)	128	67	40.22	+	1.67	0.000966	0.0208
interaction with host (GO:0051701)	62	27	12.54	+	2.15	0.00154	0.029			cell cycle process (GO:0022402)	743	383	223.31	+	1.72	2.09e-17	2.36e-15			vesicle organization (GO:0016050)	217	91	40.56	+	2.24	7.83e-10	4.62e-08			response to leukemia inhibitory factor (GO:1990823)	128	67	40.22	+	1.67	0.000966	0.0208
autophagosome organization (GO:1905037)	62	27	12.54	+	2.15	0.00154	0.0289			internal protein amino acid acetylation (GO:0006475)	101	52	30.36	+	1.71	0.00202	0.0367			lysosomal transport (GO:0007041)	91	38	17.01	+	2.23	8.09e-05	0.00204			embryonic limb morphogenesis (GO:0030326)	143	75	44.94	+	1.67	0.000433	0.0104
cellular amino acid biosynthetic process (GO:0008652)	62	27	12.54	+	2.15	0.00154	0.0289			adult locomotory behavior (GO:0008344)	105	54	31.56	+	1.71	0.00176	0.0331			cellular component disassembly (GO:0022411)	193	80	36.07	+	2.22	1.32e-08	6.54e-07			embryonic appendage morphogenesis (GO:0035113)	143	75	44.94	+	1.67	0.000433	0.0104
fatty acid catabolic process (GO:0009062)	76	33	15.37	+	2.15	0.000456	0.00998			anion transmembrane transport (GO:0098656)	150	77	45.08	+	1.71	0.000191	0.0049			protein catabolic process (GO:0030163)	600	249	112.15	+	2.22	3.95e-24	7.9e-22			response to insulin (GO:0032868)	162	85	50.91	+	1.67	0.000222	0.0057
cellular transition metal ion homeostasis (GO:0046916)	92	40	18.6	+	2.15	0.000149	0.00374			cellular response to acid chemical (GO:0071229)	167	86	50.19	+	1.71	8.82e-05	0.00247			autophagosome assembly (GO:0000045)	58	24	10.84	+	2.21	0.00199	0.0338			regulation of organelle assembly (GO:1902115)	196	103	61.59	+	1.67	3.92e-05	0.0012
regulation of cellular amide metabolic process (GO:0034248)	347	151	70.17	+	2.15	6.83e-14	6.57e-12			neuron projection guidance (GO:0097485)	195	100	58.61	+	1.71	2.76e-05	0.000876			nucleotide phosphorylation (GO:0046939)	58	24	10.84	+	2.21	0.00199	0.0337			respiratory system development (GO:0060541)	227	119	71.34	+	1.67	1.08e-05	0.000376
DNA-templated transcription, initiation (GO:0006352)	60	26	12.13	+	2.14	0.00208	0.037			regulation of organelle assembly (GO:1902115)	196	101	58.91	+	1.71	2.15e-05	0.000695			organonitrogen compound biosynthetic process (GO:1901566)	1088	450	203.36	+	2.21	2.55e-43	1.37e-40			locomotory behavior (GO:0007626)	235	123	73.85	+	1.67	8.51e-06	0.000303
regulation of macroautophagy (GO:0016241)	97	42	19.62	+	2.14	8.84e-05	0.00236			epithelial tube morphogenesis (GO:0060562)	352	181	105.8	+	1.71	9.48e-09	4.98e-07			nucleoside diphosphate phosphorylation (GO:0006165)	56	23	10.47	+	2.2	0.00276	0.0442			forebrain development (GO:0030900)	371	195	116.59	+	1.67	1.17e-08	6.41e-07
positive regulation of protein modification by small protein conjugation or removal (GO:1903322)	127	55	25.68	+	2.14	8.85e-06	0.000296			cell morphogenesis involved in neuron differentiation (GO:0048667)	399	205	119.92	+	1.71	1.14e-09	6.99e-08			fatty acid oxidation (GO:0019395)	68	28	12.71	+	2.2	0.00101	0.019			neuron projection morphogenesis (GO:0048812)	437	230	137.33	+	1.67	4.67e-10	3e-08
regulation of translation (GO:0006417)	302	131	61.07	+	2.14	3.28e-12	2.6e-10			amino acid transport (GO:0006865)	100	51	30.06	+	1.7	0.00262	0.0452			protein targeting to membrane (GO:0006612)	68	28	12.71	+	2.2	0.00101	0.019			cell division (GO:0051301)	472	247	148.33	+	1.67	1.93e-10	1.26e-08
nucleotide phosphorylation (GO:0046939)	58	25	11.73	+	2.13	0.00282	0.047			embryonic skeletal system morphogenesis (GO:0048704)	104	53	31.26	+	1.7	0.00228	0.0406			negative regulation of protein polymerization (GO:0032272)	68	28	12.71	+	2.2	0.00101	0.019			brain development (GO:0007420)	603	317	189.5	+	1.67	2.71e-13	2.27e-11
cellular component disassembly (GO:0022411)	193	83	39.03	+	2.13	4.07e-08	1.99e-06			segmentation (GO:0035282)	104	53	31.26	+	1.7	0.00228	0.0406			retrograde transport, endosome to Golgi (GO:0042147)	73	30	13.64	+	2.2	0.000575	0.0116			head development (GO:0060322)	655	343	205.84	+	1.67	4.1e-14	3.72e-12
protein catabolic process (GO:0030163)	600	259	121.34	+	2.13	8.45e-23	1.67e-20			protein-DNA complex assembly (GO:0065004)	125	64	37.57	+	1.7	0.000701	0.0149			nucleotide catabolic process (GO:0009166)	85	35	15.89	+	2.2	0.00021	0.00471			mRNA catabolic process (GO:0006402)	113	59	35.51	+	1.66	0.00218	0.0406
regulation of microtubule polymerization or depolymerization (GO:0031110)	84	36	16.99	+	2.12	0.000326	0.00748			DNA packaging (GO:0006323)	137	70	41.18	+	1.7	0.000471	0.0108			cellular response to oxygen levels (GO:0071453)	95	39	17.76	+	2.2	0.000108	0.00261			anatomical structure maturation (GO:0071695)	140	73	44	+	1.66	0.000663	0.0151
cellular response to reactive oxygen species (GO:0034614)	105	45	21.23	+	2.12	6.37e-05	0.00177			nucleobase-containing compound transport (GO:0015931)	170	87	51.09	+	1.7	0.0001	0.00277			response to reactive oxygen species (GO:0000302)	158	65	29.53	+	2.2	4.04e-07	1.59e-05			negative regulation of Wnt signaling pathway (GO:0030178)	148	77	46.51	+	1.66	0.000517	0.0121
nicotinamide nucleotide metabolic process (GO:0046496)	105	45	21.23	+	2.12	6.37e-05	0.00177			negative regulation of neuron projection development (GO:0010977)	170	87	51.09	+	1.7	0.0001	0.00277			negative regulation of apoptotic signaling pathway (GO:2001234)	226	93	42.24	+	2.2	1.4e-09	7.97e-08			branching morphogenesis of an epithelial tube (GO:0048754)	161	84	50.6	+	1.66	0.000282	0.00704
vesicle organization (GO:0016050)	217	93	43.88	+	2.12	9.76e-09	5.14e-07			regulation of response to DNA damage stimulus (GO:2001020)	194	99	58.31	+	1.7	3.54e-05	0.00109			negative regulation of autophagy (GO:0010507)	66	27	12.34	+	2.19	0.0014	0.025			regulation of dephosphorylation (GO:0035303)	163	85	51.22	+	1.66	0.000231	0.00581
cellular response to ionizing radiation (GO:0071479)	61	26	12.34	+	2.11	0.0023	0.0401			glycoprotein biosynthetic process (GO:0009101)	215	110	64.62	+	1.7	1.11e-05	0.000371			antibiotic metabolic process (GO:0016999)	117	48	21.87	+	2.19	1.35e-05	0.000409			stem cell differentiation (GO:0048863)	163	85	51.22	+	1.66	0.000231	0.00582
protein targeting to membrane (GO:0006612)	68	29	13.75	+	2.11	0.00149	0.0283			protein ubiquitination (GO:0016567)	403	206	121.12	+	1.7	1.34e-09	8.09e-08			vesicle-mediated transport to the plasma membrane (GO:0098876)	81	33	15.14	+	2.18	0.0004	0.00846			signal transduction by protein phosphorylation (GO:0023014)	184	96	57.82	+	1.66	9.85e-05	0.00274
RNA localization (GO:0006403)	160	68	32.36	+	2.1	1.11e-06	4.4e-05			brain development (GO:0007420)	603	308	181.24	+	1.7	1.05e-13	9.27e-12			nuclear export (GO:0051168)	98	40	18.32	+	2.18	8.46e-05	0.00211			bone development (GO:0060348)	197	103	61.91	+	1.66	4.14e-05	0.00126
positive regulation of protein catabolic process (GO:0045732)	205	87	41.46	+	2.1	3.69e-08	1.81e-06			negative regulation of translation (GO:0017148)	120	61	36.07	+	1.69	0.00135	0.0265			positive regulation of apoptotic signaling pathway (GO:2001235)	177	72	33.08	+	2.18	1.59e-07	6.7e-06			negative regulation of mitotic cell cycle (GO:0045930)	217	113	68.19	+	1.66	2.22e-05	0.000726
mRNA processing (GO:0006397)	389	165	78.67	+	2.1	2.45e-14	2.42e-12			protein acetylation (GO:0006473)	122	62	36.67	+	1.69	0.0011	0.022			cellular response to oxidative stress (GO:0034599)	194	79	36.26	+	2.18	3.44e-08	1.57e-06			nuclear division (GO:0000280)	269	140	84.54	+	1.66	2.05e-06	8.1e-05
nucleotide catabolic process (GO:0009166)	85	36	17.19	+	2.09	0.000363	0.00828			anatomical structure maturation (GO:0071695)	140	71	42.08	+	1.69	0.000532	0.0119			lipid oxidation (GO:0034440)	69	28	12.9	+	2.17	0.00109	0.0203			cell surface receptor signaling pathway involved in cell-cell signaling (GO:1905114)	289	151	90.82	+	1.66	8.33e-07	3.46e-05
vacuole organization (GO:0007033)	123	52	24.87	+	2.09	2.47e-05	0.000759			negative regulation of Wnt signaling pathway (GO:0030178)	148	75	44.48	+	1.69	0.000315	0.00763			positive regulation of autophagy (GO:0010508)	106	43	19.81	+	2.17	5.97e-05	0.00156			cell morphogenesis involved in neuron differentiation (GO:0048667)	399	208	125.39	+	1.66	6.56e-09	3.64e-07
ncRNA processing (GO:0034470)	332	140	67.14	+	2.09	2.95e-12	2.36e-10			limb morphogenesis (GO:0035108)	167	85	50.19	+	1.69	0.000119	0.0032			RNA localization (GO:0006403)	160	65	29.91	+	2.17	5.05e-07	1.94e-05			protein ubiquitination (GO:0016567)	403	210	126.65	+	1.66	5.79e-09	3.25e-07
pyridine nucleotide metabolic process (GO:0019362)	107	45	21.64	+	2.08	7.8e-05	0.00212			appendage morphogenesis (GO:0035107)	167	85	50.19	+	1.69	0.000119	0.0032			establishment of vesicle localization (GO:0051650)	168	68	31.4	+	2.17	3.38e-07	1.36e-05			positive regulation of neuron differentiation (GO:0045666)	442	230	138.9	+	1.66	1.25e-09	7.66e-08
negative regulation of apoptotic signaling pathway (GO:2001234)	226	95	45.7	+	2.08	1.16e-08	6.05e-07			limb development (GO:0060173)	191	97	57.41	+	1.69	4.18e-05	0.00126			cofactor metabolic process (GO:0051186)	425	172	79.44	+	2.17	3.93e-16	4.23e-14			regulation of protein localization to nucleus (GO:1900180)	131	68	41.17	+	1.65	0.00108	0.0228
protein localization to organelle (GO:0033365)	561	236	113.45	+	2.08	1.24e-19	1.87e-17			appendage development (GO:0048736)	191	97	57.41	+	1.69	4.18e-05	0.00126			regulation of postsynaptic membrane neurotransmitter receptor levels (GO:0099072)	62	25	11.59	+	2.16	0.00182	0.0311			negative regulation of cellular response to growth factor stimulus (GO:0090288)	135	70	42.42	+	1.65	0.000954	0.0206
protein monoubiquitination (GO:0006513)	62	26	12.54	+	2.07	0.00258	0.0436			axon guidance (GO:0007411)	193	98	58.01	+	1.69	4.53e-05	0.00134			autophagosome organization (GO:1905037)	62	25	11.59	+	2.16	0.00182	0.0311			regulation of cold-induced thermogenesis (GO:0120161)	141	73	44.31	+	1.65	0.000698	0.0158
positive regulation of protein ubiquitination (GO:0031398)	105	44	21.23	+	2.07	0.000103	0.00271			central nervous system neuron differentiation (GO:0021953)	193	98	58.01	+	1.69	4.53e-05	0.00134			positive regulation of neuron apoptotic process (GO:0043525)	77	31	14.39	+	2.15	0.000764	0.015			cellular carbohydrate metabolic process (GO:0044262)	145	75	45.57	+	1.65	0.000614	0.0141
response to reactive oxygen species (GO:0000302)	158	66	31.95	+	2.07	2.34e-06	8.71e-05			macromolecule methylation (GO:0043414)	211	107	63.42	+	1.69	1.69e-05	0.00055			regulation of protein modification by small protein conjugation or removal (GO:1903320)	219	88	40.93	+	2.15	8.51e-09	4.38e-07			negative regulation of neuron projection development (GO:0010977)	170	88	53.42	+	1.65	0.000228	0.00577
positive regulation of apoptotic signaling pathway (GO:2001235)	177	74	35.79	+	2.07	6.22e-07	2.53e-05			positive regulation of neuron projection development (GO:0010976)	346	176	103.99	+	1.69	3.1e-08	1.58e-06			mRNA processing (GO:0006397)	389	156	72.71	+	2.15	1.81e-14	1.66e-12			nucleobase-containing compound transport (GO:0015931)	170	88	53.42	+	1.65	0.000228	0.00578
regulation of intracellular protein transport (GO:0033157)	220	92	44.49	+	2.07	2.75e-08	1.37e-06			forebrain development (GO:0030900)	371	188	111.51	+	1.69	1.15e-08	5.98e-07			protein localization to organelle (GO:0033365)	561	225	104.86	+	2.15	1.68e-20	2.68e-18			central nervous system neuron differentiation (GO:0021953)	193	100	60.65	+	1.65	7.98e-05	0.00229
organophosphate biosynthetic process (GO:0090407)	385	161	77.86	+	2.07	1.56e-13	1.44e-11			head development (GO:0060322)	655	333	196.86	+	1.69	1.48e-14	1.38e-12			pyruvate metabolic process (GO:0006090)	65	26	12.15	+	2.14	0.00208	0.0349			negative regulation of cell cycle process (GO:0010948)	208	108	65.37	+	1.65	3.6e-05	0.00111
cofactor metabolic process (GO:0051186)	425	178	85.95	+	2.07	5.59e-15	5.66e-13			cellular response to insulin stimulus (GO:0032869)	125	63	37.57	+	1.68	0.00123	0.0245			nicotinamide nucleotide metabolic process (GO:0046496)	105	42	19.63	+	2.14	8.75e-05	0.00218			regulation of canonical Wnt signaling pathway (GO:0060828)	216	112	67.88	+	1.65	2.81e-05	0.000893
protein lipidation (GO:0006497)	84	35	16.99	+	2.06	0.00077	0.0157			regulation of fat cell differentiation (GO:0045598)	131	66	39.37	+	1.68	0.000884	0.0182			nucleobase-containing small molecule biosynthetic process (GO:0034404)	120	48	22.43	+	2.14	2.57e-05	0.000728			regulation of protein binding (GO:0043393)	235	122	73.85	+	1.65	1.12e-05	0.000388
regulation of mRNA splicing, via spliceosome (GO:0048024)	103	43	20.83	+	2.06	0.000136	0.00347			regulation of protein localization to nucleus (GO:1900180)	131	66	39.37	+	1.68	0.000884	0.0181			positive regulation of protein catabolic process (GO:0045732)	205	82	38.32	+	2.14	3.11e-08	1.43e-06			cell morphogenesis involved in differentiation (GO:0000904)	533	277	167.5	+	1.65	2.4e-11	1.72e-09
microtubule-based transport (GO:0099111)	139	58	28.11	+	2.06	1.3e-05	0.000423			regulation of synaptic plasticity (GO:0048167)	204	103	61.31	+	1.68	2.97e-05	0.000935			regulation of cellular amide metabolic process (GO:0034248)	347	139	64.86	+	2.14	5.51e-13	4.39e-11			positive regulation of nervous system development (GO:0051962)	617	320	193.9	+	1.65	7.88e-13	6.4e-11
transport along microtubule (GO:0010970)	139	58	28.11	+	2.06	1.3e-05	0.000422			positive regulation of DNA metabolic process (GO:0051054)	230	116	69.13	+	1.68	8.71e-06	0.000297			regulation of apoptotic signaling pathway (GO:2001233)	405	162	75.7	+	2.14	5.83e-15	5.54e-13			cell morphogenesis (GO:0000902)	681	353	214.01	+	1.65	4.72e-14	4.25e-12
cellular response to oxidative stress (GO:0034599)	194	81	39.23	+	2.06	1.58e-07	7.1e-06			kidney development (GO:0001822)	252	127	75.74	+	1.68	3.72e-06	0.000133			vacuole organization (GO:0007033)	123	49	22.99	+	2.13	2.07e-05	0.000599			regulation of neuron differentiation (GO:0045664)	743	385	233.49	+	1.65	3.4e-15	3.34e-13
monocarboxylic acid catabolic process (GO:0072329)	94	39	19.01	+	2.05	0.000409	0.00917			cell surface receptor signaling pathway involved in cell-cell signaling (GO:1905114)	289	146	86.86	+	1.68	5.46e-07	2.3e-05			protein transport (GO:0015031)	1168	466	218.31	+	2.13	1.03e-41	4.74e-39			RNA catabolic process (GO:0006401)	138	71	43.37	+	1.64	0.00107	0.0225
positive regulation of autophagy (GO:0010508)	106	44	21.44	+	2.05	0.000161	0.00404			mRNA metabolic process (GO:0016071)	508	256	152.68	+	1.68	3.92e-11	2.77e-09			actin filament bundle assembly (GO:0051017)	63	25	11.78	+	2.12	0.00287	0.0454			regulation of epithelial cell differentiation (GO:0030856)	142	73	44.62	+	1.64	0.000941	0.0203
regulation of mRNA processing (GO:0050684)	140	58	28.31	+	2.05	1.36e-05	0.000442			regulation of cell cycle (GO:0051726)	927	468	278.62	+	1.68	8.88e-20	1.14e-17			organelle transport along microtubule (GO:0072384)	68	27	12.71	+	2.12	0.00164	0.0286			positive regulation of synaptic transmission (GO:0050806)	177	91	55.62	+	1.64	0.000225	0.00572
positive regulation of protein polymerization (GO:0032273)	114	47	23.05	+	2.04	8.05e-05	0.00218			nucleic acid metabolic process (GO:0090304)	3122	1576	938.34	+	1.68	1.04e-71	1.63e-68			dicarboxylic acid metabolic process (GO:0043648)	91	36	17.01	+	2.12	0.000323	0.00703			adult behavior (GO:0030534)	179	92	56.25	+	1.64	0.000185	0.00485
coenzyme metabolic process (GO:0006732)	267	110	53.99	+	2.04	2.36e-09	1.34e-07			adult behavior (GO:0030534)	179	90	53.8	+	1.67	0.000108	0.00293			regulation of intracellular protein transport (GO:0033157)	220	87	41.12	+	2.12	2.15e-08	1.02e-06			morphogenesis of a branching epithelium (GO:0061138)	192	99	60.34	+	1.64	0.000101	0.0028
RNA processing (GO:0006396)	728	301	147.22	+	2.04	4.87e-24	1.06e-21			organelle fission (GO:0048285)	297	149	89.27	+	1.67	7.28e-07	2.97e-05			fatty acid catabolic process (GO:0009062)	76	30	14.21	+	2.11	0.00112	0.0208			rhythmic process (GO:0048511)	236	122	74.16	+	1.64	1.19e-05	0.000408
protein transport (GO:0015031)	1168	481	236.2	+	2.04	5.91e-38	2.3e-35			ncRNA processing (GO:0034470)	332	167	99.78	+	1.67	1.29e-07	6.08e-06			positive regulation of cell morphogenesis involved in differentiation (GO:0010770)	175	69	32.71	+	2.11	5.65e-07	2.15e-05			regulation of Wnt signaling pathway (GO:0030111)	281	145	88.31	+	1.64	2.39e-06	9.24e-05
cellular response to oxygen levels (GO:0071453)	95	39	19.21	+	2.03	0.000431	0.00949			cell morphogenesis (GO:0000902)	681	341	204.68	+	1.67	3e-14	2.74e-12			vesicle localization (GO:0051648)	180	71	33.64	+	2.11	4.73e-07	1.84e-05			positive regulation of neurogenesis (GO:0050769)	550	284	172.84	+	1.64	2.01e-11	1.47e-09
pyridine-containing compound metabolic process (GO:0072524)	112	46	22.65	+	2.03	0.000106	0.00278			RNA biosynthetic process (GO:0032774)	1927	965	579.17	+	1.67	2.93e-40	8.78e-38			regulation of translation (GO:0006417)	302	119	56.45	+	2.11	5.24e-11	3.44e-09			tube morphogenesis (GO:0035239)	695	359	218.41	+	1.64	3.54e-14	3.25e-12
antibiotic metabolic process (GO:0016999)	117	48	23.66	+	2.03	9.1e-05	0.00242			Golgi organization (GO:0007030)	110	55	33.06	+	1.66	0.00288	0.049			organophosphate biosynthetic process (GO:0090407)	385	152	71.96	+	2.11	8.72e-14	7.64e-12			regulation of nervous system development (GO:0051960)	1018	525	319.91	+	1.64	3.08e-20	4.37e-18
establishment of vesicle localization (GO:0051650)	168	69	33.97	+	2.03	2.82e-06	0.000103			nephron development (GO:0072006)	120	60	36.07	+	1.66	0.0018	0.0335			endothelium development (GO:0003158)	84	33	15.7	+	2.1	0.000532	0.0109			regulation of calcium ion-dependent exocytosis (GO:0017158)	129	66	40.54	+	1.63	0.00174	0.0337
positive regulation of cell morphogenesis involved in differentiation (GO:0010770)	175	72	35.39	+	2.03	1.28e-06	4.98e-05			regulation of signaling receptor activity (GO:0010469)	126	63	37.87	+	1.66	0.0013	0.0254			pyridine nucleotide metabolic process (GO:0019362)	107	42	20	+	2.1	0.000104	0.00252			cellular response to starvation (GO:0009267)	137	70	43.05	+	1.63	0.00135	0.0275
regulation of apoptotic signaling pathway (GO:2001233)	405	166	81.9	+	2.03	2.29e-13	2.06e-11			negative regulation of hemopoiesis (GO:1903707)	142	71	42.68	+	1.66	0.000767	0.016			coenzyme metabolic process (GO:0006732)	267	105	49.91	+	2.1	1e-09	5.78e-08			memory (GO:0007613)	139	71	43.68	+	1.63	0.00112	0.0234
nucleobase-containing small molecule biosynthetic process (GO:0034404)	120	49	24.27	+	2.02	7.42e-05	0.00202			MAPK cascade (GO:0000165)	152	76	45.68	+	1.66	0.000482	0.011			cellular protein-containing complex assembly (GO:0034622)	706	277	131.96	+	2.1	6.33e-24	1.25e-21			regulation of cell division (GO:0051302)	152	78	47.77	+	1.63	0.000602	0.0139
autophagy (GO:0006914)	198	81	40.04	+	2.02	3.09e-07	1.32e-05			RNA localization (GO:0006403)	160	80	48.09	+	1.66	0.000284	0.00694			peptide transport (GO:0015833)	1194	469	223.17	+	2.1	1.36e-40	5.72e-38			glycerophospholipid metabolic process (GO:0006650)	203	104	63.79	+	1.63	8.79e-05	0.00248
process utilizing autophagic mechanism (GO:0061919)	198	81	40.04	+	2.02	3.09e-07	1.31e-05			response to insulin (GO:0032868)	162	81	48.69	+	1.66	0.000303	0.00736			establishment of protein localization (GO:0045184)	1250	491	233.64	+	2.1	1.36e-42	6.63e-40			positive regulation of DNA metabolic process (GO:0051054)	230	118	72.28	+	1.63	2.73e-05	0.000877
vesicle-mediated transport to the plasma membrane (GO:0098876)	81	33	16.38	+	2.01	0.00148	0.0281			protein-containing complex localization (GO:0031503)	198	99	59.51	+	1.66	5.51e-05	0.00161			establishment of localization in cell (GO:0051649)	1403	550	262.24	+	2.1	9.94e-48	7.75e-45			central nervous system development (GO:0007417)	785	401	246.69	+	1.63	3.89e-15	3.79e-13
regulation of protein modification by small protein conjugation or removal (GO:1903320)	219	89	44.29	+	2.01	1.33e-07	6.1e-06			regulation of canonical Wnt signaling pathway (GO:0060828)	216	108	64.92	+	1.66	2.68e-05	0.000854			cellular macromolecule catabolic process (GO:0044265)	708	276	132.33	+	2.09	1.68e-23	3.23e-21			regulation of neurogenesis (GO:0050767)	907	464	285.03	+	1.63	1.79e-17	2.13e-15
peptide transport (GO:0015833)	1194	485	241.46	+	2.01	4.07e-37	1.51e-34			rhythmic process (GO:0048511)	236	118	70.93	+	1.66	1.08e-05	0.000363			amide transport (GO:0042886)	1213	474	226.72	+	2.09	1.76e-40	7.23e-38			camera-type eye morphogenesis (GO:0048593)	126	64	39.6	+	1.62	0.00209	0.0392
establishment of protein localization (GO:0045184)	1250	508	252.79	+	2.01	5.48e-39	2.31e-36			cell morphogenesis involved in differentiation (GO:0000904)	533	266	160.2	+	1.66	3.27e-11	2.32e-09			cellular protein localization (GO:0034613)	1295	504	242.05	+	2.08	8.92e-43	4.49e-40			response to calcium ion (GO:0051592)	128	65	40.22	+	1.62	0.0022	0.0406
cellular protein localization (GO:0034613)	1295	526	261.89	+	2.01	2.08e-40	9.84e-38			transcription, DNA-templated (GO:0006351)	1923	962	577.97	+	1.66	6.04e-40	1.78e-37			cellular macromolecule localization (GO:0070727)	1302	506	243.36	+	2.08	6.03e-43	3.13e-40			cytoskeleton-dependent intracellular transport (GO:0030705)	151	77	47.45	+	1.62	0.00076	0.017
cellular macromolecule localization (GO:0070727)	1302	528	263.3	+	2.01	2.04e-40	9.95e-38			nucleic acid-templated transcription (GO:0097659)	1924	962	578.27	+	1.66	6.39e-40	1.84e-37			cellular response to UV (GO:0034644)	75	29	14.02	+	2.07	0.00165	0.0287			response to starvation (GO:0042594)	157	80	49.34	+	1.62	0.000558	0.0129
establishment of localization in cell (GO:0051649)	1403	570	283.73	+	2.01	6.04e-44	3.93e-41			protein modification by small protein removal (GO:0070646)	125	62	37.57	+	1.65	0.00165	0.0314			negative regulation of mRNA metabolic process (GO:1903312)	75	29	14.02	+	2.07	0.00165	0.0287			regulation of neurotransmitter transport (GO:0051588)	177	90	55.62	+	1.62	0.000294	0.00728
lipoprotein biosynthetic process (GO:0042158)	89	36	18	+	2	0.000728	0.0149			response to UV (GO:0009411)	135	67	40.58	+	1.65	0.00104	0.0211			regulation of protein ubiquitination (GO:0031396)	189	73	35.33	+	2.07	5.51e-07	2.11e-05			protein-containing complex localization (GO:0031503)	198	101	62.22	+	1.62	0.000125	0.00341
symbiont process (GO:0044403)	213	86	43.07	+	2	2.18e-07	9.49e-06			memory (GO:0007613)	139	69	41.78	+	1.65	0.000908	0.0186			cellular response to antibiotic (GO:0071236)	96	37	17.94	+	2.06	0.000445	0.00933			positive regulation of binding (GO:0051099)	199	101	62.54	+	1.62	0.000129	0.00352
amide transport (GO:0042886)	1213	490	245.3	+	2	5.18e-37	1.83e-34			cytoskeleton-dependent intracellular transport (GO:0030705)	151	75	45.38	+	1.65	0.000613	0.0135			cellular response to toxic substance (GO:0097237)	104	40	19.44	+	2.06	0.000209	0.00472			morphogenesis of a branching structure (GO:0001763)	202	103	63.48	+	1.62	8.65e-05	0.00245
nucleosome assembly (GO:0006334)	77	31	15.57	+	1.99	0.00183	0.0334			stem cell differentiation (GO:0048863)	163	81	48.99	+	1.65	0.000316	0.00765			positive regulation of protein polymerization (GO:0032273)	114	44	21.31	+	2.06	0.000103	0.00251			response to acid chemical (GO:0001101)	243	124	76.36	+	1.62	1.94e-05	0.000641
positive regulation of neuron apoptotic process (GO:0043525)	77	31	15.57	+	1.99	0.00183	0.0334			protein polyubiquitination (GO:0000209)	173	86	52	+	1.65	0.0002	0.0051			transition metal ion homeostasis (GO:0055076)	127	49	23.74	+	2.06	4.14e-05	0.00113			regulation of cell morphogenesis (GO:0022604)	508	259	159.64	+	1.62	4.14e-10	2.67e-08
response to oxidative stress (GO:0006979)	336	135	67.95	+	1.99	9.94e-11	6.77e-09			regulation of protein ubiquitination (GO:0031396)	189	94	56.81	+	1.65	9.2e-05	0.00256			positive regulation of intracellular protein transport (GO:0090316)	140	54	26.17	+	2.06	1.67e-05	0.000496			transcription, DNA-templated (GO:0006351)	1923	976	604.32	+	1.62	5.8e-36	1.56e-33
posttranscriptional regulation of gene expression (GO:0010608)	396	159	80.08	+	1.99	2.29e-12	1.86e-10			regulation of microtubule cytoskeleton organization (GO:0070507)	194	96	58.31	+	1.65	0.000108	0.00293			phospholipid biosynthetic process (GO:0008654)	143	55	26.73	+	2.06	1.96e-05	0.00057			RNA biosynthetic process (GO:0032774)	1927	979	605.57	+	1.62	2.9e-36	8.06e-34
cellular macromolecule catabolic process (GO:0044265)	708	285	143.18	+	1.99	2.22e-21	3.94e-19			negative regulation of cell projection organization (GO:0031345)	200	99	60.11	+	1.65	7.78e-05	0.00222			protein localization to nucleus (GO:0034504)	169	65	31.59	+	2.06	3.14e-06	0.000105			regulation of synaptic vesicle cycle (GO:0098693)	144	73	45.25	+	1.61	0.00132	0.0271
cellular response to UV (GO:0034644)	75	30	15.17	+	1.98	0.00242	0.0418			activation of protein kinase activity (GO:0032147)	236	117	70.93	+	1.65	1.45e-05	0.000475			regulation of muscle hypertrophy (GO:0014743)	73	28	13.64	+	2.05	0.00225	0.0375			MAPK cascade (GO:0000165)	152	77	47.77	+	1.61	0.0008	0.0177
positive regulation of intracellular protein transport (GO:0090316)	140	56	28.31	+	1.98	4.62e-05	0.00134			renal system development (GO:0072001)	274	136	82.35	+	1.65	2.84e-06	0.000103			pyridine-containing compound metabolic process (GO:0072524)	112	43	20.93	+	2.05	0.000139	0.00329			cartilage development (GO:0051216)	170	86	53.42	+	1.61	0.000508	0.0119
RNA transport (GO:0050658)	140	56	28.31	+	1.98	4.62e-05	0.00134			regulation of cell cycle phase transition (GO:1901987)	276	137	82.95	+	1.65	3e-06	0.000109			protein dephosphorylation (GO:0006470)	162	62	30.28	+	2.05	4.92e-06	0.00016			cellular response to nutrient levels (GO:0031669)	176	89	55.31	+	1.61	0.000369	0.009
nucleic acid transport (GO:0050657)	140	56	28.31	+	1.98	4.62e-05	0.00134			regulation of Wnt signaling pathway (GO:0030111)	281	139	84.46	+	1.65	2.74e-06	0.0001			autophagy (GO:0006914)	198	76	37.01	+	2.05	4.04e-07	1.61e-05			cellular response to extracellular stimulus (GO:0031668)	202	102	63.48	+	1.61	0.000143	0.00387
vesicle localization (GO:0051648)	180	72	36.4	+	1.98	2.69e-06	9.98e-05			ncRNA metabolic process (GO:0034660)	429	213	128.94	+	1.65	4.74e-09	2.6e-07			protein-containing complex localization (GO:0031503)	198	76	37.01	+	2.05	4.04e-07	1.6e-05			positive regulation of GTPase activity (GO:0043547)	215	109	67.57	+	1.61	7.83e-05	0.00225
phospholipid biosynthetic process (GO:0008654)	143	57	28.92	+	1.97	3.68e-05	0.0011			microtubule cytoskeleton organization (GO:0000226)	455	225	136.75	+	1.65	2.36e-09	1.36e-07			process utilizing autophagic mechanism (GO:0061919)	198	76	37.01	+	2.05	4.04e-07	1.6e-05			negative regulation of neuron differentiation (GO:0045665)	253	128	79.51	+	1.61	1.65e-05	0.000545
negative regulation of cellular catabolic process (GO:0031330)	229	91	46.31	+	1.97	2.32e-07	1e-05			regulation of mitotic cell cycle (GO:0007346)	492	244	147.87	+	1.65	3.4e-10	2.14e-08			ncRNA processing (GO:0034470)	332	127	62.05	+	2.05	5.88e-11	3.79e-09			negative regulation of cell cycle (GO:0045786)	399	202	125.39	+	1.61	5.5e-08	2.68e-06
dicarboxylic acid metabolic process (GO:0043648)	91	36	18.4	+	1.96	0.00117	0.0228			regulation of cell cycle process (GO:0010564)	571	284	171.62	+	1.65	8.4e-12	6.33e-10			response to oxidative stress (GO:0006979)	336	129	62.8	+	2.05	3.27e-11	2.22e-09			regulation of DNA metabolic process (GO:0051052)	411	208	129.16	+	1.61	3.75e-08	1.89e-06
cellular response to antibiotic (GO:0071236)	96	38	19.41	+	1.96	0.00073	0.0149			peptidyl-amino acid modification (GO:0018193)	677	336	203.48	+	1.65	1.34e-13	1.17e-11			protein lipidation (GO:0006497)	84	32	15.7	+	2.04	0.0012	0.0221			protein modification by small protein conjugation (GO:0032446)	446	226	140.16	+	1.61	9.09e-09	5.01e-07
cellular response to toxic substance (GO:0097237)	104	41	21.03	+	1.95	0.000504	0.0109			regulation of neuron differentiation (GO:0045664)	743	369	223.31	+	1.65	5.95e-15	5.76e-13			protein homotetramerization (GO:0051289)	84	32	15.7	+	2.04	0.0012	0.0221			positive regulation of cell projection organization (GO:0031346)	448	226	140.79	+	1.61	1.25e-08	6.8e-07
establishment of RNA localization (GO:0051236)	142	56	28.72	+	1.95	5.21e-05	0.00148			central nervous system development (GO:0007417)	785	390	235.94	+	1.65	9.79e-16	9.91e-14			regulation of microtubule polymerization or depolymerization (GO:0031110)	84	32	15.7	+	2.04	0.0012	0.0221			modulation of chemical synaptic transmission (GO:0050804)	502	254	157.76	+	1.61	1.22e-09	7.51e-08
protein-containing complex localization (GO:0031503)	198	78	40.04	+	1.95	2.09e-06	7.89e-05			RNA metabolic process (GO:0016070)	2686	1329	807.3	+	1.65	5.17e-55	2.88e-52			microtubule-based transport (GO:0099111)	139	53	25.98	+	2.04	2.46e-05	0.000703			regulation of trans-synaptic signaling (GO:0099177)	503	254	158.07	+	1.61	1.27e-09	7.71e-08
positive regulation of intracellular transport (GO:0032388)	205	81	41.46	+	1.95	9.92e-07	3.94e-05			dendrite development (GO:0016358)	122	60	36.67	+	1.64	0.00257	0.0445			transport along microtubule (GO:0010970)	139	53	25.98	+	2.04	2.46e-05	0.000701			protein modification by small protein conjugation or removal (GO:0070647)	567	287	178.18	+	1.61	7.93e-11	5.4e-09
regulation of protein polymerization (GO:0032271)	210	83	42.47	+	1.95	8.48e-07	3.38e-05			regulation of protein localization to cell periphery (GO:1904375)	126	62	37.87	+	1.64	0.00225	0.0402			positive regulation of intracellular transport (GO:0032388)	205	78	38.32	+	2.04	3.97e-07	1.59e-05			chordate embryonic development (GO:0043009)	713	361	224.07	+	1.61	2.43e-13	2.05e-11
regulation of intracellular transport (GO:0032386)	442	174	89.38	+	1.95	8.1e-13	6.87e-11			cellular response to leukemia inhibitory factor (GO:1990830)	128	63	38.47	+	1.64	0.00184	0.0341			RNA processing (GO:0006396)	728	277	136.07	+	2.04	2.82e-22	5.06e-20			embryo development ending in birth or egg hatching (GO:0009792)	731	369	229.72	+	1.61	1.98e-13	1.68e-11
protein homotetramerization (GO:0051289)	84	33	16.99	+	1.94	0.00183	0.0335			response to leukemia inhibitory factor (GO:1990823)	128	63	38.47	+	1.64	0.00184	0.0341			regulation of cardiac muscle hypertrophy (GO:0010611)	71	27	13.27	+	2.03	0.00308	0.0479			cell cycle process (GO:0022402)	743	375	233.49	+	1.61	1.35e-13	1.18e-11
endothelium development (GO:0003158)	84	33	16.99	+	1.94	0.00183	0.0335			regulation of synaptic vesicle cycle (GO:0098693)	144	71	43.28	+	1.64	0.000836	0.0173			cellular response to hypoxia (GO:0071456)	79	30	14.77	+	2.03	0.00147	0.026			nucleic acid-templated transcription (GO:0097659)	1924	976	604.63	+	1.61	6.01e-36	1.59e-33
positive regulation of axonogenesis (GO:0050772)	97	38	19.62	+	1.94	0.00108	0.0213			regulation of cell division (GO:0051302)	152	75	45.68	+	1.64	0.000636	0.0139			iron ion homeostasis (GO:0055072)	87	33	16.26	+	2.03	0.000958	0.0182			protein modification by small protein removal (GO:0070646)	125	63	39.28	+	1.6	0.00263	0.0472
protein tetramerization (GO:0051262)	143	56	28.92	+	1.94	5.66e-05	0.00159			protein glycosylation (GO:0006486)	172	85	51.7	+	1.64	0.000254	0.00632			regulation of mRNA splicing, via spliceosome (GO:0048024)	103	39	19.25	+	2.03	0.000444	0.00932			cellular response to insulin stimulus (GO:0032869)	125	63	39.28	+	1.6	0.00263	0.0473
tRNA metabolic process (GO:0006399)	163	64	32.96	+	1.94	1.6e-05	0.000508			macromolecule glycosylation (GO:0043413)	172	85	51.7	+	1.64	0.000254	0.00631			synaptic vesicle cycle (GO:0099504)	129	49	24.11	+	2.03	6.98e-05	0.00179			regulation of nucleocytoplasmic transport (GO:0046822)	127	64	39.91	+	1.6	0.00277	0.049
positive regulation of cell growth (GO:0030307)	178	70	36	+	1.94	7.3e-06	0.000246			regulation of neurotransmitter transport (GO:0051588)	177	87	53.2	+	1.64	0.000234	0.00592			RNA transport (GO:0050658)	140	53	26.17	+	2.03	3.77e-05	0.00104			mesenchymal cell differentiation (GO:0048762)	151	76	47.45	+	1.6	0.00101	0.0215
regulation of protein ubiquitination (GO:0031396)	189	74	38.22	+	1.94	4.15e-06	0.000147			positive regulation of synaptic transmission (GO:0050806)	177	87	53.2	+	1.64	0.000234	0.00591			nucleic acid transport (GO:0050657)	140	53	26.17	+	2.03	3.77e-05	0.00104			cell-substrate adhesion (GO:0031589)	153	77	48.08	+	1.6	0.00106	0.0223
organophosphate metabolic process (GO:0019637)	778	306	157.33	+	1.94	1.22e-21	2.19e-19			establishment or maintenance of cell polarity (GO:0007163)	187	92	56.2	+	1.64	0.000148	0.00392			symbiont process (GO:0044403)	213	81	39.81	+	2.03	2.76e-07	1.13e-05			regulation of gene expression, epigenetic (GO:0040029)	165	83	51.85	+	1.6	0.000723	0.0163
positive regulation of cysteine-type endopeptidase activity involved in apoptotic process (GO:0043280)	115	45	23.26	+	1.93	0.000403	0.00905			regulation of mRNA metabolic process (GO:1903311)	234	115	70.33	+	1.64	2.32e-05	0.000745			negative regulation of cellular catabolic process (GO:0031330)	229	87	42.8	+	2.03	8.74e-08	3.81e-06			regulation of cell size (GO:0008361)	203	102	63.79	+	1.6	0.00015	0.00403
negative regulation of cellular amide metabolic process (GO:0034249)	138	54	27.91	+	1.93	9.02e-05	0.0024			regulation of protein binding (GO:0043393)	235	116	70.63	+	1.64	1.83e-05	0.000597			membrane docking (GO:0022406)	74	28	13.83	+	2.02	0.00243	0.0396			activation of protein kinase activity (GO:0032147)	236	119	74.16	+	1.6	4.33e-05	0.0013
cytoskeleton-dependent intracellular transport (GO:0030705)	151	59	30.54	+	1.93	3.92e-05	0.00116			locomotory behavior (GO:0007626)	235	116	70.63	+	1.64	1.83e-05	0.000595			protein tetramerization (GO:0051262)	143	54	26.73	+	2.02	2.97e-05	0.00083			regulation of mitotic cell cycle phase transition (GO:1901990)	246	124	77.31	+	1.6	2.79e-05	0.000889
protein localization to membrane (GO:0072657)	383	149	77.45	+	1.92	7.7e-11	5.33e-09			negative regulation of neuron differentiation (GO:0045665)	253	125	76.04	+	1.64	8.87e-06	0.000301			nucleoside phosphate catabolic process (GO:1901292)	96	36	17.94	+	2.01	0.000691	0.0138			angiogenesis (GO:0001525)	304	153	95.53	+	1.6	3.13e-06	0.000118
ncRNA metabolic process (GO:0034660)	429	167	86.76	+	1.92	5.8e-12	4.42e-10			transmembrane receptor protein tyrosine kinase signaling pathway (GO:0007169)	324	160	97.38	+	1.64	4.96e-07	2.12e-05			negative regulation of protein binding (GO:0032091)	104	39	19.44	+	2.01	0.000466	0.00972			transmembrane receptor protein tyrosine kinase signaling pathway (GO:0007169)	324	163	101.82	+	1.6	1.66e-06	6.7e-05
purine nucleoside bisphosphate metabolic process (GO:0034032)	93	36	18.81	+	1.91	0.00192	0.0349			protein modification by small protein conjugation (GO:0032446)	446	220	134.05	+	1.64	3.84e-09	2.13e-07			synaptic vesicle localization (GO:0097479)	104	39	19.44	+	2.01	0.000466	0.00971			synaptic signaling (GO:0099536)	377	189	118.48	+	1.6	2.64e-07	1.16e-05
ribonucleoside bisphosphate metabolic process (GO:0033875)	93	36	18.81	+	1.91	0.00192	0.0348			regulation of cell morphogenesis (GO:0022604)	508	251	152.68	+	1.64	2.65e-10	1.71e-08			positive regulation of cell growth (GO:0030307)	178	67	33.27	+	2.01	3.5e-06	0.000116			regulation of binding (GO:0051098)	386	194	121.3	+	1.6	1.64e-07	7.58e-06
nucleoside bisphosphate metabolic process (GO:0033865)	93	36	18.81	+	1.91	0.00192	0.0348			protein modification by small protein conjugation or removal (GO:0070647)	567	280	170.42	+	1.64	2.15e-11	1.54e-09			protein localization to membrane (GO:0072657)	383	144	71.59	+	2.01	7.74e-12	5.59e-10			chromosome organization (GO:0051276)	892	449	280.32	+	1.6	5.44e-16	5.77e-14
nucleoside phosphate catabolic process (GO:1901292)	96	37	19.41	+	1.91	0.00152	0.0287			positive regulation of nervous system development (GO:0051962)	617	305	185.44	+	1.64	2.2e-12	1.71e-10			regulation of intracellular transport (GO:0032386)	442	166	82.61	+	2.01	1.99e-13	1.66e-11			tube development (GO:0035295)	894	450	280.95	+	1.6	4.53e-16	4.87e-14
transition metal ion homeostasis (GO:0055076)	127	49	25.68	+	1.91	0.000238	0.00573			neuron projection development (GO:0031175)	648	319	194.76	+	1.64	1.25e-12	9.78e-11			endothelial cell differentiation (GO:0045446)	75	28	14.02	+	2	0.00266	0.0428			phosphorylation (GO:0016310)	998	503	313.63	+	1.6	6.91e-18	8.48e-16
regulation of RNA splicing (GO:0043484)	137	53	27.71	+	1.91	0.000126	0.00326			regulation of nervous system development (GO:0051960)	1018	502	305.97	+	1.64	1.41e-19	1.79e-17			synaptic vesicle transport (GO:0048489)	99	37	18.5	+	2	0.000561	0.0114			response to alcohol (GO:0097305)	144	72	45.25	+	1.59	0.00172	0.0333
positive regulation of peptidase activity (GO:0010952)	155	60	31.35	+	1.91	4.7e-05	0.00136			cell cycle (GO:0007049)	1172	579	352.25	+	1.64	1.21e-22	1.94e-20			establishment of synaptic vesicle localization (GO:0097480)	99	37	18.5	+	2	0.000561	0.0114			RNA localization (GO:0006403)	160	80	50.28	+	1.59	0.00103	0.0219
negative regulation of catabolic process (GO:0009895)	274	106	55.41	+	1.91	5.35e-08	2.56e-06			protein acylation (GO:0043543)	163	80	48.99	+	1.63	0.000424	0.00999			localization within membrane (GO:0051668)	134	50	25.05	+	2	6.49e-05	0.00168			negative regulation of cell projection organization (GO:0031345)	200	100	62.85	+	1.59	0.000224	0.0057
regulation of protein complex assembly (GO:0043254)	438	169	88.58	+	1.91	6.35e-12	4.78e-10			respiratory tube development (GO:0030323)	200	98	60.11	+	1.63	0.000104	0.00283			establishment of RNA localization (GO:0051236)	142	53	26.54	+	2	4.28e-05	0.00116			organelle fission (GO:0048285)	297	148	93.33	+	1.59	6.88e-06	0.000247
macromolecule catabolic process (GO:0009057)	801	309	161.98	+	1.91	8.09e-21	1.37e-18			positive regulation of cell cycle process (GO:0090068)	237	116	71.23	+	1.63	2.55e-05	0.000816			positive regulation of axonogenesis (GO:0050772)	97	36	18.13	+	1.99	0.000753	0.0148			trans-synaptic signaling (GO:0099537)	363	181	114.08	+	1.59	6.01e-07	2.55e-05
maintenance of location (GO:0051235)	164	63	33.17	+	1.9	3.49e-05	0.00105			negative regulation of neurogenesis (GO:0050768)	325	159	97.68	+	1.63	8.71e-07	3.48e-05			regulation of G1/S transition of mitotic cell cycle (GO:2000045)	102	38	19.06	+	1.99	0.000631	0.0127			neuron projection development (GO:0031175)	648	323	203.64	+	1.59	2.26e-11	1.62e-09
protein localization to nucleus (GO:0034504)	169	65	34.18	+	1.9	3.06e-05	0.000926			positive regulation of neuron differentiation (GO:0045666)	442	217	132.85	+	1.63	5.81e-09	3.17e-07			regulation of mRNA processing (GO:0050684)	140	52	26.17	+	1.99	5.74e-05	0.0015			regulation of plasma membrane bounded cell projection organization (GO:0120035)	737	368	231.61	+	1.59	6.59e-13	5.38e-11
positive regulation of proteolysis (GO:0045862)	315	121	63.7	+	1.9	9.56e-09	5.05e-07			positive regulation of neurogenesis (GO:0050769)	550	270	165.31	+	1.63	7.83e-11	5.36e-09			maintenance of location (GO:0051235)	164	61	30.65	+	1.99	1.25e-05	0.000379			regulation of cell cycle (GO:0051726)	927	463	291.32	+	1.59	4.55e-16	4.86e-14
regulation of cellular protein localization (GO:1903827)	504	194	101.92	+	1.9	1.97e-13	1.78e-11			regulation of plasma membrane bounded cell projection organization (GO:0120035)	737	361	221.51	+	1.63	5.44e-14	4.9e-12			regulation of autophagy (GO:0010506)	223	83	41.68	+	1.99	3.25e-07	1.32e-05			nucleic acid metabolic process (GO:0090304)	3122	1563	981.11	+	1.59	5.19e-58	4.5e-55
mRNA metabolic process (GO:0016071)	508	195	102.73	+	1.9	2.33e-13	2.08e-11			regulation of neurogenesis (GO:0050767)	907	444	272.61	+	1.63	5.62e-17	6.17e-15			negative regulation of catabolic process (GO:0009895)	274	102	51.21	+	1.99	1.8e-08	8.77e-07			intrinsic apoptotic signaling pathway (GO:0097193)	155	77	48.71	+	1.58	0.00146	0.0294
organonitrogen compound catabolic process (GO:1901565)	843	324	170.48	+	1.9	1.01e-21	1.87e-19			response to transforming growth factor beta (GO:0071559)	123	60	36.97	+	1.62	0.00268	0.0462			posttranscriptional regulation of gene expression (GO:0010608)	396	147	74.02	+	1.99	1.03e-11	7.32e-10			protein polyubiquitination (GO:0000209)	173	86	54.37	+	1.58	0.000723	0.0162
protein-containing complex assembly (GO:0065003)	1319	508	266.74	+	1.9	3.93e-34	1.18e-31			regulation of calcium ion-dependent exocytosis (GO:0017158)	129	63	38.77	+	1.62	0.00194	0.0355			regulation of cellular protein localization (GO:1903827)	504	187	94.2	+	1.99	1.88e-14	1.72e-12			positive regulation of cell cycle process (GO:0090068)	237	118	74.48	+	1.58	7.43e-05	0.00216
protein-containing complex subunit organization (GO:0043933)	1503	576	303.95	+	1.9	1.53e-38	6.29e-36			protein-DNA complex subunit organization (GO:0071824)	168	82	50.49	+	1.62	0.000493	0.0113			organophosphate metabolic process (GO:0019637)	778	289	145.42	+	1.99	5.45e-22	9.34e-20			Wnt signaling pathway (GO:0016055)	238	118	74.79	+	1.58	7.65e-05	0.0022
regulation of G1/S transition of mitotic cell cycle (GO:2000045)	102	39	20.63	+	1.89	0.0014	0.0268			lung development (GO:0030324)	197	96	59.21	+	1.62	0.000157	0.00413			macromolecule catabolic process (GO:0009057)	801	298	149.72	+	1.99	1.07e-22	1.99e-20			cell-cell signaling by wnt (GO:0198738)	238	118	74.79	+	1.58	7.65e-05	0.00221
protein dephosphorylation (GO:0006470)	162	62	32.76	+	1.89	4.57e-05	0.00133			response to acid chemical (GO:0001101)	243	118	73.04	+	1.62	3.09e-05	0.000969			organonitrogen compound catabolic process (GO:1901565)	843	313	157.57	+	1.99	7.97e-24	1.55e-21			skeletal system morphogenesis (GO:0048705)	253	126	79.51	+	1.58	3.51e-05	0.00109
nucleobase-containing compound transport (GO:0015931)	170	65	34.38	+	1.89	3.2e-05	0.000963			negative regulation of nervous system development (GO:0051961)	348	169	104.59	+	1.62	5.11e-07	2.17e-05			lipoprotein biosynthetic process (GO:0042158)	89	33	16.64	+	1.98	0.0016	0.0281			negative regulation of neurogenesis (GO:0050768)	325	161	102.13	+	1.58	3.64e-06	0.000137
Ras protein signal transduction (GO:0007265)	209	80	42.27	+	1.89	3.62e-06	0.00013			positive regulation of cell projection organization (GO:0031346)	448	218	134.65	+	1.62	9.27e-09	4.89e-07			negative regulation of cellular amide metabolic process (GO:0034249)	138	51	25.79	+	1.98	7.68e-05	0.00195			blood vessel morphogenesis (GO:0048514)	413	205	129.79	+	1.58	1.41e-07	6.59e-06
regulation of cellular catabolic process (GO:0031329)	645	247	130.44	+	1.89	1.32e-16	1.49e-14			tube morphogenesis (GO:0035239)	695	338	208.89	+	1.62	7.17e-13	5.79e-11			regulation of cellular catabolic process (GO:0031329)	645	239	120.56	+	1.98	3.4e-18	4.27e-16			blood vessel development (GO:0001568)	514	255	161.53	+	1.58	4.83e-09	2.73e-07
chromatin assembly or disassembly (GO:0006333)	113	43	22.85	+	1.88	0.000776	0.0157			chordate embryonic development (GO:0043009)	713	348	214.3	+	1.62	2.08e-13	1.8e-11			tRNA metabolic process (GO:0006399)	163	60	30.47	+	1.97	1.8e-05	0.00053			positive regulation of transferase activity (GO:0051347)	544	270	170.96	+	1.58	1.31e-09	7.84e-08
nucleosome organization (GO:0034728)	116	44	23.46	+	1.88	0.000633	0.0133			embryo development ending in birth or egg hatching (GO:0009792)	731	355	219.71	+	1.62	2.17e-13	1.87e-11			regulation of protein complex assembly (GO:0043254)	438	161	81.87	+	1.97	2.52e-12	1.89e-10			cardiovascular system development (GO:0072358)	556	276	174.73	+	1.58	8.86e-10	5.55e-08
synaptic vesicle cycle (GO:0099504)	129	49	26.09	+	1.88	0.000378	0.00855			regulation of cell projection organization (GO:0031344)	746	363	224.22	+	1.62	9.5e-14	8.47e-12			cellular response to decreased oxygen levels (GO:0036294)	82	30	15.33	+	1.96	0.00255	0.0413			regulation of cell cycle process (GO:0010564)	571	284	179.44	+	1.58	4.08e-10	2.64e-08
localization within membrane (GO:0051668)	134	51	27.1	+	1.88	0.000232	0.00559			embryonic limb morphogenesis (GO:0030326)	143	69	42.98	+	1.61	0.00179	0.0334			maintenance of location in cell (GO:0051651)	101	37	18.88	+	1.96	0.0009	0.0173			regulation of kinase activity (GO:0043549)	715	355	224.69	+	1.58	3.19e-12	2.48e-10
drug metabolic process (GO:0017144)	536	204	108.39	+	1.88	1.38e-13	1.29e-11			embryonic appendage morphogenesis (GO:0035113)	143	69	42.98	+	1.61	0.00179	0.0333			cellular modified amino acid metabolic process (GO:0006575)	153	56	28.6	+	1.96	5.09e-05	0.00135			regulation of cell projection organization (GO:0031344)	746	371	234.44	+	1.58	8.66e-13	6.93e-11
response to UV (GO:0009411)	135	51	27.3	+	1.87	0.000249	0.00595			cellular response to radiation (GO:0071478)	147	71	44.18	+	1.61	0.00157	0.0301			regulation of protein polymerization (GO:0032271)	210	77	39.25	+	1.96	1.74e-06	6.1e-05			regulation of cell development (GO:0060284)	1041	516	327.14	+	1.58	2.56e-17	2.98e-15
positive regulation of endopeptidase activity (GO:0010950)	148	56	29.93	+	1.87	0.000147	0.0037			intrinsic apoptotic signaling pathway (GO:0097193)	155	75	46.59	+	1.61	0.000932	0.019			protein modification by small protein conjugation (GO:0032446)	446	163	83.36	+	1.96	2.53e-12	1.89e-10			regulation of I-kappaB kinase/NF-kappaB signaling (GO:0043122)	148	73	46.51	+	1.57	0.00197	0.0373
positive regulation of protein complex assembly (GO:0031334)	228	86	46.11	+	1.87	2.14e-06	8.05e-05			branching morphogenesis of an epithelial tube (GO:0048754)	161	78	48.39	+	1.61	0.000678	0.0146			regulation of catabolic process (GO:0009894)	768	281	143.55	+	1.96	1.18e-20	1.9e-18			pallium development (GO:0021543)	158	78	49.65	+	1.57	0.0016	0.0318
small GTPase mediated signal transduction (GO:0007264)	265	100	53.59	+	1.87	3.17e-07	1.34e-05			negative regulation of MAPK cascade (GO:0043409)	167	81	50.19	+	1.61	0.000622	0.0136			regulation of dendritic spine development (GO:0060998)	88	32	16.45	+	1.95	0.00228	0.0376			neurotransmitter transport (GO:0006836)	170	84	53.42	+	1.57	0.000859	0.0188
regulation of catabolic process (GO:0009894)	768	291	155.31	+	1.87	6.61e-19	9.37e-17			regulation of cell size (GO:0008361)	203	98	61.01	+	1.61	0.000191	0.00491			positive regulation of cysteine-type endopeptidase activity involved in apoptotic process (GO:0043280)	115	42	21.49	+	1.95	0.000384	0.00819			establishment or maintenance of cell polarity (GO:0007163)	187	92	58.77	+	1.57	0.000534	0.0125
cellular localization (GO:0051641)	1963	743	396.97	+	1.87	6.13e-49	5.31e-46			regulation of protein modification by small protein conjugation or removal (GO:1903320)	219	106	65.82	+	1.61	8.75e-05	0.00246			nucleobase-containing compound transport (GO:0015931)	170	62	31.77	+	1.95	1.72e-05	0.000509			connective tissue development (GO:0061448)	221	109	69.45	+	1.57	0.000159	0.00425
maintenance of location in cell (GO:0051651)	101	38	20.43	+	1.86	0.00193	0.0349			peptidyl-lysine modification (GO:0018205)	233	113	70.03	+	1.61	4.87e-05	0.00143			protein polyubiquitination (GO:0000209)	173	63	32.34	+	1.95	1.4e-05	0.000423			negative regulation of nervous system development (GO:0051961)	348	172	109.36	+	1.57	2.12e-06	8.35e-05
regulation of actin filament polymerization (GO:0030833)	157	59	31.75	+	1.86	0.000108	0.00283			cell-cell signaling by wnt (GO:0198738)	238	115	71.53	+	1.61	4.43e-05	0.00132			monocarboxylic acid catabolic process (GO:0072329)	94	34	17.57	+	1.94	0.00147	0.0261			negative regulation of cell development (GO:0010721)	372	183	116.9	+	1.57	1.01e-06	4.15e-05
protein polyubiquitination (GO:0000209)	173	65	34.99	+	1.86	5.28e-05	0.00149			Wnt signaling pathway (GO:0016055)	238	115	71.53	+	1.61	4.43e-05	0.00132			regulation of receptor-mediated endocytosis (GO:0048259)	105	38	19.63	+	1.94	0.000783	0.0153			regulation of developmental growth (GO:0048638)	382	188	120.05	+	1.57	8.19e-07	3.42e-05
regulation of autophagy (GO:0010506)	223	84	45.1	+	1.86	3.36e-06	0.000122			positive regulation of cell cycle (GO:0045787)	359	174	107.9	+	1.61	4.29e-07	1.84e-05			positive regulation of neuron death (GO:1901216)	113	41	21.12	+	1.94	0.000513	0.0106			vasculature development (GO:0001944)	542	267	170.33	+	1.57	3.23e-09	1.86e-07
nitrogen compound transport (GO:0071705)	1450	544	293.23	+	1.86	2.47e-34	7.71e-32			negative regulation of organelle organization (GO:0010639)	371	179	111.51	+	1.61	3.76e-07	1.65e-05			response to UV (GO:0009411)	135	49	25.23	+	1.94	0.000147	0.00344			positive regulation of cell development (GO:0010720)	625	308	196.41	+	1.57	1.71e-10	1.12e-08
synaptic vesicle transport (GO:0048489)	99	37	20.02	+	1.85	0.00254	0.0433			modulation of chemical synaptic transmission (GO:0050804)	502	243	150.88	+	1.61	2.32e-09	1.34e-07			positive regulation of proteolysis (GO:0045862)	315	114	58.88	+	1.94	9.33e-09	4.75e-07			cellular component morphogenesis (GO:0032989)	777	384	244.18	+	1.57	6.28e-13	5.18e-11
establishment of synaptic vesicle localization (GO:0097480)	99	37	20.02	+	1.85	0.00254	0.0433			regulation of trans-synaptic signaling (GO:0099177)	503	243	151.18	+	1.61	2.39e-09	1.37e-07			nitrogen compound transport (GO:0071705)	1450	525	271.02	+	1.94	1.1e-37	3.73e-35			regulation of transferase activity (GO:0051338)	820	404	257.69	+	1.57	1.88e-13	1.61e-11
negative regulation of protein binding (GO:0032091)	104	39	21.03	+	1.85	0.00157	0.0293			negative regulation of protein modification process (GO:0031400)	547	265	164.4	+	1.61	3.4e-10	2.14e-08			cellular localization (GO:0051641)	1963	710	366.91	+	1.94	6.34e-52	5.82e-49			nucleobase-containing compound biosynthetic process (GO:0034654)	2249	1110	706.77	+	1.57	2.62e-37	7.7e-35
synaptic vesicle localization (GO:0097479)	104	39	21.03	+	1.85	0.00157	0.0293			RNA processing (GO:0006396)	728	353	218.81	+	1.61	3.32e-13	2.78e-11			positive regulation of peptidase activity (GO:0010952)	155	56	28.97	+	1.93	5.64e-05	0.00148			RNA metabolic process (GO:0016070)	2686	1328	844.1	+	1.57	8.07e-46	3.59e-43
establishment of organelle localization (GO:0051656)	342	128	69.16	+	1.85	1.12e-08	5.87e-07			cellular response to stress (GO:0033554)	1364	660	409.96	+	1.61	4.88e-24	8.66e-22			protein localization to cell periphery (GO:1990778)	219	79	40.93	+	1.93	1.84e-06	6.41e-05			regulation of endothelial cell migration (GO:0010594)	151	74	47.45	+	1.56	0.00215	0.0401
protein modification by small protein conjugation (GO:0032446)	446	167	90.19	+	1.85	5.57e-11	3.95e-09			nucleobase-containing compound biosynthetic process (GO:0034654)	2249	1086	675.95	+	1.61	2.33e-40	7.11e-38			mRNA metabolic process (GO:0016071)	508	183	94.95	+	1.93	2.43e-13	2e-11			eye morphogenesis (GO:0048592)	159	78	49.97	+	1.56	0.00165	0.0325
Golgi organization (GO:0007030)	110	41	22.25	+	1.84	0.00141	0.0269			cellular response to starvation (GO:0009267)	137	66	41.18	+	1.6	0.0025	0.0435			regulation of protein localization to plasma membrane (GO:1903076)	103	37	19.25	+	1.92	0.00104	0.0195			regulation of neurological system process (GO:0031644)	159	78	49.97	+	1.56	0.00165	0.0325
positive regulation of cysteine-type endopeptidase activity (GO:2001056)	132	49	26.69	+	1.84	0.000452	0.00991			regulation of cold-induced thermogenesis (GO:0120161)	141	68	42.38	+	1.6	0.0017	0.0321			Ras protein signal transduction (GO:0007265)	209	75	39.06	+	1.92	3.64e-06	0.000121			positive regulation of cell morphogenesis involved in differentiation (GO:0010770)	175	86	55	+	1.56	0.000986	0.0212
regulation of microtubule cytoskeleton organization (GO:0070507)	194	72	39.23	+	1.84	2.32e-05	0.000712			regulation of mitotic nuclear division (GO:0007088)	171	82	51.4	+	1.6	0.00071	0.0151			small GTPase mediated signal transduction (GO:0007264)	265	95	49.53	+	1.92	1.8e-07	7.58e-06			regulation of microtubule cytoskeleton organization (GO:0070507)	194	95	60.97	+	1.56	0.00051	0.0119
regulation of mRNA metabolic process (GO:1903311)	234	87	47.32	+	1.84	3.81e-06	0.000136			respiratory system development (GO:0060541)	227	109	68.23	+	1.6	8.75e-05	0.00246			establishment of organelle localization (GO:0051656)	342	123	63.92	+	1.92	2.42e-09	1.34e-07			regulation of cell cycle phase transition (GO:1901987)	276	135	86.74	+	1.56	3.38e-05	0.00106
positive regulation of cellular catabolic process (GO:0031331)	326	121	65.93	+	1.84	4.53e-08	2.19e-06			regulation of MAP kinase activity (GO:0043405)	291	140	87.46	+	1.6	8.41e-06	0.000288			protein-containing complex subunit organization (GO:0043933)	1503	538	280.93	+	1.92	1.21e-37	4.03e-35			glycerolipid metabolic process (GO:0046486)	277	136	87.05	+	1.56	2.73e-05	0.000876
protein localization (GO:0008104)	1817	675	367.45	+	1.84	6.17e-42	3.44e-39			negative regulation of cell development (GO:0010721)	372	179	111.81	+	1.6	3.9e-07	1.7e-05			protein import into nucleus (GO:0006606)	98	35	18.32	+	1.91	0.00172	0.0296			anterograde trans-synaptic signaling (GO:0098916)	346	170	108.73	+	1.56	2.59e-06	9.94e-05
lipoprotein metabolic process (GO:0042157)	108	40	21.84	+	1.83	0.00184	0.0336			regulation of protein serine/threonine kinase activity (GO:0071900)	423	203	127.14	+	1.6	7.03e-08	3.43e-06			cytoskeleton-dependent intracellular transport (GO:0030705)	151	54	28.22	+	1.91	9.97e-05	0.00244			chemical synaptic transmission (GO:0007268)	346	170	108.73	+	1.56	2.59e-06	9.96e-05
regulation of nucleocytoplasmic transport (GO:0046822)	127	47	25.68	+	1.83	0.000713	0.0147			negative regulation of cellular macromolecule biosynthetic process (GO:2000113)	1316	633	395.53	+	1.6	1.3e-22	2.07e-20			regulation of actin filament polymerization (GO:0030833)	157	56	29.34	+	1.91	9.07e-05	0.00224			regulation of neuron death (GO:1901214)	349	171	109.68	+	1.56	2.81e-06	0.000107
negative regulation of supramolecular fiber organization (GO:1902904)	138	51	27.91	+	1.83	0.000402	0.00906			negative regulation of nucleobase-containing compound metabolic process (GO:0045934)	1346	649	404.55	+	1.6	2.33e-23	3.96e-21			negative regulation of transferase activity (GO:0051348)	241	86	45.05	+	1.91	8.14e-07	3.02e-05			positive regulation of cell cycle (GO:0045787)	359	176	112.82	+	1.56	2.29e-06	8.98e-05
nucleocytoplasmic transport (GO:0006913)	203	75	41.05	+	1.83	1.72e-05	0.00054			macromolecule modification (GO:0043412)	2411	1159	724.64	+	1.6	1.32e-42	4.37e-40			ncRNA metabolic process (GO:0034660)	429	153	80.18	+	1.91	5.03e-11	3.31e-09			cellular response to nitrogen compound (GO:1901699)	441	216	138.59	+	1.56	1.53e-07	7.07e-06
nuclear transport (GO:0051169)	203	75	41.05	+	1.83	1.72e-05	0.000539			mesenchymal cell differentiation (GO:0048762)	151	72	45.38	+	1.59	0.00178	0.0332			drug metabolic process (GO:0017144)	536	191	100.18	+	1.91	1.9e-13	1.59e-11			morphogenesis of an epithelium (GO:0002009)	493	241	154.93	+	1.56	2.97e-08	1.53e-06
negative regulation of transferase activity (GO:0051348)	241	89	48.74	+	1.83	3.62e-06	0.00013			response to starvation (GO:0042594)	157	75	47.19	+	1.59	0.00129	0.0254			protein-containing complex assembly (GO:0065003)	1319	470	246.53	+	1.91	2.94e-32	8.34e-30			negative regulation of protein modification process (GO:0031400)	547	268	171.9	+	1.56	4.75e-09	2.69e-07
positive regulation of catabolic process (GO:0009896)	392	145	79.27	+	1.83	2.08e-09	1.19e-07			cellular response to peptide hormone stimulus (GO:0071375)	172	82	51.7	+	1.59	0.000743	0.0157			protein localization (GO:0008104)	1817	649	339.62	+	1.91	1.22e-45	8.64e-43			regulation of protein kinase activity (GO:0045859)	651	319	204.58	+	1.56	1.36e-10	9.07e-09
organelle localization (GO:0051640)	457	169	92.42	+	1.83	9e-11	6.19e-09			regulation of protein localization to membrane (GO:1905475)	172	82	51.7	+	1.59	0.000743	0.0156			purine nucleoside bisphosphate metabolic process (GO:0034032)	93	33	17.38	+	1.9	0.00292	0.046			peptidyl-amino acid modification (GO:0018193)	677	331	212.75	+	1.56	6.69e-11	4.62e-09
carbohydrate derivative metabolic process (GO:1901135)	838	310	169.47	+	1.83	7.53e-19	1.05e-16			bone development (GO:0060348)	197	94	59.21	+	1.59	0.000342	0.00819			ribonucleoside bisphosphate metabolic process (GO:0033875)	93	33	17.38	+	1.9	0.00292	0.0459			negative regulation of cell differentiation (GO:0045596)	738	361	231.92	+	1.56	7.93e-12	6e-10
mRNA transport (GO:0051028)	103	38	20.83	+	1.82	0.00219	0.0387			positive regulation of binding (GO:0051099)	199	95	59.81	+	1.59	0.000284	0.00694			nucleoside bisphosphate metabolic process (GO:0033865)	93	33	17.38	+	1.9	0.00292	0.0459			cellular response to inorganic substance (GO:0071241)	170	83	53.42	+	1.55	0.00139	0.0283
regulation of fibroblast proliferation (GO:0048145)	106	39	21.44	+	1.82	0.00241	0.0418			positive regulation of GTPase activity (GO:0043547)	215	103	64.62	+	1.59	0.000167	0.00435			reactive oxygen species metabolic process (GO:0072593)	107	38	20	+	1.9	0.00122	0.0222			cardiac chamber development (GO:0003205)	187	91	58.77	+	1.55	0.000857	0.0188
membrane fusion (GO:0061025)	106	39	21.44	+	1.82	0.00241	0.0417			synaptic signaling (GO:0099536)	377	180	113.31	+	1.59	5.82e-07	2.45e-05			Golgi organization (GO:0007030)	110	39	20.56	+	1.9	0.000979	0.0186			regulation of mRNA metabolic process (GO:1903311)	234	114	73.54	+	1.55	0.00018	0.00474
response to ionizing radiation (GO:0010212)	125	46	25.28	+	1.82	0.000928	0.0186			regulation of developmental growth (GO:0048638)	382	182	114.81	+	1.59	5.28e-07	2.23e-05			regulation of nucleocytoplasmic transport (GO:0046822)	127	45	23.74	+	1.9	0.000461	0.00966			regulation of neuron apoptotic process (GO:0043523)	253	123	79.51	+	1.55	9.42e-05	0.00263
protein-DNA complex assembly (GO:0065004)	125	46	25.28	+	1.82	0.000928	0.0185			negative regulation of phosphorus metabolic process (GO:0010563)	532	255	159.9	+	1.59	1.64e-09	9.66e-08			nucleocytoplasmic transport (GO:0006913)	203	72	37.94	+	1.9	8.41e-06	0.000263			regulation of MAP kinase activity (GO:0043405)	291	142	91.45	+	1.55	2.49e-05	0.000804
positive regulation of cytoskeleton organization (GO:0051495)	207	76	41.86	+	1.82	1.97e-05	0.000614			negative regulation of phosphate metabolic process (GO:0045936)	532	255	159.9	+	1.59	1.64e-09	9.62e-08			nuclear transport (GO:0051169)	203	72	37.94	+	1.9	8.41e-06	0.000262			cellular response to organonitrogen compound (GO:0071417)	386	188	121.3	+	1.55	1.19e-06	4.82e-05
cellular modified amino acid metabolic process (GO:0006575)	153	56	30.94	+	1.81	0.000264	0.00626			cardiovascular system development (GO:0072358)	556	265	167.11	+	1.59	1.23e-09	7.48e-08			dephosphorylation (GO:0016311)	214	76	40	+	1.9	4.54e-06	0.000149			regulation of protein serine/threonine kinase activity (GO:0071900)	423	206	132.93	+	1.55	3.87e-07	1.66e-05
protein maturation (GO:0051604)	213	78	43.07	+	1.81	1.77e-05	0.000556			regulation of organelle organization (GO:0033043)	1200	575	360.67	+	1.59	2.79e-20	3.71e-18			positive regulation of protein complex assembly (GO:0031334)	228	81	42.62	+	1.9	1.99e-06	6.85e-05			positive regulation of protein kinase activity (GO:0045860)	434	212	136.39	+	1.55	2.06e-07	9.29e-06
protein localization to cell periphery (GO:1990778)	219	80	44.29	+	1.81	1.61e-05	0.00051			negative regulation of macromolecule biosynthetic process (GO:0010558)	1347	642	404.85	+	1.59	3.28e-22	5.12e-20			positive regulation of cellular catabolic process (GO:0031331)	326	116	60.93	+	1.9	1.11e-08	5.6e-07			skeletal system development (GO:0001501)	467	227	146.76	+	1.55	1.22e-07	5.78e-06
endomembrane system organization (GO:0010256)	327	120	66.13	+	1.81	9.39e-08	4.38e-06			heterocycle biosynthetic process (GO:0018130)	2313	1106	695.19	+	1.59	9.24e-40	2.62e-37			import into nucleus (GO:0051170)	102	36	19.06	+	1.89	0.00207	0.0348			positive regulation of kinase activity (GO:0033674)	470	229	147.7	+	1.55	8.26e-08	4e-06
protein modification by small protein conjugation or removal (GO:0070647)	567	207	114.66	+	1.81	2.04e-12	1.68e-10			cellular macromolecule biosynthetic process (GO:0034645)	2719	1296	817.21	+	1.59	7.86e-47	3.06e-44			protein modification by small protein conjugation or removal (GO:0070647)	567	200	105.98	+	1.89	1.19e-13	1.02e-11			embryonic morphogenesis (GO:0048598)	600	293	188.55	+	1.55	9.4e-10	5.86e-08
reactive oxygen species metabolic process (GO:0072593)	107	39	21.64	+	1.8	0.00253	0.0433			microtubule-based transport (GO:0099111)	139	66	41.78	+	1.58	0.00269	0.0464			positive regulation of endopeptidase activity (GO:0010950)	148	52	27.66	+	1.88	0.000186	0.00424			chromatin organization (GO:0006325)	610	297	191.7	+	1.55	9.69e-10	6e-08
negative regulation of cytoskeleton organization (GO:0051494)	146	53	29.53	+	1.8	0.000552	0.0118			transport along microtubule (GO:0010970)	139	66	41.78	+	1.58	0.00269	0.0463			protein localization to plasma membrane (GO:0072659)	171	60	31.96	+	1.88	5.73e-05	0.0015			circulatory system development (GO:0072359)	880	428	276.55	+	1.55	1.46e-13	1.26e-11
protein-DNA complex subunit organization (GO:0071824)	168	61	33.97	+	1.8	0.000173	0.0043			negative regulation of kinase activity (GO:0033673)	207	98	62.22	+	1.58	0.000282	0.00691			endomembrane system organization (GO:0010256)	327	115	61.12	+	1.88	2.35e-08	1.11e-06			anatomical structure formation involved in morphogenesis (GO:0048646)	887	432	278.75	+	1.55	1.09e-13	9.57e-12
regulation of actin polymerization or depolymerization (GO:0008064)	176	64	35.59	+	1.8	0.00012	0.00311			regulation of microtubule-based process (GO:0032886)	228	108	68.53	+	1.58	0.000149	0.00394			positive regulation of catabolic process (GO:0009896)	392	138	73.27	+	1.88	8.22e-10	4.82e-08			cell cycle (GO:0007049)	1172	570	368.31	+	1.55	9.52e-18	1.14e-15
positive regulation of supramolecular fiber organization (GO:1902905)	184	67	37.21	+	1.8	8.38e-05	0.00225			regulation of neuron apoptotic process (GO:0043523)	253	120	76.04	+	1.58	5.51e-05	0.00161			positive regulation of dendrite development (GO:1900006)	103	36	19.25	+	1.87	0.00216	0.036			neurogenesis (GO:0022008)	1670	812	524.81	+	1.55	2.52e-25	4.57e-23
negative regulation of protein kinase activity (GO:0006469)	187	68	37.82	+	1.8	6.81e-05	0.00187			methylation (GO:0032259)	270	128	81.15	+	1.58	3.34e-05	0.00104			regulation of fibroblast proliferation (GO:0048145)	106	37	19.81	+	1.87	0.00172	0.0296			nervous system development (GO:0007399)	2142	1044	673.14	+	1.55	2.8e-33	6.41e-31
positive regulation of neuron death (GO:1901216)	113	41	22.85	+	1.79	0.00228	0.0399			angiogenesis (GO:0001525)	304	144	91.37	+	1.58	9.89e-06	0.000333			membrane fusion (GO:0061025)	106	37	19.81	+	1.87	0.00172	0.0296			protein modification process (GO:0036211)	2243	1091	704.88	+	1.55	1.15e-34	2.84e-32
regulation of protein complex disassembly (GO:0043244)	111	40	22.45	+	1.78	0.00296	0.0488			urogenital system development (GO:0001655)	313	149	94.07	+	1.58	6.03e-06	0.000211			regulation of cell cycle G1/S phase transition (GO:1902806)	117	41	21.87	+	1.87	0.000917	0.0176			cellular protein modification process (GO:0006464)	2243	1091	704.88	+	1.55	1.15e-34	2.89e-32
tRNA processing (GO:0008033)	111	40	22.45	+	1.78	0.00296	0.0488			positive regulation of cellular catabolic process (GO:0031331)	326	155	97.98	+	1.58	4.2e-06	0.000149			regulation of protein localization to cell periphery (GO:1904375)	126	44	23.55	+	1.87	0.000647	0.013			heterocycle biosynthetic process (GO:0018130)	2313	1130	726.88	+	1.55	1.19e-36	3.44e-34
regulation of cell cycle G1/S phase transition (GO:1902806)	117	42	23.66	+	1.78	0.00197	0.0353			regulation of neuron death (GO:1901214)	349	166	104.89	+	1.58	1.86e-06	7.07e-05			regulation of RNA splicing (GO:0043484)	137	48	25.61	+	1.87	0.000346	0.00745			aromatic compound biosynthetic process (GO:0019438)	2324	1130	730.33	+	1.55	5.78e-36	1.58e-33
dendrite development (GO:0016358)	122	44	24.67	+	1.78	0.00165	0.0305			trans-synaptic signaling (GO:0099537)	363	172	109.1	+	1.58	1.35e-06	5.27e-05			protein ubiquitination (GO:0016567)	403	141	75.32	+	1.87	9.03e-10	5.27e-08			macromolecule modification (GO:0043412)	2411	1177	757.67	+	1.55	3.24e-38	9.9e-36
cellular response to radiation (GO:0071478)	147	53	29.73	+	1.78	0.000572	0.0121			regulation of binding (GO:0051098)	386	183	116.02	+	1.58	6e-07	2.51e-05			organelle localization (GO:0051640)	457	160	85.42	+	1.87	5.73e-11	3.71e-09			regulation of cation channel activity (GO:2001257)	157	76	49.34	+	1.54	0.00255	0.046
regulation of microtubule-based process (GO:0032886)	228	82	46.11	+	1.78	1.66e-05	0.000525			mRNA processing (GO:0006397)	389	185	116.92	+	1.58	5.06e-07	2.15e-05			positive regulation of supramolecular fiber organization (GO:1902905)	184	64	34.39	+	1.86	4.73e-05	0.00127			negative regulation of binding (GO:0051100)	163	79	51.22	+	1.54	0.00188	0.036
positive regulation of cellular protein localization (GO:1903829)	297	107	60.06	+	1.78	8.26e-07	3.3e-05			cellular component morphogenesis (GO:0032989)	777	368	233.53	+	1.58	1.12e-12	8.92e-11			negative regulation of protein kinase activity (GO:0006469)	187	65	34.95	+	1.86	3.78e-05	0.00104			negative regulation of MAPK cascade (GO:0043409)	167	81	52.48	+	1.54	0.00165	0.0326
negative regulation of translation (GO:0017148)	120	43	24.27	+	1.77	0.00213	0.0379			neuron development (GO:0048666)	794	377	238.64	+	1.58	4.12e-13	3.42e-11			positive regulation of cellular protein localization (GO:1903829)	297	103	55.51	+	1.86	2.39e-07	9.93e-06			cellular response to peptide hormone stimulus (GO:0071375)	172	83	54.05	+	1.54	0.00188	0.036
regulation of protein localization to cell periphery (GO:1904375)	126	45	25.48	+	1.77	0.00192	0.0348			tube development (GO:0035295)	894	424	268.7	+	1.58	1.43e-14	1.35e-12			response to heat (GO:0009408)	101	35	18.88	+	1.85	0.00287	0.0453			regulation of response to DNA damage stimulus (GO:2001020)	194	94	60.97	+	1.54	0.00082	0.0181
regulation of actin filament length (GO:0030832)	179	64	36.2	+	1.77	0.000188	0.00463			phosphorylation (GO:0016310)	998	475	299.96	+	1.58	1.99e-16	2.09e-14			regulation of actin polymerization or depolymerization (GO:0008064)	176	61	32.9	+	1.85	7.02e-05	0.0018			regulation of cellular response to growth factor stimulus (GO:0090287)	259	125	81.39	+	1.54	0.00011	0.00303
sulfur compound metabolic process (GO:0006790)	249	89	50.35	+	1.77	9.67e-06	0.000322			cellular protein modification process (GO:0006464)	2243	1064	674.15	+	1.58	5.57e-37	1.52e-34			response to oxygen levels (GO:0070482)	205	71	38.32	+	1.85	1.91e-05	0.000556			heart morphogenesis (GO:0003007)	261	126	82.02	+	1.54	0.000116	0.00318
protein ubiquitination (GO:0016567)	403	144	81.5	+	1.77	1.65e-08	8.4e-07			protein modification process (GO:0036211)	2243	1064	674.15	+	1.58	5.57e-37	1.5e-34			carbohydrate derivative metabolic process (GO:1901135)	838	289	156.63	+	1.85	2.54e-18	3.22e-16			positive regulation of cellular catabolic process (GO:0031331)	326	158	102.45	+	1.54	1.24e-05	0.000426
cellular component biogenesis (GO:0044085)	2319	828	468.97	+	1.77	7.5e-47	5.57e-44			aromatic compound biosynthetic process (GO:0019438)	2324	1104	698.49	+	1.58	1.1e-38	3.08e-36			chromatin remodeling (GO:0006338)	122	42	22.8	+	1.84	0.00113	0.0209			in utero embryonic development (GO:0001701)	428	207	134.5	+	1.54	5.58e-07	2.37e-05
cellular protein metabolic process (GO:0044267)	2827	1012	571.7	+	1.77	3.27e-59	3.92e-56			macromolecule biosynthetic process (GO:0009059)	2746	1308	825.33	+	1.58	3.18e-47	1.31e-44			negative regulation of binding (GO:0051100)	163	56	30.47	+	1.84	0.000171	0.00395			negative regulation of phosphorus metabolic process (GO:0010563)	532	257	167.18	+	1.54	2.63e-08	1.37e-06
protein localization to plasma membrane (GO:0072659)	171	61	34.58	+	1.76	0.00027	0.00638			nucleobase-containing compound metabolic process (GO:0006139)	3624	1723	1089.22	+	1.58	9.7e-65	8.9e-62			regulation of protein localization to membrane (GO:1905475)	172	59	32.15	+	1.84	0.000121	0.0029			negative regulation of phosphate metabolic process (GO:0045936)	532	257	167.18	+	1.54	2.63e-08	1.37e-06
dephosphorylation (GO:0016311)	214	76	43.28	+	1.76	5.03e-05	0.00143			cellular response to nutrient levels (GO:0031669)	176	83	52.9	+	1.57	0.00107	0.0214			positive regulation of cytoskeleton organization (GO:0051495)	207	71	38.69	+	1.84	2.16e-05	0.000625			plasma membrane bounded cell projection organization (GO:0120036)	1003	485	315.2	+	1.54	6.34e-15	6.11e-13
aging (GO:0007568)	147	52	29.73	+	1.75	0.000816	0.0165			glycosylation (GO:0070085)	184	87	55.3	+	1.57	0.000642	0.014			small molecule biosynthetic process (GO:0044283)	466	160	87.1	+	1.84	1.7e-10	1.08e-08			cell projection organization (GO:0030030)	1054	509	331.23	+	1.54	1.43e-15	1.46e-13
intrinsic apoptotic signaling pathway (GO:0097193)	155	55	31.35	+	1.75	0.000562	0.012			negative regulation of protein kinase activity (GO:0006469)	187	88	56.2	+	1.57	0.000698	0.0149			regulation of generation of precursor metabolites and energy (GO:0043467)	105	36	19.63	+	1.83	0.00244	0.0396			negative regulation of cellular macromolecule biosynthetic process (GO:2000113)	1316	637	413.56	+	1.54	1.56e-19	2.1e-17
regulation of protein localization to membrane (GO:1905475)	172	61	34.78	+	1.75	0.000283	0.00663			positive regulation of MAP kinase activity (GO:0043406)	218	103	65.52	+	1.57	0.000235	0.00592			lipoprotein metabolic process (GO:0042157)	108	37	20.19	+	1.83	0.00268	0.043			negative regulation of nucleobase-containing compound metabolic process (GO:0045934)	1346	650	422.99	+	1.54	1.01e-19	1.38e-17
negative regulation of organelle organization (GO:0010639)	371	131	75.03	+	1.75	1.3e-07	6.01e-06			positive regulation of catabolic process (GO:0009896)	392	185	117.82	+	1.57	7.07e-07	2.89e-05			carbohydrate derivative catabolic process (GO:1901136)	111	38	20.75	+	1.83	0.00212	0.0356			generation of neurons (GO:0048699)	1573	763	494.33	+	1.54	1.48e-23	2.43e-21
small molecule biosynthetic process (GO:0044283)	466	165	94.24	+	1.75	2.4e-09	1.36e-07			negative regulation of protein phosphorylation (GO:0001933)	395	186	118.72	+	1.57	7.68e-07	3.12e-05			regulation of organelle assembly (GO:1902115)	196	67	36.63	+	1.83	4e-05	0.00109			cellular macromolecule biosynthetic process (GO:0034645)	2719	1320	854.47	+	1.54	1.64e-42	6.08e-40
chromatin remodeling (GO:0006338)	122	43	24.67	+	1.74	0.00237	0.0412			blood vessel morphogenesis (GO:0048514)	413	195	124.13	+	1.57	3.79e-07	1.66e-05			regulation of mRNA metabolic process (GO:1903311)	234	80	43.74	+	1.83	7.6e-06	0.000239			macromolecule biosynthetic process (GO:0009059)	2746	1333	862.95	+	1.54	6.69e-43	2.54e-40
small molecule catabolic process (GO:0044282)	285	100	57.63	+	1.74	5.08e-06	0.000176			blood vessel development (GO:0001568)	514	243	154.49	+	1.57	1.16e-08	6.04e-07			sulfur compound metabolic process (GO:0006790)	249	85	46.54	+	1.83	4.73e-06	0.000155			potassium ion transport (GO:0006813)	158	76	49.65	+	1.53	0.00265	0.0475
positive regulation of organelle organization (GO:0010638)	564	198	114.06	+	1.74	9.14e-11	6.25e-09			vasculature development (GO:0001944)	542	255	162.9	+	1.57	5.94e-09	3.23e-07			mRNA transport (GO:0051028)	103	35	19.25	+	1.82	0.00321	0.0493			learning (GO:0007612)	166	80	52.17	+	1.53	0.00204	0.0383
oxidation-reduction process (GO:0055114)	862	304	174.32	+	1.74	3.76e-16	4.16e-14			regulation of protein kinase activity (GO:0045859)	651	307	195.66	+	1.57	1.36e-10	9.11e-09			positive regulation of cysteine-type endopeptidase activity (GO:2001056)	132	45	24.67	+	1.82	0.000842	0.0163			cell junction organization (GO:0034330)	173	83	54.37	+	1.53	0.00193	0.0368
cellular catabolic process (GO:0044248)	1451	512	293.43	+	1.74	4.79e-27	1.27e-24			regulation of kinase activity (GO:0043549)	715	338	214.9	+	1.57	1.02e-11	7.48e-10			negative regulation of supramolecular fiber organization (GO:1902904)	138	47	25.79	+	1.82	0.000741	0.0146			cell-cell adhesion via plasma-membrane adhesion molecules (GO:0098742)	179	86	56.25	+	1.53	0.00143	0.0289
macromolecule localization (GO:0033036)	2098	739	424.27	+	1.74	1.04e-39	4.51e-37			regulation of transferase activity (GO:0051338)	820	386	246.46	+	1.57	5.26e-13	4.32e-11			regulation of synaptic vesicle cycle (GO:0098693)	144	49	26.92	+	1.82	0.000481	0.00999			regulation of JNK cascade (GO:0046328)	183	88	57.51	+	1.53	0.00125	0.0259
regulation of cellular localization (GO:0060341)	927	324	187.47	+	1.73	1e-16	1.17e-14			negative regulation of transcription by RNA polymerase II (GO:0000122)	836	394	251.27	+	1.57	2.43e-13	2.08e-11			cellular response to radiation (GO:0071478)	147	50	27.48	+	1.82	0.000524	0.0108			regulation of protein ubiquitination (GO:0031396)	189	91	59.39	+	1.53	0.00115	0.0241
regulation of organelle assembly (GO:1902115)	196	68	39.64	+	1.72	0.000248	0.00592			plasma membrane bounded cell projection organization (GO:0120036)	1003	474	301.46	+	1.57	4.93e-16	5.06e-14			aging (GO:0007568)	147	50	27.48	+	1.82	0.000524	0.0107			exocytosis (GO:0006887)	208	100	65.37	+	1.53	0.000596	0.0137
negative regulation of kinase activity (GO:0033673)	207	72	41.86	+	1.72	0.000141	0.00356			regulation of cell development (GO:0060284)	1041	490	312.88	+	1.57	2.53e-16	2.64e-14			regulation of actin filament length (GO:0030832)	179	61	33.46	+	1.82	0.000112	0.0027			positive regulation of MAP kinase activity (GO:0043406)	218	105	68.51	+	1.53	0.000483	0.0114
regulation of supramolecular fiber organization (GO:1902903)	343	119	69.36	+	1.72	1.15e-06	4.51e-05			cell projection organization (GO:0030030)	1054	496	316.79	+	1.57	1.71e-16	1.84e-14			cellular protein metabolic process (GO:0044267)	2827	964	528.4	+	1.82	9.62e-63	1.25e-59			ncRNA processing (GO:0034470)	332	160	104.33	+	1.53	1.46e-05	0.000491
regulation of viral life cycle (GO:1903900)	136	47	27.5	+	1.71	0.00273	0.0456			negative regulation of cellular biosynthetic process (GO:0031327)	1401	659	421.08	+	1.57	9.23e-22	1.36e-19			nucleus organization (GO:0006997)	118	40	22.06	+	1.81	0.00196	0.0334			regulation of neurotransmitter levels (GO:0001505)	365	176	114.7	+	1.53	4.36e-06	0.000162
negative regulation of cell projection organization (GO:0031345)	200	69	40.45	+	1.71	0.000212	0.00518			regulation of nucleobase-containing compound metabolic process (GO:0019219)	3504	1652	1053.15	+	1.57	1.1e-59	7.79e-57			positive regulation of organelle organization (GO:0010638)	564	191	105.42	+	1.81	7.37e-12	5.37e-10			positive regulation of catabolic process (GO:0009896)	392	188	123.19	+	1.53	2.77e-06	0.000105
response to oxygen levels (GO:0070482)	205	71	41.46	+	1.71	0.000179	0.00443			regulation of endothelial cell migration (GO:0010594)	151	71	45.38	+	1.56	0.00232	0.0411			regulation of cellular localization (GO:0060341)	927	313	173.27	+	1.81	1.14e-18	1.49e-16			negative regulation of protein phosphorylation (GO:0001933)	395	190	124.13	+	1.53	2.37e-06	9.21e-05
cellular response to abiotic stimulus (GO:0071214)	240	83	48.53	+	1.71	4.79e-05	0.00138			pallium development (GO:0021543)	158	74	47.49	+	1.56	0.0022	0.0394			cellular catabolic process (GO:0044248)	1451	492	271.21	+	1.81	9.8e-30	2.51e-27			ncRNA metabolic process (GO:0034660)	429	206	134.82	+	1.53	9.09e-07	3.75e-05
cellular response to environmental stimulus (GO:0104004)	240	83	48.53	+	1.71	4.79e-05	0.00137			positive regulation of mitotic cell cycle (GO:0045931)	158	74	47.49	+	1.56	0.0022	0.0393			macromolecule localization (GO:0033036)	2098	711	392.14	+	1.81	8.1e-44	4.68e-41			embryonic organ development (GO:0048568)	472	227	148.33	+	1.53	2.21e-07	9.85e-06
carbohydrate derivative biosynthetic process (GO:1901137)	472	163	95.45	+	1.71	1.05e-08	5.51e-07			learning (GO:0007612)	166	78	49.89	+	1.56	0.00169	0.0319			regulation of DNA biosynthetic process (GO:2000278)	113	38	21.12	+	1.8	0.0024	0.0392			regulation of mitotic cell cycle (GO:0007346)	492	236	154.61	+	1.53	1.47e-07	6.86e-06
negative regulation of cellular component organization (GO:0051129)	706	244	142.77	+	1.71	2.14e-12	1.75e-10			morphogenesis of a branching epithelium (GO:0061138)	192	90	57.71	+	1.56	0.000635	0.0139			positive regulation of cell-substrate adhesion (GO:0010811)	122	41	22.8	+	1.8	0.00168	0.029			heart development (GO:0007507)	549	264	172.53	+	1.53	2.04e-08	1.08e-06
organic substance catabolic process (GO:1901575)	1364	472	275.84	+	1.71	1.63e-23	3.35e-21			cellular response to extracellular stimulus (GO:0031668)	202	95	60.71	+	1.56	0.000405	0.00958			negative regulation of cytoskeleton organization (GO:0051494)	146	49	27.29	+	1.8	0.000716	0.0142			neuron development (GO:0048666)	794	383	249.52	+	1.53	6.9e-12	5.27e-10
cellular component assembly (GO:0022607)	2114	731	427.51	+	1.71	5.14e-37	1.87e-34			glycerophospholipid metabolic process (GO:0006650)	203	95	61.01	+	1.56	0.000525	0.0118			response to antibiotic (GO:0046677)	211	71	39.44	+	1.8	4.86e-05	0.0013			negative regulation of transcription by RNA polymerase II (GO:0000122)	836	401	262.72	+	1.53	3.97e-12	3.05e-10
negative regulation of binding (GO:0051100)	163	56	32.96	+	1.7	0.00101	0.0201			regulation of nuclear division (GO:0051783)	203	95	61.01	+	1.56	0.000525	0.0118			negative regulation of organelle organization (GO:0010639)	371	125	69.34	+	1.8	4.77e-08	2.13e-06			regulation of cell migration (GO:0030334)	850	408	267.12	+	1.53	2.81e-12	2.2e-10
regulation of plasma membrane bounded cell projection assembly (GO:0120032)	180	62	36.4	+	1.7	0.00051	0.011			nucleobase-containing compound catabolic process (GO:0034655)	260	122	78.14	+	1.56	6.78e-05	0.00196			regulation of microtubule cytoskeleton organization (GO:0070507)	194	65	36.26	+	1.79	0.0001	0.00245			embryo development (GO:0009790)	1065	513	334.68	+	1.53	1.86e-15	1.87e-13
actin filament organization (GO:0007015)	221	76	44.69	+	1.7	0.00012	0.00312			response to radiation (GO:0009314)	391	183	117.52	+	1.56	1.13e-06	4.46e-05			negative regulation of cellular component organization (GO:0051129)	706	236	131.96	+	1.79	7.13e-14	6.29e-12			negative regulation of macromolecule biosynthetic process (GO:0010558)	1347	648	423.3	+	1.53	2.15e-19	2.84e-17
regulation of cytoskeleton organization (GO:0051493)	518	178	104.75	+	1.7	2.91e-09	1.62e-07			regulation of transcription, DNA-templated (GO:0006355)	3017	1413	906.78	+	1.56	2.46e-48	1.09e-45			regulation of protein complex disassembly (GO:0043244)	111	37	20.75	+	1.78	0.00314	0.0487			cellular response to stress (GO:0033554)	1364	654	428.65	+	1.53	2.59e-19	3.37e-17
negative regulation of establishment of protein localization (GO:1904950)	193	66	39.03	+	1.69	0.000417	0.00928			regulation of nucleic acid-templated transcription (GO:1903506)	3019	1413	907.38	+	1.56	2.64e-48	1.14e-45			tRNA processing (GO:0008033)	111	37	20.75	+	1.78	0.00314	0.0486			regulation of nucleobase-containing compound metabolic process (GO:0019219)	3504	1682	1101.16	+	1.53	8.53e-54	6.65e-51
organic acid catabolic process (GO:0016054)	193	66	39.03	+	1.69	0.000417	0.00927			regulation of RNA metabolic process (GO:0051252)	3235	1516	972.3	+	1.56	1.1e-52	5.71e-50			negative regulation of translation (GO:0017148)	120	40	22.43	+	1.78	0.00219	0.0365			DNA conformation change (GO:0071103)	174	83	54.68	+	1.52	0.0025	0.0454
carboxylic acid catabolic process (GO:0046395)	193	66	39.03	+	1.69	0.000417	0.00926			regulation of cellular macromolecule biosynthetic process (GO:2000112)	3410	1602	1024.9	+	1.56	1.11e-56	6.65e-54			negative regulation of kinase activity (GO:0033673)	207	69	38.69	+	1.78	6.06e-05	0.00158			regulation of regulated secretory pathway (GO:1903305)	176	84	55.31	+	1.52	0.00209	0.0392
regulation of cysteine-type endopeptidase activity involved in apoptotic process (GO:0043281)	196	67	39.64	+	1.69	0.000341	0.0078			heterocycle metabolic process (GO:0046483)	3755	1764	1128.59	+	1.56	1.03e-63	8.43e-61			protein maturation (GO:0051604)	213	71	39.81	+	1.78	5.24e-05	0.00139			negative regulation of cell growth (GO:0030308)	191	91	60.02	+	1.52	0.00153	0.0305
response to antibiotic (GO:0046677)	211	72	42.67	+	1.69	0.000219	0.00531			regulation of neurological system process (GO:0031644)	159	74	47.79	+	1.55	0.00229	0.0406			regulation of protein binding (GO:0043393)	235	78	43.92	+	1.78	2.25e-05	0.000644			cellular response to external stimulus (GO:0071496)	238	114	74.79	+	1.52	0.000322	0.0079
regulation of cell growth (GO:0001558)	418	143	84.53	+	1.69	1.74e-07	7.73e-06			neurotransmitter transport (GO:0006836)	170	79	51.09	+	1.55	0.00188	0.0347			small molecule catabolic process (GO:0044282)	285	95	53.27	+	1.78	2.49e-06	8.49e-05			nucleobase-containing compound catabolic process (GO:0034655)	260	124	81.71	+	1.52	0.00018	0.00474
regulation of synaptic vesicle cycle (GO:0098693)	144	49	29.12	+	1.68	0.00258	0.0436			cellular response to inorganic substance (GO:0071241)	170	79	51.09	+	1.55	0.00188	0.0347			organic substance catabolic process (GO:1901575)	1364	454	254.95	+	1.78	6.28e-26	1.38e-23			embryonic organ morphogenesis (GO:0048562)	311	149	97.73	+	1.52	3.37e-05	0.00106
regulation of cell projection assembly (GO:0060491)	182	62	36.81	+	1.68	0.000737	0.0151			negative regulation of cell growth (GO:0030308)	191	89	57.41	+	1.55	0.00079	0.0164			cellular component biogenesis (GO:0044085)	2319	772	433.45	+	1.78	1.22e-45	8.28e-43			cognition (GO:0050890)	312	149	98.05	+	1.52	3.49e-05	0.00109
regulation of response to DNA damage stimulus (GO:2001020)	194	66	39.23	+	1.68	0.000432	0.00951			transcription by RNA polymerase II (GO:0006366)	200	93	60.11	+	1.55	0.000626	0.0137			regulation of viral life cycle (GO:1903900)	136	45	25.42	+	1.77	0.0014	0.025			negative regulation of locomotion (GO:0040013)	322	154	101.19	+	1.52	2.82e-05	0.000896
peptidyl-lysine modification (GO:0018205)	233	79	47.12	+	1.68	0.000129	0.00331			morphogenesis of a branching structure (GO:0001763)	202	94	60.71	+	1.55	0.000651	0.0141			positive regulation of binding (GO:0051099)	199	66	37.2	+	1.77	0.00012	0.00288			developmental growth (GO:0048589)	422	202	132.62	+	1.52	1.21e-06	4.92e-05
apoptotic signaling pathway (GO:0097190)	274	93	55.41	+	1.68	3.06e-05	0.000926			positive regulation of cellular protein localization (GO:1903829)	297	138	89.27	+	1.55	3.45e-05	0.00107			negative regulation of cell projection organization (GO:0031345)	200	66	37.38	+	1.77	0.000125	0.00298			positive regulation of cell differentiation (GO:0045597)	1059	506	332.8	+	1.52	8.13e-15	7.78e-13
small molecule metabolic process (GO:0044281)	1489	506	301.12	+	1.68	6.85e-24	1.44e-21			establishment of organelle localization (GO:0051656)	342	159	102.79	+	1.55	8.41e-06	0.000288			regulation of vesicle-mediated transport (GO:0060627)	537	178	100.37	+	1.77	1.57e-10	9.98e-09			positive regulation of transcription, DNA-templated (GO:0045893)	1493	714	469.19	+	1.52	8.57e-21	1.27e-18
catabolic process (GO:0009056)	1631	554	329.83	+	1.68	4e-26	1.01e-23			negative regulation of phosphorylation (GO:0042326)	438	204	131.64	+	1.55	3.68e-07	1.63e-05			receptor-mediated endocytosis (GO:0006898)	128	42	23.92	+	1.76	0.00286	0.0453			positive regulation of nucleic acid-templated transcription (GO:1903508)	1496	715	470.13	+	1.52	7.41e-21	1.11e-18
regulation of viral process (GO:0050792)	172	58	34.78	+	1.67	0.00134	0.0257			cellular response to nitrogen compound (GO:1901699)	441	205	132.55	+	1.55	3.97e-07	1.73e-05			regulation of protein localization to nucleus (GO:1900180)	131	43	24.49	+	1.76	0.00227	0.0377			positive regulation of RNA biosynthetic process (GO:1902680)	1497	715	470.44	+	1.52	9.45e-21	1.39e-18
negative regulation of protein transport (GO:0051224)	189	64	38.22	+	1.67	0.000674	0.014			organelle localization (GO:0051640)	457	213	137.35	+	1.55	1.87e-07	8.7e-06			intrinsic apoptotic signaling pathway (GO:0097193)	155	51	28.97	+	1.76	0.000727	0.0144			positive regulation of RNA metabolic process (GO:0051254)	1588	757	499.04	+	1.52	7.87e-22	1.23e-19
regulation of actin filament organization (GO:0110053)	254	86	51.37	+	1.67	7.33e-05	0.002			regulation of cellular protein localization (GO:1903827)	504	235	151.48	+	1.55	4.76e-08	2.36e-06			positive regulation of mitotic cell cycle (GO:0045931)	158	52	29.53	+	1.76	0.000789	0.0154			positive regulation of nucleobase-containing compound metabolic process (GO:0045935)	1770	843	556.24	+	1.52	3.14e-24	5.43e-22
positive regulation of neuron projection development (GO:0010976)	346	117	69.97	+	1.67	3.14e-06	0.000114			positive regulation of cell development (GO:0010720)	625	291	187.85	+	1.55	1.21e-09	7.35e-08			response to hypoxia (GO:0001666)	188	62	35.14	+	1.76	0.000221	0.00492			organic cyclic compound biosynthetic process (GO:1901362)	2432	1159	764.27	+	1.52	3.94e-34	9.31e-32
organelle organization (GO:0006996)	2935	994	593.54	+	1.67	7.13e-49	5.86e-46			negative regulation of RNA metabolic process (GO:0051253)	1215	566	365.18	+	1.55	5.03e-18	5.85e-16			cellular amino acid metabolic process (GO:0006520)	252	83	47.1	+	1.76	2.04e-05	0.000592			regulation of transcription, DNA-templated (GO:0006355)	3017	1442	948.11	+	1.52	3.85e-44	1.67e-41
positive regulation of binding (GO:0051099)	199	67	40.24	+	1.66	0.000502	0.0109			negative regulation of biosynthetic process (GO:0009890)	1436	669	431.6	+	1.55	2.97e-21	4.21e-19			regulation of supramolecular fiber organization (GO:1902903)	343	113	64.11	+	1.76	4.93e-07	1.9e-05			regulation of nucleic acid-templated transcription (GO:1903506)	3019	1442	948.74	+	1.52	5.2e-44	2.19e-41
regulation of neuron apoptotic process (GO:0043523)	253	85	51.16	+	1.66	9.57e-05	0.00253			positive regulation of transcription, DNA-templated (GO:0045893)	1493	695	448.73	+	1.55	5.35e-22	8.03e-20			positive regulation of neuron projection development (GO:0010976)	346	114	64.67	+	1.76	4.04e-07	1.59e-05			regulation of RNA biosynthetic process (GO:2001141)	3025	1442	950.63	+	1.52	1.29e-43	5.14e-41
positive regulation of apoptotic process (GO:0043065)	608	204	122.95	+	1.66	1.16e-09	6.97e-08			positive regulation of nucleic acid-templated transcription (GO:1903508)	1496	696	449.63	+	1.55	4.61e-22	7.05e-20			regulation of binding (GO:0051098)	386	127	72.15	+	1.76	1.13e-07	4.84e-06			regulation of RNA metabolic process (GO:0051252)	3235	1545	1016.62	+	1.52	1.25e-47	6.1e-45
positive regulation of programmed cell death (GO:0043068)	614	206	124.17	+	1.66	1.02e-09	6.22e-08			positive regulation of RNA biosynthetic process (GO:1902680)	1497	696	449.93	+	1.55	5.94e-22	8.82e-20			dendrite development (GO:0016358)	122	40	22.8	+	1.75	0.00323	0.0496			regulation of cellular macromolecule biosynthetic process (GO:2000112)	3410	1628	1071.62	+	1.52	1.31e-50	8.53e-48
organic substance transport (GO:0071702)	1750	586	353.9	+	1.66	2.11e-26	5.4e-24			positive regulation of RNA metabolic process (GO:0051254)	1588	741	477.28	+	1.55	1.02e-23	1.78e-21			negative regulation of establishment of protein localization (GO:1904950)	193	63	36.07	+	1.75	0.000263	0.00579			nucleobase-containing compound metabolic process (GO:0006139)	3624	1730	1138.87	+	1.52	2.05e-54	1.69e-51
negative regulation of intracellular signal transduction (GO:1902532)	505	168	102.13	+	1.65	6.42e-08	3.04e-06			positive regulation of nucleobase-containing compound metabolic process (GO:0045935)	1770	823	531.99	+	1.55	4.3e-26	8.17e-24			regulation of actin filament organization (GO:0110053)	254	83	47.48	+	1.75	2.19e-05	0.000631			ossification (GO:0001503)	208	99	65.37	+	1.51	0.00094	0.0204
regulation of vesicle-mediated transport (GO:0060627)	537	179	108.6	+	1.65	1.63e-08	8.34e-07			regulation of transcription by RNA polymerase II (GO:0006357)	1906	887	572.86	+	1.55	2.84e-28	5.61e-26			regulation of cell growth (GO:0001558)	418	137	78.13	+	1.75	3.54e-08	1.61e-06			cellular response to peptide (GO:1901653)	208	99	65.37	+	1.51	0.00094	0.0204
regulation of cellular response to stress (GO:0080135)	624	208	126.19	+	1.65	1.35e-09	8.05e-08			nervous system development (GO:0007399)	2142	999	643.79	+	1.55	2.37e-32	5.14e-30			negative regulation of DNA-binding transcription factor activity (GO:0043433)	154	50	28.78	+	1.74	0.00133	0.024			regulation of epithelial cell migration (GO:0010632)	219	104	68.82	+	1.51	0.000633	0.0145
apoptotic process (GO:0006915)	795	266	160.77	+	1.65	3.64e-12	2.84e-10			regulation of RNA biosynthetic process (GO:2001141)	3025	1413	909.18	+	1.55	6.88e-48	2.9e-45			regulation of viral process (GO:0050792)	172	56	32.15	+	1.74	0.00049	0.0102			anterior/posterior pattern specification (GO:0009952)	223	106	70.08	+	1.51	0.000555	0.0129
regulation of cellular component biogenesis (GO:0044087)	920	307	186.05	+	1.65	8.3e-14	7.84e-12			regulation of macromolecule biosynthetic process (GO:0010556)	3489	1624	1048.64	+	1.55	1.15e-55	6.63e-53			regulation of microtubule-based process (GO:0032886)	228	74	42.62	+	1.74	8.76e-05	0.00218			regionalization (GO:0003002)	344	163	108.1	+	1.51	2.48e-05	0.000801
protein acylation (GO:0043543)	163	54	32.96	+	1.64	0.00249	0.0428			protein dephosphorylation (GO:0006470)	162	75	48.69	+	1.54	0.00247	0.043			cellular response to abiotic stimulus (GO:0071214)	240	78	44.86	+	1.74	4.95e-05	0.00132			microtubule cytoskeleton organization (GO:0000226)	455	216	142.99	+	1.51	8.83e-07	3.65e-05
regulation of protein binding (GO:0043393)	235	78	47.52	+	1.64	0.000246	0.00587			positive regulation of cell morphogenesis involved in differentiation (GO:0010770)	175	81	52.6	+	1.54	0.0017	0.032			cellular response to environmental stimulus (GO:0104004)	240	78	44.86	+	1.74	4.95e-05	0.00132			mRNA metabolic process (GO:0016071)	508	241	159.64	+	1.51	2.19e-07	9.8e-06
regulation of cell morphogenesis involved in differentiation (GO:0010769)	332	110	67.14	+	1.64	1.56e-05	0.000499			cellular response to peptide (GO:1901653)	208	96	62.52	+	1.54	0.000766	0.016			negative regulation of intracellular signal transduction (GO:1902532)	505	164	94.39	+	1.74	2.65e-09	1.46e-07			actin filament-based process (GO:0030029)	511	243	160.59	+	1.51	1.51e-07	7.02e-06
regulation of binding (GO:0051098)	386	128	78.06	+	1.64	3e-06	0.000109			anterior/posterior pattern specification (GO:0009952)	223	103	67.02	+	1.54	0.000439	0.0103			positive regulation of apoptotic process (GO:0043065)	608	198	113.64	+	1.74	4.78e-11	3.16e-09			negative regulation of developmental process (GO:0051093)	996	473	313	+	1.51	1.35e-13	1.17e-11
regulation of cellular component size (GO:0032535)	393	130	79.48	+	1.64	2.73e-06	0.000101			regulation of autophagy (GO:0010506)	223	103	67.02	+	1.54	0.000439	0.0103			positive regulation of programmed cell death (GO:0043068)	614	200	114.76	+	1.74	4.17e-11	2.78e-09			regulation of organelle organization (GO:0033043)	1200	569	377.11	+	1.51	4.05e-16	4.39e-14
positive regulation of cell death (GO:0010942)	670	222	135.49	+	1.64	4.82e-10	3.02e-08			cognition (GO:0050890)	312	144	93.77	+	1.54	3.19e-05	0.000992			oxidation-reduction process (GO:0055114)	862	281	161.12	+	1.74	2.73e-15	2.69e-13			negative regulation of RNA metabolic process (GO:0051253)	1215	575	381.82	+	1.51	3.67e-16	4e-14
programmed cell death (GO:0012501)	832	276	168.25	+	1.64	3.13e-12	2.49e-10			negative regulation of locomotion (GO:0040013)	322	149	96.78	+	1.54	2.04e-05	0.000661			catabolic process (GO:0009056)	1631	531	304.85	+	1.74	1.49e-28	3.63e-26			negative regulation of cellular biosynthetic process (GO:0031327)	1401	665	440.27	+	1.51	7.96e-19	1.01e-16
regulation of organelle organization (GO:0033043)	1200	397	242.67	+	1.64	3.5e-17	4.27e-15			chemical synaptic transmission (GO:0007268)	346	160	103.99	+	1.54	9.42e-06	0.000319			alpha-amino acid metabolic process (GO:1901605)	186	60	34.77	+	1.73	0.000402	0.00847			regulation of transcription by RNA polymerase II (GO:0006357)	1906	906	598.97	+	1.51	6.55e-26	1.22e-23
cellular response to stress (GO:0033554)	1364	453	275.84	+	1.64	8e-20	1.24e-17			anterograde trans-synaptic signaling (GO:0098916)	346	160	103.99	+	1.54	9.42e-06	0.000318			negative regulation of protein transport (GO:0051224)	189	61	35.33	+	1.73	0.000329	0.00713			regulation of macromolecule biosynthetic process (GO:0010556)	3489	1652	1096.44	+	1.51	1.04e-49	6e-47
positive regulation of mitotic cell cycle (GO:0045931)	158	52	31.95	+	1.63	0.00297	0.0488			posttranscriptional regulation of gene expression (GO:0010608)	396	183	119.02	+	1.54	2.09e-06	7.84e-05			response to decreased oxygen levels (GO:0036293)	192	62	35.89	+	1.73	0.00035	0.00752			negative regulation of protein kinase activity (GO:0006469)	187	88	58.77	+	1.5	0.0022	0.0406
negative regulation of neuron projection development (GO:0010977)	170	56	34.38	+	1.63	0.00227	0.0398			morphogenesis of an epithelium (GO:0002009)	493	228	148.17	+	1.54	1.16e-07	5.57e-06			alcohol metabolic process (GO:0006066)	244	79	45.61	+	1.73	4.21e-05	0.00114			regulation of protein modification by small protein conjugation or removal (GO:1903320)	219	103	68.82	+	1.5	0.000982	0.0211
response to hypoxia (GO:0001666)	188	62	38.02	+	1.63	0.00119	0.0232			positive regulation of transferase activity (GO:0051347)	544	251	163.5	+	1.54	3.29e-08	1.67e-06			regulation of neuron apoptotic process (GO:0043523)	253	82	47.29	+	1.73	2.96e-05	0.000831			response to peptide hormone (GO:0043434)	257	121	80.76	+	1.5	0.000328	0.00804
transcription by RNA polymerase II (GO:0006366)	200	66	40.45	+	1.63	0.00092	0.0184			microtubule-based process (GO:0007017)	627	291	188.45	+	1.54	1.61e-09	9.53e-08			small molecule metabolic process (GO:0044281)	1489	481	278.31	+	1.73	3.59e-25	7.57e-23			negative regulation of phosphorylation (GO:0042326)	438	207	137.64	+	1.5	1.8e-06	7.2e-05
regulation of cysteine-type endopeptidase activity (GO:2000116)	219	72	44.29	+	1.63	0.000504	0.0109			circulatory system development (GO:0072359)	880	406	264.49	+	1.54	1.24e-12	9.8e-11			organic substance transport (GO:0071702)	1750	565	327.09	+	1.73	1.1e-29	2.77e-27			growth (GO:0040007)	438	207	137.64	+	1.5	1.8e-06	7.22e-05
cellular amino acid metabolic process (GO:0006520)	252	83	50.96	+	1.63	0.000219	0.00531			negative regulation of transcription, DNA-templated (GO:0045892)	1130	524	339.63	+	1.54	1.85e-16	1.97e-14			cellular component assembly (GO:0022607)	2114	683	395.13	+	1.73	1.79e-36	5.68e-34			actin cytoskeleton organization (GO:0030036)	455	215	142.99	+	1.5	1.11e-06	4.55e-05
regulation of cell morphogenesis (GO:0022604)	508	167	102.73	+	1.63	1.21e-07	5.64e-06			negative regulation of nucleic acid-templated transcription (GO:1903507)	1133	525	340.53	+	1.54	1.98e-16	2.1e-14			response to temperature stimulus (GO:0009266)	159	51	29.72	+	1.72	0.00116	0.0215			carbohydrate derivative biosynthetic process (GO:1901137)	472	223	148.33	+	1.5	6.91e-07	2.91e-05
cellular nitrogen compound metabolic process (GO:0034641)	4190	1382	847.34	+	1.63	1.76e-66	2.74e-63			negative regulation of RNA biosynthetic process (GO:1902679)	1134	525	340.83	+	1.54	2.57e-16	2.67e-14			regulation of cysteine-type endopeptidase activity involved in apoptotic process (GO:0043281)	196	63	36.63	+	1.72	0.000297	0.0065			enzyme linked receptor protein signaling pathway (GO:0007167)	515	242	161.84	+	1.5	3.25e-07	1.4e-05
alcohol metabolic process (GO:0006066)	244	80	49.34	+	1.62	0.00031	0.0072			negative regulation of gene expression (GO:0010629)	1561	721	469.17	+	1.54	3.37e-22	5.21e-20			actin filament organization (GO:0007015)	221	71	41.31	+	1.72	0.000133	0.00315			tissue morphogenesis (GO:0048729)	617	291	193.9	+	1.5	1.78e-08	9.48e-07
interspecies interaction between organisms (GO:0044419)	274	90	55.41	+	1.62	0.000128	0.00328			generation of neurons (GO:0048699)	1573	728	472.78	+	1.54	1.35e-22	2.13e-20			positive regulation of cell death (GO:0010942)	670	215	125.23	+	1.72	1.98e-11	1.36e-09			neuron differentiation (GO:0030182)	977	461	307.03	+	1.5	6.48e-13	5.32e-11
gene expression (GO:0010467)	3038	998	614.37	+	1.62	2.52e-44	1.71e-41			neurogenesis (GO:0022008)	1670	774	501.93	+	1.54	3.44e-24	6.16e-22			regulation of cellular component biogenesis (GO:0044087)	920	295	171.96	+	1.72	3.35e-15	3.24e-13			regulation of anatomical structure morphogenesis (GO:0022603)	1042	491	327.46	+	1.5	1.29e-13	1.13e-11
regulation of mitotic cell cycle phase transition (GO:1901990)	246	80	49.75	+	1.61	0.000332	0.00762			organic cyclic compound biosynthetic process (GO:1901362)	2432	1127	730.95	+	1.54	4.86e-36	1.22e-33			regulation of reactive oxygen species metabolic process (GO:2000377)	188	60	35.14	+	1.71	0.000581	0.0117			negative regulation of transcription, DNA-templated (GO:0045892)	1130	533	355.11	+	1.5	8.97e-15	8.53e-13
regulation of cell cycle phase transition (GO:1901987)	276	90	55.81	+	1.61	0.000135	0.00346			cellular aromatic compound metabolic process (GO:0006725)	3815	1769	1146.62	+	1.54	8.25e-61	6.13e-58			regulation of response to DNA damage stimulus (GO:2001020)	194	62	36.26	+	1.71	0.000382	0.00814			negative regulation of nucleic acid-templated transcription (GO:1903507)	1133	534	356.05	+	1.5	9.61e-15	9.09e-13
cell death (GO:0008219)	873	285	176.55	+	1.61	5.13e-12	3.94e-10			negative regulation of neuron apoptotic process (GO:0043524)	170	78	51.09	+	1.53	0.00242	0.0423			regulation of endocytosis (GO:0030100)	272	87	50.84	+	1.71	2.83e-05	0.000795			negative regulation of RNA biosynthetic process (GO:1902679)	1134	534	356.37	+	1.5	9.85e-15	9.26e-13
alpha-amino acid metabolic process (GO:1901605)	186	60	37.61	+	1.6	0.00259	0.0436			regulation of regulated secretory pathway (GO:1903305)	176	81	52.9	+	1.53	0.00177	0.0331			carbohydrate derivative biosynthetic process (GO:1901137)	472	151	88.22	+	1.71	2.89e-08	1.34e-06			negative regulation of signal transduction (GO:0009968)	1167	551	366.74	+	1.5	2.26e-15	2.25e-13
regulation of reactive oxygen species metabolic process (GO:2000377)	188	61	38.02	+	1.6	0.00206	0.0368			regulation of JNK cascade (GO:0046328)	183	84	55	+	1.53	0.00166	0.0314			regulation of cytoskeleton organization (GO:0051493)	518	166	96.82	+	1.71	5.32e-09	2.83e-07			positive regulation of transcription by RNA polymerase II (GO:0045944)	1182	557	371.45	+	1.5	2.04e-15	2.04e-13
response to decreased oxygen levels (GO:0036293)	192	62	38.83	+	1.6	0.00177	0.0326			regulation of epithelial cell migration (GO:0010632)	219	101	65.82	+	1.53	0.000502	0.0114			cellular response to stress (GO:0033554)	1364	436	254.95	+	1.71	4.74e-22	8.4e-20			negative regulation of biosynthetic process (GO:0009890)	1436	678	451.27	+	1.5	9.05e-19	1.14e-16
regulation of actin cytoskeleton organization (GO:0032956)	331	107	66.94	+	1.6	4.54e-05	0.00133			myeloid cell differentiation (GO:0030099)	226	104	67.93	+	1.53	0.000475	0.0109			response to starvation (GO:0042594)	157	50	29.34	+	1.7	0.0015	0.0265			regulation of cell differentiation (GO:0045595)	1804	850	566.92	+	1.5	2.22e-23	3.57e-21
regulation of mitotic cell cycle (GO:0007346)	492	159	99.5	+	1.6	5.49e-07	2.26e-05			negative regulation of transferase activity (GO:0051348)	241	111	72.43	+	1.53	0.000274	0.00675			negative regulation of neuron projection development (GO:0010977)	170	54	31.77	+	1.7	0.00117	0.0216			regulation of cellular component organization (GO:0051128)	2469	1160	775.9	+	1.5	3.48e-32	7.87e-30
positive regulation of cellular component biogenesis (GO:0044089)	511	165	103.34	+	1.6	3.84e-07	1.61e-05			cellular response to organonitrogen compound (GO:0071417)	386	177	116.02	+	1.53	5.09e-06	0.000179			regulation of mitotic cell cycle phase transition (GO:1901990)	246	78	45.98	+	1.7	8.4e-05	0.00211			heterocycle metabolic process (GO:0046483)	3755	1770	1180.04	+	1.5	5.08e-53	3.77e-50
establishment or maintenance of cell polarity (GO:0007163)	187	60	37.82	+	1.59	0.00266	0.0445			positive regulation of protein kinase activity (GO:0045860)	434	200	130.44	+	1.53	8.5e-07	3.41e-05			apoptotic signaling pathway (GO:0097190)	274	87	51.21	+	1.7	3.1e-05	0.000865			regulation of myeloid cell differentiation (GO:0045637)	197	92	61.91	+	1.49	0.00222	0.0409
regulation of symbiosis, encompassing mutualism through parasitism (GO:0043903)	208	67	42.06	+	1.59	0.00149	0.0282			negative regulation of cell differentiation (GO:0045596)	738	339	221.81	+	1.53	1.58e-10	1.05e-08			apoptotic process (GO:0006915)	795	253	148.59	+	1.7	6.61e-13	5.18e-11			nuclear transport (GO:0051169)	203	95	63.79	+	1.49	0.00165	0.0324
positive regulation of cell projection organization (GO:0031346)	448	144	90.6	+	1.59	2.73e-06	0.000101			positive regulation of transcription by RNA polymerase II (GO:0045944)	1182	542	355.26	+	1.53	3.28e-16	3.39e-14			protein-DNA complex subunit organization (GO:0071824)	168	53	31.4	+	1.69	0.0015	0.0265			nucleocytoplasmic transport (GO:0006913)	203	95	63.79	+	1.49	0.00165	0.0325
negative regulation of cell death (GO:0060548)	1046	336	211.53	+	1.59	3.51e-13	3.06e-11			regulation of cellular component organization (GO:0051128)	2469	1137	742.08	+	1.53	1.98e-35	4.83e-33			regulation of plasma membrane bounded cell projection assembly (GO:0120032)	180	57	33.64	+	1.69	0.000853	0.0165			negative regulation of kinase activity (GO:0033673)	207	97	65.05	+	1.49	0.00145	0.0292
regulation of dendrite development (GO:0050773)	181	58	36.6	+	1.58	0.00304	0.0497			regulation of gene expression (GO:0010468)	3821	1755	1148.43	+	1.53	5.84e-58	3.8e-55			organic acid catabolic process (GO:0016054)	193	61	36.07	+	1.69	0.000676	0.0135			mesenchyme development (GO:0060485)	211	99	66.31	+	1.49	0.00127	0.0263
regulation of endocytosis (GO:0030100)	272	87	55.01	+	1.58	0.000281	0.00659			cellular macromolecule metabolic process (GO:0044260)	5110	2349	1535.85	+	1.53	1.39e-84	5.44e-81			carboxylic acid catabolic process (GO:0046395)	193	61	36.07	+	1.69	0.000676	0.0135			regulation of microtubule-based process (GO:0032886)	228	107	71.65	+	1.49	0.000782	0.0174
regulation of plasma membrane bounded cell projection organization (GO:0120035)	737	236	149.04	+	1.58	1.86e-09	1.08e-07			in utero embryonic development (GO:0001701)	428	195	128.64	+	1.52	2.29e-06	8.56e-05			transcription by RNA polymerase II (GO:0006366)	200	63	37.38	+	1.69	0.000463	0.00966			negative regulation of cell migration (GO:0030336)	257	120	80.76	+	1.49	0.000413	0.00995
cellular nitrogen compound biosynthetic process (GO:0044271)	2701	864	546.22	+	1.58	3.79e-34	1.16e-31			enzyme linked receptor protein signaling pathway (GO:0007167)	515	236	154.79	+	1.52	1.27e-07	6.05e-06			regulation of cell cycle phase transition (GO:1901987)	276	87	51.59	+	1.69	4.34e-05	0.00117			regulation of endocytosis (GO:0030100)	272	127	85.48	+	1.49	0.0003	0.00743
organonitrogen compound metabolic process (GO:1901564)	4525	1446	915.08	+	1.58	6.23e-63	8.84e-60			regulation of cellular response to stress (GO:0080135)	624	285	187.55	+	1.52	7.55e-09	4.07e-07			regulation of cell morphogenesis involved in differentiation (GO:0010769)	332	105	62.05	+	1.69	5.89e-06	0.000189			negative regulation of growth (GO:0045926)	273	128	85.79	+	1.49	0.000247	0.00618
negative regulation of cell cycle process (GO:0010948)	208	66	42.06	+	1.57	0.00196	0.0352			negative regulation of cellular component organization (GO:0051129)	706	323	212.19	+	1.52	5.72e-10	3.56e-08			regulation of mitotic cell cycle (GO:0007346)	492	155	91.96	+	1.69	3.9e-08	1.76e-06			learning or memory (GO:0007611)	279	131	87.68	+	1.49	0.000185	0.00484
response to inorganic substance (GO:0010035)	398	126	80.49	+	1.57	2e-05	0.000622			regulation of cell migration (GO:0030334)	850	389	255.47	+	1.52	7.74e-12	5.89e-10			regulation of cell morphogenesis (GO:0022604)	508	160	94.95	+	1.69	2.47e-08	1.16e-06			establishment of organelle localization (GO:0051656)	342	160	107.48	+	1.49	4.56e-05	0.00137
cell division (GO:0051301)	472	150	95.45	+	1.57	2.79e-06	0.000103			neuron differentiation (GO:0030182)	977	446	293.64	+	1.52	2.62e-13	2.22e-11			regulation of organelle organization (GO:0033043)	1200	379	224.29	+	1.69	1.55e-18	2.01e-16			eye development (GO:0001654)	353	165	110.93	+	1.49	3.8e-05	0.00116
protein complex oligomerization (GO:0051259)	548	174	110.82	+	1.57	4.1e-07	1.71e-05			cytoskeleton organization (GO:0007010)	1013	462	304.46	+	1.52	1.22e-13	1.07e-11			organophosphate catabolic process (GO:0046434)	150	47	28.04	+	1.68	0.00303	0.0472			visual system development (GO:0150063)	353	165	110.93	+	1.49	3.8e-05	0.00116
regulation of neuron projection development (GO:0010975)	575	183	116.28	+	1.57	2.03e-07	8.93e-06			embryo development (GO:0009790)	1065	486	320.09	+	1.52	2.12e-14	1.96e-12			regulation of dendrite development (GO:0050773)	181	57	33.83	+	1.68	0.000892	0.0172			sensory system development (GO:0048880)	356	167	111.88	+	1.49	2.64e-05	0.000849
regulation of cell projection organization (GO:0031344)	746	237	150.86	+	1.57	2.94e-09	1.63e-07			gene expression (GO:0010467)	3038	1392	913.09	+	1.52	1.39e-43	4.92e-41			regulation of cell projection assembly (GO:0060491)	182	57	34.02	+	1.68	0.00122	0.0223			negative regulation of cell communication (GO:0010648)	1287	603	404.45	+	1.49	3.13e-16	3.44e-14
negative regulation of programmed cell death (GO:0043069)	941	299	190.3	+	1.57	1.88e-11	1.37e-09			regulation of cellular biosynthetic process (GO:0031326)	3627	1660	1090.12	+	1.52	2.15e-53	1.16e-50			peptidyl-lysine modification (GO:0018205)	233	73	43.55	+	1.68	0.000194	0.0044			negative regulation of signaling (GO:0023057)	1292	605	406.02	+	1.49	2.83e-16	3.13e-14
regulation of cell death (GO:0010941)	1652	523	334.08	+	1.57	2.62e-19	3.82e-17			autophagy (GO:0006914)	198	90	59.51	+	1.51	0.00151	0.0291			regulation of cellular response to stress (GO:0080135)	624	196	116.63	+	1.68	6.81e-10	4.12e-08			intracellular signal transduction (GO:0035556)	1397	656	439.02	+	1.49	8.82e-18	1.07e-15
negative regulation of phosphorylation (GO:0042326)	438	138	88.58	+	1.56	1.03e-05	0.000338			process utilizing autophagic mechanism (GO:0061919)	198	90	59.51	+	1.51	0.00151	0.0291			programmed cell death (GO:0012501)	832	262	155.51	+	1.68	5.79e-13	4.59e-11			regulation of cellular biosynthetic process (GO:0031326)	3627	1694	1139.81	+	1.49	2.67e-48	1.44e-45
positive regulation of hydrolase activity (GO:0051345)	497	157	100.51	+	1.56	2.23e-06	8.37e-05			positive regulation of protein catabolic process (GO:0045732)	205	93	61.61	+	1.51	0.00143	0.0277			organelle organization (GO:0006996)	2935	922	548.58	+	1.68	1.33e-46	9.86e-44			cellular aromatic compound metabolic process (GO:0006725)	3815	1782	1198.89	+	1.49	1.91e-51	1.29e-48
regulation of proteolysis (GO:0030162)	695	219	140.55	+	1.56	2.1e-08	1.06e-06			connective tissue development (GO:0061448)	221	100	66.42	+	1.51	0.000848	0.0175			regulation of symbiosis, encompassing mutualism through parasitism (GO:0043903)	208	65	38.88	+	1.67	0.000567	0.0115			regulation of gene expression (GO:0010468)	3821	1792	1200.78	+	1.49	1.24e-52	8.81e-50
negative regulation of apoptotic process (GO:0043066)	925	291	187.06	+	1.56	1.02e-10	6.94e-09			learning or memory (GO:0007611)	279	127	83.86	+	1.51	0.000141	0.00377			regulation of exocytosis (GO:0017157)	234	73	43.74	+	1.67	0.000264	0.0058			cellular macromolecule metabolic process (GO:0044260)	5110	2388	1605.86	+	1.49	8.91e-75	3.47e-71
regulation of protein localization (GO:0032880)	979	308	197.98	+	1.56	2.48e-11	1.78e-09			regionalization (GO:0003002)	344	156	103.39	+	1.51	2.82e-05	0.000892			regulation of cellular component size (GO:0032535)	393	123	73.46	+	1.67	1.66e-06	5.84e-05			regulation of cell-substrate adhesion (GO:0010810)	200	93	62.85	+	1.48	0.00238	0.0434
positive regulation of cellular component organization (GO:0051130)	1229	388	248.54	+	1.56	2.71e-14	2.66e-12			developmental growth (GO:0048589)	422	191	126.84	+	1.51	3.91e-06	0.00014			negative regulation of cell death (GO:0060548)	1046	326	195.51	+	1.67	2.25e-15	2.23e-13			small GTPase mediated signal transduction (GO:0007264)	265	123	83.28	+	1.48	0.00049	0.0116
regulation of programmed cell death (GO:0043067)	1507	476	304.76	+	1.56	2.01e-17	2.57e-15			actin cytoskeleton organization (GO:0030036)	455	206	136.75	+	1.51	1.44e-06	5.57e-05			interspecies interaction between organisms (GO:0044419)	274	85	51.21	+	1.66	7.63e-05	0.00194			positive regulation of protein serine/threonine kinase activity (GO:0071902)	282	131	88.62	+	1.48	0.000302	0.00746
cellular biosynthetic process (GO:0044249)	3500	1102	707.8	+	1.56	1.55e-42	9.3e-40			positive regulation of kinase activity (GO:0033674)	470	213	141.26	+	1.51	1.03e-06	4.07e-05			regulation of actin cytoskeleton organization (GO:0032956)	331	103	61.87	+	1.66	1.39e-05	0.00042			camera-type eye development (GO:0043010)	309	144	97.11	+	1.48	0.000123	0.00335
cellular metabolic process (GO:0044237)	7320	2303	1480.31	+	1.56	3.87e-116	6.04e-112			actin filament-based process (GO:0030029)	511	232	153.58	+	1.51	2.86e-07	1.28e-05			cell death (GO:0008219)	873	271	163.17	+	1.66	9.47e-13	7.38e-11			regulation of membrane potential (GO:0042391)	427	199	134.19	+	1.48	6.35e-06	0.000229
positive regulation of growth (GO:0045927)	290	91	58.65	+	1.55	0.00041	0.00916			embryonic morphogenesis (GO:0048598)	600	273	180.33	+	1.51	2.08e-08	1.07e-06			gene expression (GO:0010467)	3038	941	567.83	+	1.66	1.41e-45	9.17e-43			organelle localization (GO:0051640)	457	213	143.62	+	1.48	2.77e-06	0.000106
regulation of actin filament-based process (GO:0032970)	377	118	76.24	+	1.55	5.83e-05	0.00164			regulation of cellular catabolic process (GO:0031329)	645	292	193.86	+	1.51	9.87e-09	5.17e-07			cellular nitrogen compound metabolic process (GO:0034641)	4190	1300	783.15	+	1.66	7.37e-68	1.28e-64			regulation of cellular protein localization (GO:1903827)	504	234	158.39	+	1.48	1.13e-06	4.62e-05
organelle assembly (GO:0070925)	617	193	124.77	+	1.55	2.31e-07	9.98e-06			anatomical structure formation involved in morphogenesis (GO:0048646)	887	402	266.59	+	1.51	9.38e-12	6.97e-10			regulation of muscle cell differentiation (GO:0051147)	159	49	29.72	+	1.65	0.00295	0.0462			positive regulation of cell migration (GO:0030335)	517	240	162.47	+	1.48	7.97e-07	3.33e-05
regulation of apoptotic process (GO:0042981)	1489	468	301.12	+	1.55	8.53e-17	1e-14			regulation of biosynthetic process (GO:0009889)	3692	1678	1109.66	+	1.51	1.59e-52	8.01e-50			negative regulation of cell cycle process (GO:0010948)	208	64	38.88	+	1.65	0.000767	0.015			regulation of cellular response to stress (GO:0080135)	624	290	196.1	+	1.48	4.94e-08	2.44e-06
regulation of exocytosis (GO:0017157)	234	73	47.32	+	1.54	0.00161	0.0299			organic cyclic compound metabolic process (GO:1901360)	4002	1822	1202.83	+	1.51	1.48e-58	1.01e-55			positive regulation of cell projection organization (GO:0031346)	448	138	83.74	+	1.65	7.03e-07	2.64e-05			behavior (GO:0007610)	654	304	205.52	+	1.48	2.14e-08	1.13e-06
microtubule-based movement (GO:0007018)	244	76	49.34	+	1.54	0.00152	0.0287			regulation of myeloid cell differentiation (GO:0045637)	197	89	59.21	+	1.5	0.00186	0.0344			positive regulation of cellular component biogenesis (GO:0044089)	511	158	95.51	+	1.65	8.63e-08	3.77e-06			RNA processing (GO:0006396)	728	339	228.78	+	1.48	2.82e-09	1.65e-07
negative regulation of neuron differentiation (GO:0045665)	253	79	51.16	+	1.54	0.00111	0.0217			mesenchyme development (GO:0060485)	211	95	63.42	+	1.5	0.00132	0.0259			regulation of neuron projection development (GO:0010975)	575	177	107.47	+	1.65	1.92e-08	9.25e-07			regulation of cell motility (GO:2000145)	895	417	281.26	+	1.48	3.1e-11	2.19e-09
regulation of neuron death (GO:1901214)	349	109	70.58	+	1.54	0.000115	0.00299			cellular response to external stimulus (GO:0071496)	238	107	71.53	+	1.5	0.000648	0.014			negative regulation of programmed cell death (GO:0043069)	941	290	175.88	+	1.65	2.97e-13	2.43e-11			negative regulation of gene expression (GO:0010629)	1561	727	490.56	+	1.48	5e-19	6.45e-17
response to radiation (GO:0009314)	391	122	79.07	+	1.54	4.73e-05	0.00137			negative regulation of cell migration (GO:0030336)	257	116	77.24	+	1.5	0.000406	0.00958			negative regulation of neuron apoptotic process (GO:0043524)	170	52	31.77	+	1.64	0.00289	0.0456			phosphate-containing compound metabolic process (GO:0006796)	1697	787	533.29	+	1.48	2.86e-20	4.09e-18
carboxylic acid metabolic process (GO:0019752)	773	241	156.32	+	1.54	8.46e-09	4.49e-07			positive regulation of protein serine/threonine kinase activity (GO:0071902)	282	127	84.76	+	1.5	0.000192	0.00492			regulation of cysteine-type endopeptidase activity (GO:2000116)	219	67	40.93	+	1.64	0.000761	0.015			positive regulation of gene expression (GO:0010628)	1897	880	596.15	+	1.48	1.06e-22	1.69e-20
proteolysis (GO:0006508)	1082	336	218.81	+	1.54	9.66e-12	7.17e-10			heart development (GO:0007507)	549	247	165.01	+	1.5	2.26e-07	1.03e-05			negative regulation of phosphorylation (GO:0042326)	438	134	81.87	+	1.64	1.29e-06	4.61e-05			regulation of biosynthetic process (GO:0009889)	3692	1717	1160.24	+	1.48	2.97e-48	1.54e-45
organic substance biosynthetic process (GO:1901576)	3584	1118	724.79	+	1.54	1.05e-41	5.46e-39			regulation of cellular localization (GO:0060341)	927	417	278.62	+	1.5	9.35e-12	6.98e-10			regulation of programmed cell death (GO:0043067)	1507	461	281.67	+	1.64	2.95e-20	4.6e-18			regulation of animal organ morphogenesis (GO:2000027)	206	95	64.74	+	1.47	0.00272	0.0482
biosynthetic process (GO:0009058)	3645	1138	737.12	+	1.54	8.06e-43	5.03e-40			positive regulation of macromolecule biosynthetic process (GO:0010557)	1741	785	523.27	+	1.5	5.31e-22	8.04e-20			regulation of mitotic nuclear division (GO:0007088)	171	52	31.96	+	1.63	0.00299	0.0468			protein localization to cell periphery (GO:1990778)	219	101	68.82	+	1.47	0.00189	0.0362
negative regulation of neuron death (GO:1901215)	230	71	46.51	+	1.53	0.00243	0.0419			cellular nitrogen compound metabolic process (GO:0034641)	4190	1884	1259.33	+	1.5	7.13e-58	4.45e-55			response to inorganic substance (GO:0010035)	398	121	74.39	+	1.63	5.95e-06	0.00019			regulation of autophagy (GO:0010506)	223	103	70.08	+	1.47	0.00167	0.0326
negative regulation of protein phosphorylation (GO:0001933)	395	122	79.88	+	1.53	6.58e-05	0.00182			nucleocytoplasmic transport (GO:0006913)	203	91	61.01	+	1.49	0.00214	0.0386			cell division (GO:0051301)	472	144	88.22	+	1.63	5.62e-07	2.14e-05			cellular response to drug (GO:0035690)	262	121	82.34	+	1.47	0.00057	0.0132
supramolecular fiber organization (GO:0097435)	440	136	88.98	+	1.53	2.29e-05	0.000706			regulation of chemotaxis (GO:0050920)	203	91	61.01	+	1.49	0.00214	0.0386			protein complex oligomerization (GO:0051259)	548	167	102.43	+	1.63	7.21e-08	3.18e-06			negative regulation of cellular component movement (GO:0051271)	305	141	95.85	+	1.47	0.000213	0.00549
vesicle-mediated transport (GO:0016192)	1228	379	248.34	+	1.53	8.75e-13	7.38e-11			nuclear transport (GO:0051169)	203	91	61.01	+	1.49	0.00214	0.0385			regulation of plasma membrane bounded cell projection organization (GO:0120035)	737	225	137.75	+	1.63	3e-10	1.88e-08			response to peptide (GO:1901652)	306	141	96.16	+	1.47	0.000218	0.00561
nucleobase-containing compound catabolic process (GO:0034655)	260	80	52.58	+	1.52	0.0013	0.0251			exocytosis (GO:0006887)	208	93	62.52	+	1.49	0.00192	0.0351			negative regulation of apoptotic process (GO:0043066)	925	282	172.89	+	1.63	1.53e-12	1.16e-10			regulation of hemopoiesis (GO:1903706)	378	175	118.79	+	1.47	2.83e-05	0.000898
carboxylic acid biosynthetic process (GO:0046394)	266	82	53.79	+	1.52	0.00113	0.0222			regulation of cellular response to growth factor stimulus (GO:0090287)	259	116	77.84	+	1.49	0.000431	0.0101			positive regulation of cellular component organization (GO:0051130)	1229	375	229.71	+	1.63	2.1e-16	2.33e-14			cell-cell signaling (GO:0007267)	761	351	239.15	+	1.47	3.05e-09	1.77e-07
organic acid biosynthetic process (GO:0016053)	267	82	53.99	+	1.52	0.00146	0.0278			negative regulation of growth (GO:0045926)	273	122	82.05	+	1.49	0.000374	0.0089			regulation of apoptotic process (GO:0042981)	1489	453	278.31	+	1.63	1.45e-19	2.1e-17			cell migration (GO:0016477)	798	368	250.78	+	1.47	1.49e-09	8.89e-08
phospholipid metabolic process (GO:0006644)	287	88	58.04	+	1.52	0.000826	0.0167			glycerolipid metabolic process (GO:0046486)	277	124	83.25	+	1.49	0.000329	0.00793			regulation of cell death (GO:0010941)	1652	504	308.78	+	1.63	4.94e-22	8.56e-20			regulation of locomotion (GO:0040012)	972	449	305.46	+	1.47	1.5e-11	1.11e-09
negative regulation of neurogenesis (GO:0050768)	325	100	65.72	+	1.52	0.000394	0.00888			endomembrane system organization (GO:0010256)	327	146	98.28	+	1.49	9.06e-05	0.00253			positive regulation of chromosome organization (GO:2001252)	172	52	32.15	+	1.62	0.00311	0.0482			phosphorus metabolic process (GO:0006793)	1719	795	540.21	+	1.47	3.58e-20	4.99e-18
negative regulation of nervous system development (GO:0051961)	348	107	70.38	+	1.52	0.000233	0.00561			regulation of neurotransmitter levels (GO:0001505)	365	163	109.7	+	1.49	3.65e-05	0.00112			regulation of actin filament-based process (GO:0032970)	377	114	70.47	+	1.62	1.43e-05	0.000431			positive regulation of macromolecule biosynthetic process (GO:0010557)	1741	805	547.12	+	1.47	1.89e-20	2.72e-18
negative regulation of transport (GO:0051051)	512	157	103.54	+	1.52	8.04e-06	0.00027			growth (GO:0040007)	438	196	131.64	+	1.49	5.6e-06	0.000196			regulation of proteolysis (GO:0030162)	695	210	129.9	+	1.62	3.05e-09	1.67e-07			gene expression (GO:0010467)	3038	1401	954.71	+	1.47	1.44e-36	4.07e-34
regulation of establishment of protein localization (GO:0070201)	702	216	141.96	+	1.52	1.34e-07	6.09e-06			skeletal system development (GO:0001501)	467	209	140.36	+	1.49	2.33e-06	8.64e-05			regulation of cell projection organization (GO:0031344)	746	226	139.44	+	1.62	4.92e-10	3.03e-08			regulation of ion transmembrane transporter activity (GO:0032412)	235	108	73.85	+	1.46	0.00141	0.0286
response to abiotic stimulus (GO:0009628)	897	276	181.4	+	1.52	1.85e-09	1.07e-07			regulation of cytoskeleton organization (GO:0051493)	518	232	155.69	+	1.49	6.5e-07	2.68e-05			regulation of protein localization (GO:0032880)	979	296	182.99	+	1.62	1e-12	7.72e-11			anatomical structure homeostasis (GO:0060249)	286	131	89.88	+	1.46	0.000502	0.0118
regulation of cell cycle (GO:0051726)	927	285	187.47	+	1.52	9.76e-10	5.97e-08			positive regulation of organelle organization (GO:0010638)	564	252	169.51	+	1.49	2.52e-07	1.14e-05			cellular nitrogen compound biosynthetic process (GO:0044271)	2701	817	504.85	+	1.62	7.47e-36	2.33e-33			positive regulation of cellular protein localization (GO:1903829)	297	136	93.33	+	1.46	0.000339	0.00828
regulation of cellular component organization (GO:0051128)	2469	759	499.3	+	1.52	1.83e-25	4.32e-23			regulation of catabolic process (GO:0009894)	768	343	230.83	+	1.49	1.5e-09	8.91e-08			organonitrogen compound metabolic process (GO:1901564)	4525	1371	845.77	+	1.62	6.55e-67	1.02e-63			plasma membrane bounded cell projection assembly (GO:0120031)	343	157	107.79	+	1.46	0.000134	0.00364
protein homooligomerization (GO:0051260)	338	103	68.35	+	1.51	0.000395	0.00891			regulation of anatomical structure morphogenesis (GO:0022603)	1042	466	313.18	+	1.49	9.04e-13	7.27e-11			negative regulation of neuron differentiation (GO:0045665)	253	76	47.29	+	1.61	0.000435	0.00915			cell projection assembly (GO:0030031)	356	163	111.88	+	1.46	9.4e-05	0.00263
positive regulation of neuron differentiation (GO:0045666)	442	135	89.38	+	1.51	4.77e-05	0.00138			negative regulation of signal transduction (GO:0009968)	1167	522	350.75	+	1.49	3.44e-14	3.12e-12			nucleobase-containing compound catabolic process (GO:0034655)	260	78	48.6	+	1.61	0.000388	0.00822			mRNA processing (GO:0006397)	389	179	122.25	+	1.46	3.54e-05	0.0011
positive regulation of catalytic activity (GO:0043085)	1036	317	209.51	+	1.51	1.55e-10	1.02e-08			positive regulation of cellular component organization (GO:0051130)	1229	551	369.38	+	1.49	4.73e-15	4.64e-13			positive regulation of growth (GO:0045927)	290	87	54.2	+	1.61	0.000197	0.00445			microtubule-based process (GO:0007017)	627	288	197.04	+	1.46	1.22e-07	5.78e-06
phosphate-containing compound metabolic process (GO:0006796)	1697	518	343.18	+	1.51	1.27e-16	1.44e-14			positive regulation of gene expression (GO:0010628)	1897	851	570.16	+	1.49	2.44e-23	4.1e-21			positive regulation of hydrolase activity (GO:0051345)	497	150	92.89	+	1.61	5.82e-07	2.21e-05			regulation of cellular localization (GO:0060341)	927	425	291.32	+	1.46	1.13e-10	7.53e-09
phosphorus metabolic process (GO:0006793)	1719	526	347.63	+	1.51	4.38e-17	5.29e-15			negative regulation of cellular metabolic process (GO:0031324)	2358	1057	708.71	+	1.49	2.75e-29	5.57e-27			carboxylic acid metabolic process (GO:0019752)	773	232	144.48	+	1.61	6.87e-10	4.14e-08			animal organ morphogenesis (GO:0009887)	966	443	303.57	+	1.46	4.64e-11	3.23e-09
protein metabolic process (GO:0019538)	3620	1108	732.07	+	1.51	2.89e-38	1.16e-35			negative regulation of macromolecule metabolic process (GO:0010605)	2375	1066	713.82	+	1.49	9.62e-30	1.97e-27			establishment or maintenance of cell polarity (GO:0007163)	187	56	34.95	+	1.6	0.00256	0.0414			regulation of cellular component movement (GO:0051270)	979	448	307.66	+	1.46	4e-11	2.81e-09
lipid biosynthetic process (GO:0008610)	414	126	83.72	+	1.5	9.3e-05	0.00247			negative regulation of metabolic process (GO:0009892)	2627	1174	789.56	+	1.49	2.18e-32	4.78e-30			response to toxic substance (GO:0009636)	285	85	53.27	+	1.6	0.000235	0.00521			positive regulation of cellular component organization (GO:0051130)	1229	563	386.22	+	1.46	9.07e-14	8.09e-12
regulation of neuron differentiation (GO:0045664)	743	226	150.26	+	1.5	1.37e-07	6.22e-06			cellular nitrogen compound biosynthetic process (GO:0044271)	2701	1207	811.8	+	1.49	2.23e-33	5.05e-31			phospholipid metabolic process (GO:0006644)	287	86	53.64	+	1.6	0.000188	0.00427			regulation of multicellular organismal development (GO:2000026)	2064	949	648.63	+	1.46	1.24e-23	2.09e-21
oxoacid metabolic process (GO:0043436)	815	248	164.82	+	1.5	2.97e-08	1.46e-06			dephosphorylation (GO:0016311)	214	95	64.32	+	1.48	0.00219	0.0393			negative regulation of neurogenesis (GO:0050768)	325	97	60.75	+	1.6	8.71e-05	0.00217			anatomical structure morphogenesis (GO:0009653)	2093	959	657.74	+	1.46	1.76e-23	2.86e-21
nucleobase-containing compound metabolic process (GO:0006139)	3624	1100	732.87	+	1.5	1.07e-36	3.62e-34			response to peptide hormone (GO:0043434)	257	114	77.24	+	1.48	0.00064	0.0139			negative regulation of nervous system development (GO:0051961)	348	104	65.04	+	1.6	4.94e-05	0.00132			negative regulation of cellular metabolic process (GO:0031324)	2358	1079	741.02	+	1.46	1.68e-26	3.2e-24
heterocycle metabolic process (GO:0046483)	3755	1136	759.37	+	1.5	1.57e-37	5.96e-35			negative regulation of cellular component movement (GO:0051271)	305	136	91.67	+	1.48	0.000166	0.00433			negative regulation of protein phosphorylation (GO:0001933)	395	118	73.83	+	1.6	1.66e-05	0.000495			organic cyclic compound metabolic process (GO:1901360)	4002	1842	1257.66	+	1.46	3.66e-50	2.19e-47
cellular component organization or biogenesis (GO:0071840)	5166	1568	1044.71	+	1.5	3.78e-57	4.22e-54			regulation of cell motility (GO:2000145)	895	397	269	+	1.48	1.23e-10	8.29e-09			positive regulation of neuron differentiation (GO:0045666)	442	132	82.61	+	1.6	4.31e-06	0.000142			regulation of stress-activated MAPK cascade (GO:0032872)	224	102	70.39	+	1.45	0.00259	0.0468
response to toxic substance (GO:0009636)	285	86	57.63	+	1.49	0.0016	0.0298			regulation of cellular component biogenesis (GO:0044087)	920	409	276.51	+	1.48	4.66e-11	3.26e-09			regulation of neuron death (GO:1901214)	349	104	65.23	+	1.59	5.1e-05	0.00135			regulation of stress-activated protein kinase signaling cascade (GO:0070302)	226	103	71.02	+	1.45	0.00219	0.0407
negative regulation of cell cycle (GO:0045786)	399	120	80.69	+	1.49	0.000183	0.00452			negative regulation of cell communication (GO:0010648)	1287	572	386.82	+	1.48	4.28e-15	4.23e-13			negative regulation of transport (GO:0051051)	512	152	95.7	+	1.59	1.08e-06	3.91e-05			myeloid cell differentiation (GO:0030099)	226	103	71.02	+	1.45	0.00219	0.0407
negative regulation of protein modification process (GO:0031400)	547	165	110.62	+	1.49	1.17e-05	0.000383			negative regulation of signaling (GO:0023057)	1292	573	388.32	+	1.48	5.89e-15	5.74e-13			regulation of cell cycle (GO:0051726)	927	275	173.27	+	1.59	4.17e-11	2.79e-09			regulation of transporter activity (GO:0032409)	253	115	79.51	+	1.45	0.00134	0.0274
regulation of cell cycle process (GO:0010564)	571	172	115.47	+	1.49	7.1e-06	0.00024			positive regulation of cellular biosynthetic process (GO:0031328)	1835	814	551.52	+	1.48	3.04e-21	4.28e-19			proteolysis (GO:0006508)	1082	322	202.24	+	1.59	4.93e-13	3.97e-11			phospholipid metabolic process (GO:0006644)	287	131	90.19	+	1.45	0.000512	0.012
regulation of protein transport (GO:0051223)	672	202	135.9	+	1.49	1.27e-06	4.96e-05			negative regulation of nitrogen compound metabolic process (GO:0051172)	2187	974	657.32	+	1.48	4.37e-26	8.21e-24			vesicle-mediated transport (GO:0016192)	1228	365	229.53	+	1.59	1.33e-14	1.25e-12			positive regulation of growth (GO:0045927)	290	132	91.13	+	1.45	0.000543	0.0126
response to organonitrogen compound (GO:0010243)	689	208	139.34	+	1.49	6.82e-07	2.75e-05			organelle organization (GO:0006996)	2935	1302	882.13	+	1.48	3.03e-35	7.26e-33			cellular biosynthetic process (GO:0044249)	3500	1040	654.19	+	1.59	2.69e-44	1.61e-41			regulation of vasculature development (GO:1901342)	324	148	101.82	+	1.45	0.000208	0.00541
cellular macromolecule biosynthetic process (GO:0034645)	2719	818	549.86	+	1.49	3.53e-25	8.1e-23			cellular biosynthetic process (GO:0044249)	3500	1555	1051.95	+	1.48	1.49e-43	5.16e-41			cellular metabolic process (GO:0044237)	7320	2177	1368.18	+	1.59	1.27e-122	1.98e-118			negative regulation of organelle organization (GO:0010639)	371	169	116.59	+	1.45	8.43e-05	0.0024
cellular macromolecule metabolic process (GO:0044260)	5110	1537	1033.39	+	1.49	1.46e-53	1.42e-50			ossification (GO:0001503)	208	92	62.52	+	1.47	0.0024	0.0423			regulation of cell size (GO:0008361)	203	60	37.94	+	1.58	0.00276	0.0442			regulation of cellular component size (GO:0032535)	393	179	123.5	+	1.45	4.74e-05	0.00142
mitotic cell cycle (GO:0000278)	504	151	101.92	+	1.48	3.49e-05	0.00105			protein localization to cell periphery (GO:1990778)	219	97	65.82	+	1.47	0.00196	0.0357			negative regulation of neuron death (GO:1901215)	230	68	42.99	+	1.58	0.00131	0.0236			regulation of cellular catabolic process (GO:0031329)	645	293	202.7	+	1.45	2.12e-07	9.56e-06
chromatin organization (GO:0006325)	610	183	123.36	+	1.48	4.38e-06	0.000154			cellular response to abiotic stimulus (GO:0071214)	240	106	72.13	+	1.47	0.00129	0.0254			synapse organization (GO:0050808)	254	75	47.48	+	1.58	0.000762	0.015			cellular response to endogenous stimulus (GO:0071495)	861	392	270.58	+	1.45	1.24e-09	7.59e-08
peptidyl-amino acid modification (GO:0018193)	677	202	136.91	+	1.48	1.74e-06	6.67e-05			cellular response to environmental stimulus (GO:0104004)	240	106	72.13	+	1.47	0.00129	0.0254			protein homooligomerization (GO:0051260)	338	100	63.18	+	1.58	8.92e-05	0.00221			regulation of cellular component biogenesis (GO:0044087)	920	419	289.12	+	1.45	3.34e-10	2.17e-08
macromolecule biosynthetic process (GO:0009059)	2746	822	555.32	+	1.48	8.8e-25	1.99e-22			skeletal system morphogenesis (GO:0048705)	253	112	76.04	+	1.47	0.000892	0.0183			organelle assembly (GO:0070925)	617	182	115.32	+	1.58	1.5e-07	6.39e-06			cytoskeleton organization (GO:0007010)	1013	463	318.34	+	1.45	2.24e-11	1.62e-09
cellular aromatic compound metabolic process (GO:0006725)	3815	1145	771.5	+	1.48	1.17e-36	3.88e-34			regulation of endocytosis (GO:0030100)	272	120	81.75	+	1.47	0.000569	0.0126			positive regulation of catalytic activity (GO:0043085)	1036	306	193.64	+	1.58	4.57e-12	3.38e-10			positive regulation of catalytic activity (GO:0043085)	1036	472	325.57	+	1.45	1.9e-11	1.39e-09
cellular nitrogen compound catabolic process (GO:0044270)	297	88	60.06	+	1.47	0.00198	0.0355			embryonic organ morphogenesis (GO:0048562)	311	137	93.47	+	1.47	0.000235	0.00592			organic substance biosynthetic process (GO:1901576)	3584	1056	669.89	+	1.58	8.23e-44	4.58e-41			positive regulation of molecular function (GO:0044093)	1402	638	440.59	+	1.45	4.06e-15	3.93e-13
positive regulation of cell cycle (GO:0045787)	359	107	72.6	+	1.47	0.000571	0.0121			plasma membrane bounded cell projection assembly (GO:0120031)	343	152	103.09	+	1.47	8.37e-05	0.00238			biosynthetic process (GO:0009058)	3645	1074	681.29	+	1.58	1.28e-44	7.99e-42			positive regulation of cellular biosynthetic process (GO:0031328)	1835	838	576.66	+	1.45	3.36e-20	4.72e-18
neuron projection development (GO:0031175)	648	192	131.04	+	1.47	5.11e-06	0.000176			cell projection assembly (GO:0030031)	356	157	107	+	1.47	8.76e-05	0.00246			cellular response to peptide (GO:1901653)	208	61	38.88	+	1.57	0.00308	0.0479			negative regulation of nitrogen compound metabolic process (GO:0051172)	2187	996	687.28	+	1.45	7.85e-24	1.33e-21
regulation of growth (GO:0040008)	714	212	144.39	+	1.47	1.29e-06	4.98e-05			regulation of cellular component size (GO:0032535)	393	174	118.12	+	1.47	2.82e-05	0.000892			cellular response to external stimulus (GO:0071496)	238	70	44.48	+	1.57	0.0012	0.022			negative regulation of macromolecule metabolic process (GO:0010605)	2375	1085	746.36	+	1.45	1.86e-26	3.5e-24
regulation of transferase activity (GO:0051338)	820	244	165.83	+	1.47	1.6e-07	7.14e-06			embryonic organ development (GO:0048568)	472	208	141.86	+	1.47	6.04e-06	0.00021			carboxylic acid biosynthetic process (GO:0046394)	266	78	49.72	+	1.57	0.000755	0.0148			negative regulation of metabolic process (GO:0009892)	2627	1197	825.55	+	1.45	4.3e-29	8.82e-27
organic acid metabolic process (GO:0006082)	839	249	169.67	+	1.47	1.69e-07	7.53e-06			cell migration (GO:0016477)	798	353	239.84	+	1.47	1.82e-09	1.07e-07			supramolecular fiber organization (GO:0097435)	440	129	82.24	+	1.57	1.19e-05	0.000362			cellular nitrogen compound biosynthetic process (GO:0044271)	2701	1230	848.81	+	1.45	7.59e-30	1.6e-27
positive regulation of molecular function (GO:0044093)	1402	417	283.52	+	1.47	4e-12	3.11e-10			negative regulation of developmental process (GO:0051093)	996	440	299.35	+	1.47	1.68e-11	1.22e-09			negative regulation of protein modification process (GO:0031400)	547	161	102.24	+	1.57	7.94e-07	2.95e-05			cellular biosynthetic process (GO:0044249)	3500	1599	1099.9	+	1.45	6.73e-41	2.28e-38
organic cyclic compound metabolic process (GO:1901360)	4002	1190	809.32	+	1.47	8.12e-37	2.81e-34			positive regulation of cell differentiation (GO:0045597)	1059	467	318.29	+	1.47	4.65e-12	3.59e-10			regulation of establishment of protein localization (GO:0070201)	702	206	131.21	+	1.57	2.98e-08	1.37e-06			organic substance biosynthetic process (GO:1901576)	3584	1632	1126.3	+	1.45	2.98e-41	1.06e-38
cellular component organization (GO:0016043)	4991	1486	1009.32	+	1.47	5.24e-49	4.81e-46			intracellular signal transduction (GO:0035556)	1397	616	419.88	+	1.47	1.01e-15	1.01e-13			regulation of neuron differentiation (GO:0045664)	743	218	138.87	+	1.57	1.13e-08	5.68e-07			negative regulation of transferase activity (GO:0051348)	241	109	75.74	+	1.44	0.00196	0.0372
nitrogen compound metabolic process (GO:0006807)	7056	2097	1426.92	+	1.47	2.49e-79	5.55e-76			organic substance biosynthetic process (GO:1901576)	3584	1582	1077.2	+	1.47	3.62e-43	1.23e-40			oxoacid metabolic process (GO:0043436)	815	239	152.33	+	1.57	2.19e-09	1.22e-07			regulation of transmembrane transporter activity (GO:0022898)	243	110	76.36	+	1.44	0.00168	0.0328
negative regulation of cell development (GO:0010721)	372	110	75.23	+	1.46	0.000697	0.0144			rRNA metabolic process (GO:0016072)	207	91	62.22	+	1.46	0.00292	0.0496			response to abiotic stimulus (GO:0009628)	897	264	167.66	+	1.57	1.84e-10	1.16e-08			negative regulation of cell motility (GO:2000146)	271	123	85.16	+	1.44	0.00085	0.0187
positive regulation of establishment of protein localization (GO:1904951)	437	129	88.37	+	1.46	0.000215	0.00523			cellular response to drug (GO:0035690)	262	115	78.75	+	1.46	0.000873	0.018			phosphate-containing compound metabolic process (GO:0006796)	1697	498	317.19	+	1.57	6.34e-19	8.45e-17			negative regulation of cell adhesion (GO:0007162)	272	123	85.48	+	1.44	0.00106	0.0223
actin cytoskeleton organization (GO:0030036)	455	134	92.01	+	1.46	0.000182	0.0045			response to light stimulus (GO:0009416)	285	125	85.66	+	1.46	0.000598	0.0132			phosphorus metabolic process (GO:0006793)	1719	506	321.3	+	1.57	1.52e-19	2.18e-17			heterocycle catabolic process (GO:0046700)	303	137	95.22	+	1.44	0.000472	0.0112
negative regulation of phosphorus metabolic process (GO:0010563)	532	157	107.59	+	1.46	4.37e-05	0.00128			positive regulation of growth (GO:0045927)	290	127	87.16	+	1.46	0.000536	0.012			regulation of cellular component organization (GO:0051128)	2469	725	461.48	+	1.57	3.32e-28	7.96e-26			muscle tissue development (GO:0060537)	330	149	103.7	+	1.44	0.000288	0.00716
negative regulation of phosphate metabolic process (GO:0045936)	532	157	107.59	+	1.46	4.37e-05	0.00128			eye development (GO:0001654)	353	155	106.1	+	1.46	0.000103	0.00282			organic acid biosynthetic process (GO:0016053)	267	78	49.91	+	1.56	0.000774	0.0151			cellular response to organic cyclic compound (GO:0071407)	338	153	106.22	+	1.44	0.000224	0.0057
positive regulation of cell development (GO:0010720)	625	184	126.39	+	1.46	1.07e-05	0.000351			visual system development (GO:0150063)	353	155	106.1	+	1.46	0.000103	0.00282			negative regulation of cell cycle (GO:0045786)	399	116	74.58	+	1.56	5.11e-05	0.00135			cellular response to growth factor stimulus (GO:0071363)	382	173	120.05	+	1.44	8.54e-05	0.00242
positive regulation of cellular protein metabolic process (GO:0032270)	1508	446	304.96	+	1.46	1.34e-12	1.12e-10			sensory system development (GO:0048880)	356	156	107	+	1.46	0.000109	0.00295			regulation of cell cycle process (GO:0010564)	571	167	106.73	+	1.56	7.69e-07	2.88e-05			carbohydrate metabolic process (GO:0005975)	391	177	122.87	+	1.44	6.83e-05	0.002
cellular response to organic cyclic compound (GO:0071407)	338	99	68.35	+	1.45	0.00154	0.0289			negative regulation of intracellular signal transduction (GO:1902532)	505	221	151.78	+	1.46	4.14e-06	0.000147			protein metabolic process (GO:0019538)	3620	1056	676.62	+	1.56	3.37e-42	1.59e-39			response to growth factor (GO:0070848)	398	180	125.07	+	1.44	6.36e-05	0.00187
mitotic cell cycle process (GO:1903047)	430	126	86.96	+	1.45	0.000366	0.00833			positive regulation of cell migration (GO:0030335)	517	227	155.39	+	1.46	2.81e-06	0.000102			cellular nitrogen compound catabolic process (GO:0044270)	297	86	55.51	+	1.55	0.000511	0.0105			pattern specification process (GO:0007389)	441	200	138.59	+	1.44	2.38e-05	0.000776
response to nitrogen compound (GO:1901698)	780	229	157.74	+	1.45	9.43e-07	3.75e-05			tissue morphogenesis (GO:0048729)	617	271	185.44	+	1.46	2.6e-07	1.17e-05			response to radiation (GO:0009314)	391	113	73.08	+	1.55	7.28e-05	0.00186			negative regulation of intracellular signal transduction (GO:1902532)	505	228	158.7	+	1.44	7.3e-06	0.00026
positive regulation of protein metabolic process (GO:0051247)	1611	474	325.79	+	1.45	4.27e-13	3.7e-11			regulation of locomotion (GO:0040012)	972	427	292.14	+	1.46	6.94e-11	4.79e-09			positive regulation of DNA metabolic process (GO:0051054)	230	66	42.99	+	1.54	0.00288	0.0455			regulation of cytoskeleton organization (GO:0051493)	518	235	162.79	+	1.44	4.21e-06	0.000157
cellular protein modification process (GO:0006464)	2243	656	453.6	+	1.45	1.29e-17	1.69e-15			phosphate-containing compound metabolic process (GO:0006796)	1697	743	510.05	+	1.46	2.48e-18	2.93e-16			cellular response to organic cyclic compound (GO:0071407)	338	97	63.18	+	1.54	0.000319	0.00695			positive regulation of cellular component movement (GO:0051272)	552	250	173.47	+	1.44	1.99e-06	7.91e-05
protein modification process (GO:0036211)	2243	656	453.6	+	1.45	1.29e-17	1.67e-15			regulation of protein modification process (GO:0031399)	1728	759	519.36	+	1.46	5.23e-19	6.43e-17			positive regulation of cell cycle (GO:0045787)	359	103	67.1	+	1.54	0.000179	0.00411			regulation of catabolic process (GO:0009894)	768	347	241.35	+	1.44	2.17e-08	1.15e-06
metabolic process (GO:0008152)	8396	2462	1697.91	+	1.45	1.53e-97	1.19e-93			regulation of cell differentiation (GO:0045595)	1804	794	542.2	+	1.46	4.54e-20	5.95e-18			lipid biosynthetic process (GO:0008610)	414	119	77.38	+	1.54	5.4e-05	0.00142			positive regulation of developmental process (GO:0051094)	1482	670	465.73	+	1.44	2.29e-15	2.26e-13
aromatic compound catabolic process (GO:0019439)	317	92	64.11	+	1.44	0.00269	0.0449			positive regulation of biosynthetic process (GO:0009891)	1876	826	563.84	+	1.46	6.85e-21	9.46e-19			regulation of growth (GO:0040008)	714	205	133.45	+	1.54	1.04e-07	4.53e-06			regulation of protein modification process (GO:0031399)	1728	780	543.04	+	1.44	8.6e-18	1.05e-15
positive regulation of neurogenesis (GO:0050769)	550	160	111.23	+	1.44	7e-05	0.00192			biosynthetic process (GO:0009058)	3645	1598	1095.53	+	1.46	2.34e-42	7.6e-40			regulation of transferase activity (GO:0051338)	820	236	153.27	+	1.54	8.72e-09	4.46e-07			positive regulation of biosynthetic process (GO:0009891)	1876	851	589.55	+	1.44	7.16e-20	9.8e-18
microtubule-based process (GO:0007017)	627	183	126.8	+	1.44	1.68e-05	0.000531			regulation of nitrogen compound metabolic process (GO:0051171)	5176	2266	1555.68	+	1.46	2.7e-65	2.63e-62			positive regulation of molecular function (GO:0044093)	1402	403	262.05	+	1.54	3.02e-14	2.74e-12			regulation of developmental process (GO:0050793)	2584	1171	812.04	+	1.44	1.03e-27	2e-25
cellular response to DNA damage stimulus (GO:0006974)	640	186	129.43	+	1.44	2e-05	0.000622			regulation of macromolecule metabolic process (GO:0060255)	5395	2373	1621.51	+	1.46	4.34e-71	5.64e-68			microtubule-based movement (GO:0007018)	244	70	45.61	+	1.53	0.00227	0.0376			positive regulation of macromolecule metabolic process (GO:0010604)	3107	1403	976.4	+	1.44	2.53e-33	5.9e-31
regulation of peptide transport (GO:0090087)	712	208	143.99	+	1.44	4.47e-06	0.000156			regulation of cellular metabolic process (GO:0031323)	5449	2387	1637.74	+	1.46	2.45e-70	2.73e-67			response to metal ion (GO:0010038)	263	75	49.16	+	1.53	0.00197	0.0334			biosynthetic process (GO:0009058)	3645	1648	1145.47	+	1.44	2.25e-40	7.47e-38
primary metabolic process (GO:0044238)	7582	2211	1533.29	+	1.44	2.59e-79	5.05e-76			negative regulation of cellular catabolic process (GO:0031330)	229	100	68.83	+	1.45	0.00241	0.0422			regulation of protein transport (GO:0051223)	672	192	125.6	+	1.53	4.32e-07	1.7e-05			cellular nitrogen compound metabolic process (GO:0034641)	4190	1894	1316.74	+	1.44	9.77e-48	4.91e-45
organic substance metabolic process (GO:0071704)	7932	2315	1604.07	+	1.44	7.18e-86	2.24e-82			negative regulation of neuron death (GO:1901215)	230	100	69.13	+	1.45	0.00246	0.043			response to organonitrogen compound (GO:0010243)	689	197	128.78	+	1.53	2.83e-07	1.16e-05			regulation of macromolecule metabolic process (GO:0060255)	5395	2440	1695.42	+	1.44	1.93e-66	3.34e-63
cellular response to organonitrogen compound (GO:0071417)	386	112	78.06	+	1.43	0.00106	0.0209			regulation of actin filament organization (GO:0110053)	254	111	76.34	+	1.45	0.00139	0.0272			organic acid metabolic process (GO:0006082)	839	240	156.82	+	1.53	1.21e-08	6.03e-07			regulation of cellular metabolic process (GO:0031323)	5449	2459	1712.39	+	1.44	2.05e-66	3.2e-63
monocarboxylic acid metabolic process (GO:0032787)	454	131	91.81	+	1.43	0.00042	0.0093			heart morphogenesis (GO:0003007)	261	114	78.45	+	1.45	0.00106	0.0213			nucleobase-containing compound metabolic process (GO:0006139)	3624	1035	677.36	+	1.53	6.75e-38	2.34e-35			peptidyl-lysine modification (GO:0018205)	233	105	73.22	+	1.43	0.00253	0.0457
regulation of cellular protein metabolic process (GO:0032268)	2427	700	490.81	+	1.43	1.04e-17	1.38e-15			negative regulation of cell motility (GO:2000146)	271	118	81.45	+	1.45	0.00104	0.0211			heterocycle metabolic process (GO:0046483)	3755	1071	701.85	+	1.53	2.88e-39	1.12e-36			regulation of peptidyl-tyrosine phosphorylation (GO:0050730)	250	112	78.56	+	1.43	0.00232	0.0426
regulation of protein metabolic process (GO:0051246)	2616	757	529.03	+	1.43	1.62e-19	2.38e-17			regulation of translation (GO:0006417)	302	132	90.77	+	1.45	0.000448	0.0104			cellular macromolecule metabolic process (GO:0044260)	5110	1464	955.11	+	1.53	2.48e-59	2.97e-56			sensory organ morphogenesis (GO:0090596)	281	126	88.31	+	1.43	0.00104	0.0219
cell part morphogenesis (GO:0032990)	471	135	95.25	+	1.42	0.000429	0.00947			response to peptide (GO:1901652)	306	133	91.97	+	1.45	0.000485	0.0111			aromatic compound catabolic process (GO:0019439)	317	90	59.25	+	1.52	0.00074	0.0146			endomembrane system organization (GO:0010256)	327	147	102.76	+	1.43	0.000403	0.00978
negative regulation of protein metabolic process (GO:0051248)	1031	297	208.5	+	1.42	8.56e-08	4.01e-06			pattern specification process (GO:0007389)	441	192	132.55	+	1.45	2.58e-05	0.000824			negative regulation of cell development (GO:0010721)	372	106	69.53	+	1.52	0.000179	0.00411			posttranscriptional regulation of gene expression (GO:0010608)	396	178	124.45	+	1.43	9.11e-05	0.00256
macromolecule modification (GO:0043412)	2411	692	487.57	+	1.42	4.67e-17	5.6e-15			positive regulation of hydrolase activity (GO:0051345)	497	216	149.38	+	1.45	8e-06	0.000275			negative regulation of phosphorus metabolic process (GO:0010563)	532	151	99.44	+	1.52	9.35e-06	0.000291			positive regulation of hydrolase activity (GO:0051345)	497	223	156.19	+	1.43	1.38e-05	0.000467
macromolecule metabolic process (GO:0043170)	6319	1811	1277.88	+	1.42	8.09e-54	8.41e-51			behavior (GO:0007610)	654	285	196.56	+	1.45	2.33e-07	1.06e-05			negative regulation of phosphate metabolic process (GO:0045936)	532	151	99.44	+	1.52	9.35e-06	0.00029			positive regulation of cell motility (GO:2000147)	536	241	168.44	+	1.43	4.83e-06	0.000178
regulation of anatomical structure size (GO:0090066)	552	157	111.63	+	1.41	0.000198	0.00485			phosphorus metabolic process (GO:0006793)	1719	750	516.66	+	1.45	3.71e-18	4.35e-16			positive regulation of neurogenesis (GO:0050769)	550	156	102.8	+	1.52	7.85e-06	0.000246			negative regulation of cellular component organization (GO:0051129)	706	318	221.87	+	1.43	1.11e-07	5.33e-06
regulation of protein kinase activity (GO:0045859)	651	186	131.65	+	1.41	4.23e-05	0.00125			positive regulation of nitrogen compound metabolic process (GO:0051173)	2975	1293	894.16	+	1.45	6.76e-32	1.43e-29			positive regulation of cell development (GO:0010720)	625	178	116.82	+	1.52	1.3e-06	4.61e-05			regulation of growth (GO:0040008)	714	321	224.38	+	1.43	1.27e-07	6.02e-06
regulation of neurogenesis (GO:0050767)	907	258	183.42	+	1.41	1.77e-06	6.75e-05			positive regulation of macromolecule metabolic process (GO:0010604)	3107	1353	933.83	+	1.45	7.71e-34	1.79e-31			cellular macromolecule biosynthetic process (GO:0034645)	2719	774	508.21	+	1.52	8.33e-27	1.97e-24			negative regulation of multicellular organismal process (GO:0051241)	1258	566	395.34	+	1.43	7.98e-13	6.41e-11
negative regulation of gene expression (GO:0010629)	1561	444	315.68	+	1.41	1.46e-10	9.68e-09			regulation of primary metabolic process (GO:0080090)	5311	2317	1596.26	+	1.45	2.78e-66	2.89e-63			macromolecule biosynthetic process (GO:0009059)	2746	778	513.26	+	1.52	1.71e-26	3.87e-24			negative regulation of response to stimulus (GO:0048585)	1545	694	485.53	+	1.43	1.71e-15	1.73e-13
RNA metabolic process (GO:0016070)	2686	764	543.18	+	1.41	3.99e-18	5.36e-16			regulation of metabolic process (GO:0019222)	5829	2535	1751.95	+	1.45	5.51e-74	1.43e-70			cellular component organization or biogenesis (GO:0071840)	5166	1472	965.58	+	1.52	2.08e-58	2.16e-55			regulation of molecular function (GO:0065009)	2427	1090	762.7	+	1.43	1.49e-24	2.61e-22
DNA repair (GO:0006281)	403	114	81.5	+	1.4	0.00197	0.0353			heterocycle catabolic process (GO:0046700)	303	131	91.07	+	1.44	0.000687	0.0147			cellular response to drug (GO:0035690)	262	74	48.97	+	1.51	0.00247	0.0401			positive regulation of nitrogen compound metabolic process (GO:0051173)	2975	1334	934.92	+	1.43	2.09e-30	4.46e-28
regulation of DNA metabolic process (GO:0051052)	411	116	83.12	+	1.4	0.00179	0.033			regulation of supramolecular fiber organization (GO:1902903)	343	148	103.09	+	1.44	0.000289	0.00704			response to growth factor (GO:0070848)	398	112	74.39	+	1.51	0.000218	0.00486			regulation of cell communication (GO:0010646)	3073	1378	965.71	+	1.43	1.43e-31	3.14e-29
membrane organization (GO:0061024)	727	206	147.02	+	1.4	2.25e-05	0.000695			response to growth factor (GO:0070848)	398	172	119.62	+	1.44	8.72e-05	0.00246			positive regulation of establishment of protein localization (GO:1904951)	437	123	81.68	+	1.51	0.000102	0.0025			regulation of signaling (GO:0023051)	3094	1389	972.31	+	1.43	5.45e-32	1.21e-29
negative regulation of cellular protein metabolic process (GO:0032269)	968	274	195.76	+	1.4	1.13e-06	4.45e-05			positive regulation of cellular component biogenesis (GO:0044089)	511	221	153.58	+	1.44	8.46e-06	0.000289			mitotic cell cycle (GO:0000278)	504	142	94.2	+	1.51	2.4e-05	0.000685			positive regulation of metabolic process (GO:0009893)	3360	1506	1055.91	+	1.43	7.99e-35	2.04e-32
cell cycle (GO:0007049)	1172	333	237.01	+	1.4	4.38e-08	2.12e-06			regulation of cellular component movement (GO:0051270)	979	425	294.25	+	1.44	2.24e-10	1.46e-08			neuron projection development (GO:0031175)	648	183	121.12	+	1.51	1.52e-06	5.34e-05			regulation of nitrogen compound metabolic process (GO:0051171)	5176	2330	1626.6	+	1.43	5.04e-61	5.24e-58
response to growth factor (GO:0070848)	398	112	80.49	+	1.39	0.00228	0.0399			regulation of multicellular organismal development (GO:2000026)	2064	891	620.35	+	1.44	1.08e-20	1.46e-18			cellular aromatic compound metabolic process (GO:0006725)	3815	1080	713.06	+	1.51	1.79e-38	6.51e-36			regulation of primary metabolic process (GO:0080090)	5311	2386	1669.02	+	1.43	2.03e-62	2.26e-59
positive regulation of protein transport (GO:0051222)	419	118	84.73	+	1.39	0.00196	0.0352			anatomical structure morphogenesis (GO:0009653)	2093	906	629.07	+	1.44	2.66e-21	3.85e-19			response to nitrogen compound (GO:1901698)	780	218	145.79	+	1.5	2.51e-07	1.04e-05			regulation of metabolic process (GO:0019222)	5829	2618	1831.81	+	1.43	7.68e-71	2e-67
cellular response to nitrogen compound (GO:1901699)	441	124	89.18	+	1.39	0.00143	0.0272			positive regulation of cellular metabolic process (GO:0031325)	3100	1339	931.73	+	1.44	3.21e-32	6.85e-30			positive regulation of cellular protein metabolic process (GO:0032270)	1508	422	281.86	+	1.5	1.85e-13	1.57e-11			response to metal ion (GO:0010038)	263	117	82.65	+	1.42	0.00199	0.0376
actin filament-based process (GO:0030029)	511	144	103.34	+	1.39	0.000569	0.0121			positive regulation of metabolic process (GO:0009893)	3360	1450	1009.87	+	1.44	4.28e-35	1.01e-32			cellular protein modification process (GO:0006464)	2243	627	419.24	+	1.5	7.05e-20	1.04e-17			regulation of leukocyte differentiation (GO:1902105)	283	126	88.93	+	1.42	0.0013	0.0268
cytoskeleton organization (GO:0007010)	1013	284	204.86	+	1.39	1.28e-06	4.97e-05			negative regulation of cellular process (GO:0048523)	4443	1924	1335.37	+	1.44	3.72e-50	1.76e-47			protein modification process (GO:0036211)	2243	627	419.24	+	1.5	7.05e-20	1.03e-17			cellular nitrogen compound catabolic process (GO:0044270)	297	133	93.33	+	1.42	0.000926	0.0201
regulation of cell development (GO:0060284)	1041	292	210.52	+	1.39	8.21e-07	3.29e-05			macromolecule metabolic process (GO:0043170)	6319	2726	1899.22	+	1.44	4.98e-79	1.55e-75			organic cyclic compound metabolic process (GO:1901360)	4002	1124	748.02	+	1.5	5.21e-39	1.94e-36			response to radiation (GO:0009314)	391	174	122.87	+	1.42	0.000181	0.00474
transport (GO:0006810)	3425	966	692.63	+	1.39	2.15e-22	4.14e-20			homeostasis of number of cells (GO:0048872)	252	108	75.74	+	1.43	0.00247	0.0431			cellular component organization (GO:0016043)	4991	1398	932.87	+	1.5	7.1e-51	5.83e-48			regulation of cell growth (GO:0001558)	418	186	131.36	+	1.42	9.21e-05	0.00258
establishment of localization (GO:0051234)	3558	1000	719.53	+	1.39	6.76e-23	1.35e-20			camera-type eye development (GO:0043010)	309	133	92.87	+	1.43	0.000632	0.0138			nitrogen compound metabolic process (GO:0006807)	7056	1980	1318.84	+	1.5	2.62e-84	6.82e-81			regulation of vesicle-mediated transport (GO:0060627)	537	239	168.76	+	1.42	8.82e-06	0.000313
regulation of trans-synaptic signaling (GO:0099177)	503	140	101.72	+	1.38	0.0011	0.0217			positive regulation of proteolysis (GO:0045862)	315	135	94.68	+	1.43	0.0007	0.0149			glycerolipid metabolic process (GO:0046486)	277	77	51.77	+	1.49	0.00255	0.0412			positive regulation of organelle organization (GO:0010638)	564	251	177.24	+	1.42	5.38e-06	0.000196
positive regulation of transferase activity (GO:0051347)	544	152	110.01	+	1.38	0.000565	0.012			regulation of actin cytoskeleton organization (GO:0032956)	331	142	99.48	+	1.43	0.000513	0.0116			mitotic cell cycle process (GO:1903047)	430	120	80.37	+	1.49	0.000147	0.00344			positive regulation of cell death (GO:0010942)	670	298	210.55	+	1.42	7.24e-07	3.03e-05
regulation of kinase activity (GO:0043549)	715	200	144.59	+	1.38	6.06e-05	0.0017			cellular response to growth factor stimulus (GO:0071363)	382	164	114.81	+	1.43	0.000176	0.00454			actin cytoskeleton organization (GO:0030036)	455	127	85.04	+	1.49	0.000109	0.00263			response to organonitrogen compound (GO:0010243)	689	308	216.52	+	1.42	3.19e-07	1.38e-05
nucleic acid metabolic process (GO:0090304)	3122	869	631.36	+	1.38	1.29e-18	1.78e-16			regulation of membrane potential (GO:0042391)	427	183	128.34	+	1.43	8.07e-05	0.0023			peptidyl-amino acid modification (GO:0018193)	677	189	126.54	+	1.49	1.93e-06	6.68e-05			negative regulation of cellular protein metabolic process (GO:0032269)	968	431	304.2	+	1.42	1.73e-09	1.03e-07
modulation of chemical synaptic transmission (GO:0050804)	502	139	101.52	+	1.37	0.00131	0.0252			hemopoiesis (GO:0030097)	624	268	187.55	+	1.43	1.22e-06	4.78e-05			membrane organization (GO:0061024)	727	203	135.88	+	1.49	6.83e-07	2.57e-05			regulation of phosphorus metabolic process (GO:0051174)	1657	737	520.72	+	1.42	1.06e-15	1.1e-13
cell cycle process (GO:0022402)	743	206	150.26	+	1.37	6.83e-05	0.00188			regulation of growth (GO:0040008)	714	306	214.6	+	1.43	2.52e-07	1.14e-05			positive regulation of protein metabolic process (GO:0051247)	1611	448	301.11	+	1.49	6.8e-14	6.03e-12			regulation of catalytic activity (GO:0050790)	1780	796	559.38	+	1.42	2.14e-17	2.53e-15
chromosome organization (GO:0051276)	892	248	180.39	+	1.37	9.98e-06	0.000331			cell-cell signaling (GO:0007267)	761	328	228.72	+	1.43	5.45e-08	2.67e-06			heterocycle catabolic process (GO:0046700)	303	84	56.63	+	1.48	0.00191	0.0325			regulation of signal transduction (GO:0009966)	2671	1188	839.38	+	1.42	1.09e-25	2e-23
negative regulation of molecular function (GO:0044092)	982	272	198.59	+	1.37	4.84e-06	0.000168			negative regulation of cellular protein metabolic process (GO:0032269)	968	415	290.94	+	1.43	1.35e-09	8.08e-08			organic cyclic compound catabolic process (GO:1901361)	346	96	64.67	+	1.48	0.000951	0.0181			positive regulation of cellular metabolic process (GO:0031325)	3100	1387	974.2	+	1.42	1.82e-31	3.94e-29
cell projection organization (GO:0030030)	1054	291	213.15	+	1.37	2.8e-06	0.000103			positive regulation of catalytic activity (GO:0043085)	1036	444	311.38	+	1.43	3.35e-10	2.13e-08			organic hydroxy compound metabolic process (GO:1901615)	377	104	70.47	+	1.48	0.000621	0.0125			negative regulation of cellular process (GO:0048523)	4443	1981	1396.25	+	1.42	3.47e-47	1.64e-44
negative regulation of cell proliferation (GO:0008285)	663	182	134.08	+	1.36	0.000312	0.00723			cellular protein metabolic process (GO:0044267)	2827	1212	849.67	+	1.43	7.96e-28	1.53e-25			cellular response to growth factor stimulus (GO:0071363)	382	106	71.4	+	1.48	0.000429	0.00903			developmental maturation (GO:0021700)	250	111	78.56	+	1.41	0.00283	0.0499
neuron development (GO:0048666)	794	218	160.57	+	1.36	7.84e-05	0.00213			small GTPase mediated signal transduction (GO:0007264)	265	113	79.65	+	1.42	0.00211	0.0381			regulation of peptide transport (GO:0090087)	712	197	133.08	+	1.48	1.69e-06	5.91e-05			apoptotic signaling pathway (GO:0097190)	274	121	86.11	+	1.41	0.0024	0.0437
cellular lipid metabolic process (GO:0044255)	795	218	160.77	+	1.36	7.92e-05	0.00214			negative regulation of cell adhesion (GO:0007162)	272	116	81.75	+	1.42	0.00194	0.0355			negative regulation of protein metabolic process (GO:0051248)	1031	286	192.7	+	1.48	5.18e-09	2.77e-07			striated muscle tissue development (GO:0014706)	314	139	98.68	+	1.41	0.00103	0.0219
positive regulation of transport (GO:0051050)	1045	287	211.33	+	1.36	4.4e-06	0.000154			anatomical structure homeostasis (GO:0060249)	286	122	85.96	+	1.42	0.00138	0.027			organic substance metabolic process (GO:0071704)	7932	2190	1482.57	+	1.48	7.43e-93	2.9e-89			regulation of actin filament-based process (GO:0032970)	377	167	118.48	+	1.41	0.000254	0.00634
negative regulation of RNA metabolic process (GO:0051253)	1215	333	245.71	+	1.36	7.71e-07	3.1e-05			RNA splicing (GO:0008380)	309	132	92.87	+	1.42	0.000933	0.019			metabolic process (GO:0008152)	8396	2324	1569.3	+	1.48	4.13e-104	3.22e-100			cellular response to hormone stimulus (GO:0032870)	403	179	126.65	+	1.41	0.000151	0.00407
regulation of catalytic activity (GO:0050790)	1780	490	359.97	+	1.36	8.12e-10	5.03e-08			regulation of hemopoiesis (GO:1903706)	378	161	113.61	+	1.42	0.000245	0.00614			cell part morphogenesis (GO:0032990)	471	129	88.03	+	1.47	0.000174	0.00402			regulation of anatomical structure size (GO:0090066)	552	244	173.47	+	1.41	1.13e-05	0.000388
regulation of molecular function (GO:0065009)	2427	668	490.81	+	1.36	2.45e-13	2.18e-11			cellular response to hormone stimulus (GO:0032870)	403	172	121.12	+	1.42	0.000142	0.00378			cellular response to DNA damage stimulus (GO:0006974)	640	176	119.62	+	1.47	8.38e-06	0.000262			cell death (GO:0008219)	873	388	274.35	+	1.41	1.33e-08	7.17e-07
positive regulation of cellular metabolic process (GO:0031325)	3100	855	626.91	+	1.36	2.03e-17	2.57e-15			positive regulation of cell motility (GO:2000147)	536	228	161.1	+	1.42	1.31e-05	0.000434			regulation of neurogenesis (GO:0050767)	907	250	169.53	+	1.47	7.43e-08	3.26e-06			regulation of phosphorylation (GO:0042325)	1498	665	470.76	+	1.41	4.85e-14	4.35e-12
positive regulation of nervous system development (GO:0051962)	617	168	124.77	+	1.35	0.00069	0.0142			positive regulation of cellular component movement (GO:0051272)	552	236	165.91	+	1.42	7.91e-06	0.000274			negative regulation of gene expression (GO:0010629)	1561	428	291.77	+	1.47	1.61e-12	1.22e-10			regulation of phosphate metabolic process (GO:0019220)	1656	736	520.41	+	1.41	1.27e-15	1.31e-13
plasma membrane bounded cell projection organization (GO:0120036)	1003	274	202.83	+	1.35	1.01e-05	0.000335			cellular response to endogenous stimulus (GO:0071495)	861	368	258.78	+	1.42	1.61e-08	8.36e-07			regulation of protein metabolic process (GO:0051246)	2616	718	488.96	+	1.47	2.89e-21	4.79e-19			organelle organization (GO:0006996)	2935	1297	922.35	+	1.41	2.2e-27	4.24e-25
negative regulation of nitrogen compound metabolic process (GO:0051172)	2187	597	442.27	+	1.35	2.05e-11	1.48e-09			positive regulation of molecular function (GO:0044093)	1402	599	421.38	+	1.42	2.85e-13	2.4e-11			primary metabolic process (GO:0044238)	7582	2089	1417.15	+	1.47	4.74e-85	1.48e-81			regulation of multicellular organismal process (GO:0051239)	3068	1356	964.14	+	1.41	7.8e-29	1.58e-26
negative regulation of cellular metabolic process (GO:0031324)	2358	646	476.85	+	1.35	1.44e-12	1.19e-10			negative regulation of response to stimulus (GO:0048585)	1545	658	464.36	+	1.42	2.59e-14	2.38e-12			regulation of trans-synaptic signaling (GO:0099177)	503	137	94.02	+	1.46	0.000143	0.00337			regulation of actin cytoskeleton organization (GO:0032956)	331	146	104.02	+	1.4	0.000773	0.0172
negative regulation of macromolecule metabolic process (GO:0010605)	2375	646	480.29	+	1.35	4.91e-12	3.79e-10			protein localization (GO:0008104)	1817	773	546.11	+	1.42	1.04e-16	1.13e-14			regulation of protein kinase activity (GO:0045859)	651	178	121.68	+	1.46	9.83e-06	0.000304			regulation of DNA-binding transcription factor activity (GO:0051090)	380	167	119.42	+	1.4	0.000385	0.00937
negative regulation of metabolic process (GO:0009892)	2627	719	531.25	+	1.35	6.34e-14	6.15e-12			cellular localization (GO:0051641)	1963	838	589.99	+	1.42	2.16e-18	2.57e-16			macromolecule modification (GO:0043412)	2411	660	450.64	+	1.46	3.2e-19	4.42e-17			response to inorganic substance (GO:0010035)	398	175	125.07	+	1.4	0.000246	0.00618
positive regulation of nitrogen compound metabolic process (GO:0051173)	2975	815	601.63	+	1.35	6.51e-16	7.05e-14			regulation of developmental process (GO:0050793)	2584	1104	776.64	+	1.42	1.16e-24	2.12e-22			regulation of cellular protein metabolic process (GO:0032268)	2427	663	453.63	+	1.46	3.97e-19	5.38e-17			muscle structure development (GO:0061061)	468	206	147.07	+	1.4	6.8e-05	0.002
positive regulation of metabolic process (GO:0009893)	3360	918	679.49	+	1.35	7.77e-18	1.04e-15			negative regulation of biological process (GO:0048519)	4940	2104	1484.75	+	1.42	5.65e-52	2.75e-49			modulation of chemical synaptic transmission (GO:0050804)	502	136	93.83	+	1.45	0.000175	0.00403			sensory organ development (GO:0007423)	557	245	175.04	+	1.4	1.47e-05	0.000492
negative regulation of cellular process (GO:0048523)	4443	1212	898.5	+	1.35	2.17e-24	4.76e-22			apoptotic signaling pathway (GO:0097190)	274	116	82.35	+	1.41	0.00244	0.0426			positive regulation of transferase activity (GO:0051347)	544	147	101.68	+	1.45	0.000107	0.00258			positive regulation of locomotion (GO:0040017)	568	250	178.5	+	1.4	1.01e-05	0.000355
regulation of nervous system development (GO:0051960)	1018	275	205.87	+	1.34	2.26e-05	0.000698			cellular nitrogen compound catabolic process (GO:0044270)	297	126	89.27	+	1.41	0.00137	0.0268			regulation of anatomical structure size (GO:0090066)	552	150	103.17	+	1.45	6.35e-05	0.00165			positive regulation of apoptotic process (GO:0043065)	608	268	191.07	+	1.4	4.38e-06	0.000163
negative regulation of signal transduction (GO:0009968)	1167	317	236	+	1.34	2.82e-06	0.000104			cellular response to organic cyclic compound (GO:0071407)	338	143	101.59	+	1.41	0.000707	0.015			negative regulation of cellular protein metabolic process (GO:0032269)	968	263	180.93	+	1.45	1.12e-07	4.82e-06			biological adhesion (GO:0022610)	788	346	247.63	+	1.4	2.46e-07	1.09e-05
negative regulation of biosynthetic process (GO:0009890)	1436	390	290.4	+	1.34	1.74e-07	7.74e-06			regulation of cellular amide metabolic process (GO:0034248)	347	147	104.29	+	1.41	0.00056	0.0124			regulation of cell development (GO:0060284)	1041	282	194.57	+	1.45	4.34e-08	1.95e-06			apoptotic process (GO:0006915)	795	351	249.83	+	1.4	1.32e-07	6.2e-06
generation of neurons (GO:0048699)	1573	427	318.1	+	1.34	4.32e-08	2.1e-06			regulation of protein catabolic process (GO:0042176)	366	155	110	+	1.41	0.000429	0.0101			cell cycle (GO:0007049)	1172	317	219.06	+	1.45	6.48e-09	3.39e-07			programmed cell death (GO:0012501)	832	365	261.46	+	1.4	1.13e-07	5.38e-06
neurogenesis (GO:0022008)	1670	453	337.72	+	1.34	1.76e-08	8.93e-07			protein localization to organelle (GO:0033365)	561	238	168.61	+	1.41	1.11e-05	0.000372			transport (GO:0006810)	3425	926	640.17	+	1.45	2.92e-26	6.51e-24			negative regulation of protein metabolic process (GO:0051248)	1031	455	324	+	1.4	1.3e-09	7.89e-08
regulation of transport (GO:0051049)	1878	508	379.78	+	1.34	2.75e-09	1.55e-07			positive regulation of cell death (GO:0010942)	670	284	201.37	+	1.41	1.47e-06	5.69e-05			macromolecule metabolic process (GO:0043170)	6319	1717	1181.09	+	1.45	4.16e-59	4.63e-56			response to endogenous stimulus (GO:0009719)	1058	464	332.48	+	1.4	1.96e-09	1.16e-07
heterocycle biosynthetic process (GO:0018130)	2313	628	467.75	+	1.34	1.22e-11	8.95e-10			response to organonitrogen compound (GO:0010243)	689	291	207.08	+	1.41	1.36e-06	5.31e-05			cellular response to organonitrogen compound (GO:0071417)	386	104	72.15	+	1.44	0.00136	0.0244			positive regulation of protein modification process (GO:0031401)	1200	528	377.11	+	1.4	8.14e-11	5.52e-09
organic cyclic compound biosynthetic process (GO:1901362)	2432	661	491.82	+	1.34	2.73e-12	2.2e-10			cellular macromolecule catabolic process (GO:0044265)	708	301	212.79	+	1.41	5.97e-07	2.5e-05			regulation of DNA metabolic process (GO:0051052)	411	111	76.82	+	1.44	0.000814	0.0158			regulation of protein phosphorylation (GO:0001932)	1388	609	436.19	+	1.4	3.14e-12	2.45e-10
positive regulation of macromolecule metabolic process (GO:0010604)	3107	843	628.32	+	1.34	1.15e-15	1.22e-13			immune system development (GO:0002520)	715	302	214.9	+	1.41	8.08e-07	3.26e-05			monocarboxylic acid metabolic process (GO:0032787)	454	122	84.86	+	1.44	0.000502	0.0104			cellular protein metabolic process (GO:0044267)	2827	1241	888.41	+	1.4	2.94e-25	5.21e-23
regulation of cellular metabolic process (GO:0031323)	5449	1475	1101.94	+	1.34	7.32e-30	2.11e-27			positive regulation of protein modification process (GO:0031401)	1200	507	360.67	+	1.41	9.95e-11	6.77e-09			regulation of kinase activity (GO:0043549)	715	192	133.64	+	1.44	1.23e-05	0.000373			negative regulation of biological process (GO:0048519)	4940	2177	1552.43	+	1.4	3.54e-50	2.21e-47
negative regulation of cellular biosynthetic process (GO:0031327)	1401	378	283.32	+	1.33	5e-07	2.06e-05			positive regulation of developmental process (GO:0051094)	1482	628	445.43	+	1.41	2.61e-13	2.22e-11			RNA metabolic process (GO:0016070)	2686	722	502.04	+	1.44	1.85e-19	2.6e-17			macromolecule metabolic process (GO:0043170)	6319	2773	1985.79	+	1.4	2.05e-68	4.56e-65
aromatic compound biosynthetic process (GO:0019438)	2324	625	469.98	+	1.33	6.33e-11	4.43e-09			regulation of phosphate metabolic process (GO:0019220)	1656	701	497.72	+	1.41	9.67e-15	9.19e-13			establishment of localization (GO:0051234)	3558	957	665.03	+	1.44	1.12e-26	2.6e-24			regulation of angiogenesis (GO:0045765)	292	128	91.76	+	1.39	0.00185	0.0356
regulation of localization (GO:0032879)	2724	731	550.87	+	1.33	1.21e-12	1.01e-10			regulation of phosphorus metabolic process (GO:0051174)	1657	702	498.02	+	1.41	8.09e-15	7.74e-13			DNA repair (GO:0006281)	403	108	75.32	+	1.43	0.00112	0.0208			secretion by cell (GO:0032940)	395	172	124.13	+	1.39	0.000407	0.00985
regulation of biosynthetic process (GO:0009889)	3692	990	746.63	+	1.33	2.06e-17	2.59e-15			regulation of cell communication (GO:0010646)	3073	1301	923.61	+	1.41	2.86e-28	5.57e-26			positive regulation of protein transport (GO:0051222)	419	112	78.32	+	1.43	0.00112	0.0208			positive regulation of cellular component biogenesis (GO:0044089)	511	224	160.59	+	1.39	3.73e-05	0.00114
negative regulation of biological process (GO:0048519)	4940	1332	999.01	+	1.33	1.34e-25	3.22e-23			regulation of signaling (GO:0023051)	3094	1310	929.92	+	1.41	1.69e-28	3.38e-26			actin filament-based process (GO:0030029)	511	137	95.51	+	1.43	0.000244	0.0054			positive regulation of programmed cell death (GO:0043068)	614	269	192.95	+	1.39	6.89e-06	0.000247
regulation of nitrogen compound metabolic process (GO:0051171)	5176	1392	1046.73	+	1.33	1.32e-26	3.44e-24			cellular metabolic process (GO:0044237)	7320	3092	2200.08	+	1.41	2.5e-86	1.3e-82			chromatin organization (GO:0006325)	610	163	114.02	+	1.43	7.18e-05	0.00184			cell adhesion (GO:0007155)	778	341	244.49	+	1.39	3.07e-07	1.34e-05
regulation of primary metabolic process (GO:0080090)	5311	1425	1074.03	+	1.33	4.58e-27	1.23e-24			carbohydrate derivative biosynthetic process (GO:1901137)	472	198	141.86	+	1.4	9.56e-05	0.00266			microtubule-based process (GO:0007017)	627	168	117.19	+	1.43	4.8e-05	0.00129			response to nitrogen compound (GO:1901698)	780	340	245.12	+	1.39	5.39e-07	2.3e-05
negative regulation of cell communication (GO:0010648)	1287	344	260.27	+	1.32	3.86e-06	0.000137			positive regulation of apoptotic process (GO:0043065)	608	255	182.74	+	1.4	9.16e-06	0.000311			cell cycle process (GO:0022402)	743	198	138.87	+	1.43	1.16e-05	0.000357			cell motility (GO:0048870)	910	397	285.97	+	1.39	4.96e-08	2.44e-06
negative regulation of signaling (GO:0023057)	1292	345	261.28	+	1.32	4.01e-06	0.000143			apoptotic process (GO:0006915)	795	334	238.94	+	1.4	2.99e-07	1.33e-05			negative regulation of molecular function (GO:0044092)	982	263	183.55	+	1.43	3.12e-07	1.27e-05			localization of cell (GO:0051674)	910	397	285.97	+	1.39	4.96e-08	2.45e-06
negative regulation of cellular macromolecule biosynthetic process (GO:2000113)	1316	350	266.13	+	1.32	4.81e-06	0.000167			cell death (GO:0008219)	873	368	262.39	+	1.4	5.09e-08	2.5e-06			positive regulation of transport (GO:0051050)	1045	280	195.32	+	1.43	1.06e-07	4.59e-06			epithelium development (GO:0060429)	1019	446	320.23	+	1.39	4.7e-09	2.67e-07
positive regulation of macromolecule biosynthetic process (GO:0010557)	1741	464	352.08	+	1.32	7.17e-08	3.39e-06			negative regulation of protein metabolic process (GO:0051248)	1031	435	309.87	+	1.4	2.55e-09	1.45e-07			negative regulation of signal transduction (GO:0009968)	1167	311	218.12	+	1.43	3.24e-08	1.48e-06			movement of cell or subcellular component (GO:0006928)	1288	564	404.76	+	1.39	2.83e-11	2.01e-09
positive regulation of biosynthetic process (GO:0009891)	1876	499	379.38	+	1.32	2.78e-08	1.38e-06			establishment of localization in cell (GO:0051649)	1403	589	421.68	+	1.4	5.17e-12	3.98e-10			regulation of multi-organism process (GO:0043900)	387	103	72.33	+	1.42	0.00172	0.0296			protein localization (GO:0008104)	1817	796	571.01	+	1.39	1.05e-15	1.1e-13
nucleobase-containing compound biosynthetic process (GO:0034654)	2249	601	454.81	+	1.32	3.79e-10	2.4e-08			regulation of phosphorylation (GO:0042325)	1498	631	450.23	+	1.4	4.9e-13	4.05e-11			positive regulation of nervous system development (GO:0051962)	617	164	115.32	+	1.42	7.88e-05	0.00199			cellular localization (GO:0051641)	1963	859	616.89	+	1.39	6.74e-17	7.67e-15
regulation of cellular macromolecule biosynthetic process (GO:2000112)	3410	910	689.6	+	1.32	1.98e-15	2.04e-13			regulation of catalytic activity (GO:0050790)	1780	750	534.99	+	1.4	1.97e-15	1.96e-13			regulation of molecular function (GO:0065009)	2427	646	453.63	+	1.42	1.68e-16	1.87e-14			regulation of epithelial cell proliferation (GO:0050678)	347	151	109.05	+	1.38	0.000997	0.0214
regulation of macromolecule biosynthetic process (GO:0010556)	3489	929	705.57	+	1.32	1.44e-15	1.52e-13			regulation of molecular function (GO:0065009)	2427	1023	729.45	+	1.4	2.82e-21	4.04e-19			cellular response to nitrogen compound (GO:1901699)	441	116	82.43	+	1.41	0.00146	0.0259			hemopoiesis (GO:0030097)	624	270	196.1	+	1.38	1.36e-05	0.000465
regulation of cellular biosynthetic process (GO:0031326)	3627	969	733.48	+	1.32	1.13e-16	1.3e-14			regulation of signal transduction (GO:0009966)	2671	1122	802.79	+	1.4	4.21e-23	6.91e-21			negative regulation of cell proliferation (GO:0008285)	663	175	123.92	+	1.41	6.12e-05	0.00159			regulation of hydrolase activity (GO:0051336)	962	417	302.32	+	1.38	3.63e-08	1.84e-06
localization (GO:0051179)	4637	1236	937.73	+	1.32	8.58e-22	1.61e-19			regulation of actin filament-based process (GO:0032970)	377	158	113.31	+	1.39	0.000514	0.0116			cellular lipid metabolic process (GO:0044255)	795	209	148.59	+	1.41	1.43e-05	0.000431			tissue development (GO:0009888)	1605	697	504.38	+	1.38	3.58e-13	2.97e-11
regulation of metabolic process (GO:0019222)	5829	1557	1178.79	+	1.32	1.55e-29	4.4e-27			regulation of DNA-binding transcription factor activity (GO:0051090)	380	159	114.21	+	1.39	0.000537	0.012			negative regulation of RNA metabolic process (GO:0051253)	1215	320	227.1	+	1.41	4.68e-08	2.1e-06			macromolecule localization (GO:0033036)	2098	907	659.31	+	1.38	1.02e-16	1.14e-14
negative regulation of transcription, DNA-templated (GO:0045892)	1130	299	228.52	+	1.31	3.34e-05	0.001			regulation of cell growth (GO:0001558)	418	175	125.63	+	1.39	0.000265	0.00654			negative regulation of cell communication (GO:0010648)	1287	338	240.55	+	1.41	2.58e-08	1.21e-06			system development (GO:0048731)	4085	1773	1283.74	+	1.38	7.79e-36	2.03e-33
negative regulation of nucleic acid-templated transcription (GO:1903507)	1133	301	229.12	+	1.31	2.49e-05	0.000763			positive regulation of programmed cell death (GO:0043068)	614	256	184.54	+	1.39	1.21e-05	0.000403			regulation of catalytic activity (GO:0050790)	1780	470	332.7	+	1.41	1.34e-11	9.49e-10			cellular metabolic process (GO:0044237)	7320	3181	2300.36	+	1.38	4.99e-80	2.6e-76
negative regulation of RNA biosynthetic process (GO:1902679)	1134	301	229.33	+	1.31	2.52e-05	0.00077			hematopoietic or lymphoid organ development (GO:0048534)	683	286	205.28	+	1.39	3.13e-06	0.000113			regulation of transport (GO:0051049)	1878	494	351.02	+	1.41	6.34e-12	4.66e-10			aromatic compound catabolic process (GO:0019439)	317	136	99.62	+	1.37	0.00268	0.0477
negative regulation of nucleobase-containing compound metabolic process (GO:0045934)	1346	356	272.2	+	1.31	5.97e-06	0.000204			animal organ morphogenesis (GO:0009887)	966	404	290.34	+	1.39	2.24e-08	1.15e-06			negative regulation of cellular metabolic process (GO:0031324)	2358	620	440.73	+	1.41	6.59e-15	6.23e-13			regulation of lipid metabolic process (GO:0019216)	322	139	101.19	+	1.37	0.00202	0.0381
negative regulation of macromolecule biosynthetic process (GO:0010558)	1347	358	272.4	+	1.31	3.76e-06	0.000134			movement of cell or subcellular component (GO:0006928)	1288	538	387.12	+	1.39	9.98e-11	6.77e-09			negative regulation of metabolic process (GO:0009892)	2627	691	491.01	+	1.41	9.96e-17	1.13e-14			regulation of protein catabolic process (GO:0042176)	366	157	115.02	+	1.37	0.00131	0.027
regulation of protein modification process (GO:0031399)	1728	459	349.45	+	1.31	1.24e-07	5.74e-06			regulation of protein phosphorylation (GO:0001932)	1388	580	417.17	+	1.39	1.52e-11	1.11e-09			positive regulation of cellular metabolic process (GO:0031325)	3100	815	579.42	+	1.41	6.84e-20	1.02e-17			cell-cell adhesion (GO:0098609)	373	161	117.22	+	1.37	0.00086	0.0188
positive regulation of cellular biosynthetic process (GO:0031328)	1835	486	371.09	+	1.31	6.37e-08	3.03e-06			macromolecule localization (GO:0033036)	2098	879	630.57	+	1.39	1.4e-17	1.59e-15			nucleic acid metabolic process (GO:0090304)	3122	821	583.53	+	1.41	4.53e-20	6.79e-18			regulation of cell adhesion (GO:0030155)	658	284	206.78	+	1.37	9.2e-06	0.000325
regulation of gene expression (GO:0010468)	3821	1015	772.71	+	1.31	6.24e-17	7.37e-15			cellular component organization (GO:0016043)	4991	2078	1500.08	+	1.39	1.78e-45	6.77e-43			neuron projection morphogenesis (GO:0048812)	437	114	81.68	+	1.4	0.00206	0.0347			immune system development (GO:0002520)	715	307	224.69	+	1.37	5.07e-06	0.000186
regulation of macromolecule metabolic process (GO:0060255)	5395	1431	1091.02	+	1.31	2.36e-25	5.49e-23			cellular component organization or biogenesis (GO:0071840)	5166	2160	1552.68	+	1.39	6.98e-49	3.2e-46			cell projection morphogenesis (GO:0048858)	446	117	83.36	+	1.4	0.00128	0.0232			positive regulation of phosphorylation (GO:0042327)	1032	444	324.31	+	1.37	2.8e-08	1.45e-06
DNA metabolic process (GO:0006259)	646	170	130.64	+	1.3	0.00233	0.0407			regulation of vasculature development (GO:1901342)	324	134	97.38	+	1.38	0.00209	0.0379			neuron development (GO:0048666)	794	208	148.41	+	1.4	1.73e-05	0.000512			locomotion (GO:0040011)	1093	472	343.48	+	1.37	6.66e-09	3.69e-07
negative regulation of catalytic activity (GO:0043086)	668	175	135.09	+	1.3	0.00234	0.0408			regulation of vesicle-mediated transport (GO:0060627)	537	223	161.4	+	1.38	5.83e-05	0.0017			regulation of nervous system development (GO:0051960)	1018	267	190.27	+	1.4	1.06e-06	3.85e-05			establishment of localization in cell (GO:0051649)	1403	603	440.9	+	1.37	6.94e-11	4.77e-09
negative regulation of transcription by RNA polymerase II (GO:0000122)	836	219	169.06	+	1.3	0.000662	0.0138			positive regulation of locomotion (GO:0040017)	568	235	170.72	+	1.38	4.44e-05	0.00132			cell projection organization (GO:0030030)	1054	275	197	+	1.4	8.82e-07	3.25e-05			positive regulation of protein metabolic process (GO:0051247)	1611	692	506.27	+	1.37	2.33e-12	1.84e-10
positive regulation of signaling (GO:0023056)	1652	435	334.08	+	1.3	6.54e-07	2.65e-05			programmed cell death (GO:0012501)	832	346	250.06	+	1.38	4.26e-07	1.83e-05			negative regulation of signaling (GO:0023057)	1292	339	241.49	+	1.4	2.72e-08	1.27e-06			positive regulation of multicellular organismal process (GO:0051240)	1839	792	577.92	+	1.37	2.74e-14	2.53e-12
positive regulation of gene expression (GO:0010628)	1897	497	383.63	+	1.3	1.33e-07	6.1e-06			negative regulation of multicellular organismal process (GO:0051241)	1258	523	378.1	+	1.38	2.84e-10	1.8e-08			negative regulation of biosynthetic process (GO:0009890)	1436	376	268.4	+	1.4	4.63e-09	2.51e-07			regulation of localization (GO:0032879)	2724	1172	856.04	+	1.37	2.53e-21	3.88e-19
nervous system development (GO:0007399)	2142	563	433.17	+	1.3	1.19e-08	6.14e-07			cellular macromolecule localization (GO:0070727)	1302	539	391.33	+	1.38	2.52e-10	1.63e-08			neurogenesis (GO:0022008)	1670	436	312.14	+	1.4	3.32e-10	2.07e-08			multicellular organism development (GO:0007275)	4626	1997	1453.76	+	1.37	2.5e-40	8.13e-38
neuron differentiation (GO:0030182)	977	255	197.58	+	1.29	0.000283	0.00662			positive regulation of protein metabolic process (GO:0051247)	1611	668	484.2	+	1.38	9.77e-13	7.82e-11			negative regulation of nitrogen compound metabolic process (GO:0051172)	2187	573	408.77	+	1.4	1.46e-13	1.25e-11			regulation of supramolecular fiber organization (GO:1902903)	343	147	107.79	+	1.36	0.00192	0.0366
phosphorylation (GO:0016310)	998	261	201.82	+	1.29	0.000208	0.00508			regulation of cellular protein metabolic process (GO:0032268)	2427	1008	729.45	+	1.38	2.07e-19	2.6e-17			negative regulation of macromolecule metabolic process (GO:0010605)	2375	621	443.91	+	1.4	1.47e-14	1.36e-12			regulation of intracellular transport (GO:0032386)	442	189	138.9	+	1.36	0.000469	0.0112
regulation of anatomical structure morphogenesis (GO:0022603)	1042	272	210.72	+	1.29	0.000178	0.0044			regulation of protein metabolic process (GO:0051246)	2616	1082	786.26	+	1.38	1.82e-20	2.45e-18			positive regulation of metabolic process (GO:0009893)	3360	877	628.02	+	1.4	7.34e-21	1.19e-18			regulation of ion transmembrane transport (GO:0034765)	452	193	142.04	+	1.36	0.000452	0.0108
positive regulation of cell differentiation (GO:0045597)	1059	277	214.16	+	1.29	0.000128	0.00328			nitrogen compound metabolic process (GO:0006807)	7056	2930	2120.73	+	1.38	1.08e-72	2.11e-69			negative regulation of cellular process (GO:0048523)	4443	1166	830.44	+	1.4	7.21e-30	1.88e-27			regulation of transmembrane transport (GO:0034762)	551	236	173.16	+	1.36	7.92e-05	0.00227
regulation of response to stress (GO:0080134)	1222	318	247.12	+	1.29	5.36e-05	0.00151			modification-dependent macromolecule catabolic process (GO:0043632)	472	194	141.86	+	1.37	0.00028	0.00688			plasma membrane bounded cell projection morphogenesis (GO:0120039)	442	115	82.61	+	1.39	0.00181	0.0311			ion transmembrane transport (GO:0034220)	570	244	179.13	+	1.36	6.13e-05	0.00181
regulation of phosphorylation (GO:0042325)	1498	392	302.94	+	1.29	4.24e-06	0.00015			response to nitrogen compound (GO:1901698)	780	322	234.43	+	1.37	1.74e-06	6.63e-05			cytoskeleton organization (GO:0007010)	1013	264	189.34	+	1.39	1.79e-06	6.22e-05			hematopoietic or lymphoid organ development (GO:0048534)	683	291	214.64	+	1.36	1.53e-05	0.000507
positive regulation of cell communication (GO:0010647)	1645	430	332.67	+	1.29	1.35e-06	5.2e-05			macromolecule catabolic process (GO:0009057)	801	331	240.75	+	1.37	1.15e-06	4.51e-05			negative regulation of cellular biosynthetic process (GO:0031327)	1401	364	261.86	+	1.39	1.83e-08	8.86e-07			cellular macromolecule catabolic process (GO:0044265)	708	302	222.49	+	1.36	9.13e-06	0.000323
positive regulation of nucleobase-containing compound metabolic process (GO:0045935)	1770	460	357.94	+	1.29	1.03e-06	4.09e-05			localization of cell (GO:0051674)	910	376	273.51	+	1.37	2.13e-07	9.81e-06			generation of neurons (GO:0048699)	1573	410	294.01	+	1.39	1.53e-09	8.66e-08			positive regulation of protein phosphorylation (GO:0001934)	985	421	309.54	+	1.36	1.18e-07	5.61e-06
regulation of cell differentiation (GO:0045595)	1804	472	364.82	+	1.29	3.35e-07	1.42e-05			cell motility (GO:0048870)	910	376	273.51	+	1.37	2.13e-07	9.78e-06			heterocycle biosynthetic process (GO:0018130)	2313	599	432.32	+	1.39	2.37e-13	1.96e-11			positive regulation of cellular protein metabolic process (GO:0032270)	1508	646	473.9	+	1.36	2.01e-11	1.46e-09
regulation of nucleobase-containing compound metabolic process (GO:0019219)	3504	913	708.61	+	1.29	2.51e-13	2.22e-11			locomotion (GO:0040011)	1093	449	328.51	+	1.37	2.15e-08	1.11e-06			organic cyclic compound biosynthetic process (GO:1901362)	2432	630	454.57	+	1.39	3.97e-14	3.58e-12			regulation of cellular protein metabolic process (GO:0032268)	2427	1039	762.7	+	1.36	2.97e-18	3.68e-16
positive regulation of cellular process (GO:0048522)	5197	1360	1050.98	+	1.29	1.04e-21	1.88e-19			cellular protein localization (GO:0034613)	1295	535	389.22	+	1.37	3.9e-10	2.44e-08			positive regulation of nitrogen compound metabolic process (GO:0051173)	2975	774	556.06	+	1.39	7.06e-18	8.6e-16			regulation of protein metabolic process (GO:0051246)	2616	1116	822.1	+	1.36	2.38e-19	3.12e-17
cellular response to oxygen-containing compound (GO:1901701)	816	212	165.02	+	1.28	0.00121	0.0236			positive regulation of cellular protein metabolic process (GO:0032270)	1508	623	453.24	+	1.37	1.08e-11	7.94e-10			negative regulation of biological process (GO:0048519)	4940	1281	923.34	+	1.39	1.3e-31	3.62e-29			protein localization to membrane (GO:0072657)	383	162	120.36	+	1.35	0.00165	0.0325
cellular response to endogenous stimulus (GO:0071495)	861	223	174.12	+	1.28	0.00104	0.0206			regulation of multicellular organismal process (GO:0051239)	3068	1265	922.11	+	1.37	7.79e-24	1.37e-21			cell proliferation (GO:0008283)	568	146	106.17	+	1.38	0.000697	0.0138			inorganic ion transmembrane transport (GO:0098660)	435	184	136.7	+	1.35	0.00084	0.0185
lipid metabolic process (GO:0006629)	1042	269	210.72	+	1.28	0.000366	0.00834			system development (GO:0048731)	4085	1681	1227.78	+	1.37	1e-32	2.23e-30			plasma membrane bounded cell projection organization (GO:0120036)	1003	259	187.47	+	1.38	4.14e-06	0.000137			supramolecular fiber organization (GO:0097435)	440	186	138.27	+	1.35	0.00076	0.017
positive regulation of protein modification process (GO:0031401)	1200	311	242.67	+	1.28	8.37e-05	0.00226			muscle tissue development (GO:0060537)	330	135	99.18	+	1.36	0.00273	0.0467			regulation of localization (GO:0032879)	2724	705	509.14	+	1.38	9.28e-16	9.65e-14			chemotaxis (GO:0006935)	451	191	141.73	+	1.35	0.000625	0.0143
negative regulation of response to stimulus (GO:0048585)	1545	400	312.44	+	1.28	7.65e-06	0.000257			regulation of epithelial cell proliferation (GO:0050678)	347	142	104.29	+	1.36	0.0024	0.0422			positive regulation of macromolecule metabolic process (GO:0010604)	3107	803	580.73	+	1.38	6.06e-18	7.5e-16			taxis (GO:0042330)	453	192	142.36	+	1.35	0.000546	0.0127
regulation of phosphate metabolic process (GO:0019220)	1656	429	334.89	+	1.28	3.03e-06	0.00011			cell-cell adhesion (GO:0098609)	373	152	112.11	+	1.36	0.0017	0.032			regulation of biosynthetic process (GO:0009889)	3692	950	690.07	+	1.38	3.26e-21	5.36e-19			regulation of system process (GO:0044057)	573	243	180.07	+	1.35	0.000105	0.00291
regulation of phosphorus metabolic process (GO:0051174)	1657	429	335.09	+	1.28	3.5e-06	0.000126			supramolecular fiber organization (GO:0097435)	440	180	132.25	+	1.36	0.000613	0.0135			regulation of cellular metabolic process (GO:0031323)	5449	1405	1018.47	+	1.38	1.62e-34	4.87e-32			response to hormone (GO:0009725)	595	252	186.98	+	1.35	8.45e-05	0.0024
regulation of signaling (GO:0023051)	3094	799	625.69	+	1.28	6.03e-11	4.26e-09			regulation of intracellular transport (GO:0032386)	442	181	132.85	+	1.36	0.00053	0.0119			chromosome organization (GO:0051276)	892	228	166.72	+	1.37	2.69e-05	0.000759			regulation of ion transport (GO:0043269)	701	297	220.29	+	1.35	1.63e-05	0.000541
regulation of hydrolase activity (GO:0051336)	962	248	194.54	+	1.27	0.000617	0.013			ubiquitin-dependent protein catabolic process (GO:0006511)	449	184	134.95	+	1.36	0.000489	0.0112			negative regulation of transcription, DNA-templated (GO:0045892)	1130	289	211.21	+	1.37	1.89e-06	6.54e-05			cellular response to oxygen-containing compound (GO:1901701)	816	345	256.43	+	1.35	4.08e-06	0.000152
regulation of protein phosphorylation (GO:0001932)	1388	357	280.69	+	1.27	3.99e-05	0.00118			chemotaxis (GO:0006935)	451	184	135.55	+	1.36	0.000595	0.0132			negative regulation of nucleic acid-templated transcription (GO:1903507)	1133	291	211.77	+	1.37	1.34e-06	4.76e-05			regulation of protein localization (GO:0032880)	979	416	307.66	+	1.35	2.15e-07	9.67e-06
regulation of intracellular signal transduction (GO:1902531)	1664	426	336.51	+	1.27	9.83e-06	0.000327			taxis (GO:0042330)	453	185	136.15	+	1.36	0.000515	0.0116			negative regulation of RNA biosynthetic process (GO:1902679)	1134	291	211.96	+	1.37	1.36e-06	4.83e-05			positive regulation of phosphorus metabolic process (GO:0010562)	1102	469	346.31	+	1.35	2.97e-08	1.52e-06
regulation of signal transduction (GO:0009966)	2671	686	540.15	+	1.27	4.81e-09	2.59e-07			regulation of anatomical structure size (GO:0090066)	552	226	165.91	+	1.36	0.000102	0.0028			negative regulation of cellular macromolecule biosynthetic process (GO:2000113)	1316	336	245.97	+	1.37	2.81e-07	1.15e-05			positive regulation of phosphate metabolic process (GO:0045937)	1102	469	346.31	+	1.35	2.97e-08	1.52e-06
regulation of cell communication (GO:0010646)	3073	790	621.45	+	1.27	1.79e-10	1.16e-08			response to abiotic stimulus (GO:0009628)	897	366	269.6	+	1.36	8.47e-07	3.41e-05			negative regulation of macromolecule biosynthetic process (GO:0010558)	1347	344	251.77	+	1.37	2.14e-07	8.96e-06			regulation of response to stress (GO:0080134)	1222	517	384.02	+	1.35	1.06e-08	5.81e-07
regulation of RNA metabolic process (GO:0051252)	3235	831	654.21	+	1.27	6.08e-11	4.27e-09			regulation of hydrolase activity (GO:0051336)	962	394	289.14	+	1.36	2.11e-07	9.76e-06			regulation of protein modification process (GO:0031399)	1728	443	322.98	+	1.37	1.85e-09	1.04e-07			cellular protein localization (GO:0034613)	1295	550	406.96	+	1.35	2.12e-09	1.25e-07
response to endogenous stimulus (GO:0009719)	1058	269	213.96	+	1.26	0.000797	0.0161			regulation of protein localization (GO:0032880)	979	400	294.25	+	1.36	2.2e-07	1.01e-05			aromatic compound biosynthetic process (GO:0019438)	2324	596	434.38	+	1.37	1.24e-12	9.52e-11			cellular macromolecule localization (GO:0070727)	1302	554	409.16	+	1.35	1.4e-09	8.37e-08
positive regulation of signal transduction (GO:0009967)	1459	373	295.05	+	1.26	3.92e-05	0.00116			epithelium development (GO:0060429)	1019	415	306.27	+	1.36	1.56e-07	7.27e-06			regulation of cellular macromolecule biosynthetic process (GO:2000112)	3410	871	637.36	+	1.37	1.71e-18	2.21e-16			regulation of cell death (GO:0010941)	1652	701	519.15	+	1.35	9.35e-12	7.04e-10
positive regulation of biological process (GO:0048518)	5835	1489	1180	+	1.26	1.88e-20	3.11e-18			response to endogenous stimulus (GO:0009719)	1058	434	317.99	+	1.36	3.9e-08	1.96e-06			regulation of cellular biosynthetic process (GO:0031326)	3627	929	677.92	+	1.37	3.98e-20	6.03e-18			regulation of intracellular signal transduction (GO:1902531)	1664	704	522.92	+	1.35	1.28e-11	9.55e-10
negative regulation of developmental process (GO:0051093)	996	252	201.42	+	1.25	0.00147	0.0279			multicellular organism development (GO:0007275)	4626	1894	1390.38	+	1.36	7.81e-37	2.06e-34			regulation of nitrogen compound metabolic process (GO:0051171)	5176	1324	967.45	+	1.37	1.27e-30	3.43e-28			cell development (GO:0048468)	1675	710	526.38	+	1.35	7.47e-12	5.68e-10
positive regulation of RNA metabolic process (GO:0051254)	1588	401	321.14	+	1.25	5.05e-05	0.00143			primary metabolic process (GO:0044238)	7582	3093	2278.82	+	1.36	1.01e-71	1.75e-68			regulation of primary metabolic process (GO:0080090)	5311	1357	992.68	+	1.37	2.06e-31	5.65e-29			regulation of biological quality (GO:0065008)	3774	1605	1186.01	+	1.35	1.93e-28	3.85e-26
cellular response to chemical stimulus (GO:0070887)	2174	549	439.64	+	1.25	1.47e-06	5.65e-05			response to inorganic substance (GO:0010035)	398	161	119.62	+	1.35	0.00166	0.0314			positive regulation of cell differentiation (GO:0045597)	1059	269	197.94	+	1.36	7.09e-06	0.000225			cellular component organization (GO:0016043)	4991	2113	1568.46	+	1.35	9.3e-39	2.9e-36
regulation of transcription, DNA-templated (GO:0006355)	3017	763	610.12	+	1.25	4.98e-09	2.68e-07			modification-dependent protein catabolic process (GO:0019941)	461	187	138.56	+	1.35	0.000675	0.0145			negative regulation of nucleobase-containing compound metabolic process (GO:0045934)	1346	342	251.58	+	1.36	3.64e-07	1.46e-05			cellular component organization or biogenesis (GO:0071840)	5166	2192	1623.45	+	1.35	3.58e-41	1.24e-38
regulation of nucleic acid-templated transcription (GO:1903506)	3019	765	610.53	+	1.25	3.79e-09	2.07e-07			establishment of protein localization (GO:0045184)	1250	507	375.7	+	1.35	8.35e-09	4.45e-07			negative regulation of response to stimulus (GO:0048585)	1545	392	288.78	+	1.36	4.91e-08	2.19e-06			positive regulation of cellular process (GO:0048522)	5197	2211	1633.2	+	1.35	2.65e-42	9.62e-40
regulation of RNA biosynthetic process (GO:2001141)	3025	767	611.74	+	1.25	2.96e-09	1.64e-07			cellular component biogenesis (GO:0044085)	2319	939	696.99	+	1.35	1.04e-15	1.04e-13			positive regulation of macromolecule biosynthetic process (GO:0010557)	1741	443	325.41	+	1.36	3.67e-09	1.99e-07			nitrogen compound metabolic process (GO:0006807)	7056	2995	2217.4	+	1.35	6.03e-64	7.24e-61
regulation of biological quality (GO:0065008)	3774	956	763.21	+	1.25	1.65e-11	1.21e-09			regulation of localization (GO:0032879)	2724	1104	818.72	+	1.35	1.09e-18	1.33e-16			positive regulation of biosynthetic process (GO:0009891)	1876	477	350.64	+	1.36	9.35e-10	5.42e-08			gland development (GO:0048732)	429	180	134.82	+	1.34	0.00128	0.0263
regulation of cell proliferation (GO:0042127)	1606	403	324.78	+	1.24	8.08e-05	0.00218			positive regulation of cellular process (GO:0048522)	5197	2110	1561.99	+	1.35	2.32e-40	7.24e-38			nervous system development (GO:0007399)	2142	545	400.36	+	1.36	3.92e-11	2.64e-09			protein localization to organelle (GO:0033365)	561	237	176.3	+	1.34	0.000149	0.00402
cellular response to organic substance (GO:0071310)	1690	424	341.77	+	1.24	4.85e-05	0.00139			protein localization to membrane (GO:0072657)	383	154	115.11	+	1.34	0.00268	0.0462			nucleobase-containing compound biosynthetic process (GO:0034654)	2249	572	420.36	+	1.36	1.3e-11	9.19e-10			carbohydrate derivative metabolic process (GO:1901135)	838	352	263.35	+	1.34	4.54e-06	0.000168
regulation of developmental process (GO:0050793)	2584	647	522.56	+	1.24	3.49e-07	1.47e-05			sensory organ development (GO:0007423)	557	225	167.41	+	1.34	0.000212	0.00538			regulation of macromolecule biosynthetic process (GO:0010556)	3489	890	652.13	+	1.36	8.4e-19	1.11e-16			regulation of apoptotic process (GO:0042981)	1489	626	467.93	+	1.34	4.7e-10	3.01e-08
response to oxygen-containing compound (GO:1901700)	1211	301	244.9	+	1.23	0.00127	0.0245			regulation of cell adhesion (GO:0030155)	658	265	197.77	+	1.34	6e-05	0.00174			regulation of gene expression (GO:0010468)	3821	970	714.18	+	1.36	3.45e-20	5.28e-18			cellular response to organic substance (GO:0071310)	1690	711	531.1	+	1.34	2.41e-11	1.72e-09
positive regulation of transcription, DNA-templated (GO:0045893)	1493	370	301.93	+	1.23	0.000362	0.00826			protein transport (GO:0015031)	1168	472	351.05	+	1.34	4.55e-08	2.26e-06			localization (GO:0051179)	4637	1177	866.7	+	1.36	2.45e-25	5.23e-23			cellular developmental process (GO:0048869)	3644	1533	1145.15	+	1.34	2.52e-25	4.52e-23
positive regulation of nucleic acid-templated transcription (GO:1903508)	1496	371	302.53	+	1.23	0.000326	0.00749			intracellular transport (GO:0046907)	1174	474	352.85	+	1.34	4.87e-08	2.41e-06			regulation of metabolic process (GO:0019222)	5829	1484	1089.5	+	1.36	1.09e-34	3.32e-32			anatomical structure development (GO:0048856)	4971	2095	1562.17	+	1.34	2.39e-37	7.18e-35
positive regulation of RNA biosynthetic process (GO:1902680)	1497	372	302.74	+	1.23	0.000289	0.00674			nitrogen compound transport (GO:0071705)	1450	584	435.81	+	1.34	1.31e-09	7.93e-08			regulation of anatomical structure morphogenesis (GO:0022603)	1042	262	194.76	+	1.35	1.75e-05	0.000516			developmental process (GO:0032502)	5253	2211	1650.79	+	1.34	1.07e-39	3.41e-37
response to organic substance (GO:0010033)	2349	582	475.03	+	1.23	5.19e-06	0.000178			tissue development (GO:0009888)	1605	644	482.39	+	1.34	2.72e-10	1.75e-08			regulation of phosphorylation (GO:0042325)	1498	377	279.99	+	1.35	1.92e-07	8.06e-06			cell proliferation (GO:0008283)	568	238	178.5	+	1.33	0.000223	0.0057
cellular process (GO:0009987)	14210	3541	2873.66	+	1.23	3.37e-87	1.75e-83			positive regulation of multicellular organismal process (GO:0051240)	1839	738	552.72	+	1.34	9.28e-12	6.96e-10			positive regulation of signaling (GO:0023056)	1652	418	308.78	+	1.35	2.08e-08	9.93e-07			negative regulation of cell proliferation (GO:0008285)	663	277	208.35	+	1.33	7.2e-05	0.0021
intracellular signal transduction (GO:0035556)	1397	345	282.51	+	1.22	0.000723	0.0148			organic substance metabolic process (GO:0071704)	7932	3199	2384.02	+	1.34	5.4e-71	6.48e-68			regulation of cell differentiation (GO:0045595)	1804	455	337.19	+	1.35	6.24e-09	3.28e-07			macromolecule catabolic process (GO:0009057)	801	334	251.72	+	1.33	1.45e-05	0.000487
transcription, DNA-templated (GO:0006351)	1923	469	388.88	+	1.21	0.000174	0.00432			cell proliferation (GO:0008283)	568	227	170.72	+	1.33	0.000331	0.00798			positive regulation of cellular biosynthetic process (GO:0031328)	1835	464	342.98	+	1.35	3.32e-09	1.81e-07			negative regulation of apoptotic process (GO:0043066)	925	386	290.69	+	1.33	2.89e-06	0.000109
nucleic acid-templated transcription (GO:0097659)	1924	469	389.09	+	1.21	0.000195	0.00478			cellular response to oxygen-containing compound (GO:1901701)	816	325	245.25	+	1.33	1.68e-05	0.000548			regulation of macromolecule metabolic process (GO:0060255)	5395	1362	1008.38	+	1.35	1.73e-29	4.28e-27			negative regulation of cell death (GO:0060548)	1046	437	328.71	+	1.33	4.72e-07	2.02e-05
regulation of transcription by RNA polymerase II (GO:0006357)	1906	462	385.45	+	1.2	0.00032	0.0074			negative regulation of apoptotic process (GO:0043066)	925	370	278.02	+	1.33	3.15e-06	0.000114			response to organic cyclic compound (GO:0014070)	610	153	114.02	+	1.34	0.00124	0.0225			establishment of protein localization (GO:0045184)	1250	521	392.82	+	1.33	4.52e-08	2.25e-06
RNA biosynthetic process (GO:0032774)	1927	469	389.69	+	1.2	0.00022	0.00533			positive regulation of protein phosphorylation (GO:0001934)	985	393	296.05	+	1.33	1.98e-06	7.47e-05			DNA metabolic process (GO:0006259)	646	162	120.74	+	1.34	0.000993	0.0188			nitrogen compound transport (GO:0071705)	1450	608	455.67	+	1.33	1.3e-09	7.87e-08
response to stress (GO:0006950)	3019	735	610.53	+	1.2	1.75e-06	6.68e-05			positive regulation of phosphorylation (GO:0042327)	1032	413	310.17	+	1.33	7.88e-07	3.19e-05			negative regulation of transcription by RNA polymerase II (GO:0000122)	836	210	156.26	+	1.34	0.000136	0.00321			regulation of programmed cell death (GO:0043067)	1507	631	473.59	+	1.33	6.77e-10	4.31e-08
positive regulation of developmental process (GO:0051094)	1482	358	299.7	+	1.19	0.00214	0.0379			peptide transport (GO:0015833)	1194	478	358.87	+	1.33	8.48e-08	4.11e-06			neuron differentiation (GO:0030182)	977	245	182.61	+	1.34	4e-05	0.00109			organic substance transport (GO:0071702)	1750	734	549.95	+	1.33	1.77e-11	1.3e-09
regulation of multicellular organismal development (GO:2000026)	2064	495	417.4	+	1.19	0.000415	0.00925			amide transport (GO:0042886)	1213	486	364.58	+	1.33	6.4e-08	3.13e-06			phosphorylation (GO:0016310)	998	250	186.54	+	1.34	3.99e-05	0.00109			animal organ development (GO:0048513)	2967	1243	932.4	+	1.33	1.61e-19	2.15e-17
response to chemical (GO:0042221)	3309	789	669.17	+	1.18	8.59e-06	0.000287			regulation of apoptotic process (GO:0042981)	1489	595	447.53	+	1.33	2.36e-09	1.36e-07			positive regulation of protein modification process (GO:0031401)	1200	300	224.29	+	1.34	5.87e-06	0.000189			cell differentiation (GO:0030154)	3569	1492	1121.58	+	1.33	1.26e-23	2.08e-21
regulation of multicellular organismal process (GO:0051239)	3068	698	620.44	+	1.13	0.00263	0.0443			regulation of cell death (GO:0010941)	1652	660	496.52	+	1.33	2.77e-10	1.77e-08			regulation of response to stress (GO:0080134)	1222	305	228.4	+	1.34	5.86e-06	0.000189			positive regulation of biological process (GO:0048518)	5835	2443	1833.69	+	1.33	6e-44	2.46e-41
regulation of response to stimulus (GO:0048583)	3753	861	758.96	+	1.13	0.000278	0.00653			regulation of intracellular signal transduction (GO:1902531)	1664	666	500.13	+	1.33	1.65e-10	1.09e-08			positive regulation of cell communication (GO:0010647)	1645	413	307.47	+	1.34	5.63e-08	2.5e-06			primary metabolic process (GO:0044238)	7582	3179	2382.7	+	1.33	2.65e-65	3.45e-62
system development (GO:0048731)	4085	931	826.1	+	1.13	0.000291	0.0068			cellular component assembly (GO:0022607)	2114	845	635.38	+	1.33	3.85e-13	3.21e-11			positive regulation of nucleobase-containing compound metabolic process (GO:0045935)	1770	442	330.83	+	1.34	2.74e-08	1.27e-06			regulation of metal ion transport (GO:0010959)	406	169	127.59	+	1.32	0.00255	0.0461
multicellular organism development (GO:0007275)	4626	1047	935.51	+	1.12	0.000234	0.00563			anatomical structure development (GO:0048856)	4971	1985	1494.07	+	1.33	9.01e-34	2.07e-31			positive regulation of gene expression (GO:0010628)	1897	476	354.57	+	1.34	4.64e-09	2.5e-07			reproductive system development (GO:0061458)	428	177	134.5	+	1.32	0.00238	0.0434
developmental process (GO:0032502)	5253	1186	1062.3	+	1.12	9.6e-05	0.00253			developmental process (GO:0032502)	5253	2092	1578.83	+	1.33	1.6e-35	3.95e-33			regulation of nucleobase-containing compound metabolic process (GO:0019219)	3504	875	654.93	+	1.34	2.55e-16	2.8e-14			anion transport (GO:0006820)	440	182	138.27	+	1.32	0.00199	0.0376
cellular developmental process (GO:0048869)	3644	820	736.92	+	1.11	0.00267	0.0448			positive regulation of biological process (GO:0048518)	5835	2329	1753.75	+	1.33	1.46e-41	4.65e-39			positive regulation of cellular process (GO:0048522)	5197	1301	971.37	+	1.34	1.67e-26	3.83e-24			response to cytokine (GO:0034097)	689	286	216.52	+	1.32	8.18e-05	0.00234
regulation of cellular process (GO:0050794)	10563	2371	2136.13	+	1.11	1.77e-10	1.16e-08			metabolic process (GO:0008152)	8396	3346	2523.48	+	1.33	2.98e-71	4.23e-68			positive regulation of locomotion (GO:0040017)	568	141	106.17	+	1.33	0.00285	0.0452			regulation of MAPK cascade (GO:0043408)	739	306	232.24	+	1.32	4.78e-05	0.00143
anatomical structure development (GO:0048856)	4971	1106	1005.28	+	1.1	0.0012	0.0234			ribonucleoprotein complex biogenesis (GO:0022613)	405	161	121.73	+	1.32	0.00294	0.0498			negative regulation of catalytic activity (GO:0043086)	668	166	124.86	+	1.33	0.00119	0.0219			response to abiotic stimulus (GO:0009628)	897	371	281.89	+	1.32	8.6e-06	0.000306
regulation of biological process (GO:0050789)	11211	2494	2267.18	+	1.1	7.04e-10	4.37e-08			muscle structure development (GO:0061061)	468	185	140.66	+	1.32	0.00191	0.0351			negative regulation of cell differentiation (GO:0045596)	738	183	137.94	+	1.33	0.000649	0.013			negative regulation of programmed cell death (GO:0043069)	941	390	295.72	+	1.32	4e-06	0.00015
biological regulation (GO:0065007)	11816	2628	2389.53	+	1.1	7.45e-11	5.19e-09			cell adhesion (GO:0007155)	778	308	233.83	+	1.32	4.53e-05	0.00134			cellular response to oxygen-containing compound (GO:1901701)	816	203	152.52	+	1.33	0.000315	0.00688			negative regulation of molecular function (GO:0044092)	982	407	308.6	+	1.32	2.45e-06	9.45e-05
biological_process (GO:0008150)	20468	4328	4139.2	+	1.05	6.16e-26	1.5e-23			biological adhesion (GO:0022610)	788	312	236.84	+	1.32	3.7e-05	0.00113			cellular response to endogenous stimulus (GO:0071495)	861	214	160.93	+	1.33	0.000197	0.00445			protein transport (GO:0015031)	1168	485	367.05	+	1.32	1.96e-07	8.93e-06
										negative regulation of programmed cell death (GO:0043069)	941	374	282.82	+	1.32	4.37e-06	0.000155			lipid metabolic process (GO:0006629)	1042	260	194.76	+	1.33	3.42e-05	0.00095			intracellular transport (GO:0046907)	1174	486	368.94	+	1.32	2.44e-07	1.08e-05
										positive regulation of phosphorus metabolic process (GO:0010562)	1102	438	331.21	+	1.32	6.42e-07	2.66e-05			regulation of cell communication (GO:0010646)	3073	762	574.38	+	1.33	1.66e-13	1.41e-11			response to oxygen-containing compound (GO:1901700)	1211	502	380.57	+	1.32	1.42e-07	6.63e-06
										positive regulation of phosphate metabolic process (GO:0045937)	1102	438	331.21	+	1.32	6.42e-07	2.66e-05			regulation of signaling (GO:0023051)	3094	771	578.3	+	1.33	4.61e-14	4.13e-12			organic substance metabolic process (GO:0071704)	7932	3297	2492.69	+	1.32	1.09e-65	1.54e-62
										regulation of programmed cell death (GO:0043067)	1507	600	452.94	+	1.32	2.86e-09	1.61e-07			negative regulation of developmental process (GO:0051093)	996	246	186.16	+	1.32	9.03e-05	0.00223			reproductive structure development (GO:0048608)	424	175	133.25	+	1.31	0.00266	0.0475
										cell development (GO:0048468)	1675	664	503.43	+	1.32	6.63e-10	4.1e-08			regulation of protein phosphorylation (GO:0001932)	1388	343	259.43	+	1.32	2.85e-06	9.59e-05			ubiquitin-dependent protein catabolic process (GO:0006511)	449	185	141.1	+	1.31	0.00218	0.0406
										organic substance transport (GO:0071702)	1750	694	525.97	+	1.32	2.47e-10	1.6e-08			regulation of phosphate metabolic process (GO:0019220)	1656	410	309.52	+	1.32	2.37e-07	9.89e-06			modification-dependent macromolecule catabolic process (GO:0043632)	472	195	148.33	+	1.31	0.00151	0.0302
										cellular developmental process (GO:0048869)	3644	1442	1095.23	+	1.32	9.85e-22	1.44e-19			regulation of phosphorus metabolic process (GO:0051174)	1657	410	309.71	+	1.32	2.4e-07	9.94e-06			positive regulation of MAPK cascade (GO:0043410)	528	217	165.93	+	1.31	0.000932	0.0202
										regulation of biological quality (GO:0065008)	3774	1500	1134.3	+	1.32	2.1e-23	3.61e-21			regulation of intracellular signal transduction (GO:1902531)	1664	410	311.02	+	1.32	3.5e-07	1.41e-05			cellular response to cytokine stimulus (GO:0071345)	589	242	185.1	+	1.31	0.000449	0.0107
										proteolysis involved in cellular protein catabolic process (GO:0051603)	529	208	158.99	+	1.31	0.00105	0.0211			regulation of signal transduction (GO:0009966)	2671	661	499.24	+	1.32	1.45e-11	1.01e-09			transmembrane transport (GO:0055085)	886	365	278.43	+	1.31	1.22e-05	0.000418
										ion transmembrane transport (GO:0034220)	570	224	171.32	+	1.31	0.000734	0.0155			regulation of RNA metabolic process (GO:0051252)	3235	798	604.66	+	1.32	8.87e-14	7.73e-12			peptide transport (GO:0015833)	1194	492	375.22	+	1.31	3e-07	1.31e-05
										response to hormone (GO:0009725)	595	235	178.83	+	1.31	0.000441	0.0103			regulation of hydrolase activity (GO:0051336)	962	236	179.81	+	1.31	0.000184	0.00422			amide transport (GO:0042886)	1213	500	381.19	+	1.31	2.3e-07	1.03e-05
										regulation of MAPK cascade (GO:0043408)	739	292	222.11	+	1.31	7.66e-05	0.00219			positive regulation of signal transduction (GO:0009967)	1459	358	272.7	+	1.31	2.91e-06	9.78e-05			positive regulation of signal transduction (GO:0009967)	1459	601	458.5	+	1.31	1.29e-08	7e-07
										negative regulation of cell death (GO:0060548)	1046	413	314.38	+	1.31	2.32e-06	8.62e-05			cellular response to chemical stimulus (GO:0070887)	2174	533	406.34	+	1.31	7.73e-09	3.99e-07			positive regulation of cell communication (GO:0010647)	1645	679	516.95	+	1.31	9.54e-10	5.93e-08
										regulation of response to stress (GO:0080134)	1222	481	367.28	+	1.31	3.92e-07	1.71e-05			regulation of RNA biosynthetic process (GO:2001141)	3025	738	565.4	+	1.31	7.4e-12	5.37e-10			positive regulation of signaling (GO:0023056)	1652	682	519.15	+	1.31	8.76e-10	5.51e-08
										cellular response to organic substance (GO:0071310)	1690	666	507.94	+	1.31	1.43e-09	8.55e-08			regulation of biological quality (GO:0065008)	3774	925	705.4	+	1.31	1.4e-15	1.43e-13			regulation of transport (GO:0051049)	1878	773	590.18	+	1.31	7.85e-11	5.37e-09
										animal organ development (GO:0048513)	2967	1171	891.75	+	1.31	5.35e-17	5.92e-15			positive regulation of biological process (GO:0048518)	5835	1425	1090.62	+	1.31	1.26e-25	2.73e-23			cellular response to chemical stimulus (GO:0070887)	2174	894	683.2	+	1.31	2.01e-12	1.59e-10
										cell differentiation (GO:0030154)	3569	1401	1072.69	+	1.31	4.98e-20	6.47e-18			response to endogenous stimulus (GO:0009719)	1058	258	197.75	+	1.3	0.00012	0.00287			regulation of response to stimulus (GO:0048583)	3753	1542	1179.41	+	1.31	5.16e-22	8.13e-20
										cellular protein catabolic process (GO:0044257)	547	213	164.4	+	1.3	0.00144	0.0279			positive regulation of RNA metabolic process (GO:0051254)	1588	386	296.81	+	1.3	2.65e-06	8.97e-05			localization (GO:0051179)	4637	1914	1457.21	+	1.31	2.41e-29	5.01e-27
										negative regulation of molecular function (GO:0044092)	982	383	295.15	+	1.3	1.38e-05	0.000455			regulation of cell proliferation (GO:0042127)	1606	390	300.18	+	1.3	2.55e-06	8.63e-05			metabolic process (GO:0008152)	8396	3455	2638.51	+	1.31	1.38e-66	2.68e-63
										positive regulation of MAPK cascade (GO:0043410)	528	205	158.69	+	1.29	0.00188	0.0347			cellular response to organic substance (GO:0071310)	1690	412	315.88	+	1.3	9.23e-07	3.4e-05			regulation of response to external stimulus (GO:0032101)	709	289	222.81	+	1.3	0.000211	0.00548
										regulation of transmembrane transport (GO:0034762)	551	214	165.61	+	1.29	0.0015	0.0289			regulation of transcription, DNA-templated (GO:0006355)	3017	734	563.91	+	1.3	1.37e-11	9.59e-10			response to drug (GO:0042493)	739	301	232.24	+	1.3	0.000156	0.00419
										response to oxygen-containing compound (GO:1901700)	1211	469	363.97	+	1.29	2.4e-06	8.85e-05			regulation of nucleic acid-templated transcription (GO:1903506)	3019	736	564.28	+	1.3	8.47e-12	6.09e-10			cellular component biogenesis (GO:0044085)	2319	949	728.76	+	1.3	8.91e-13	7.09e-11
										protein metabolic process (GO:0019538)	3620	1403	1088.02	+	1.29	2.01e-18	2.41e-16			response to organic substance (GO:0010033)	2349	566	439.05	+	1.29	1.97e-08	9.45e-07			secretion (GO:0046903)	505	205	158.7	+	1.29	0.0021	0.0393
										regulation of response to stimulus (GO:0048583)	3753	1460	1127.99	+	1.29	8.85e-20	1.14e-17			regulation of developmental process (GO:0050793)	2584	623	482.98	+	1.29	2.59e-09	1.43e-07			metal ion transport (GO:0030001)	536	218	168.44	+	1.29	0.00136	0.0277
										localization (GO:0051179)	4637	1803	1393.68	+	1.29	3.24e-25	6.01e-23			cellular component morphogenesis (GO:0032989)	777	186	145.23	+	1.28	0.00251	0.0406			organelle assembly (GO:0070925)	617	250	193.9	+	1.29	0.000783	0.0174
										protein catabolic process (GO:0030163)	600	230	180.33	+	1.28	0.00172	0.0322			cellular homeostasis (GO:0019725)	812	195	151.77	+	1.28	0.00172	0.0296			homeostatic process (GO:0042592)	1562	634	490.87	+	1.29	2.9e-08	1.5e-06
										organelle assembly (GO:0070925)	617	238	185.44	+	1.28	0.00113	0.0226			response to oxygen-containing compound (GO:1901700)	1211	290	226.35	+	1.28	0.000145	0.00341			regulation of cell proliferation (GO:0042127)	1606	653	504.7	+	1.29	1.34e-08	7.19e-07
										negative regulation of cell proliferation (GO:0008285)	663	256	199.27	+	1.28	0.000714	0.0151			positive regulation of RNA biosynthetic process (GO:1902680)	1497	357	279.8	+	1.28	2.64e-05	0.000746			cellular component assembly (GO:0022607)	2114	856	664.34	+	1.29	8.16e-11	5.51e-09
										negative regulation of catalytic activity (GO:0043086)	668	257	200.77	+	1.28	0.000748	0.0157			intracellular signal transduction (GO:0035556)	1397	331	261.11	+	1.27	8.43e-05	0.00211			negative regulation of catalytic activity (GO:0043086)	668	269	209.92	+	1.28	0.000606	0.0139
										regulation of ion transport (GO:0043269)	701	269	210.69	+	1.28	0.000645	0.014			positive regulation of transcription, DNA-templated (GO:0045893)	1493	355	279.06	+	1.27	3.43e-05	0.000951			regulation of secretion by cell (GO:1903530)	789	317	247.95	+	1.28	0.000212	0.00548
										regulation of cell proliferation (GO:0042127)	1606	617	482.69	+	1.28	1.19e-07	5.66e-06			positive regulation of nucleic acid-templated transcription (GO:1903508)	1496	356	279.62	+	1.27	3.47e-05	0.00096			ion transport (GO:0006811)	1116	448	350.71	+	1.28	9.75e-06	0.000343
										positive regulation of cell communication (GO:0010647)	1645	631	494.42	+	1.28	9.23e-08	4.44e-06			regulation of cellular component movement (GO:0051270)	979	228	182.99	+	1.25	0.00274	0.0439			establishment of localization (GO:0051234)	3558	1429	1118.13	+	1.28	2.16e-17	2.54e-15
										cellular response to chemical stimulus (GO:0070887)	2174	838	653.41	+	1.28	2.08e-10	1.36e-08			positive regulation of phosphorylation (GO:0042327)	1032	241	192.89	+	1.25	0.00182	0.0311			regulation of defense response (GO:0031347)	565	225	177.56	+	1.27	0.00267	0.0476
										regulation of system process (GO:0044057)	573	219	172.22	+	1.27	0.00274	0.0469			positive regulation of phosphorus metabolic process (GO:0010562)	1102	258	205.98	+	1.25	0.00101	0.019			positive regulation of cell proliferation (GO:0008284)	963	384	302.63	+	1.27	7.45e-05	0.00216
										cellular response to cytokine stimulus (GO:0071345)	589	224	177.03	+	1.27	0.00272	0.0466			positive regulation of phosphate metabolic process (GO:0045937)	1102	258	205.98	+	1.25	0.00101	0.019			transport (GO:0006810)	3425	1364	1076.33	+	1.27	1.54e-15	1.56e-13
										regulation of response to external stimulus (GO:0032101)	709	270	213.09	+	1.27	0.000903	0.0185			positive regulation of developmental process (GO:0051094)	1482	347	277	+	1.25	0.000128	0.00305			protein metabolic process (GO:0019538)	3620	1445	1137.61	+	1.27	7.34e-17	8.29e-15
										response to drug (GO:0042493)	739	281	222.11	+	1.27	0.000758	0.0159			regulation of transcription by RNA polymerase II (GO:0006357)	1906	444	356.25	+	1.25	1.9e-05	0.000555			response to lipid (GO:0033993)	624	247	196.1	+	1.26	0.00216	0.0403
										carbohydrate derivative metabolic process (GO:1901135)	838	320	251.87	+	1.27	0.000246	0.00614			transcription, DNA-templated (GO:0006351)	1923	448	359.43	+	1.25	1.58e-05	0.000472			positive regulation of transport (GO:0051050)	1045	414	328.4	+	1.26	5.5e-05	0.00163
										positive regulation of cell proliferation (GO:0008284)	963	367	289.44	+	1.27	9.64e-05	0.00267			nucleic acid-templated transcription (GO:0097659)	1924	448	359.62	+	1.25	1.8e-05	0.000529			regulation of protein transport (GO:0051223)	672	263	211.18	+	1.25	0.00267	0.0476
										positive regulation of signal transduction (GO:0009967)	1459	558	438.51	+	1.27	8.05e-07	3.25e-05			response to stress (GO:0006950)	3019	708	564.28	+	1.25	8.63e-09	4.43e-07			regulation of peptide transport (GO:0090087)	712	279	223.75	+	1.25	0.00187	0.036
										positive regulation of signaling (GO:0023056)	1652	633	496.52	+	1.27	9.76e-08	4.69e-06			cellular process (GO:0009987)	14210	3333	2656	+	1.25	2.84e-99	1.48e-95			positive regulation of intracellular signal transduction (GO:1902533)	980	386	307.97	+	1.25	0.000162	0.00432
										response to cytokine (GO:0034097)	689	261	207.08	+	1.26	0.00151	0.029			regulation of locomotion (GO:0040012)	972	226	181.68	+	1.24	0.00302	0.0472			intracellular protein transport (GO:0006886)	707	275	222.18	+	1.24	0.00263	0.0472
										intracellular protein transport (GO:0006886)	707	267	212.49	+	1.26	0.00151	0.029			RNA biosynthetic process (GO:0032774)	1927	448	360.18	+	1.24	1.83e-05	0.000538			organic substance catabolic process (GO:1901575)	1364	529	428.65	+	1.23	2.89e-05	0.000913
										homeostatic process (GO:0042592)	1562	593	469.47	+	1.26	7.6e-07	3.09e-05			regulation of multicellular organismal development (GO:2000026)	2064	477	385.78	+	1.24	1.7e-05	0.000506			response to organic substance (GO:0010033)	2349	911	738.19	+	1.23	1.65e-08	8.82e-07
										regulation of transport (GO:0051049)	1878	714	564.45	+	1.26	3.8e-08	1.92e-06			response to chemical (GO:0042221)	3309	765	618.49	+	1.24	1.48e-08	7.2e-07			response to chemical (GO:0042221)	3309	1281	1039.88	+	1.23	9.86e-12	7.39e-10
										establishment of localization (GO:0051234)	3558	1344	1069.38	+	1.26	1.14e-14	1.08e-12			positive regulation of multicellular organismal process (GO:0051240)	1839	417	343.73	+	1.21	0.000253	0.00559			organonitrogen compound metabolic process (GO:1901564)	4525	1750	1422.02	+	1.23	2e-16	2.23e-14
										transmembrane transport (GO:0055085)	886	333	266.29	+	1.25	0.000452	0.0105			cell development (GO:0048468)	1675	371	313.07	+	1.19	0.00241	0.0392			cellular lipid metabolic process (GO:0044255)	795	306	249.83	+	1.22	0.00247	0.0449
										protein-containing complex subunit organization (GO:0043933)	1503	565	451.74	+	1.25	3.61e-06	0.00013			regulation of response to stimulus (GO:0048583)	3753	829	701.47	+	1.18	2.48e-06	8.5e-05			organonitrogen compound catabolic process (GO:1901565)	843	324	264.92	+	1.22	0.00204	0.0384
										organic substance catabolic process (GO:1901575)	1364	507	409.96	+	1.24	3.42e-05	0.00106			system development (GO:0048731)	4085	903	763.53	+	1.18	6.09e-07	2.3e-05			regulation of secretion (GO:0051046)	868	333	272.78	+	1.22	0.00186	0.0359
										transport (GO:0006810)	3425	1278	1029.41	+	1.24	1.14e-12	9e-11			anatomical structure morphogenesis (GO:0009653)	2093	456	391.2	+	1.17	0.0022	0.0366			cellular catabolic process (GO:0044248)	1451	558	455.99	+	1.22	3.35e-05	0.00105
										organonitrogen compound metabolic process (GO:1901564)	4525	1681	1360.02	+	1.24	1.41e-16	1.53e-14			regulation of multicellular organismal process (GO:0051239)	3068	673	573.44	+	1.17	6.36e-05	0.00165			chemical homeostasis (GO:0048878)	1054	401	331.23	+	1.21	0.00103	0.0219
										organonitrogen compound catabolic process (GO:1901565)	843	312	253.37	+	1.23	0.0017	0.032			multicellular organism development (GO:0007275)	4626	1014	864.65	+	1.17	3.15e-07	1.28e-05			cell surface receptor signaling pathway (GO:0007166)	1800	685	565.66	+	1.21	1.07e-05	0.000371
										protein-containing complex assembly (GO:0065003)	1319	485	396.43	+	1.22	0.00011	0.00298			cellular developmental process (GO:0048869)	3644	791	681.1	+	1.16	3.53e-05	0.000975			catabolic process (GO:0009056)	1631	615	512.55	+	1.2	7.32e-05	0.00213
										cellular catabolic process (GO:0044248)	1451	534	436.11	+	1.22	4.4e-05	0.00132			developmental process (GO:0032502)	5253	1142	981.84	+	1.16	1.54e-07	6.55e-06			regulation of cellular process (GO:0050794)	10563	3982	3319.5	+	1.2	1.9e-43	7.42e-41
										positive regulation of intracellular signal transduction (GO:1902533)	980	357	294.55	+	1.21	0.00178	0.0333			cell differentiation (GO:0030154)	3569	770	667.08	+	1.15	9.64e-05	0.00237			regulation of biological process (GO:0050789)	11211	4205	3523.14	+	1.19	2.84e-46	1.3e-43
										positive regulation of transport (GO:0051050)	1045	381	314.08	+	1.21	0.00113	0.0226			anatomical structure development (GO:0048856)	4971	1070	929.13	+	1.15	2.5e-06	8.53e-05			biological regulation (GO:0065007)	11816	4414	3713.27	+	1.19	2.05e-49	1.14e-46
										response to organic substance (GO:0010033)	2349	854	706.01	+	1.21	6.31e-07	2.63e-05			regulation of cellular process (GO:0050794)	10563	2260	1974.33	+	1.14	4.74e-16	5.07e-14			cellular process (GO:0009987)	14210	5264	4465.6	+	1.18	3.88e-72	1.21e-68
										regulation of cellular process (GO:0050794)	10563	3828	3174.78	+	1.21	1.21e-44	4.49e-42			regulation of biological process (GO:0050789)	11211	2382	2095.45	+	1.14	3.14e-16	3.42e-14			protein-containing complex subunit organization (GO:0043933)	1503	553	472.33	+	1.17	0.00117	0.0244
										catabolic process (GO:0009056)	1631	586	490.21	+	1.2	0.000143	0.00379			biological regulation (GO:0065007)	11816	2510	2208.53	+	1.14	5.82e-18	7.26e-16			positive regulation of response to stimulus (GO:0048584)	2211	814	694.82	+	1.17	5.56e-05	0.00164
										response to chemical (GO:0042221)	3309	1193	994.54	+	1.2	6.88e-09	3.72e-07			biological_process (GO:0008150)	20468	4026	3825.68	+	1.05	5.26e-33	1.52e-30			response to stress (GO:0006950)	3019	1108	948.74	+	1.17	2.5e-06	9.64e-05
										ion transport (GO:0006811)	1116	400	335.42	+	1.19	0.00215	0.0388													small molecule metabolic process (GO:0044281)	1489	544	467.93	+	1.16	0.00211	0.0395
										cell surface receptor signaling pathway (GO:0007166)	1800	645	541	+	1.19	7.42e-05	0.00213													multicellular organismal process (GO:0032501)	7001	2413	2200.12	+	1.1	2.31e-06	9.01e-05
										regulation of biological process (GO:0050789)	11211	4019	3369.54	+	1.19	2.03e-44	7.37e-42													cellular response to stimulus (GO:0051716)	6343	2136	1993.34	+	1.07	0.0011	0.0231
										biological regulation (GO:0065007)	11816	4217	3551.38	+	1.19	3.62e-47	1.45e-44													biological_process (GO:0008150)	20468	6716	6432.22	+	1.04	3.83e-34	9.19e-32
										vesicle-mediated transport (GO:0016192)	1228	436	369.08	+	1.18	0.00247	0.0431
										response to stress (GO:0006950)	3019	1071	907.38	+	1.18	6.82e-07	2.81e-05
										cellular process (GO:0009987)	14210	5052	4270.92	+	1.18	4.8e-73	1.07e-69
										positive regulation of response to stimulus (GO:0048584)	2211	757	664.53	+	1.14	0.00119	0.0237
										multicellular organismal process (GO:0032501)	7001	2260	2104.2	+	1.07	0.000374	0.00889
										biological_process (GO:0008150)	20468	6435	6151.8	+	1.05	2.99e-36	7.65e-34
