# Supplementary material for: Axon-Seq Decodes the Motor Axon Transcriptome and Its Modulation in Response to ALS
Source: Stem Cell Reports. 2018 Dec 11;11(6):1565–78. doi: 10.1016/j.stemcr.2018.11.005 (PMC6294264; doi:10.1016/j.stemcr.2018.11.005)
Supplement: Table S4. Comparison of Mouse and Human Motor Axonal Transcriptome — contains the human motor axonal transcriptome, as defined by genes detected in three of six axonal samples, which accompanies Figure 4, as well as the full GO term analysis sheet of the overlapping genes between the mouse and the human motor axon transcriptome, accompanying the Venn diagram in Figure 4E. [file mmc5.xlsx]

## Sheet: Human axonal transcriptome
Human motor axon transcriptome (genes detected in 4/6 samples)
Gene ID	CTRL_axon1	CTRL_axon2	CTRL_axon3	CTRL_axon4	CTRL_axon5	CTRL_axon6	Means
MT-RNR2	1.74598e+06	1.84407e+06	1.76524e+06	1.43603e+06	1.76782e+06	1.64307e+06	1.70037e+06
RN7SL2	400198	527870	534523	787034	720443	570283	590058
RN7SL5P	230421	321482	325201	466126	482030	378119	367230
RN7SL3	207233	278833	286745	406239	359077	281085	303202
AL139099.5	274850	304045	430458	374990	228153	151966	294077
RN7SL4P	188386	256621	255900	381889	378596	301144	293756
MTRNR2L12	256195	243663	248250	158721	232281	212066	225196
MTRNR2L8	163090	165492	156579	171053	157882	142317	159402
MT-RNR1	111427	154490	172393	130194	189842	168026	154395
RN7SL396P	68950.7	92417.2	93580.6	128744	129734	101555	102497
RN7SL752P	54786.1	72865.7	72842.2	101397	97901.1	76564.2	79392.8
RN7SL128P	47917.4	67548.7	66919.2	101120	105352	82374.3	78538.6
RN7SL674P	37529.4	52232.2	55474.3	75206.3	80886.9	61509.9	60473.2
MT-CO1	37515.2	29412	17355.8	38826.3	63393.7	66617.2	42186.7
MTRNR2L10	39084.9	42287.6	35762	55295.8	40801.9	37473.2	41784.2
MT-CO2	21536.1	25577.8	13897.4	28646.5	45643.5	46109.3	30235.1
MT-CYB	20727.1	17965.2	12943.1	28166.2	41874	43973.5	27608.2
MT-CO3	23336.4	22330.9	16007.2	26737.3	36093.1	36505.6	26835.1
MT-TL1	15441.7	17360.5	20485.4	24653.1	42125.3	33345.8	25568.6
MT-ND4	21212.6	14991.1	10278.1	23077.3	30440.6	30134.7	21689.1
MT-ATP6	20430.9	17031.8	10562.5	19601.5	24561.2	24117.6	19384.2
MT-ND4L	21039.7	18662.8	10244.2	23875.7	21680.7	20658.7	19360.3
MT-TV	8897.25	9749.83	12131.5	19735.2	33721	26806.5	18506.9
MT-ND1	15386.6	14721.7	11107.1	16492	26785.8	25489.8	18330.5
MTRNR2L6	15368.7	16502.5	14616	21964.4	15599	13760.3	16301.8
MIR6723	10346.8	8625.72	4985.43	14407.8	22474.3	23084.3	13987.4
MT-TS1	10270.4	9413.12	5336.34	8423.14	24893.3	25199	13922.6
MT-ND2	10730.5	8121.65	8737.55	11149.5	19981.8	21497.7	13369.8
RN7SL8P	4176.26	6397.41	5433.79	15653.1	25432.7	16645.6	12289.8
RPL39	22217.1	9164.25	12811.8	14916	6586.09	6908.7	12100.7
RPL31	11266.9	14434.1	12466.9	11067.9	7588.17	10133.5	11159.6
FTL	12084.6	9024.33	15495.6	15806.9	3100.63	5124.14	10106
MT-ATP8	10539.5	8350.72	5199.23	9624.86	11882.9	12616.3	9702.24
TMSB10	6026.07	10120	16387.4	7845.99	7171.31	9565.57	9519.4
MT-TF	5470.31	7696.81	9122.17	18749	9439.81	6126.46	9434.09
BCYRN1	1855.82	3914.2	5476.76	4059.21	22114.1	18445.2	9310.88
RPL37A	10156.7	9963.43	10140.4	11997.2	5911.03	7421.95	9265.11
RPS27	8542.72	10347.6	10953.6	13664.8	2675.92	4999.68	8530.73
RPS29	8865.51	11574.6	12497.6	10355.8	3540.09	4243.87	8512.91
RPL41	6931.15	8600.17	8041.89	8330.57	5145.36	6571.51	7270.11
RPS18	7208.7	7665.81	7006.65	9250.58	4629.41	5957.31	6953.08
FTH1	6719.78	7785.81	9579.69	7487.64	3589.31	4759.13	6653.56
RPL32	5880.96	7726.87	6833.11	6470.75	4467.18	5904.15	6213.84
RPL38	6418.17	5717.11	8628.66	7441.75	4240.86	4423.79	6145.06
RPL37	7165.33	7409.31	6487.41	8819.69	2901.86	3635.31	6069.82
COX7A2	8554.09	7198.45	6853.06	6892.81	2856.32	3432.69	5964.57
MT-TN	4215.59	4455.59	3665.02	10263.2	6893.06	5991.06	5913.92
MT-ND3	5137.34	5418.43	2633.66	6648.4	7191.73	7093.51	5687.18
MTRNR2L1	6015.78	5622.43	5825.19	3419.42	6090.32	5409.7	5397.14
MT-TA	3415.91	4904.19	3320.82	9729.22	5769.81	5217.14	5392.85
RPLP2	5748.54	5186.42	6444.65	7000.74	2933.3	3137.09	5075.12
RPL12	4947.55	3804.12	7970.7	3907.82	3776.84	4371.2	4796.37
GLRA2	3552.66	6592.82	9928.97	7542.37	278.309	138.452	4672.26
RPS13	8711.55	3682.08	5742.18	4086.58	2065.88	2762.31	4508.43
MT-ND6	3616.94	4046.24	3663.15	3024.36	6314.54	6026.78	4448.67
MT-TE	3041.41	2781.48	3416.79	8102.15	4793.01	4118.79	4375.61
MT-ND5	3622.25	2401.54	3848.47	3634.87	6440.94	6166.92	4352.5
RN7SL711P	3006.49	3824.26	3579.22	6431.66	4849.95	4039.59	4288.52
RPS28	4517.31	6475.41	5671.27	5121.95	1478.58	2014.49	4213.17
GAPDH	3526.11	5860.71	6378.33	6029.15	1251.21	2071.42	4186.16
MT-TY	2987.63	3651.96	2995.38	5322.59	5390.67	4396.55	4124.13
RPS17	5389.19	4555.7	6289.66	4027.11	1646.62	2268.71	4029.5
RPS24	4195.63	4820.23	4993.94	4601.27	2450.28	2550.71	3935.34
TMSB4X	2694.53	5578.16	7822.49	3037.88	1904.37	2358.88	3899.39
RPLP1	4101.89	4157.41	5232.65	5601.9	1671.84	2533.22	3883.15
COX6A1	3828.42	4027.75	3061.99	5396.02	4087.6	2767	3861.46
COX7C	4139.52	3922.95	5133.11	5877.44	1510.14	2088.49	3778.61
RPL36	3773.09	4295.24	4342.67	4574.81	2451.27	3230.34	3777.9
MT-TC	2216.63	3170.21	2771.24	4535.36	4637.13	4481.56	3635.36
RPS12	4210.68	4349.57	3990.9	4352.74	1483.08	1838.07	3370.84
RBP1	2819.9	4720.26	5687.68	3530.74	1196.27	1911.87	3311.12
RPL34	3644.35	3788.9	3032.58	3470.41	2166.22	2901.63	3167.35
RPS23	3942.15	3665.17	3306.81	3608.06	1779.77	2056.13	3059.68
RPS2	3063.93	2591.21	4051.14	4376.17	1779.47	2340.1	3033.67
MT-TQ	1588.79	1786	1708.4	4593.43	4453.25	3861.37	2998.54
USMG5	4797.63	5120.45	3478.68	2402.41	801.639	879.265	2913.35
ATP5E	1836.25	3126.31	4304.58	2757.06	2015.7	2480.8	2753.45
COX8A	2332.64	4420.78	3027.97	2760.46	1414.77	1722.73	2613.22
RPS11	3103.36	2633.35	4025.83	2973.02	1247.13	1654.14	2606.14
RPS19	3472.04	3444.5	2827.53	3591.05	879.29	1184.15	2566.43
RN7SL151P	1438.82	2395.01	2424.33	3176.35	3526.55	2322.28	2547.22
RPL18A	2799.53	2940	3232.31	3355.71	1117.02	1827.23	2545.3
MT-TK	2203.72	2539.72	2857.11	2389.37	2792.86	2165.31	2491.35
RPL13A	3188.06	3426.07	2635.78	3534.9	824.382	1329.21	2489.74
RPL26	2729.12	1846.83	3513.3	2572.2	1897.16	2171.07	2454.95
ADCY9	1771.9	2106.46	2315.35	3030.82	2738.17	1905.04	2311.29
RN7SL732P	1302.47	1949.53	2119.18	4350.7	2369.45	1542.03	2272.23
RN7SL767P	1146.7	1742.88	2545.71	2909.93	2963.05	1855.84	2194.02
UBB	1902.47	2162.05	3720.83	2658.79	906.131	1657.35	2167.94
RPL9	2033.8	2102.74	2143.89	3802.65	1062.11	1244.34	2064.92
RPL36A	3124.46	2425.04	2581.63	1921.89	1077.88	1137.87	2044.8
MT-TD	1335.79	4189.02	2434.72	763.727	2062.37	1451.17	2039.46
MT-TM	1001.84	1440.9	1714.04	1797.01	3533.73	2588.88	2012.73
RPL11	2288.96	1692.68	2271.41	3326.55	1034	1118.32	1955.32
RPS14	2173.14	2102.91	1604.78	2205.21	1123.17	1798.69	1834.65
UBA52	1569.01	1650.22	2557.23	1939.89	1147.4	1562.59	1737.72
RPL10	2162.2	1642.58	1962.87	2964.3	569.488	1034.8	1722.71
PPIA	1657.68	1411.24	3100.89	2098.5	775.456	1191.57	1705.89
AC026785.2	1795.5	1872.27	2024.16	2209.26	774.972	1073.52	1624.95
FP671120.3	2370.36	2262.09	2344.76	2265.53	197.749	233.923	1612.4
FP236383.2	2370.36	2262.09	2341.89	2265.53	197.749	233.923	1611.92
FP236383.3	2370.35	2262.09	2339.02	2265.53	197.749	233.923	1611.45
RPL8	1468.84	1538.77	2510.49	1923.56	807.299	1400.05	1608.17
RPL27	1970.76	1495.75	1530.89	2398.89	1049.6	1112.76	1593.11
RPL19	1896.99	1452.78	1810.58	1851.82	1081.07	1420.9	1585.69
MT-TG	1140.03	1455.76	1421.88	999.584	2493.31	1909.74	1570.05
LRRC75A-AS1	1836.25	1200.04	1643.56	2099.84	999.404	1533.37	1552.08
RPL30	1213.47	1649.33	2044.04	2427.26	841.98	1136.36	1552.07
RPL15	1868.39	1804.96	2329.1	1558.97	646.271	907.679	1519.23
RPL13	1797.9	1508.56	1991.26	2446.97	526.619	827.894	1516.54
AL135790.1	1231.93	2753.7	4319.35	403.754	154.653	108.107	1495.25
RPL35A	1038.16	2269.72	2072.33	776.765	1353.53	1411.92	1487.07
MYL6	1697.33	1274.66	2948.65	1924.5	488.792	562.38	1482.72
COX6B1	1239.38	853.375	3662.89	1379.98	721.776	945.961	1467.23
CLDN11	695.956	2438.13	4852.43	555.568	137.002	103.341	1463.74
MT-TP	1163.06	1128.95	1597.18	1976.71	1532.92	1294.44	1448.88
FP671120.4	2100.57	2016.95	2109.42	2000.75	166.908	203.987	1433.1
ELOB	1226.09	1213.47	2546.29	1389.55	918.49	1290.35	1430.71
MT-TI	1186.44	1729.44	1424.83	1122.45	1769.66	1220.04	1408.81
RPL23	1842	1777.13	1174.87	1721.12	797.58	1110.68	1403.9
ATP5L	1123.93	1989.05	2019.98	1694.08	647.593	859.822	1389.08
PFDN5	1590.59	1045.97	1566.76	2366.93	646.16	1114.41	1388.47
RN7SL665P	798.709	1164.92	1156.72	2067.16	1928.49	1090.74	1367.79
RPL6	1305.2	1187.3	2246.36	1811.19	502.299	972.171	1337.42
RPL29	850.829	1483.77	1494.12	2131.18	728.46	1220.14	1318.08
MIR4426	2137.85	1026.15	2102.36	1285	518.304	795.701	1310.89
EEF1A1	998.404	942.715	2916.04	1107.34	589.762	888.44	1240.45
S100A10	1194.12	1407.61	2634.65	822.818	595.555	755.283	1235.01
ATP5I	696.524	831.533	2304.66	1810.16	612.911	833.051	1181.47
RN7SL564P	701.611	1042.44	1133.76	2346.17	1168.81	672.599	1177.57
RPS15	1514.37	1113.93	1522.92	1414.83	591.298	830.341	1164.62
RPL23A	406.172	775.168	1427.41	1169.71	1224.01	1905.08	1151.26
RPL27A	798.868	634.632	1725.27	1645.65	833.031	1046.34	1113.96
RPS27A	1365.45	1260.22	1751.77	1108.16	499.591	666.3	1108.58
RPS21	873.854	1152.6	1468.55	1105.75	898.937	1005.22	1084.15
C14orf2	883.718	1161.19	1530.74	1498.47	497.763	905.374	1079.54
MTRNR2L3	764.223	958.922	971.635	1662.43	1199.58	903.055	1076.64
RPL35	775.925	1421.46	1813.4	1012.64	581.509	794.421	1066.56
RPS20	1765.16	1560.47	786.469	1342.29	399.515	494.832	1058.12
AC112491.1	729.372	663.908	1244.38	970.057	1046.58	1620.25	1045.76
STMN1	733.335	1912.97	1608.81	758.549	371.574	646.319	1005.26
UQCRH	1044.86	715.778	2204.76	683.298	614.653	740.907	1000.71
RPS4X	1304.57	617.309	897.414	1641	571.211	915.749	991.209
RPL18	1042.61	815.536	1284.36	1645.51	421.528	697.639	984.529
RN7SL144P	514.954	856.032	915.917	2034.88	970.654	535.21	971.274
TPT1	1532.07	680.332	1686.29	1009.24	409.534	451.071	961.424
MT-TT	628.812	749.936	762.584	902.587	1357.38	1226.02	937.885
ZFAS1	1019.23	659.204	246.448	1701.5	871.464	1101.12	933.161
RPS5	812.781	986.822	1804.22	762.462	378.894	690.605	905.965
RPS16	700.974	1410.1	1313.72	1065.23	362.346	579.653	905.337
COMMD6	1433.05	1265.39	201.012	1583.24	352.909	525.587	893.531
NME2	787.015	1336.69	1168.61	1123.24	280.256	509.31	867.521
NDUFA4	676.804	1822.08	1264.79	660.104	406.428	328.19	859.733
RN7SL587P	601.916	913.06	1032.25	1133.36	884.933	443.882	834.9
SELENOW	527.552	599.811	1815.93	817.531	516.212	729.133	834.362
FAU	896.379	682.264	1006.15	1384.59	397.27	525.41	815.344
RPS15A	1361.01	599.307	796.734	1216.71	419.602	454.685	808.009
COX6C	678.736	1284.71	944.301	938.019	418.262	523.337	797.895
MT-TS2	464.52	513.619	1144.9	1281.51	830.165	495.07	788.296
RPS3A	674.8	827.341	679.916	1246.87	410.157	745.903	764.164
UQCR10	539.424	678.024	2098.49	723.187	226.424	301.78	761.221
MT-TW	633.348	475.349	759.633	853.577	1126.61	690.756	756.545
POLR2I	396.839	1618.02	934.932	929.605	247.06	394.718	753.528
RPS25	787.489	886.001	788.683	933.826	366.4	728.534	748.489
RN7SL664P	482.666	688.867	799.035	1352.17	746.671	414.13	747.257
RPL14	207.008	1449.63	768.346	439.877	607.865	917.446	731.695
RN7SL230P	351.467	626.739	620.717	1406.47	873.182	492.42	728.499
MT-TH	567.426	702.69	1132.53	929.755	479.301	377.556	698.21
CFL1	744.155	632.16	1456.06	563.944	248.128	484.902	688.225
MIR3654	1062.71	378.794	1182.58	750.089	299.021	451.106	687.383
NACA	949.491	619.356	785.424	950.109	352.679	436.025	682.181
RPL39L	834.71	598.2	711.164	1154.84	389.228	395.825	680.661
C9orf16	466.368	568.262	707.756	553.783	674.896	1025.99	666.176
RPL7	1106.53	535.036	386.64	815.334	411.045	713.896	661.413
NMD3	279.775	1012.19	2357.97	258.758	17.1922	7.29458	655.53
RPL10A	784.142	751.705	652.995	1053.19	215.162	445.65	650.473
TMA7	690.666	1083.89	602.716	682.206	335.139	497.832	648.742
SNHG6	707.514	1001.52	749.96	333.684	423.048	572.349	631.346
AC010422.3	993.42	587.979	701.781	866.317	237.432	368.207	625.856
SNCG	319	550.646	1105.04	793.366	401.531	507.198	612.797
RN7SL49P	336.343	501.669	675.578	802.17	899.071	452.998	611.305
COX5A	306.565	962.215	993.174	667.551	372.484	364.904	611.149
MT-TR	469.829	745.933	733.562	422.987	676.249	546.532	599.182
SNRPD2	383.208	1329.77	111.317	865.276	380.759	502.829	595.526
RN7SL296P	324.743	499.991	602.442	837.801	809.258	451.483	587.62
GPAT2	338.279	551.642	1152.46	1381.98	56.3022	30.5648	585.205
NDUFS5	585.847	523.627	881.368	529.274	384.77	569.583	579.078
RPS10	556.269	764.602	937.531	537.116	346.754	322.721	577.499
RPL28	871.602	517.17	576.278	1035.27	175.184	281.953	576.242
ATP5EP2	496.27	776.61	866.937	341.198	450.163	496.217	571.232
YBX1	491.862	427.665	632.5	768.648	404.101	687.187	568.66
AC005884.2	367.748	400.775	686.374	485.446	557.608	813.406	551.893
CALM2	667.264	909.438	626.702	170.411	389.036	526.255	548.184
RPS6	447.747	529.791	810.575	586.097	302.952	600.723	546.314
RPSA	407.744	651.703	685.376	1088.64	178.403	137.116	524.83
ATP6V1F	386.223	500.174	645.592	663.276	380.573	512.293	514.688
NEFM	718.116	486.071	548.251	1089.12	109.066	80.5146	505.19
KIFC1	510.684	414.951	818.124	405.336	412.981	439.693	500.295
ATP5J2	233.96	586.257	905.853	697.965	279.087	249.773	492.149
NBEAL1	501.848	388.874	822.324	398.965	391.148	447.354	491.752
RPL21	735.839	628.417	327.023	543.246	187.485	435.408	476.236
UQCR11	156.431	614.247	278.889	692.236	448.345	666.249	476.066
TMEM258	673.249	557.532	142.525	517.174	355.201	562.201	467.98
NEDD8	466.999	640.793	622.35	519.887	158.294	363.806	462.021
NDUFA3	356.538	553.862	927.504	265.557	231.313	403.85	456.437
RPL24	620.766	323.638	423.947	502.333	356.9	505.821	455.568
DYNLRB1	281.648	499.44	1047.58	475.29	194.379	226.214	454.092
GAS5	375.697	572.396	472.223	393.109	408.069	497.168	453.11
COX4I1	490.604	928.097	312.946	427.064	182.707	351.703	448.853
NDUFB8	395.646	275.416	913.199	643.139	215.107	209.799	442.051
RN7SL546P	140.409	351.799	443.018	674.187	612.066	400.162	436.94
SRP14	502.53	513.969	500.928	553.638	211.285	333.438	435.965
CRABP1	314.302	831.638	403.321	787.705	75.5235	64.3376	412.805
RPS8	633.78	281.534	314.49	503.236	317.901	425.358	412.717
C4orf48	164.567	563.991	583.13	343.942	324.013	458.696	406.39
MYL6B	590.677	107.702	460.196	626.929	267.613	377.289	405.067
UQCRQ	555.411	538.535	160.313	178.276	386.507	595.478	402.42
OST4	327.332	344.735	521.023	524.137	265.257	391.887	395.729
SLIRP	299.434	604.325	842.311	128.674	238.073	218.319	388.523
COX5B	436.616	283.741	399.951	425.842	276.343	468.039	381.755
TOMM7	431.726	127.752	391.824	437.437	393.761	498.066	380.094
HINT1	492.133	409.309	105.368	812.592	179.959	279.741	379.85
RACK1	193.872	476.858	669.722	486.833	180.749	265.088	378.854
Y_RNA	147.337	416.617	633.957	211.748	551.699	295.924	376.214
SH3BGRL3	164.888	405.183	658.306	83.8745	402.722	536.76	375.289
RPS9	550.663	544.524	285.991	530.118	141.021	193.116	374.239
ATOX1	411.346	546.748	290.41	451.765	170.533	370.432	373.539
MT-TL2	220.577	199.178	708.881	247.405	530.658	311.327	369.671
RPLP0	418.299	3.07467	687.615	770.635	131.294	204.492	369.235
ACTB	148.382	605.35	837.299	271.062	91.9828	234.547	364.77
SKP1	233.902	589.249	591.946	215.9	232.295	316.347	363.273
PRDX1	259.101	320.003	1013.56	325.454	78.3976	151.56	358.013
RPS26	426.391	453.435	610.063	557.474	17.975	63.1707	354.751
ZNHIT1	426.751	395.948	342.184	486.472	205.119	236.791	348.878
GNAS	122.694	644.952	725.303	83.1323	195.764	319.448	348.549
RPS3	238.813	314.92	565.219	539.534	168.772	251.429	346.448
TIPIN	326.539	371.346	377.906	653.725	142.415	192.757	344.115
SOD1	131.859	346.263	1010.17	315.203	108.014	123.75	339.21
BCAS4	233.137	470.669	647.213	288.564	152.585	192.879	330.841
ATP5G2	176.636	785.292	297.415	304.276	134.347	265.695	327.277
SERF2	294.773	601.871	319.725	423.412	107.316	204.196	325.216
NDUFA1	678.028	382.656	258.665	213.844	167.452	228.472	321.519
GSTP1	41.9241	829.933	457.588	463.193	66.3114	45.3186	317.378
TBCA	218.48	429.496	254.422	374.559	239.788	342.817	309.927
MTRNR2L11	161.958	194.604	206.524	237.188	576.965	440.497	302.956
NDUFB11	253.34	238.897	619.683	363.489	101.3	157.278	288.998
EIF1	356.43	408.318	264.222	495.18	96.4344	80.4682	283.509
SNRPE	784.916	362.295	0	424.274	52.7038	75.7245	283.319
ATP5J	351.896	247.417	458.476	327.753	131.352	180.579	282.912
CDR1	419.735	231.273	227.437	450.008	166.888	139.812	272.526
NDUFB4	402.928	293.26	364.341	202.672	164.499	203.152	271.809
RPL5	329.617	308.638	176.514	254.283	251.258	296.824	269.522
DBI	417.724	477.365	398.966	4.69469	153.59	157.446	268.298
RPL3	603.553	390.804	29.3065	186.046	248.836	146.323	267.478
HIF3A	237.962	416.346	824.83	81.5557	23.3965	6.69681	265.131
NDUFA12	101.172	748.66	279.498	175.642	114.328	152.007	261.884
RN7SL381P	157.661	271.172	204.451	379.301	297.817	235.771	257.696
RNU4-21P	105.649	601.26	714.803	78.7972	13.2895	18.7961	255.433
ROMO1	135.854	374.483	452.264	204.902	118.002	219.608	250.852
UBC	146.822	176.244	552.855	315.378	124.281	166.522	247.017
NME1	328.034	384.109	96.81	260.117	167.3	190.958	237.888
DAD1	465.714	195.345	342.888	231.416	84.2263	82.0135	233.6
POLR2G	409.401	327.341	314.054	110.819	90.6728	147.804	233.349
PET100	136.182	395.263	124.771	498.083	87.4648	131.093	228.81
AC138811.1	160.731	334.934	620.418	72.3531	101.353	78.9435	228.122
TMSB15A	297.215	44.2387	582.001	287.652	57.447	97.3829	227.656
THRB-IT1	87.5014	385.273	747.573	87.9549	27.4472	23.8541	226.601
RN7SL359P	190.324	245.515	243.742	331.479	231.119	111.014	225.532
RPL7A	407.089	401.989	0	213.37	126.386	175.359	220.699
EIF3K	138.475	426.819	403.802	174.653	103.4	74.1499	220.217
AC005884.1	171.292	154.674	173.839	267.305	243.329	309.607	220.008
GUK1	215.967	248.624	38.2297	237.434	217.519	355.376	218.858
STMN2	53.5418	239.92	402.768	186.551	173.817	248.94	217.59
EEF1B2	154.755	0	14.2037	618.053	196.246	318.235	216.916
RBX1	114.03	283.139	469.625	258.433	73.318	98.9938	216.256
RN7SL444P	127.898	195.289	158.938	417.504	270.714	117.1	214.574
SSR4	361.629	93.0192	90.6493	544.868	49.1963	146.397	214.293
SPATA22	173.302	251.744	411.659	412.277	19.7385	7.97615	212.783
TXN	170.174	386.851	199.664	177.529	136.813	191.425	210.41
EEF1G	391.515	0	662.228	0	0	197.359	208.517
HIGD2A	158.03	549.724	255.287	142.008	71.1956	72.4992	208.124
PSMB4	196.574	256.311	524.849	89.4562	67.7451	113.12	208.009
CUTA	456.971	83.4011	188.683	227.024	94.5564	188.868	206.584
TUBA1B	388.553	186.023	146.84	306.701	68.6741	135.981	205.462
RPL17	274.227	231.664	276.322	135.513	83.726	217.394	203.141
MINOS1	90.5566	105.633	607.465	228.599	67.6898	91.2953	198.54
RN7SL838P	148.646	191.751	152.653	274.424	244.083	179.295	198.475
RN7SL507P	126.981	116.027	152.137	232.214	277.201	285.37	198.322
RNF7	308.303	213.551	335.096	120.126	120.015	90.2212	197.885
NDUFB2	272.774	218.404	132.643	248.086	145.672	166.174	197.292
TUBA1A	293.333	172.747	171.722	280.224	89.2039	168.013	195.874
PRDX5	120.598	69.8137	446.681	293.614	96.2605	147.688	195.776
IFI27L2	151.706	324.192	188.308	279.589	86.0199	138.106	194.654
RN7SL736P	122.26	120.163	147.712	272.557	298.799	181.952	190.574
UFC1	423.767	0	385.674	128.785	57.7421	145.504	190.246
PRDX2	66.0912	218.957	527.99	196.991	55.0699	56.2359	186.889
PSMB3	164.261	4.29981	404.191	306.763	131.433	107.023	186.328
BRK1	285.784	146.643	313.666	176.531	71.2995	108.843	183.794
ANXA2	68.3753	305.314	274.859	116.735	112.042	222.334	183.276
GTF3A	128.693	50.5423	206.44	286.603	146.451	280.114	183.14
SNHG5	356.052	329.393	110.374	119.107	92.3304	87.2346	182.415
C12orf57	154.323	44.2387	606.546	86.4071	106.949	95.2827	182.291
MIR1244-2	635.651	178.256	31.1644	71.8802	103.426	65.0123	180.898
RN7SL326P	74.0722	95.5516	107.391	356.062	270.129	181.357	180.76
LDHB	11.6176	3.91569	688.164	162.358	49.4774	139.854	175.898
RPL4	214.935	274.224	103.062	152.271	114.358	189.446	174.716
NDUFB9	0	229.945	6.72602	266.956	230.587	312.886	174.517
BTF3	23.7459	359.23	178.447	109.393	170.548	194.371	172.623
RN7SL191P	174.581	178.84	173.703	255.41	170.197	80.2377	172.162
EDF1	187.49	112.72	287.78	240.567	93.5911	100.175	170.387
COX20	231.718	195.839	256.788	116.897	98.2499	116.804	169.383
ATP5H	380.247	5.45714	0	269.399	143.509	213.835	168.741
COX7B	76.4815	72.2006	208.095	103.011	270.384	267.375	166.258
AMFR	89.1331	288.348	521.786	62.4837	18.9863	15.0937	165.972
ATP5O	89.8936	37.4068	245.243	214.946	210.065	187.084	164.107
NEFL	86.4896	209.903	134.722	219.848	147.467	171.065	161.582
NDUFC2	320.141	84.6467	412.175	38.3997	35.0807	77.1794	161.27
RN7SL810P	62.4169	95.156	38.3909	320.987	285.154	161.605	160.618
NDUFA11	343.133	19.7096	0	313.214	119.945	161.879	159.647
RPL22	195.679	148.577	175.132	167.56	157.099	112.936	159.497
NDUFB1	238.421	461.037	29.1302	55.9903	79.4316	92.7265	159.456
ATPIF1	240.493	155.403	95.3832	56.4046	166.699	237.562	158.657
MGST3	57.6502	202.058	227.055	241.377	62.141	156.3	157.763
KIF5A	38.4533	57.9291	45.0289	25.1778	334.602	444.938	157.688
AL354740.1	131.124	190.588	262.398	154.907	86.8855	118.229	157.355
ATP6V1G2	84.6566	215.35	491.301	55.4907	42.4233	52.0756	156.883
RN7SL563P	52.5536	88.131	62.2242	322.918	264.102	148.35	156.38
MZT2B	121.186	278.492	257.539	148.503	34.8858	90.3403	155.158
SNHG25	88.647	200.118	124.952	151.304	221.163	141.503	154.614
SNHG8	56.4361	240.245	219.465	193.687	105.648	108.208	153.948
UQCRB	270.179	149.947	106.278	108.024	245.188	23.7902	150.568
UBQLN1	204.641	157.366	428.477	40.6246	31.6459	36.2081	149.827
MIR1244-4	617.226	83.1861	0	71.8802	88.6511	32.5062	148.908
MIR1244-3	617.226	83.1861	0	71.8802	88.6511	32.5062	148.908
TUBA1C	243.29	148.298	99.4865	237.287	64.795	88.9455	147.017
BANF1	33.2668	268.061	453.754	50.8313	36.2521	37.8144	146.663
RN7SL43P	48.436	163.146	182.06	167.967	197.087	116.652	145.891
PPDPF	73.718	203.292	174.566	118.234	138.376	166.431	145.77
FAM200B	313.7	233.462	104.955	151.89	52.6583	14.1583	145.137
TBCB	146.889	128.357	163.699	289.039	37.3273	104.677	144.998
NBDY	138.638	113.479	230.157	287.963	46.2916	51.7663	144.716
AC005062.1	251.277	165.84	79.0739	159.585	62.4821	106.044	137.384
RN7SL277P	38.0649	126.265	128.77	116.681	241.294	172.689	137.294
ANAPC11	186.997	55.8635	236.402	80.4728	107.334	142.005	134.846
RN7SL454P	93.4502	62.3529	43.6045	144.574	337.66	125.075	134.453
COMMD1	85.9041	187.532	201.188	228.796	48.8994	49.9809	133.717
ALDOA	62.7051	2.92201	479.668	185.353	21.1705	50.2251	133.674
RN7SL237P	65.4814	161.9	143.063	194.258	141.488	83.8947	131.681
ACTG1	57.0186	285.204	178.983	73.0953	75.1603	113.081	130.424
GCSH	445.903	0	156.363	106.073	40.7001	30.152	129.865
RAB13	293.035	87.5467	62.3875	300.535	2.61722	29.195	129.22
SEC61G	90.7227	0	528.61	63.6412	50.4915	36.354	128.303
TPI1	73.7885	0	488.684	105.313	18.704	62.5264	124.836
COPS9	40.9844	197.991	51.3326	212.116	110.166	133.38	124.328
RN7SL597P	63.4904	95.5516	134.239	190.932	164.058	96.0124	124.047
PEBP1	5.12466	156.013	384.864	39.9857	53.4246	84.9883	120.733
MRPS21	149.456	149.952	84.2659	204.734	73.1142	55.8594	119.564
KLHL18	78.6325	494.493	0	51.1282	24.5223	67.7131	119.415
PARK7	146.048	103.08	42.7057	168.266	120.869	128.94	118.318
QKI	270.478	77.619	75.3538	233.272	13.2319	39.6847	118.273
H3F3A	150.777	102.661	224.357	125.797	50.0271	49.2832	117.15
VTI1B	198.594	361.063	0	71.4543	51.6607	18.6141	116.898
NDUFA13	37.2639	437.257	63.7516	41.8361	94.0491	18.999	115.526
RNF181	97.2461	63.023	258.38	80.5336	112.181	77.4363	114.8
MTRNR2L5	72.0532	82.0122	89.6135	289.369	96.3019	58.7536	114.684
PCP4	119.078	116.317	122.814	44.0984	84.6936	197.03	114.005
PDLIM1	0	102.2	324.737	205.757	13.839	33.9805	113.419
WDR83OS	43.8683	376.318	0	102.686	46.5332	106.143	112.591
OAZ1	59.0734	115.159	335.985	73.5595	23.6842	65.568	112.172
UXT	39.5289	162.61	82.7264	207.455	88.548	78.7263	109.932
AC243773.3	51.9993	185.451	325.948	80.5493	9.81164	4.6256	109.731
RNA5-8SN5	61.4156	66.0207	259.703	269.551	0	0	109.448
C14orf166	0	400.603	187.854	3.20223	55.5515	5.20171	108.735
RABAC1	220.668	0	116.965	178.334	47.9953	85.1969	108.193
RN7SL724P	57.7896	59.6379	48.8741	124	253.341	93.2175	106.143
POLR2L	17.0446	162.964	225.553	90.9432	52.5298	86.4235	105.91
CALM3	149.3	0	143.003	136.667	83.0919	122.816	105.813
MIR4435-2HG	45.1893	14.6269	0	65.6179	250.81	255.302	105.258
GPX4	29.6965	188.524	374.538	3.33352	13.5007	21.6284	105.203
RN7SL408P	31.7452	75.0763	44.7462	82.5651	248.915	140.018	103.844
MYL12B	34.946	283	119.313	31.559	70.5789	82.8581	103.709
PSMB7	78.3048	17.4641	151.37	244.704	57.4872	72.4992	103.638
NDUFS4	198.914	254.788	4.73877	4.45028	85.3736	72.7297	103.499
RN7SL753P	37.8023	55.7306	63.9408	63.205	222.307	174.22	102.868
CYTOR	28.9655	12.5073	0	67.6495	237.111	253.95	100.031
TIMP1	77.5252	125.664	53.6518	153.227	60.8552	126.94	99.6439
LAMTOR5	61.779	0	454.558	0	34.4376	42.0409	98.8025
CCNI	109.05	5.8304	324.227	41.4255	51.3414	54.615	97.7481
ATP5G3	32.7684	6.45821	166.602	211.321	83.722	85.194	97.6776
EMC4	83.1614	195.986	184.468	38.3199	37.4322	42.6271	96.999
PTMA	51.0084	154.719	146.219	59.7557	59.9635	105.656	96.2202
SUMO2	71.2973	249.543	114.87	85.3046	23.1044	32.1583	96.0463
BEX3	57.2299	140.385	48.8607	42.5983	113.368	171.907	95.725
TSTD1	51.0084	0	289.649	181.705	18.6993	32.7172	95.6299
RN7SL660P	99.5179	94.5929	115.173	127.706	56.004	79.2076	95.3668
MLLT11	36.7394	185.927	107.739	62.9725	72.7547	103.775	94.9845
Metazoa_SRP	37.5624	71.644	152.903	161.303	80.6995	65.2696	94.8968
C6orf48	25.3693	274.912	110.074	25.9621	41.1574	89.4571	94.4887
NREP	0	348.328	93.4383	39.5973	31.5018	52.3696	94.2059
LMNTD1	147.745	79.4117	74.971	128.489	69.7717	63.3038	93.9486
HNRNPH3	238.121	111.231	107.082	66.5596	24.6826	15.5682	93.8741
DGUOK	192.725	162.312	78.5188	70.2963	29.0054	24.6314	92.9149
NDUFB3	0	151.173	234.011	79.6795	38.2161	54.1203	92.8667
MIF	113.189	59.8411	128.682	126.685	66.465	57.0563	91.9865
DYNLL1	112.748	5.63968	88.2992	31.1845	146.266	167.406	91.9239
NOP10	33.9227	0	364.538	8.27141	76.8129	65.1827	91.4546
TAF9	99.2377	249.029	0	115.135	46.4223	33.2188	90.507
RN7SL508P	56.855	140.016	43.7125	131.069	102.24	67.7403	90.2721
RN7SL494P	51.5163	53.1641	34.8549	241.177	99.1492	59.727	89.9314
CALM1	1.20748	208.371	8.83412	31.822	146.535	140.454	89.5372
TXNDC17	0	70.6397	149.922	215.896	44.6904	51.3101	88.7429
RN7SL300P	49.2483	76.2353	66.6409	72.0497	147.442	119.16	88.4627
CRIP2	0	173.433	232.826	79.6983	14.2887	28.2615	88.0845
FAM229B	134.873	0	0	196.679	76.3055	110.891	86.458
RN7SL87P	46.2216	42.0882	101.176	132.592	130.822	65.7863	86.4476
MZT2A	58.0542	64.1888	237.729	56.3004	44.2782	57.563	86.3522
ARPC3	0	455.345	0	0	28.0004	32.5639	85.9848
CD24	65.4768	225.811	36.4705	50.8283	46.8773	89.4719	85.8227
AP2S1	43.5492	48.6153	189.031	80.3877	44.2987	107.609	85.5817
SNRPD1	0	0	421.998	61.8678	18.4352	10.3485	85.4415
PTRHD1	0	135.386	91.0778	250.512	16.5891	18.8618	85.4043
PPIAL4C	88.7455	70.7082	163.353	84.01	43.2584	61.8391	85.3191
JPT1	0	30.034	319.759	36.164	38.081	87.5458	85.2639
SMDT1	29.9827	0	261.727	122.295	28.5255	63.8782	84.4014
GAPVD1	78.545	94.6877	124.157	106.59	55.2957	45.4098	84.1141
COMMD9	60.5921	104.06	190.007	86.1236	20.5428	42.6441	83.995
PRPH	66.2449	0	114.923	124.251	32.6913	162.682	83.4653
AC068631.2	78.3049	80.8094	0	259.667	25.1178	55.2605	83.1933
NACA2	133.028	93.6016	88.6401	90.4284	38.792	50.8002	82.5483
GABARAPL2	66.4263	67.6817	0	45.7322	104.979	200.048	80.8111
NAA38	60.5595	6.13108	16.0784	245.738	43.9521	111.659	80.6864
KLC1	31.2085	0	178.605	0	94.3825	178.578	80.4623
RN7SL608P	29.549	95.2941	124.952	144.099	39.4934	48.4088	80.2994
TMEM126A	0	415.272	0	28.9369	17.1361	19.5728	80.153
TIMM13	107.964	60.8312	83.9612	135.559	33.8354	58.1755	80.0543
BEX1	0	119.25	165.561	1.76789	74.6169	117.41	79.7677
RN7SL181P	50.884	87.5192	57.3785	99.257	134.506	48.4491	79.6656
DDT	70.5337	102.016	170.578	53.8631	38.5103	39.8641	79.2275
HSBP1	14.798	161.897	137.101	50.9151	48.4752	59.9905	78.8627
ARL2	21.6805	0	281.8	64.8576	49.6447	54.7303	78.7855
HDDC2	41.396	0	169.719	83.4072	54.2669	117.763	77.7588
GNG3	0	202.023	54.8064	75.4949	38.4947	92.5545	77.229
RPS7	78.9722	88.6744	65.6982	101.554	65.1896	62.271	77.0599
PPIAL4A	64.0676	70.4021	176.598	76.3727	30.4458	44.2562	77.0238
MTRNR2L4	38.2192	74.5262	87.9484	97.9582	93.8472	68.7732	76.8787
SNU13	12.1699	72.9782	130.422	157.067	45.2791	41.7135	76.605
NDUFA2	31.6305	0	98.5565	113.117	90.5655	125.57	76.5732
KIF5C	36.3788	135.537	3.60747	14.8757	136.322	130.358	76.1798
BRI3	130.547	183.893	0	22.6128	63.878	52.629	75.5934
RNY3	30.7078	99.0311	77.911	44.9251	114.918	85.1352	75.438
AL355472.3	78.3048	73.911	106.605	91.2747	46.9682	51.0245	74.6814
MORN2	0	262.852	0	103.057	22.6112	58.937	74.5761
RN7SL38P	52.9087	75.0763	89.4924	118.687	73.5431	37.3382	74.5077
FABP6	20.3307	79.1439	0	30.7874	74.5804	238.714	73.926
HCFC1R1	56.833	183.927	60.3195	50.4566	21.8733	67.0565	73.411
C11orf1	245.765	0	0	91.829	37.7396	60.6244	72.6596
PFN1	84.9093	61.6343	131.404	95.9076	37.0563	24.2275	72.5232
ITGAE	79.186	0	331.733	0	9.96738	14.072	72.493
FKBP3	112.994	0	158.633	67.2256	27.1838	66.0711	72.0179
SCNM1	82.8443	240.086	0	51.0625	27.9087	28.0307	71.6553
GAP43	1.02774	3.97728	76.488	76.1806	101.098	168.998	71.2949
PAFAH1B3	67.5796	96.2017	0	186.468	6.11854	66.7681	70.5226
LAMTOR4	33.3212	238.62	93.9353	10.7094	28.6006	16.5636	70.2917
MIR6087	31.9612	206.146	135.152	15.5863	8.54347	24.1664	70.2592
RBM3	0	111.815	146.224	105.853	39.2549	14.8245	69.6619
TAF1D	272.596	0	4.76343	69.8755	51.0794	19.0045	69.5531
PSMB6	0	315.824	0	52.9493	24.4701	23.0162	69.3765
DGCR6L	0.678552	74.5513	108.768	168.45	30.8968	29.5423	68.8144
FABP3	0	76.6296	133.362	56.8845	39.1935	105.568	68.6063
GNG5	180.856	0	5.94411	123.088	60.5632	33.7314	67.3639
PDGFRA	32.627	95.655	260.884	8.67872	0	1.49514	66.5566
RN7SL499P	34.0456	73.1969	119.972	105.151	37.9194	28.6027	66.4812
MPP6	302.136	29.4221	0	48.0477	5.80829	9.03344	65.7412
GABARAP	104.755	69.6236	16.6729	80.137	75.3901	45.8206	65.3999
MAN1A2	3.65228	15.3471	124.399	199.371	29.4891	19.0817	65.2234
PHB	28.0385	229.828	0	93.761	9.1965	30.4551	65.2133
RPL36AL	71.3771	81.2427	63.9163	96.2337	39.2816	39.1543	65.2009
NDUFA6	0	205.002	141.295	15.5862	10.0968	15.7447	64.6207
WRB	2.89067	175.645	170.861	0	1.66278	36.2959	64.5593
TAF10	124.994	0	0	184.492	6.91253	69.7797	64.3629
ACOT7	28.9362	175.121	124.795	37.6297	0	17.6249	64.0177
UCHL1	7.47918	18.5429	32.4184	113.609	94.2594	117.796	64.0175
MAP1LC3A	83.6175	50.5912	94.4217	121.618	7.87083	24.4141	63.7557
APOC1	0	235.367	0	66.7334	36.5793	42.1543	63.4724
BLOC1S1	77.3943	46.9822	53.9036	119.887	49.0103	32.1282	63.2177
UQCRHL	60.345	45.4089	137.309	34.3327	48.008	50.3356	62.6232
RN7SL308P	31.6383	34.0107	53.5146	97.7159	95.8423	61.1347	62.3094
RN7SL836P	31.7452	61.426	53.6954	61.9238	84.8574	80.0103	62.2764
C18orf32	93.2201	0	113.528	36.368	74.1047	54.5086	61.9548
ISG15	75.0868	41.5117	84.6704	88.3459	38.8682	42.0552	61.7564
MRPS18C	0	0	190.917	48.163	20.7429	106.108	60.9885
SRP9	3.41412	161.943	0	84.049	49.5746	65.2916	60.7121
CINP	0	110.466	251.304	0	0	0.934243	60.4508
PHPT1	25.663	54.7501	3.33905	126.345	51.8649	98.6779	60.1066
MVD	19.0935	134.982	20.1472	90.1348	49.8846	44.1068	59.7248
RTN1	3.50856	276.611	10.6825	2.68692	18.3663	44.7618	59.4362
FKBP1B	51.4682	0	0	176.059	43.8217	84.6624	59.3352
SLC12A5	128.67	87.0125	99.492	1.24792	7.8616	31.5033	59.2979
MEAF6	55.0793	63.5765	147.41	41.8006	12.4964	31.1098	58.5788
RN7SL795P	11.1071	71.6395	84.5417	64.9981	68.2872	50.3895	58.4938
RN7SL825P	26.544	27.393	71.8366	67.3115	82.3069	74.9295	58.3869
ZNF302	37.9364	92.4369	185.373	26.7225	1.98336	5.31192	58.294
ROM1	65.254	168.353	0	63.6439	34.8858	16.4466	58.0972
FXYD6	87.7622	95.1074	0	54.8697	76.917	32.1005	57.7928
CAMLG	53.3698	0	202.743	54.6129	14.0323	19.8461	57.434
NDUFB10	47.9664	70.7725	17.1171	97.9357	31.9972	78.1461	57.3225
ATP5B	0	222.553	3.55458	29.174	16.1624	70.1317	56.9294
FABP5	13.4473	293.561	0	22.5278	6.86021	4.69281	56.8482
EIF1B	50.3669	119.793	0	97.6189	32.8172	39.6701	56.711
PCBP2	60.4862	134.269	2.70856	11.2369	57.5939	72.1412	56.406
MRPL20	34.9815	144.055	0	61.6756	35.2455	62.3952	56.3921
METTL5	0	0	271.883	0	5.21257	60.47	56.2609
CCDC167	82.2264	48.9556	98.4272	34.5466	39.9017	33.1588	56.2027
TPGS2	77.6722	4.13983	209.263	0	24.4827	20.328	55.981
STRAP	0	55.9699	181.913	43.6079	18.3466	34.2786	55.6859
DGCR6	3.70236	73.6774	63.8455	149.013	17.0751	26.345	55.6098
SPG21	82.546	46.5402	0	175.766	12.9648	15.6432	55.5767
KMT2C	16.0103	97.6293	192.026	25.5514	0.778123	0.733676	55.4548
LINC02067	43.7626	33.7298	51.2104	63.89	57.0926	82.4121	55.3496
CDC42	0	57.0452	101.252	70.8978	42.9571	56.8366	54.8315
CHCHD6	19.1946	87.1232	182.357	0	13.5572	26.7299	54.827
RNA5-8SN4	30.7078	33.0104	129.852	134.775	0	0	54.7242
RNA5-8SN1	30.7078	33.0104	129.852	134.775	0	0	54.7242
TP53INP2	62.5581	2.51398	50.7643	66.9069	64.3886	79.474	54.4343
OCIAD2	0	0	126.453	35.1548	59.1409	105.696	54.4074
C7orf73	55.2928	103.1	49.7359	51.7464	22.2308	43.2396	54.2243
CHCHD3	61.3206	45.1752	116.1	56.0158	10.4845	35.3057	54.0669
NHP2	0	183.658	0	54.2163	42.3769	44.0388	54.0483
SLC22A17	52.6079	99.1846	116.363	47.3629	2.16346	6.34851	54.0051
RN7SL33P	32.0546	5.90712	61.9643	53.5949	95.477	72.7112	53.6182
MBOAT1	42.9068	71.4923	192.02	11.3339	1.19472	2.47825	53.5711
C19orf53	112.222	0	53.9506	14.0985	64.788	75.627	53.4477
MPV17	0	0	221.629	66.9631	12.0537	19.7812	53.4046
TOMM5	0	151.111	0	72.1587	29.6649	64.7584	52.9488
ANP32B	199.107	0	7.24258	96.0532	8.2982	3.7772	52.4131
COPE	47.1481	0	161.125	73.1953	15.1754	16.0059	52.1083
U3	69.0925	227.772	0	7.48752	4.10422	3.86978	52.0543
NDUFS8	10.7586	150.204	63.629	18.3182	28.4621	35.4351	51.1345
GSK3B	157.325	0	0	113.339	31.5406	3.60473	50.9681
FAM96B	0	0	222.158	7.29099	38.2145	36.9167	50.7633
GPX1	47.14	0	64.3642	108.982	39.2028	43.1241	50.4689
TRAPPC2L	27.3237	0	142.095	0	66.5366	63.8373	49.9655
MIR149	0	68.0978	178.583	34.3233	0	17.7394	49.7905
RHOC	0	252.592	0	0	7.93611	38.0445	49.7621
PKIB	0	0	148.063	0	39.2094	110.767	49.6732
TRMT112	0	189.237	0	33.4636	21.2776	53.4072	49.5642
RN7SL7P	15.7661	54.2345	53.3351	66.6339	56.1919	50.3331	49.4158
NDUFB7	23.6839	0	62.5939	72.1859	57.7694	79.8389	49.3453
PSMA7	5.24897	0	170.215	51.9337	24.3781	44.1701	49.3244
MRPL52	16.6077	50.5059	127.276	10.921	43.4779	46.6485	49.2394
ERGIC3	0	177.533	4.82418	60.8897	13.5853	36.0462	48.813
NDUFS6	36.1852	126.965	72.2225	11.2936	17.7976	27.7251	48.6981
RNASEK	67.4723	77.7013	3.75209	119.66	15.4334	7.42748	48.5744
NTAN1	31.6823	75.4515	0	45.1624	91.034	47.8566	48.5311
UQCC2	0	254.522	0	0	27.9904	6.90906	48.2369
ZBTB8OS	96.1376	0	101.121	46.0238	18.5815	22.4421	47.3843
TRAPPC4	75.626	58.8742	140.035	0	0	9.60384	47.3564
UQCRC2	0	169.242	0	56.823	33.2808	23.0091	47.0592
POMP	55.3433	47.0882	94.6062	14.93	28.6431	40.3621	46.8288
RN7SL625P	32.2907	90.251	0	31.4939	71.9296	54.2567	46.7036
HEBP2	94.6338	0	87.8807	0	43.1526	54.2503	46.6529
TCEAL4	0	0	259.649	0	9.62418	10.5117	46.6309
NAA10	5.50906	176.771	0	24.9769	31.5934	39.9976	46.4746
GYPE	149.077	0	0	105.606	15.9398	7.91017	46.4222
COX14	48.0602	195.528	0	0	5.92932	28.3243	46.307
RN7SL827P	21.7513	35.0735	55.187	71.5969	46.5128	46.5986	46.12
LINC02482	64.7634	191.004	0	0	18.8856	1.4839	46.0228
DSE	52.6546	48.5167	83.9733	35.2151	18.4985	37.1588	46.0028
RN7SL40P	36.6338	29.5356	30.9822	40.1962	83.2364	55.399	45.9972
NUTF2	33.1488	0	166.924	9.42457	24.9343	40.6718	45.8506
COX7A2L	0	138.982	0	57.6916	33.129	45.0802	45.8138
AD000090.1	7.92559	108.373	67.0287	66.4783	5.08457	17.5785	45.4114
COPS6	1.09364	0	190.238	46.9137	5.29433	28.8462	45.3976
SLC25A6	31.8992	0	46.2479	129.634	25.1746	39.0506	45.3343
RAB11A	26.2507	0	92.031	107.455	27.0445	17.3427	45.0207
STX8	123.61	0	64.356	3.27995	38.8599	39.8449	44.9918
ZNF525	57.752	25.9618	48.8423	89.6111	20.5834	25.1418	44.6487
SNHG9	0	238.721	0	0	7.59501	21.4835	44.6333
AL049780.1	25.7582	56.4868	165.561	12.5613	4.13122	2.59683	44.5159
C12orf75	0	0	132.866	63.364	23.696	47.0962	44.5037
SERF1B	0	120.431	63.7556	29.4927	26.9955	22.459	43.8556
MRPL27	29.1914	0	61.5199	71.0205	34.9388	65.9636	43.7724
RN7SL118P	57.0433	26.7581	35.0858	40.4624	63.7648	39.2104	43.7208
KNG1	46.6016	41.8985	109.876	61.9797	0.754969	0	43.5185
UBE2D3	14.1368	229.699	0	1.76315	1.45813	13.9406	43.4997
LINC00174	38.0961	74.1616	57.4081	29.0493	24.4401	37.7085	43.4773
RN7SL617P	15.2542	19.6776	77.4051	49.5927	57.0859	41.0096	43.3375
SNHG19	54.9508	23.6285	123.929	0	24.4813	32.3161	43.2175
KRT10	0	3.58382	115.13	131.418	1.48527	7.25303	43.145
ERICH6-AS1	217.513	0	0	0	31.7144	5.08493	42.3855
SEC61B	136.495	0	0	37.7443	49.9283	28.9701	42.1896
GDAP1L1	55.9551	54.6034	125.383	4.44454	2.03019	10.389	42.1341
ZDHHC4	0	0	233.979	0	8.31436	9.58154	41.9791
GNG4	0	37.2474	97.9872	86.6675	8.92378	20.7876	41.9356
NLRP2	49.8304	51.4242	62.6121	37.4921	25.8789	22.9654	41.7005
LSM4	25.1206	59.5798	90.4626	29.3746	28.6013	15.7472	41.481
SSH2	76.6092	114.406	0	0	23.0065	34.6982	41.4533
AC133539.1	63.3896	72.1512	31.5354	29.0944	21.9282	28.1941	41.0488
DST	13.4543	6.12843	158.549	0.964059	29.4275	37.6618	41.0309
RNU6-1064P	22.5879	67.9887	140.09	14.6871	0	0	40.8923
BEX5	1.82742	0	139.094	0	31.2629	72.3112	40.7493
MAP1LC3B	152.735	0	0	9.58767	44.4866	36.9846	40.6323
SAP18	67.6709	0	4.06562	92.7021	27.4519	51.2874	40.5297
ZNF90	45.3118	42.4373	60.8942	60.5394	14.2692	19.7118	40.5273
RN7SL166P	16.7796	36.0756	52.0334	27.276	59.8043	50.7494	40.4531
C1QBP	208.979	0	24.3605	0	5.42519	2.07423	40.1398
SENP7	27.9424	89.9969	101.238	12.9008	5.30882	2.00026	39.8979
RNF5	1.34084	38.0524	0	135.352	20.7881	42.2429	39.6294
MAFA-AS1	0	29.0681	190.574	3.66296	4.01564	9.46565	39.4643
AC012146.1	76.395	45.7544	0	74.51	7.0341	33.0078	39.4502
FCGR2A	20.6483	42.3443	91.344	67.6459	7.07623	7.47268	39.4219
SIKE1	0	0	0	224.498	5.13438	6.70781	39.39
HSPA4	27.2647	66.9922	131.762	7.91427	0.867627	1.30891	39.3517
AC245595.1	0	0	125.201	0	50.5643	59.7431	39.2513
AP3S1	31.2756	0	0	57.5691	34.9429	111.588	39.2293
LYRM4	69.0531	0	22.619	91.891	11.6171	40.0843	39.2107
RN7SKP261	19.717	76.3038	114.344	16.4833	4.51759	2.8397	39.0343
CENPX	26.9026	0	156.771	20.4653	5.51735	23.3495	38.8342
LINC01709	39.6727	39.4315	38.5025	96.4174	13.2126	5.57326	38.8017
PPP1R1A	11.4077	52.6587	6.44388	32.324	53.1098	75.5552	38.5832
FAM89B	0	108.679	69.0684	48.3353	2.64945	2.49812	38.5384
AP001453.2	76.7695	0	90.8962	0	14.4355	46.4374	38.0898
AP001496.2	28.7357	18.5343	64.8067	88.7512	15.3626	12.0709	38.0436
RN7SL709P	36.5423	26.9365	79.4692	35.6406	33.4904	15.7887	37.9779
PCSK1N	25.3559	44.2528	27.7512	50.1878	31.8956	46.6143	37.6762
ACAT2	0	0	121.776	66.2739	15.892	20.7961	37.4564
RN7SL679P	36.0614	33.2275	52.2824	45.2207	27.5414	28.5651	37.1498
WASHC3	0	0	0	163.834	19.7677	39.1323	37.1224
ENO2	6.46459	33.507	130.538	2.92796	7.04426	38.9025	36.5641
RN7SL504P	10.9136	70.3914	27.6896	58.5435	37.9247	13.7532	36.536
EIF3H	25.0046	105.864	4.27283	35.6435	12.3396	36.0253	36.525
MT1F	90.8446	0	36.393	0	46.0108	45.7928	36.5069
BOLA2B	0	63.5099	57.037	10.3206	40.4855	46.7442	36.3495
NDUFAF4	0	208.686	0	0	7.62068	1.40261	36.2849
PTGES3	2.26331	0	141.269	31.9944	13.0243	28.4592	36.1684
MIR4458HG	18.9459	68.4314	0	62.8265	22.2833	42.9759	35.9105
FGF23	24.9081	60.2456	114.982	11.1345	2.4968	1.56945	35.8894
PTMS	10.029	19.8327	162.476	9.48729	6.70208	5.53935	35.6777
SLC27A5	23.128	157.281	0	0	10.1864	23.3167	35.652
TMEM219	0	0	0	119.848	42.3645	50.9137	35.5211
ARPC2	0	130.097	0	6.46274	42.51	33.5707	35.4401
NGRN	14.694	80.1001	55.3206	42.9943	3.80112	14.5749	35.2475
FXYD7	16.59	68.4825	28.0612	23.5791	17.7386	56.8661	35.2196
GLRX3	1.41391	1.55164	145.47	2.06854	3.7795	56.9367	35.2033
ARF5	80.3127	88.2199	0	3.98216	10.9139	27.7844	35.2022
THRA1/BTR	0	44.7946	115.98	0	17.5957	32.5719	35.157
CISD1	55.7831	0	29.9198	56.9323	21.4466	46.6536	35.1226
OLMALINC	5.29087	0	80.5432	94.1758	4.95002	24.0031	34.8272
PYM1	0	0	115.368	76.0941	7.9164	9.47091	34.8083
PIGT	20.2637	58.8146	120.936	7.76432	0.773808	0	34.7587
ATP5L2	41.1615	55.626	26.5229	57.3512	12.5746	14.8204	34.6761
TRAPPC1	29.5562	0	64.6386	56.6761	18.0056	39.0473	34.654
PSMA6	59.0994	0.238686	0.31297	95.4659	47.0959	4.93397	34.5245
YWHAE	93.3635	1.46819	3.85025	4.43705	52.5971	50.774	34.415
RAB3A	29.8742	0	82.0499	62.8273	12.1612	19.4029	34.3859
YWHAQ	31.5359	0	113.973	0.715297	27.2498	32.5325	34.3344
MRPL23	0	93.8949	93.893	3.1379	0	14.9205	34.3077
UBE2F	0	0	0	129.081	17.6886	58.9841	34.2922
PQBP1	24.5235	0	84.4295	43.6323	24.2801	28.8834	34.2915
YWHAZ	51.8888	1.52126	2.0206	2.30038	57.0484	90.2279	34.1679
FGF13	0	34.1504	0	0.832915	66.928	102.748	34.1099
RN7SL769P	31.8528	30.8171	26.9387	33.6558	41.1535	40.1408	34.0931
NT5C3B	54.6863	0	61.5657	36.0809	13.4716	38.5216	34.0543
ERH	29.1949	43.4979	97.2969	4.87226	8.01206	20.7746	33.9414
FIS1	42.6729	55.9646	0	20.7159	50.3855	33.879	33.9363
ESD	0	12.6711	140.005	3.84426	26.6912	18.8749	33.681
PDZD11	13.5138	0	95.2412	31.4864	25.2864	35.9721	33.5833
MEST	0	191.079	0	2.60806	3.18754	4.26843	33.5238
S100A13	61.2024	45.7079	0	0	15.4988	77.9389	33.3913
H2AFZ	2.24894	5.16449	142.345	18.8571	11.7752	18.4854	33.146
VPS29	72.1187	107.558	0	3.47092	3.71466	11.7269	33.0982
MIEN1	2.66331	3.43561	130.306	0	24.7501	36.2443	32.8999
ELOC	0	101.153	0	66.5135	14.0295	15.1944	32.8152
SARAF	0	86.012	0	6.04533	56.3351	48.3335	32.7877
COTL1	56.3723	0	86.9161	41.0534	7.13901	5.14011	32.7702
SPAG7	4.39472	0	128.943	34.6492	10.3136	18.2257	32.7545
CCNDBP1	17.3993	58.7523	100.408	12.4779	6.14879	0.773875	32.66
KCNJ16	24.9026	51.1602	103.744	9.44539	3.69814	2.3246	32.5458
NME4	0	0	151.975	35.2989	4.22255	3.3936	32.4817
RN7SL30P	5.11796	13.2041	0	9.98336	106.71	59.3366	32.392
NDUFAB1	0	4.90762	94.2104	7.42108	38.003	48.8614	32.2339
MAP1LC3B2	142.372	0	0	0	22.8344	28.1087	32.2192
NOSIP	4.36379	0	125.188	44.1549	7.64939	10.4075	31.9606
ZNHIT3	0	5.40827	156.776	0	12.6796	16.4893	31.8922
PSMB1	2.04291	0	101.335	77.3603	5.41332	5.10411	31.8759
SERF1A	0	76.1778	43.9498	29.8066	18.0489	23.2378	31.8702
UBL5	0	0	51.7522	29.3741	25.2143	84.2879	31.7714
VIM	44.7465	4.91252	115.945	16.7141	0	7.67854	31.6661
POLR2K	84.7387	0	0	0	36.9133	68.1878	31.64
TMSB15B	38.5718	16.505	21.6417	20.9989	53.2315	38.8789	31.638
MRPS36	0	0	66.5517	50.1656	7.00046	66.0979	31.6359
PAIP2	155.606	0	0	3.38246	3.12374	25.4413	31.2589
SNRPG	39.0262	0	0	122.319	4.43777	21.7151	31.2498
PIN4	21.4528	16.9117	69.5488	36.6161	23.121	19.0706	31.1202
DCTN3	0	4.5483	110.643	0	41.4909	29.7992	31.0802
EIF3F	66.4715	0	0	58.6095	33.45	27.9184	31.0749
TAGLN3	3.52987	0	132.134	3.44277	25.7007	21.6188	31.0711
NPM1	2.9925	149.956	2.32421	7.40883	13.6131	9.79158	31.0144
HNRNPA1	45.9905	37.6383	1.76257	12.5763	31.5519	56.2743	30.9656
PFDN4	14.9968	49.0549	0	28.2088	50.9611	42.1034	30.8875
TRAPPC6A	0	36.3581	0	108.588	11.0456	29.2559	30.8746
VPS28	14.3327	22.6748	89.3455	20.9686	11.2205	26.5996	30.8569
COX16	49.7174	0	84.0944	12.1227	19.9348	18.7961	30.7775
PGD	0	0	170.751	1.93349	2.46253	9.00417	30.6918
TMEM256	30.2219	110.195	0	36.0265	3.59047	3.38538	30.5698
RN7SL735P	0	0	0	15.693	86.0199	81.1064	30.4699
TECR	3.79362	4.89369	120.931	5.9974	26.3071	20.1624	30.3476
RNASEH2C	0	1.17319	78.0386	86.6288	5.36578	9.98304	30.1982
TMEM167A	0	0	164.444	0	11.9122	3.41009	29.961
DANCR	0	158.669	3.38693	0	2.14101	15.1404	29.8895
PSMA2	30.6523	69.1964	51.8468	0	11.8791	15.4511	29.8376
PSMB5	0	0	4.60695	151.753	5.58173	17.0024	29.824
HIKESHI	29.5697	0	86.8178	41.7741	15.3004	4.8331	29.7158
TTC9B	1.89959	39.207	77.1136	36.822	3.96464	19.1509	29.693
TUBB2A	1.96376	57.6305	54.8064	16.2801	15.4854	31.9239	29.6817
RN7SL833P	22.0577	49.7945	27.9821	37.6485	20.6367	19.4579	29.5962
C2orf80	0	156.959	7.07498	0	8.79191	4.66957	29.5826
RNY3P1	0	19.8062	77.911	14.975	49.2506	15.4791	29.5703
PCBD1	0	0	0	87.0005	53.6812	36.0016	29.4472
PSMD4	0	4.6904	104.034	42.6839	8.68393	15.8	29.3154
TSG101	0	0	167.856	3.21062	0	4.35563	29.2371
C1orf122	49.1061	27.8722	48.2664	13.4104	17.852	18.8125	29.22
SPG7	25.791	41.4529	92.1732	12.4072	1.83476	1.1533	29.1354
KIF1A	8.55204	29.5983	18.2998	10.9855	45.6558	61.684	29.1292
RN7SL174P	32.5141	34.9522	9.166	58.1384	23.1767	16.3897	29.0562
PRDX6	104.566	4.61504	0	54.7186	6.15648	3.83221	28.9815
TRIM2	66.0844	0	0	97.1734	8.84137	1.52378	28.9372
APOPT1	29.0018	0	73.5826	14.1431	31.0096	25.3233	28.8434
SMIM27	12.4003	14.9173	54.1185	40.9845	16.3389	33.4624	28.7037
DSTN	5.42818	1.16704	3.74218	45.3142	40.8915	75.2462	28.6316
MIR4461	42.3269	27.3005	0	51.6032	39.5948	10.6666	28.582
AC130469.1	18.1635	41.6543	95.5816	7.87348	2.15789	5.08657	28.4196
RHOBTB3	0	0	162.315	0	5.71405	2.27831	28.3845
ZNF547	6.4237	27.3453	60.3027	70.1702	1.03026	4.95806	28.3717
RNY4	32.627	0	0	95.4659	8.72146	32.8931	28.2846
ORC3	48.2132	114.841	1.10311	5.08859	0	0	28.2077
MRFAP1	82.6775	0	1.88114	38.6299	15.3286	28.4077	27.8208
SHOX	11.5275	33.9892	111.418	4.81847	2.6412	2.49033	27.8142
OSBPL9	0	0	135.726	20.8359	6.21069	4.00058	27.7955
NEMF	15.7371	0	139.126	5.88477	1.96738	3.6293	27.7241
PDLIM7	11.7991	47.7619	90.8297	0	2.57091	13.3323	27.7157
METTL9	0	89.9177	65.1246	0	1.72759	8.14595	27.486
COA3	0	0	106.509	13.8679	17.375	27.1336	27.4809
RN7SL741P	43.3522	13.9809	18.332	26.4265	34.7651	27.3154	27.362
MTRNR2L7	29.0774	22.3739	20.7086	33.8329	29.4541	28.286	27.2888
FAXC	0	0	159.051	0	4.0039	0.205797	27.2101
GPI	23.262	90.0706	39.8055	3.53344	5.72578	0.456585	27.1423
RN7SL334P	33.6795	7.24098	28.4836	49.2727	30.0093	14.1476	27.139
HGNC:18790	22.6438	1.4482	69.1452	13.413	29.7516	25.9355	27.0562
SURF1	0	0	0	139.997	10.229	11.3606	26.9312
MTHFD2	0	157.022	0	0	2.15863	1.97853	26.8598
PKM	0	0	156.351	1.19132	1.81403	1.26418	26.7702
GYPB	85.2152	0	0	17.4073	23.8764	33.89	26.7315
MIR6850	24.4703	31.5662	41.3902	23.8665	26.1644	12.3349	26.6321
AC006511.3	34.9197	12.2852	44.7462	30.9619	14.1429	21.3361	26.3987
SMIM19	50.1151	0	0	94.9204	6.69808	6.31548	26.3415
METTL26	0	0	70.6418	45.1667	19.5061	22.4095	26.2873
C16orf45	22.6144	76.1728	0	33.0531	4.11767	20.9653	26.1539
ARF1	0	2.26209	102.835	29.0754	9.2588	12.5962	26.0045
TIMM8B	3.90355	0	0	84.9566	23.5185	42.5763	25.8258
C12orf10	83.4574	0	0	32.5593	7.19053	31.5144	25.7869
ENY2	0.730115	0	125.52	0	7.71759	19.6439	25.6019
TMEM14B	0	16.9481	89.1514	0	14.231	32.7729	25.5172
RN7SL321P	41.9023	6.75664	62.0161	25.5427	5.6004	10.561	25.3965
YWHAH	1.04934	0	136.119	3.07035	9.53691	1.95778	25.289
GRHPR	0	0	121.821	18.8243	0.785138	9.59752	25.1713
MRPL48	39.656	0	8.29716	73.9818	0	28.8818	25.1361
MCRIP1	0	2.6118	98.7088	26.8018	12.7338	9.79448	25.1084
RN7SL704P	8.57352	14.7462	67.6745	30.6606	21.3899	7.20288	25.0413
PPARA	10.5681	38.9505	91.931	7.36241	0	0.507349	24.8866
NDUFS7	19.9993	0	0	46.5986	34.9429	47.7131	24.8757
ENO1	2.04268	79.4308	0	37.339	14.0213	16.1169	24.8251
KCNIP1	0	140.898	0	2.55569	5.40973	0	24.8105
ATP6V0E2	38.2357	0	84.5418	0	7.98592	17.98	24.7906
DNAJC4	38.9964	85.7204	0	0	5.00355	18.871	24.7652
CA11	0	0	144.49	0	1.81618	1.9265	24.7054
PPP1CA	0	0	137.519	0	8.61293	2.06388	24.6992
TLN1	0	1.15389	145.919	0	0.248248	0.04509	24.561
UBE2E3	43.8906	0	2.206	15.843	27.91	57.0471	24.4828
TUBB	26.4444	14.6679	2.9589	60.1811	16.6902	25.5139	24.4094
ATRNL1	0	0	127.186	16.1814	0	1.38741	24.1258
ZPR1	0	0	127.111	0	11.6694	4.84214	23.9371
RN7SL426P	21.2352	27.393	17.9592	31.0669	28.3817	17.3943	23.905
MELTF-AS1	49.1865	0	0	87.6752	0	5.66458	23.7544
LSM7	19.0324	0	0	75.0919	21.6723	26.2117	23.668
GTF2A2	106.781	0	0	0	11.5697	23.6029	23.6589
DEF8	0	0	0	86.2104	9.6038	44.9943	23.4681
FKBP1A	34.8658	3.04924	0	2.38292	31.1028	69.4009	23.4669
NDUFV3	6.69845	14.2134	49.388	10.7797	12.0747	46.3259	23.2467
AC090204.1	0	0	0	119.064	11.7593	7.7613	23.0975
ZNF644	0	0	105.65	31.9458	0	0.143487	22.9565
CCSER2	8.65533	85.8459	0	34.7657	4.53696	3.50147	22.8842
PDCD5	0	5.45671	0	9.91853	79.6357	40.9169	22.6546
CCDC58	5.23172	33.7441	73.3326	15.3079	5.59392	2.6372	22.6412
TMEM14A	0	73.315	0	46.1932	3.37605	12.7328	22.6028
NAXE	0	0	130.31	1.35774	3.85521	0	22.5872
MALAT1	28.1615	9.47541	41.3902	41.8559	1.58173	11.0393	22.2507
ATP6V0B	72.2977	4.61034	4.27212	2.12522	18.9849	30.9588	22.2082
GTF2IRD2	0	0	121.45	1.49238	0.409018	9.56064	22.1519
CYCS	86.5946	0	6.58689	15.282	8.37669	15.4111	22.0419
SUB1	44.428	0	3.98379	39.0481	20.8426	23.7446	22.0079
CHCHD10	0	8.17909	10.1072	78.1584	16.463	18.8489	21.9594
H19	0	56.1144	73.6369	1.9141	0	0	21.9442
CIRBP	0	51.8709	0	41.4069	20.7888	17.0689	21.8559
COPS8	0	76.8665	0	21.292	19.4696	13.3907	21.8365
TRIR	48.2758	0	49.2075	0	11.9944	21.4888	21.8278
SKA2	41.1358	0	28.449	35.4706	9.05362	16.2538	21.7271
PABPC1	49.2332	4.72244	0	22.7416	25.7883	27.374	21.6432
CORO1C	9.17486	0	0	109.171	9.18384	2.01457	21.5908
CNRIP1	0	0	93.589	29.7201	0	5.99285	21.5503
DPY30	70.784	0	0	0	36.0684	22.3004	21.5255
TRIM36	11.8464	55.778	0	0	33.3973	27.6701	21.4486
RN7SL666P	15.4549	13.291	17.4275	15.0736	44.0663	23.3714	21.4475
PPP1R12A	31.2935	0	2.36516	94.2904	0	0.717017	21.4443
RNY4P10	32.627	0	0	79.5549	0	16.4466	21.4381
AKAP6	0.340382	0	0	1.22147	50.1337	76.0953	21.2985
CAMTA1	61.6627	0	0	13.9015	25.3899	26.7288	21.2805
SEC11C	77.2717	0	0	3.85528	18.0746	28.4199	21.2702
MYL12A	0	24.7487	14.1171	60.9921	16.6992	11.0509	21.268
PIK3CD-AS2	10.007	101.119	0	13.0135	0	3.36288	21.2504
RN7SL630P	10.5461	20.4064	8.91911	46.2865	19.7334	21.2643	21.1926
RN7SL870P	15.8726	13.6502	26.8477	30.9619	16.9715	22.6696	21.1623
MT3	0	0	16.3675	64.429	30.9006	14.9957	21.1155
UBE3B	26.7443	32.2738	61.2883	5.04859	0.461223	0.434878	21.0419
EIF4EBP1	0	0	101.284	14.975	5.33548	4.64374	21.0398
RAB33A	0	123.655	0	1.21419	1.3311	0	21.0334
NSA2	0	0	106.432	0	7.09542	12.4245	20.992
DHRS12	0	117.58	0	0	6.35692	1.89327	20.9717
SCG5	65.4814	0	0	31.5385	14.6032	14.1259	20.9582
BUD31	12.829	0	0	0	77.5772	35.3	20.951
HNRNPDL	0	0	107.386	6.93059	9.72804	1.43278	20.9129
TMEM14C	0	91.5717	2.97935	16.4685	6.83113	7.54708	20.8996
FAM223A	22.12	34.2413	54.2516	8.62969	5.91285	0	20.8592
FAM223B	22.12	34.2413	54.2516	8.62969	5.91285	0	20.8592
TXNL4A	0	46.0307	0	0	9.08601	69.7177	20.8057
LDOC1	1.99757	0	101.364	0	7.27525	14.0971	20.789
MDH2	0	0	87.8653	17.2677	5.38868	13.9371	20.7431
SYT1	0	122.121	0	0.665557	0.18241	1.20393	20.6955
FAM50A	0	0	15.312	103.554	4.4279	0.840142	20.689
TMEM106C	0	1.50177	0	110.205	0	12.3385	20.6743
ATAT1	64.4236	0	0	38.5648	9.80179	11.2391	20.6716
ATP5F1	0	3.55972	9.25137	0	52.8011	58.3196	20.6553
CFAP36	72.3965	0	4.03031	0	25.6106	21.7658	20.6339
AC021660.2	37.8894	16.2922	21.3627	18.4773	13.5042	15.916	20.5736
HSD17B10	63.7476	0	49.2677	0	5.48424	4.93397	20.5723
RN7SL555P	13.8593	17.8782	54.6986	11.2644	18.5235	6.98615	20.535
POLR2E	7.68547	0	92.5727	1.65279	8.90234	12.0608	20.479
RN7SL178P	10.3033	26.582	34.8549	15.0736	22.0332	12.9841	20.3052
TUSC2	29.6734	0	0	70.4979	5.72339	15.8207	20.2859
ARID1A	29.49	33.2864	46.5555	7.72094	2.62764	1.73367	20.2357
SDCCAG8	0	9.51231	0	109.749	0.689103	1.33855	20.2148
NANOS3	0	0	0	34.7346	34.6452	51.4622	20.1403
PKIG	0	0	89.8041	0	10.5448	20.4618	20.1351
SPA17	81.205	0	0	0	17.1034	20.8564	19.8608
MCF2L	6.87272	1.80186	0.462541	33.4034	34.6118	41.9357	19.848
MATR3	0	111.447	0	2.79475	2.09945	2.66701	19.8347
SPAG4	17.9955	30.9518	60.8769	5.85048	1.60344	1.62929	19.8179
DDX24	23.8734	13.8583	62.5901	6.98531	7.22707	3.98313	19.7529
EEF1D	40.7074	0	0	56.7185	16.7452	4.19887	19.7283
RGPD4-AS1	15.9399	35.9838	40.4424	15.5466	8.52173	1.8533	19.7146
TMCO1	0	98.1062	2.66094	0	5.88729	11.136	19.6317
EXOSC1	81.3694	0	0	0	10.7341	25.031	19.5224
AC022400.7	0	38.4106	0	66.1155	6.77395	5.42896	19.4548
CDC37L1-AS1	0	0	0	81.2476	32.0653	3.3593	19.4454
BSG	0	0	63.3907	12.5305	13.1461	27.2781	19.3909
C11orf98	0	0	0	95.314	5.23288	15.711	19.3763
RORA	13.0799	30.371	63.5449	6.37857	1.82587	0.952363	19.3588
FAM208B	26.526	15.0559	68.1985	2.06972	0.567249	3.41376	19.3052
PIN1	0	0	0	61.5702	17.4699	36.2874	19.2212
ATP5D	0	0	62.4263	20.5693	11.2749	20.9437	19.2023
NIPSNAP3A	0	0	98.7586	0	9.22883	6.76797	19.1259
CCDC92	0	0	106.186	0.948325	1.55945	5.99597	19.115
IAH1	0	102.374	0	0	7.12495	5.04792	19.0911
DYNLT1	69.0291	3.00169	3.93588	0	22.4447	15.9744	19.0643
RN7SL50P	26.2768	6.77931	26.6675	5.12569	30.9056	18.5438	19.0498
MRPL57	14.6429	0	95.5329	0	2.60945	1.05446	18.9733
NTMT1	17.9495	0	67.7776	0	19.7907	8.30985	18.9713
UBE2D2	59.098	0	0.980376	36.4487	0.810915	16.2093	18.9245
ATP5C1	0	0	0	66.8958	15.4368	30.9471	18.88
BAALC-AS1	0	13.291	97.5399	0	0	2.1993	18.8384
HSPA8	18.2822	60.8398	2.20882	5.84863	4.48253	21.3102	18.8287
GLRX2	0	109.513	0	0	1.46422	1.35623	18.7223
AC010642.2	11.4481	50.2105	30.9822	0	0	19.6205	18.7102
RAN	2.76549	84.7273	0	3.07689	1.36417	20.2255	18.6932
SUPT3H	0	101.504	0	3.06718	4.16493	2.57985	18.5527
PXMP2	0	0	0	95.431	7.89868	7.4475	18.4629
CSNK2B	0	0	0	22.7493	33.8467	53.8293	18.4042
TUBB2B	1.79085	29.4545	25.7476	20.5233	11.9677	20.7627	18.3744
APRT	28.3268	2.62171	35.5682	29.7332	4.21576	9.62467	18.3484
CYSTM1	25.2029	0	0	3.56342	48.4238	32.4992	18.2816
CHMP2A	28.3136	0	0	54.5854	4.26645	22.1913	18.2261
TRIM52-AS1	0	84.4471	0	0	13.4608	11.4227	18.2218
KDELR2	7.94773	0	80.0295	0	6.65798	14.629	18.2107
DDTL	17.6582	21.9932	39.1373	13.0653	8.46375	8.59417	18.152
ATP5G1	4.30136	0	0	4.19523	40.7244	59.6476	18.1448
MRPS23	12.9556	27.315	61.0287	5.16307	1.48952	0.70222	18.109
EIF3L	0	0	0	50.9526	29.1451	28.551	18.1081
INA	0	0	100.843	0	5.96007	1.22166	18.0041
TMEM147	3.54286	3.98059	0	39.467	23.6806	36.3996	17.8451
POLE4	0	0	0	54.4645	12.7467	39.8513	17.8438
STAT6	0	102.098	4.25197	0	0	0.633576	17.8306
RBBP4	0	95.6142	0	0.244902	9.58695	0	17.5743
RN7SL18P	16.1453	20.8272	0	31.4939	25.8946	10.8513	17.5354
AL035078.1	19.0987	36.9555	24.2284	3.7255	10.2105	10.59	17.4681
TMEM243	3.97541	43.5898	47.0695	7.75464	1.06266	1.00196	17.409
PFDN1	0	0	0	68.5322	15.2604	20.5972	17.3983
RN7SL242P	15.8192	6.80214	8.91911	36.0006	15.5048	21.2643	17.385
AXL	11.402	23.3603	59.5594	5.56033	2.3307	1.85948	17.3454
ABCA8	10.4435	28.5605	56.5271	4.88921	0.893324	2.10574	17.2366
RN7SL364P	5.75771	7.42733	29.2166	16.8469	33.8598	10.1582	17.2111
CST3	0	57.4476	0	21.7174	6.71342	17.1813	17.1766
CCDC25	0	85.4734	0	0	13.6594	3.65203	17.1308
ZSCAN16-AS1	35.5931	34.6022	5.23513	9.05605	9.37643	8.84084	17.1173
DCTD	10.2116	0	85.2963	0	6.26071	0.884029	17.1088
AC006453.2	0	0	44.2972	1.27714	13.651	43.2497	17.0792
SPCS2	4.87881	0	82.5226	13.1057	0	1.93489	17.0737
LINC02055	0	0	92.8373	0	3.8144	5.69901	17.0585
MGEA5	45.8221	0	0	39.7257	7.4298	8.94105	16.9864
LEMD1	53.3791	3.38905	0	0	5.61819	39.5147	16.9835
ISCU	35.1158	0	50.4762	3.22568	5.46723	7.3848	16.9449
SWAP70	0	97.5162	3.4248	0.312875	0	0	16.8757
NABP2	18.7897	0	61.9533	0	10.0453	10.3505	16.8565
XPO6	1.66252	0.722303	98.4226	0	0	0	16.8012
LINC00682	0	65.0989	0	19.6879	11.6911	4.23972	16.7863
DNAJB6	0	86.7948	0	0	3.37204	10.456	16.7705
RN7SL685P	0	6.77931	0	41.0055	42.144	10.5964	16.7542
CCDC124	0	52.1778	0	24.5162	10.1638	13.469	16.7211
GABARAPL1	0	91.9169	0	0.992805	7.07456	0	16.6641
UBE2N	82.4494	0	0	6.69763	0	10.4002	16.5912
SNRPN	39.816	0	0	0	24.1144	35.6114	16.5903
NRXN1	0	10.7459	87.3542	0	0.94489	0.482857	16.588
LRRC37A3	63.4103	34.2994	0	0	0	1.54791	16.5429
2004-09-01	0	0	2.40572	62.6503	11.3143	22.4561	16.4711
RN7SL760P	5.80036	14.9647	19.622	39.6007	12.4039	5.84767	16.3732
YWHAB	0.519546	56.9673	5.34628	1.52018	16.1099	17.5204	16.3306
RAB11B	0	0	91.6168	0	3.36474	2.90817	16.3149
PFDN2	0	0	51.9407	0	20.5778	25.1536	16.2787
GNB2	0	38.3752	54.6524	0	1.40693	3.00627	16.2401
NDUFC1	23.3746	0	9.88423	0	39.0513	25.0381	16.2247
RN7SL424P	5.41902	0	0	15.8559	37.6622	38.2425	16.1966
ZCCHC7	83.2652	0	0	0	5.28142	8.40297	16.1583
EIF4A2	0	0	3.18195	3.51395	50.1177	39.9304	16.124
KIAA1191	53.232	34.1026	0	0	3.30242	5.99583	16.1055
BBIP1	75.6048	0	0	4.70212	4.85436	11.3186	16.08
TTC3	41.364	0.301585	0	26.8968	6.7583	21.0852	16.0676
SLC25A3	4.21677	0	5.53601	54.9969	16.3017	14.9026	15.9923
PSME1	48.4841	0	0	27.1564	0	20.2714	15.9853
WSB2	30.1749	0	0	31.247	13.7842	20.0874	15.8823
ATRAID	0	0	91.9204	1.52898	0	1.76412	15.8689
AKR1C1	0	0	0.395075	88.2803	0	6.36641	15.8403
H3F3B	0	0	0.979288	65.4435	5.29597	22.9613	15.78
SSR2	59.0284	0	4.47057	2.17917	16.7112	11.6902	15.6799
SHOC2	22.2394	63.6764	0	4.85728	0.564762	2.7052	15.6738
OLFM1	0	71.244	0	4.3559	8.41398	9.7317	15.6243
MTHFD2L	0	0	84.4019	0	5.79171	2.98604	15.5299
PARP6	0	0	0	76.3466	6.88536	9.80955	15.5069
FAM193B	8.72987	0	54.4209	8.47883	15.5275	5.85622	15.5022
TPM1	79.2086	10.6073	0	0	2.22935	0.460044	15.4176
SSTR5-AS1	14.9903	19.3373	13.345	17.6985	18.1371	8.74941	15.3763
ZFAND6	65.9093	0	0	0	15.378	10.8836	15.3618
RN7SL357P	10.5107	0	8.88918	25.6284	28.096	18.5438	15.278
DIABLO	0	73.6544	0	0	12.0017	5.54879	15.2008
PSENEN	4.53482	0	0	35.3834	12.1219	38.8065	15.1411
2003-09-01	0	0	70.4437	0	6.49398	13.78	15.1196
BACH1	77.4312	0	0	7.38162	4.3321	1.55428	15.1165
SLC25A1	0	0	66.3453	0.926853	13.1358	8.64103	14.8415
RSF1	0	7.77013	50.8389	20.2434	6.05248	4.02369	14.8214
POLI	0	0	52.9435	31.6424	4.33995	0	14.821
C1orf123	47.411	0	0	17.7303	14.9999	8.70054	14.807
AKAP12	0	35.9387	7.64087	16.2322	8.04294	20.9717	14.8044
RNY4P7	32.627	0	0	47.7329	0	8.22255	14.7638
MRPL54	15.0105	53.249	0	0	14.0435	5.67485	14.663
SUMO1	1.46228	0	0	46.9163	18.482	21.0916	14.6587
NDUFA5	60.0036	0	0	0	19.9062	7.97016	14.6467
NDUFAF8	49.7123	0	0	0	13.9447	24.0298	14.6145
AC114490.1	7.19572	25.8579	31.2974	22.0571	0.824345	0.259086	14.5819
RAD54L2	7.18393	25.0634	49.1574	4.29955	0.261862	0.905316	14.4786
MRPS15	0	0	24.429	0	14.5647	47.8683	14.477
ACTA1	1.40078	3.61397	71.0657	1.36622	5.05388	3.971	14.4119
SNHG16	1.61787	45.9144	2.73654	0	13.1758	22.9836	14.4047
PSMD8	31.2277	0	0	22.9865	12.3608	19.6022	14.3629
GSTM4	5.88758	0	0	76.9707	0	3.26857	14.3545
EVL	28.1031	0	12.5131	7.14436	15.6315	21.3631	14.1259
GRK4	19.3854	56.7066	1.42563	0	5.18187	1.91412	14.1023
PHF14	0	11.3997	70.734	0	0	2.3422	14.0793
CDKN2AIPNL	0	0	54.1491	12.4894	13.0073	4.51844	14.0274
SRPK2	6.86508	0	67.4629	8.89334	0.886327	0	14.0179
SSU72	33.9928	0	2.42653	26.0496	4.80215	16.5231	13.9657
CRNDE	0	0	0	55.8128	17.9824	9.62214	13.9029
RN7SL493P	10.4756	13.5133	8.85945	22.9884	19.6014	7.92076	13.8931
EIF2D	80.264	0	0	0	2.03713	1.05258	13.8923
HMGA1	0.929546	12.697	55.2157	7.16367	2.9817	4.11378	13.8502
NENF	3.41198	2.53397	0	0	36.8394	40.1725	13.8263
TFDP1	0	0	65.1873	0	3.74613	13.2456	13.6965
VPS53	32.6838	3.35409	4.60691	10.6258	13.1049	17.1616	13.5895
STARD10	0	0	55.8958	22.4213	3.12862	0	13.5743
RN7SL502P	5.40033	6.96633	0	21.0683	28.871	19.0553	13.5602
MEA1	36.3558	0	0	0	13.9543	31.0135	13.5539
PPIAL4G	13.8089	11.0023	26.792	13.0721	6.73108	9.62227	13.5048
SSBP1	0	0	0	44.208	22.5533	14.0215	13.4638
ILF2	0	73.9452	0	3.28686	2.68931	0.845231	13.4611
ANKRD36	0	6.05421	44.464	3.26803	1.92914	24.5865	13.3837
GSTM2	33.6126	0	0	24.5095	15.9478	6.08029	13.3584
NR2F1-AS1	0	52.6475	0	0	19.4251	7.81044	13.3138
RN7SL627P	5.16864	6.66744	26.2275	20.1644	11.0529	10.4216	13.2837
ATXN3	74.5043	4.13886	0	0.59112	0	0	13.2057
RANBP17	0	69.7684	0	3.6895	5.74229	0	13.2
EIF3I	11.8155	0	0	36.6673	6.02965	24.681	13.1989
IFT22	0	0	0	48.4726	8.34084	21.982	13.1326
NAP1L1	0	0	51.8278	3.42223	6.63834	16.8637	13.1253
RN7SL278P	5.29087	20.4753	17.8985	15.481	5.65716	13.3351	13.023
ZNF428	12.9859	12.5636	41.6667	0	4.16547	6.57387	12.9926
RN7SL220P	0	6.73412	0	35.6406	22.3269	13.1573	12.9765
KTN1	0	0	62.4758	0	7.89868	7.4475	12.9703
RN7SL107P	5.53391	0	18.7207	21.5895	20.7096	11.1581	12.952
HSPB1	0	4.675	40.7983	0	14.6384	17.3981	12.9183
NEDD4L	0	8.50338	41.3771	0.417058	24.2772	2.80309	12.8963
PTOV1	54.7475	0	0	5.09748	4.07722	13.4442	12.8944
RUNX1T1	0	0	41.1124	35.53	0	0.683346	12.8876
IMMP1L	0	53.3647	0	0	15.2708	8.59613	12.8719
ELF2	0.443402	0	0	68.9373	7.82063	0	12.8669
FNDC4	2.16306	29.8707	0	27.1937	8.58987	9.26798	12.8475
MORF4L1	2.69997	1.2398	3.25131	14.9982	4.73852	49.9366	12.8107
KANTR	5.24217	28.7397	28.8173	2.55641	1.40127	9.90923	12.7777
LAMTOR2	0	0	5.72487	0	42.4532	28.3233	12.7502
SNCA	3.65488	0	0	0	44.4002	28.4077	12.7438
ANAPC13	0	0	0	1.35052	29.6324	45.3204	12.7172
SMIM18	37.2056	0	0	0	12.0269	27.0414	12.7123
RN7SL478P	5.25536	6.77931	26.6675	15.3771	14.048	7.94734	12.6791
RN7SL556P	5.25536	6.77931	26.6675	15.3771	14.048	7.94734	12.6791
AC104986.2	0	0	0	56.2746	11.0166	8.30985	12.6002
RNF168	0	52.8882	1.50939	16.5714	0.874631	3.35138	12.5325
C22orf39	0	0	0	64.5858	4.13791	6.47078	12.5324
TSPAN7	55.8867	2.06984	0	0	4.07426	13.1252	12.526
SRSF3	0	72.9715	0	0	1.0528	1.12189	12.5244
CHURC1	0	67.4085	0	0	2.91525	4.76447	12.5147
C19orf60	27.087	0	42.2174	0.309828	0	5.46723	12.5136
EEF2	0	0	0	49.9026	7.14476	17.9417	12.4982
CHD7	0.513565	0	51.7043	22.713	0	0	12.4885
KIF9	0	0	55.7596	0	16.8604	2.27673	12.4828
EBP	0	0	0	18.875	26.859	28.813	12.4245
ERI3	0	1.98007	0	40.106	21.3439	10.9098	12.39
MTPAP	13.4213	0	0	51.7888	3.31863	5.79458	12.3872
RN7SL44P	0	6.68952	17.5429	25.289	16.6343	7.84207	12.333
ZNF91	0	0	0	57.9424	6.56307	9.40569	12.3185
AP1M1	0	0	0.200786	69.5275	0.735869	3.19333	12.2762
MIR7111	43.5027	14.0294	0	10.6073	0	5.48219	12.2703
NUMB	3.60022	23.2211	41.866	4.82816	0	0	12.2526
PEF1	0	0	61.2959	2.14797	1.57084	8.36266	12.2296
LCN2	0	0	57.2537	0	2.51042	13.6093	12.2289
RN7SL468P	0	6.87155	45.0506	15.5863	5.69565	0	12.2007
AP2M1	0	0	45.3511	2.27763	11.9667	13.533	12.1881
SETD3	0	0	5.1353	64.7383	1.62311	1.5304	12.1712
PTPMT1	0	65.0758	0	1.08216	3.84064	3.02234	12.1702
KIF5B	0	42.2816	0	5.97779	15.2436	9.47	12.1622
2005-09-01	0	66.9954	0	0	2.06377	3.88022	12.1566
MAP4	6.75657	37.3762	2.94076	2.034	11.7599	11.7685	12.106
AC013546.1	0	0	63.4063	0	4.45351	4.19912	12.0098
SF3B5	0	0	0	50.6947	14.498	6.83494	12.0046
SET	9.33623	20.0726	0	20.0329	12.9774	9.41238	11.9719
BAALC	11.8433	0	0	0.73506	19.7397	39.5069	11.9708
LRRC27	1.2285	70.156	0	0	0	0.329103	11.9523
GNG2	0	0	48.339	0	7.7027	15.4847	11.9211
CCDC90B	0	0	0	37.2749	6.50552	27.5267	11.8845
AC021224.1	15.5331	0	0	5.34698	16.1199	33.6224	11.7704
SLTM	52.3432	0	0	5.59185	9.8003	2.87486	11.7684
SOX2-OT	0.981264	1.89872	67.5935	0	0	0	11.7456
TP53TG1	45.7032	0	0	0	2.25217	22.3951	11.7251
RN7SL521P	5.27305	13.6043	8.91911	25.7147	11.2762	5.31606	11.6839
FBL	0	14.56	0	46.0659	6.37593	2.94741	11.6582
SLIT3	20.3452	2.04684	0	29.5393	14.3377	3.62542	11.6491
SEC11A	0	0	0	60.1092	2.36413	7.15654	11.605
DZIP1	68.303	0	0	0.919024	0	0.144904	11.5612
SVBP	0	0	0	29.2136	19.0633	20.8503	11.5212
RN7SL164P	0	0	8.74249	20.1644	19.3426	20.8432	11.5155
TMTC2	62.4846	0.949645	0	0	3.25905	2.22652	11.4866
NMB	29.549	0	0	0	5.84899	33.4833	11.4802
BOLA3	0	0	0	24.3978	25.8823	18.2738	11.4256
RERE	0	39.5918	9.70321	1.90313	13.553	3.54749	11.3831
NUDT14	0	45.384	0	0	7.56398	15.2009	11.3581
TCP1	0	0	5.74288	43.6888	2.09315	16.4665	11.3319
ALKBH7	12.7532	0	0	42.2911	4.84748	8.03578	11.3213
RN7SL687P	0	0	4.64732	0	38.1908	24.9295	11.2946
RASA4	10.3084	0	41.3902	0	1.79702	14.2214	11.2862
RSU1	33.5069	25.7259	0	0	2.0404	6.41583	11.2815
TTLL5	65.8515	0.506451	0.66407	0.382917	0	0	11.2341
DCXR	0	0	0	13.3374	21.802	32.2219	11.2269
AC091685.1	8.73938	6.76418	26.608	15.3427	3.73777	6.16746	11.2266
STMN4	0	0	0	47.6566	6.02827	13.5064	11.1985
AC139769.2	12.3046	8.81813	9.25002	31.6692	3.83729	1.20603	11.1809
ATP6V1G1	0	0	9.81102	12.7288	10.8534	33.6241	11.1695
BLOC1S2	40.8167	0	0	5.89602	9.42856	10.7449	11.1477
RN7SL559P	0	20.4064	0	5.14294	22.5525	18.6062	11.118
SCRG1	24.2051	26.1879	0	6.85389	2.2731	6.96561	11.0809
EPB41L4A-AS1	26.8142	0	0	0	10.1059	29.3133	11.0389
TMEM120A	40.9668	0	5.99566	0	6.04684	13.2096	11.0365
LY6H	0	0	37.2288	0	16.2567	12.4541	10.9899
CSDE1	0	47.983	1.74803	1.55528	9.06057	5.49896	10.9743
CAPNS1	27.441	0	4.32242	11.4702	12.6376	9.90857	10.9633
WBP2	0	25.1598	0	34.0014	2.60679	3.77926	10.9245
RASA4B	3.05401	0	41.3902	0	0	20.9729	10.9029
ARL16	0	3.67891	0	43.2035	12.9434	5.06269	10.8148
ERC2	15.8421	17.5971	0	27.4613	0.874195	2.64965	10.7374
RNY4P27	16.3135	0	0	39.7775	0	8.22329	10.719
CAMSAP1	0.603269	0	0	63.3576	0	0.304095	10.7108
DYNLT3	38.1458	0	0	0.688974	16.2391	8.90207	10.6627
HSPE1	0	0	0	43.5034	16.675	3.63137	10.635
NPC2	0	0	0	51.5436	1.27503	10.9038	10.6204
DNM1L	54.6242	0	0	2.67045	0	6.41085	10.6176
LRRC37A2	23.0944	37.2927	3.15354	0	0	0	10.5901
ZNF706	21.6502	0	0	24.828	9.59916	7.39624	10.5789
LINC02381	30.8872	0	0	25.6621	6.11585	0.576651	10.5403
CLIC1	0	52.2638	0	1.5239	5.84719	3.5442	10.5299
C8orf59	25.5021	0	0	0	21.3461	16.2013	10.5083
TAF1A-AS1	26.2408	0	0	20.94	3.82602	12.0249	10.5053
ST6GALNAC6	0	0	0	34.3279	6.73207	21.9571	10.5028
TAGLN2	0	3.36589	0	55.5121	0	4.08971	10.4946
DPM3	0	54.3339	0	4.21492	0	4.3568	10.4843
RN7SL402P	5.93219	22.9572	10.034	11.5716	6.34288	5.98057	10.4697
RN7SL672P	0	0	16.7128	9.63694	23.7708	12.4517	10.4287
TAOK1	7.10466	8.42177	23.3848	13.8587	5.78294	3.83942	10.3987
ANKRD36B	0	3.51493	25.6779	7.97267	2.08102	22.7876	10.339
CS	55.9427	0	0.988054	2.77215	0	2.1491	10.3087
EMD	55.5659	2.86944	0	0	0	3.23579	10.2785
B2M	0.913176	0	9.78094	46.9504	2.2876	1.59707	10.2549
DDA1	1.17487	0	0	44.1197	8.33924	7.8629	10.2495
PFN2	44.8859	2.69273	0	3.05387	5.0618	5.6565	10.2251
XPNPEP1	0	51.5315	0	0	4.10066	5.65351	10.2143
PPP2R5C	21.7838	0	0	1.00899	12.3748	25.8831	10.1751
EIF3M	3.62144	0	0	3.76478	19.3226	34.2713	10.1634
RNPS1	1.17306	0	53.578	1.14411	4.04804	0.944268	10.1479
ABCG1	8.17094	17.5673	31.4806	1.77096	0.242684	1.60175	10.139
UQCRFS1	1.89772	28.1523	0	22.2108	3.55094	5.02216	10.139
MIR6747	12.8369	0	21.7129	12.5201	13.7256	0	10.1326
HNRNPC	2.6459	25.8846	19.1192	2.58061	8.31958	1.9132	10.0772
SMN2	45.2281	0	0	12.7081	1.6205	0.892017	10.0748
COX17	0	0	0	26.6605	8.39419	25.3377	10.0654
OTUB1	0	0	0	49.0214	3.10617	8.20484	10.0554
ADGRD2	9.92131	13.2723	29.2121	5.37584	1.37513	0.926133	10.0138
LSM3	12.9874	0	26.1337	6.98864	5.50671	8.46549	10.0137
HSP90AA1	27.5069	7.86818	0.912287	8.4167	3.03402	12.3423	10.0134
LYPLA2	0	0	0	51.259	6.96954	1.30846	9.92283
NF1	5.22858	14.5545	34.9101	2.28138	1.61832	0.762941	9.89263
BOLA2-SMG1P6	0	0.500058	0	0	9.51432	49.3397	9.89235
FIBP	0	0	6.12971	28.9467	8.41479	15.814	9.8842
SUV39H2	6.04104	16.3278	34.0604	2.52514	0.153792	0.145008	9.87554
RN7SL147P	0	6.77931	4.44459	15.3771	14.048	18.5438	9.86545
SUN1	0	50.5112	0	0	5.43089	3.24324	9.86422
RNU6-8	14.6364	18.8807	0	14.2753	3.91243	7.3779	9.84712
RMND5A	7.45642	15.7104	30.6896	3.3938	1.1959	0.626437	9.84543
SELENOH	0	6.93257	0	27.0825	9.41389	15.3968	9.8043
CTDNEP1	0	0	15.7495	37.5123	2.87718	2.55851	9.78292
MDH1	0	9.18587	0	5.08372	22.9544	21.3675	9.76524
RTL8C	25.4237	0	0	3.14265	9.51432	20.5048	9.76424
KANSL1-AS1	33.3212	0	0	0	11.3362	13.7426	9.73334
RN7SL265P	10.4406	6.73411	8.82992	5.09151	16.7452	10.5258	9.72787
POLR2J3	11.3996	0	0	8.40093	3.72116	34.7271	9.70812
C19orf70	0	0	0	12.6655	25.8469	19.6377	9.69168
ALMS1	0	52.1072	0	0	2.52916	3.30308	9.65657
MRPL47	0	0	0	32.9095	8.7085	16.1252	9.62387
BBS7	49.6831	0	0	0	5.3703	2.66171	9.61918
PAK3	0	0	48.2214	0	7.56382	1.85313	9.60639
PPP2R1A	48.2377	0	0	5.88346	0	3.47207	9.59886
MCTS1	0	0	8.93333	0	22.1046	26.4525	9.58173
HOMER1	0	0	0	54.3511	1.54097	1.27385	9.52766
MLLT3	6.24404	12.8278	32.8579	3.83442	0.494542	0.816014	9.51246
RN7SL610P	0	6.94239	36.412	5.24898	2.87718	5.42567	9.48438
RNF187	15.4639	37.2581	0	0	3.00628	1.06296	9.46521
BCS1L	0	0	6.4124	40.1691	10.19	0	9.4619
ANKHD1	8.55791	13.7994	28.9505	2.08669	2.2876	1.07846	9.4601
SMN1	45.8817	0	0	7.63889	2.21844	0.892017	9.43852
STARD3NL	44.1557	0	0	1.33969	4.33614	6.69929	9.42179
ZNF326	0	0	27.1789	23.9811	4.90154	0.418443	9.41334
HIST1H2BG	5.10462	16.4621	27.6295	4.97866	0	2.0585	9.37223
PCBP4	0	28.7432	13.1674	1.1681	1.92084	11.2318	9.37189
PCCA	30.1592	25.0909	0	0	0.880407	0	9.35509
MCF2L2	2.27015	0	40.1108	0	9.334	4.40042	9.35257
LSM12	25.8073	4.42113	0	21.1962	1.81539	2.73872	9.3298
RN7SL411P	15.661	6.73412	8.82992	5.09151	16.7452	2.63145	9.2822
MRPL51	0	12.7862	0	0	23.1894	19.6571	9.27212
SLAIN2	6.80506	0	0	43.2954	5.01416	0.381143	9.2493
ANKRD36C	0	2.13636	9.66779	15.9593	12.9191	14.5611	9.20729
RWDD2B	31.5686	0	0	0	8.25394	15.3029	9.18758
RN7SL342P	0	0	0	15.5863	31.3261	8.05546	9.1613
ATP6V1D	0	0	2.40379	1.38607	0	51.0595	9.14157
ETFA	32.6356	0	0	0.880377	15.1847	6.14258	9.14055
PAAF1	5.46767	15.0826	27.7449	1.90456	3.60167	0.984333	9.13095
TMED2	0	0	53.0028	0	0.965358	0.694314	9.11041
MTDH	0	46.4833	0	0	1.24592	6.51208	9.04021
MVB12B	48.895	0	0	0	3.91378	1.39245	9.03353
TMEM105	15.0858	5.8381	33.1718	0	0	0	9.01595
PICALM	48.6033	0.586217	0	3.57766	0	1.14536	8.98543
FDPS	26.9594	0	0	0	12.6629	14.1926	8.96915
SNAP25	0.959408	3.71285	12.9823	6.6961	15.9051	13.4835	8.95654
PDRG1	0	0	50.0533	0	3.04237	0.573718	8.9449
MAP4K1	0	15.0017	0	0	27.4518	10.9508	8.90072
TMEM160	0	12.1884	3.99544	18.4308	13.8912	4.76281	8.87812
DGCR5	0	51.3224	0	0	1.61135	0.303863	8.87293
SCOC	0	0	0	0.777726	19.89	32.4331	8.85014
CCNB1IP1	32.0346	0	0	0	11.0106	9.94441	8.8316
LUC7L3	1.9903	3.07338	0	40.535	0	7.29085	8.81493
SPACA9	0	20.5092	0	1.03377	15.2996	16.0285	8.81185
MXRA7	2.06382	0.88743	15.885	17.8145	6.38666	9.71613	8.79225
HMGB1	29.5517	0	0	2.69156	1.19637	19.1244	8.76067
CD99L2	8.99205	9.27966	27.3773	3.50807	1.92292	1.43028	8.75171
MRPL33	0	17.8108	5.11385	0	6.21728	23.3674	8.75156
SH3KBP1	5.46197	14.0917	23.2366	2.26003	1.85822	5.50652	8.73584
UBAP2	0	29.8675	2.59645	16.6486	1.58112	1.65654	8.72503
HSPA4L	4.83363	6.23529	8.17585	7.07155	6.46034	19.4922	8.71148
AC103691.1	3.69363	0	6.24758	32.4224	5.92401	3.72375	8.66856
UBE2L6	7.48434	0	2.27176	23.5789	2.87213	15.7421	8.65821
FGD5-AS1	4.61361	14.4536	31.2148	0.642825	0.352359	0.624553	8.65029
PCBP1	10.3033	0	26.9334	13.7032	0	0.944301	8.64736
EPN2	33.3163	9.51445	8.31703	0	0.65719	0	8.63416
ZNF286B	0	0	50.8221	0	0.655646	0.309098	8.63115
NUTM2B-AS1	44.3042	0	0	0	3.94776	3.45486	8.61781
TLE4	0	31.5961	0	0	3.73777	16.3323	8.61102
HPCAL1	0	0	39.3514	0	9.61101	2.6653	8.60462
FAM213A	0.454732	0	28.0315	0	4.52149	18.5561	8.59396
DCAF4L1	2.95366	7.19698	15.543	24.9668	0.701811	0	8.56037
RN7SL551P	15.7661	13.5586	0	5.12569	16.8576	0	8.55133
RPS27L	14.2261	4.82059	0	0	25.4626	6.69479	8.534
GYPA	39.7393	0	0	1.3055	6.05584	3.76129	8.47698
RN7SL712P	5.08473	19.6776	0	9.91853	13.5919	2.5631	8.47264
ARPC1A	0	0	0	4.70333	24.4918	21.5105	8.45094
SH3BGRL	0	0	0	18.2691	10.7075	21.3472	8.3873
GOSR2	0	0	0	33.013	11.1359	5.82781	8.32944
TVP23C	2.19957	11.3496	29.7638	4.2906	2.35185	0	8.3259
ATP2B1	0	19.7357	0	27.0949	0.309818	2.78664	8.32116
CISD2	38.3733	0.912482	0	6.20916	1.89083	2.49596	8.31363
UBXN4	0.781876	0.596465	46.4248	0	1.25401	0.775013	8.30536
PARM1	0	47.6168	0	0.356455	0	1.84227	8.30258
DYRK4	30.7716	0	0	2.42448	9.02978	6.8112	8.17284
ST13	0	0	4.2488	28.3162	0.232896	16.2254	8.17055
RN7SL284P	0	0	28.8979	11.1088	3.04458	5.74135	8.1321
RN7SL116P	10.2695	0	8.68516	15.0241	9.6079	5.17663	8.12722
GPR176	18.1783	0	0	30.3436	0.225616	0	8.12458
SERP2	0	0	0	39.0855	1.1276	8.5055	8.11976
PRAF2	0	0	0	30.4432	3.62764	14.6192	8.115
GLO1	0	27.0662	0	12.1468	7.4904	1.96182	8.11086
CSPP1	1.92357	46.3188	0	0	0.34279	0	8.09753
AC009145.2	2.07705	8.03807	21.0794	0	9.99382	7.32898	8.08622
NCAM1	4.56791	11.0485	25.5937	4.91592	2.28945	0	8.06924
VDAC2	0	0	0	1.74382	11.8596	34.6483	8.04196
GTDC1	27.4483	11.878	0	4.49036	1.62909	2.66221	8.018
CBR3-AS1	6.86584	18.7929	11.7127	7.93895	1.22353	1.44205	7.99599
MRPL41	0	22.4115	0	8.47241	7.96127	8.7576	7.93379
RHBDD2	39.9813	0	0	0	4.05747	3.22745	7.8777
PSMD10	0	2.30095	0	43.2933	0	1.53189	7.85436
SEC62	0	0	38.3737	2.1363	2.18904	4.30332	7.83372
PSMC5	0	4.20741	0	3.18113	24.4322	15.1285	7.82489
SYT4	0	34.3383	0	2.99501	5.7459	3.86255	7.82362
DNTTIP2	38.6909	0	0	0	6.7143	1.43599	7.80686
PPP2CA	3.0604	0.489517	39.7956	0.370113	0	3.06394	7.7966
MDM4	6.48682	12.9702	19.7498	2.84704	0.693591	3.91188	7.77656
MAPT	0	21.409	1.51012	9.12542	7.69541	6.89305	7.77217
TRAK2	12.5465	0	1.03667	4.84117	9.86404	18.2292	7.75293
RN7SL842P	0	6.73411	0	20.3661	16.7452	2.63145	7.74614
PLEKHM2	10.2807	8.37186	0	3.16489	10.651	13.9586	7.73785
PGAM1	0	2.0955	0	26.7096	13.2681	4.31385	7.73117
SPCS1	0	0	4.85635	5.60055	15.3795	20.5431	7.72992
CRYBB2	0	0	31.393	6.89596	0.944989	7.12808	7.72701
NIT2	0.946282	2.44137	9.60353	24.9183	2.73175	5.67683	7.71967
PDLIM3	5.48759	11.7981	26.299	2.37875	0.325972	0	7.7149
AC008443.5	0	0	0	31.0143	8.75145	6.24792	7.66895
CIB2	0	0	0	39.1655	5.82676	0.977024	7.66155
CUX1	0	0	31.394	0	11.9648	2.55049	7.65155
NDUFB6	0	1.49205	4.52718	2.29348	22.0001	15.4094	7.62036
PPP1R14C	0	30.0407	0	0	3.89061	11.7388	7.61168
MOSPD3	0	0	0	34.8138	5.78583	4.76331	7.56049
CCT5	2.04132	5.26651	11.0489	3.5837	6.47366	16.8753	7.54824
MTCH1	0	14.0993	5.64053	1.52289	11.8039	11.8972	7.49397
RAB5B	13.7618	7.101	0.932112	17.449	2.53204	3.17974	7.49261
TSGA10	0	0	0	37.1862	5.91703	1.73192	7.47253
ZNF286A	0	0	42.9142	0	0.965205	0.910072	7.46491
LGALS1	0	9.1067	5.97045	6.88537	16.9837	5.62584	7.42868
POLR2J	0	0	3.00678	10.4259	11.3457	19.7135	7.41531
RNA5-8SP6	10.3033	6.64551	17.4275	10.049	0	0	7.40421
MIR6797	10.8757	28.0588	0	0	0	5.48219	7.40278
FAM192A	31.1992	0	0	0	8.12874	5.08844	7.40274
GCFC2	0	0	43.5445	0	0.56393	0.244547	7.39216
CBWD5	6.79178	4.61873	14.1201	4.88897	7.4392	6.3974	7.37602
MRPS33	0	0	0.624611	0	6.48417	37.1396	7.37473
ETNK2	0	0	0	31.0932	10.2709	2.79766	7.36029
FAAP20	11.3051	5.03727	0	0	3.58965	24.1194	7.34189
ZSWIM4	0	0	43.7212	0	0.192962	0.0909697	7.3342
NLGN4X	2.26169	0	0.866765	40.837	0	0	7.32758
CLTA	0	2.97924	3.90644	2.31099	13.9826	20.6189	7.29969
CNIH2	0	0	5.99768	16.4046	10.9903	10.3625	7.29252
MIXL1	3.90548	16.1216	19.8178	3.04729	0.835172	0	7.28788
EIF4E2	0	2.38876	0	39.2884	0.787639	1.18694	7.27528
RN7SL47P	0	0	8.85945	12.7714	14.001	7.92076	7.25876
RNU6-13P	0	0	24.7568	0	3.91243	14.7558	7.2375
SLC25A5	0	0	0	4.56061	19.9919	18.8499	7.23374
CDC27	28.1552	6.54504	7.64042	0	0.904168	0	7.20747
RN7SL620P	5.16864	6.66744	0	15.1233	11.0529	5.21079	7.20385
SMARCD3	0	0	0	11.4902	18.1546	13.5684	7.20219
EIF2B5	24.9928	0	0	0	12.2703	5.7847	7.17463
MIR100HG	33.3096	0	3.97267	0	3.61823	2.11558	7.16935
AL008582.1	7.08641	9.14133	5.99316	6.91156	8.52414	5.35816	7.16913
GSKIP	36.8749	0	0	0.755044	5.38032	0	7.16837
WDR78	35.6998	0	0	0	4.91799	2.09367	7.11858
CYB5R3	31.0104	6.66779	0	0	4.52189	0.473733	7.1123
ST6GALNAC5	38.2641	0	0	3.174	1.22228	0	7.11007
RN7SL297P	0	0	18.0817	5.21315	8.57263	10.7773	7.10747
DARS	0	7.21512	4.73031	30.61	0	0	7.09257
ZNF738	0	0	0	38.1862	0.734436	3.46243	7.06385
SARS	1.87047	1.52291	4.00754	25.9716	0.919983	7.96986	7.04373
PLEKHJ1	2.54099	1.67847	10.7449	4.95659	4.41826	17.8939	7.03885
PPA1	0.530543	0	0	32.4363	3.12784	6.09603	7.03178
SMARCA5	1.35124	38.7102	0	0.418882	1.58272	0	7.01051
CTNND2	0.473567	0	38.7214	0	0	2.81654	7.00192
MAP1B	8.45765	1.67849	0	2.91886	14.7474	14.1017	6.98402
GLIPR2	0	0	37.1417	0	2.1675	2.58291	6.98202
GEMIN2	0	0	0	38.3958	1.29008	2.16481	6.97511
PSMA3	2.64988	7.67311	15.0166	0.825651	14.9923	0.426722	6.9307
PRKAG1	4.43621	0	0	0	18.9747	17.8909	6.88364
ARMCX2	0	29.7828	0	7.68139	0	3.65767	6.85364
NUTM2A-AS1	27.1216	0	0	0	3.78439	10.1199	6.83764
RN7SL280P	5.43784	7.0147	9.19783	10.6073	8.72146	0	6.82986
RN7SL448P	2.6544	0	0	10.3556	19.8672	8.02816	6.81756
FAR1	0	0.473608	40.0719	0.358084	0	0	6.81726
SYN3	21.5817	0	0	11.4949	7.49964	0.252539	6.80479
MRPL21	0	0	0	3.78366	8.66893	28.2613	6.78565
RBM6	0.362187	0	0	39.6265	0.387262	0	6.72932
COPS3	0	8.23582	0	0	4.89031	27.0355	6.6936
AMT	2.72602	1.75825	2.30546	10.635	12.3877	10.3059	6.68639
MTRNR2L13	3.35353	4.32598	4.72694	10.9026	11.9523	4.78958	6.67516
AC073610.3	3.85738	14.9278	9.78685	7.52441	1.03111	2.91663	6.67404
RN7SL291P	5.41902	6.99043	0	10.5706	11.5884	5.46322	6.67194
RN7SL655P	10.5107	13.5586	0	10.2514	2.8096	2.64911	6.6299
CAMSAP3	0	0	21.4561	16.5514	0.601048	1.13343	6.62365
POTEE	1.12967	26.9099	7.00618	3.30538	0.603939	0.759255	6.61905
RN7SL643P	0	0	18.206	15.747	5.75436	0	6.61789
MARCKSL1	0	11.8907	0	17.9806	5.42075	4.18182	6.57899
CLPP	0	0	0	29.5701	1.8382	7.94324	6.55859
AC007278.1	8.26125	6.08963	17.9659	6.90635	0	0	6.53719
ARL6IP1	0.840632	0	0	1.17496	17.7668	19.4292	6.53526
RNU6-6P	0	9.44035	0	7.13764	7.82486	14.7558	6.52644
C4orf3	21.1635	0	0	0.516032	8.7686	8.66779	6.51932
NCOR2	4.35871	0	32.6868	1.63539	0.237869	0	6.48646
RPS4Y1	2.05845	0	3.48176	32.1644	0	1.14941	6.47567
MPPE1	0	0	0	16.2035	14.2954	8.33177	6.47178
BEX2	0	3.25669	8.54047	0	12.3906	14.6036	6.46523
NDUFA7	4.78116	0	0	4.66319	16.3527	12.9829	6.46333
SNX5	0	0	1.38322	36.1766	0	0.845014	6.4008
GAL	9.57272	0	0	0	13.3061	15.4413	6.38668
RN7SL45P	2.62768	6.77931	8.88918	10.2514	8.42879	1.32456	6.38348
FDFT1	0	15.8193	0	0	16.9875	5.19198	6.33314
TPRKB	14.8978	0	0	0	16.2117	6.77212	6.31359
METTL2A	3.48022	10.9029	18.5008	2.42453	1.06319	1.25307	6.27077
TACC2	9.44499	11.5618	12.9803	1.72724	1.26236	0.595127	6.26196
AC026979.3	15.5444	5.01299	13.1463	3.79021	0	0	6.24898
CTNNB1	3.43945	7.63061	22.301	1.11819	2.61782	0.246829	6.22566
ARPC5L	0	0	0	21.3267	8.84652	7.1496	6.22047
BAP1	5.40033	0	22.1985	3.51139	0.962368	4.84316	6.15263
FAM103A1	0	32.0188	0	0	2.21163	2.6811	6.15192
ASRGL1	30.4096	0	0	3.10749	0	3.34153	6.14311
NAPA	0	18.8016	6.8457	3.94737	0	7.1324	6.12118
EI24	0	32.0513	2.15802	0	0	2.51744	6.12113
DCTN6	0	3.26467	0	0	14.803	18.62	6.11462
MAX	26.7963	0	0	2.73901	3.77144	3.3201	6.10448
CDK16	0	0	0	30.6631	1.16526	4.7647	6.09884
MROH8	0	33.5184	0	0	2.48077	0.584767	6.09732
HMGN2	2.7379	0	4.59957	13.3517	9.5142	6.21052	6.06898
C16orf62	0	28.1011	0	0	1.04381	7.26474	6.06827
ANAPC16	0	24.8869	0	0	1.34147	10.1212	6.05827
CBX7	3.63725	9.38397	15.82	3.04072	1.52785	2.83619	6.041
TUBB4B	2.1724	5.60469	9.18624	9.53457	7.54908	2.19011	6.03951
BROX	31.1661	0	3.98693	0	1.02587	0	6.02982
POTEJ	1.38879	20.901	7.83025	4.06358	0.742471	1.16677	6.01548
TMSB4Y	0	0	34.124	0	1.00331	0.945998	6.01222
RN7SL213P	9.88074	6.37298	0	14.4554	2.6412	2.49033	5.97344
GMFB	4.00536	5.63655	12.9338	11.0093	0.389333	1.83547	5.96831
EIF5A	0	5.68022	2.66776	6.15314	10.1184	11.1305	5.95832
RN7SL67P	0	13.6502	8.94924	10.3206	2.82858	0	5.95812
DNMT3A	2.30769	7.5485	20.6319	2.41152	1.4981	1.32944	5.95453
CTNNA2	1.99622	0	1.28963	29.2827	1.42294	1.72598	5.95291
LINC01588	3.18418	2.73836	19.7483	7.24643	1.70175	0.962726	5.93028
PAM16	25.2596	0	0	0	6.54109	3.72125	5.92033
RN7SL515P	5.27305	6.80214	0	20.5718	2.81906	0	5.911
RNU6-656P	14.6364	9.44035	0	0	3.91243	7.3779	5.89452
RN7SL60P	0	0	8.85945	15.3256	8.4006	2.64025	5.87099
ZSWIM8	0.928333	10.7778	18.2864	4.89949	0	0.233976	5.85433
RN7SL645P	5.82192	7.51017	9.84749	5.67827	6.22498	0	5.84714
OLA1	0	0	0	1.29735	5.30871	28.2892	5.81588
OSTC	0	0	0	19.8555	1.56514	13.399	5.80328
PRRT2	6.18765	4.78917	18.839	2.41399	1.32321	1.24762	5.80011
CKS1B	0	0	23.8435	0	4.41244	6.41926	5.7792
RN7SL496P	0	13.9327	9.1344	0	11.5484	0	5.76924
SHISA5	0	0	0	11.3987	8.18643	15.0246	5.76829
GTF2H2	0	0	23.9042	3.54019	3.96357	2.87917	5.71452
CHP1	0	0	0	21.3844	8.8443	4.03136	5.71
CSTB	13.5809	0	0	15.0127	2.4971	3.13929	5.70501
MRPL55	0	0	0	3.13002	3.43139	27.6356	5.6995
CLCN3	0	33.1488	0	0.734156	0	0.287853	5.69514
RN7SL68P	0	6.51689	8.54508	9.85454	4.05126	5.09313	5.67682
AL391069.3	19.3898	0	0	0	6.37912	8.27028	5.6732
SLCO5A1	4.0066	10.3369	0	7.35426	4.64098	7.65422	5.66549
ITGB1BP1	0.40933	2.08267	0	0	14.4181	17.0409	5.6585
DGUOK-AS1	3.12594	14.1473	11.1301	3.04881	1.67118	0.78786	5.65187
AC008761.2	3.7377	2.41078	22.1275	3.64548	0.999117	0.942047	5.64377
RBM4B	0	27.5976	0	0	4.71007	1.34802	5.60928
FAM156A	0	15.129	8.50176	9.93853	0	0	5.59488
BPTF	2.10372	9.14326	0	14.6239	5.64195	1.99415	5.5845
UBE2S	0	0	0	27.7159	3.37605	2.38741	5.57989
GTF2I	1.30539	7.51017	11.0801	0.444415	2.19335	10.8277	5.5602
AFDN	26.8594	0	0	0	5.76827	0.677268	5.55083
SLC2A14	4.32623	5.58076	21.9528	1.4065	0	0	5.54439
SLIT2	21.0625	0.317346	0	8.8469	2.59508	0.421871	5.54062
SEM1	6.21296	0	10.5089	13.8022	0.499844	2.11808	5.52366
KLHL8	0	29.8951	0	2.83831	0	0.345993	5.51323
ANKDD1A	5.71568	9.47972	0	13.5384	0.873055	3.29274	5.48327
BABAM1	0	0	0	23.4925	2.66592	6.69013	5.47476
PIAS2	3.81802	6.5669	14.8295	1.99983	2.72157	2.85123	5.46451
BTN3A2	6.24565	10.071	14.0856	1.01526	0.556504	0.787074	5.46018
SLC2A4	7.22395	3.58414	19.7383	1.62593	0.29708	0.28011	5.45825
CYB5B	28.7462	0	0	0	1.00996	2.85682	5.43549
MINDY3	0	26.7272	0	0	1.92873	3.93305	5.43149
AL078623.1	3.45336	2.22738	17.5235	8.42037	0.923109	0	5.42462
KCNN3	32.2378	0	0.203579	0	0	0.0606697	5.41702
RN7SL814P	0	13.4682	8.82992	10.183	0	0	5.41353
WDPCP	0	17.1556	0.373727	0	2.45169	12.4628	5.4073
AKR1C2	0	0	0.352632	24.2323	1.70665	6.11576	5.40122
TIMM17B	0	0	0	14.9438	7.67937	9.66827	5.38192
DPCD	0	0	0	5.41622	6.54954	20.3242	5.38166
RN7SL145P	0	0	8.94924	20.6413	0	2.66701	5.37625
ODC1	0	25.1214	1.56856	0	3.7183	1.76535	5.36226
RRN3	22.9156	0	0	0	4.00252	5.18911	5.35121
RN7SL200P	10.8757	7.0147	0	0	8.72146	5.48219	5.349
ARPP19	0	2.31961	4.81632	18.0517	5.32802	1.54987	5.34426
LIFR	0	0	2.19098	7.3652	22.3958	0	5.32534
MMD	0	0	0	8.65651	14.3709	8.71319	5.2901
PRMT1	11.4448	0	0	4.53031	3.52086	12.1955	5.28192
CAMK2N1	6.03376	0	1.13398	6.53876	10.0357	7.77269	5.25247
INTS6	0.712371	30.6643	0	0.0992562	0	0	5.24598
EIF4G2	0.438228	0	0.587009	2.63809	16.5348	11.2455	5.2406
ENC1	6.17455	4.55146	17.9039	2.08465	0.471573	0.207959	5.23235
NSD3	26.8369	0.87538	0	2.40512	0.202822	0.967035	5.21454
RASL11A	3.55239	13.0929	12.8758	1.48489	0.271309	0	5.21288
ARF3	0	23.8142	0	0	1.64491	5.69359	5.19211
HNRNPH1	5.8327	4.52067	10.9548	2.81835	2.07027	4.86749	5.17738
USP34	1.68398	5.4339	0	23.2096	0	0.653438	5.16349
AC092118.1	1.11864	5.7721	20.8134	3.27312	0	0	5.16287
PMS2	0	5.49474	0	22.1179	0	3.30682	5.15324
ATAD2B	1.49231	27.9359	0	0	0.265937	0.910537	5.10078
RN7SL36P	0	7.31969	4.79887	5.53426	0	12.8712	5.08734
ITGB1	17.5187	0	6.52057	0.85432	5.13955	0.441539	5.07911
RN7SL310P	5.5733	3.59472	9.42696	0	5.95915	5.61876	5.02881
SPRY4-AS1	25.7582	3.41833	0	0	0	0.868	5.00742
C6orf52	0	0	0	6.11229	14.7191	9.20043	5.00529
FOXP1	4.06145	9.16859	13.7395	0.495155	1.59962	0.895689	4.99333
ERCC1	0	0	2.51088	13.1582	5.18205	9.05446	4.98427
RN7SL792P	0	0	8.68516	0	8.23534	12.9416	4.97701
GPR85	1.32496	6.83667	4.48219	14.4991	0.708342	2.00364	4.97582
ARMC1	1.76561	27.7521	0	0	0.29491	0	4.96877
STAG2	0	4.67647	16.836	0	3.19281	5.01739	4.95378
TCEAL8	8.30821	0	0	0	14.7163	6.63098	4.94257
CREBBP	18.6759	10.1434	0	0	0.764325	0	4.93059
LETM1	6.30797	5.91793	14.5495	1.39826	0.919729	0.433597	4.92116
AGPS	0	0	0	28.8399	0.54297	0.102391	4.91421
GSTM1	0	0	0	23.9132	2.45771	3.08977	4.91011
SAFB2	10.7774	0	0	7.00763	11.5235	0	4.88475
MRPS16	14.4674	0	0	0	4.81781	9.90883	4.86567
IBTK	0	0	28.7431	0	0.235969	0.209775	4.8648
ATXN8OS	0	19.5822	4.27944	0	2.7052	2.55068	4.85293
LINC00869	20.1095	0	0	5.21108	2.18317	1.57728	4.84684
FAM177A1	0	0	0	19.8003	7.04667	2.15766	4.83411
DDX6	8.20608	10.2634	6.45043	2.09881	1.2351	0.582275	4.80601
ATP5A1	3.49936	3.12515	4.55307	0.525079	2.80176	14.3093	4.80229
SETBP1	0	28.567	0	0	0.0845803	0.079749	4.78856
FAM185A	6.49833	2.79424	0	10.5633	2.31607	6.55133	4.78721
MAFF	2.86132	8.61245	15.326	1.86048	0	0	4.77671
CARTPT	3.42316	11.0395	5.79011	8.34674	0	0	4.76659
AC106869.1	0	0.533889	5.06496	0	17.332	5.66039	4.76521
FKBP1C	7.93463	1.27944	0	0.967355	5.83272	12.499	4.75219
RN7SL803P	5.10129	0	0	9.95084	8.18169	5.1429	4.72946
TMEM106B	4.37143	6.12241	15.2106	1.70543	0.600952	0.314792	4.72094
UFM1	0	0	0	19.4457	1.06725	7.79876	4.71862
RN7SL288P	0	0	9.10301	10.498	8.63155	0	4.70542
RTN4	0	0	0	7.99714	13.1507	7.02272	4.69509
TMEM167B	0	0	0	24.7748	2.26335	1.06703	4.68419
WFDC2	5.3949	0	0	0	4.77265	17.8782	4.6743
RUFY3	0	9.06791	0	0.902111	7.31836	10.7126	4.66683
AC096733.2	4.49382	1.44924	20.903	1.09573	0	0	4.65696
MAPK10	0	3.94435	0	0	20.1018	3.86873	4.65248
MDK	0	0	0	3.35054	19.0539	5.43065	4.63918
AC018616.1	7.20045	6.96633	9.1344	1.75569	0.962368	1.81479	4.639
MRPL40	18.6306	0	0	0	3.07626	6.05954	4.62773
FBXO22	14.9149	4.52171	0	0	0	8.25414	4.61512
LAPTM4B	0	3.39556	4.80235	5.53827	9.6079	4.31385	4.60965
TTLL1	13.3601	10.532	0	0	0.396806	3.36726	4.60936
MRPS7	13.8348	0	0	0	3.02124	10.7642	4.60337
CHD2	1.97271	0	0	0	19.2341	6.40937	4.60269
DNAJC1	21.9373	0	0	4.74666	0.795119	0	4.57984
HEPACAM	2.88948	4.19329	18.9387	1.05682	0.38619	0	4.57741
FUNDC2	0	0	0	6.33299	17.3027	3.7628	4.56642
MT2A	0	24.3924	0	0	1.96126	1.00437	4.55967
POLR2J2	0	0	0	4.38924	4.81184	18.1479	4.55817
POTEF	0.407625	23.6623	2.06843	0.795135	0	0.41095	4.55741
FLOT2	6.55646	0	0	12.3928	0.69342	7.64622	4.54816
RN7SL677P	9.81879	0	0	9.57652	7.87392	0	4.54487
SUMO3	0	4.96119	0	0	6.77542	15.5092	4.54097
ARF4	0	1.4953	1.96066	1.13056	2.47882	20.0318	4.51619
CKB	0	4.40111	4.65004	10.0598	7.98465	0	4.51594
TUBB6	18.8939	1.35404	0	3.13174	0	3.70379	4.51392
RN7SL91P	0	6.94239	9.10301	5.24898	5.75436	0	4.50812
RN7SL397P	10.5107	0	4.44459	5.12569	5.61919	1.32456	4.50412
RN7SL37P	0	6.58057	0	14.9263	5.45446	0	4.49355
DDX39B	25.4815	0	1.07901	0	0.341043	0	4.48358
RANBP1	0	10.708	0	0	6.50191	9.6796	4.48158
RAB2A	0	0	5.51893	0.793895	3.69379	16.8336	4.47336
PSMC4	1.20393	6.21218	12.2183	3.52267	0	3.64125	4.46639
KIF1B	0.10768	0.715325	0.546406	7.50666	7.78808	10.0196	4.44729
ZCCHC11	22.0601	0	0	0	0.985689	3.61783	4.44393
SPATA4	6.66424	5.73116	11.2722	2.1666	0.791735	0	4.43766
VDAC3	0	0	0	1.12727	17.9129	7.50652	4.42444
TSPAN3	1.31257	0	0	4.38895	20.0228	0.800601	4.42082
NAP1L4	0	23.7675	0	0	0.47981	2.22914	4.41274
BISPR	0	0	0	5.43922	9.68973	11.2446	4.39559
TAPT1-AS1	1.80843	2.33283	6.20699	3.57908	5.88552	6.47423	4.38118
NTPCR	17.5829	0	0	0	1.44995	7.16041	4.36554
APC	0	4.91648	0	0	8.63567	12.6161	4.36137
AC132825.2	3.8861	2.50649	0	7.58042	7.27149	4.89724	4.35696
KCNAB2	20.9457	0	0	1.61744	3.44551	0	4.33478
TMEM97	1.58584	0	0	6.55598	3.1444	14.6872	4.3289
EIF5	3.95235	5.28162	0	7.95549	7.48573	1.24555	4.32013
USP14	0	0	0	24.0727	1.47496	0.328179	4.31265
SRRM2	9.24341	0.219734	0	0	15.0001	1.37151	4.30579
FAM214A	0	24.5781	0.442528	0.765513	0	0	4.29768
INPP5F	0	4.90688	9.19145	1.06	7.82163	2.73143	4.28523
LSM5	0	0	0	11.3385	9.70391	4.65583	4.28304
MAPK3	14.2857	0	0	3.96396	2.20382	5.19485	4.27473
CPEB1	1.78216	3.44842	15.1032	3.47637	1.34716	0.449173	4.26774
RN7SL322P	5.23778	0	17.7189	0	0	2.64025	4.26615
STRN4	23.5554	0	0	0.926418	0	1.03668	4.25308
FAM168A	0	0	24.3584	0	0.351347	0.799507	4.25154
CCAR1	0.749912	0	0	23.1491	1.60366	0	4.25045
RSBN1L	10.3544	0	0	0	13.839	1.30485	4.2497
BTF3L4	3.3164	0	0	1.41496	15.512	5.11908	4.22707
PPP2R2B	0	0	0	17.8697	0.157944	7.31837	4.22433
NMT2	3.69362	7.14706	6.24758	7.20497	0.987335	0	4.21343
TBCD	8.3027	2.29833	9.15067	5.52244	0	0	4.21236
LINC00467	7.9734	0	0	15.1251	0	2.17501	4.21226
NPLOC4	0	0.228792	0.299997	24.5259	0	0	4.17578
TMEM205	0	0	0	3.72183	7.65254	13.6427	4.16951
TMEM91	1.21497	0	0	22.7068	0	1.07998	4.16696
RN7SL395P	0	10.4136	9.10301	0	0	5.42567	4.15704
CPSF6	11.7087	0	0	10.4558	0.63874	2.04439	4.14126
NDUFS3	3.68792	0	0	3.95714	13.0144	4.09035	4.12497
C3orf14	0	0	0	2.32272	3.13491	19.2845	4.12369
SDHB	5.81725	4.31397	0	3.2778	0	11.2938	4.11713
RN7SL403P	0	0	8.68516	5.00805	10.9805	0	4.11228
TET1	0	0	16.5418	7.236	0.721154	0.0849952	4.09733
APOOL	3.84285	4.62672	10.4	0.999474	2.6023	2.06623	4.08959
RN7SL813P	11.0678	3.56932	0	2.69868	2.95852	4.18429	4.07977
RN7SL361P	0	13.5586	0	0	5.61919	5.29822	4.07934
SOD2	0	0	0.185684	17.8047	5.48424	0.945194	4.06997
NDUFS2	0	6.47277	0	13.5633	1.26774	3.09279	4.0661
CNIH3	0	0	0	9.46769	10.027	4.82455	4.05321
GPS1	0	0	8.44864	0	13.1329	2.70753	4.04818
TCEAL2	0	0	7.35826	1.41431	15.5048	0	4.04623
GLOD4	17.1183	0	0	0	3.15024	3.95582	4.03739
YIPF4	2.6213	6.59379	11.3062	1.15048	1.40139	1.09011	4.02721
EIF2S2	0	17.4945	0.997355	2.30038	3.30995	0	4.01703
RASGEF1B	4.1541	4.35395	12.2963	2.0258	0.277606	0.785247	3.98217
PLEC	0	18.7936	4.97049	0	0	0.108467	3.97876
KCNQ1OT1	1.91991	6.29204	12.8727	1.92315	0.471597	0.357471	3.97282
FOXP1-AS1	2.23728	0	1.89213	19.6387	0	0	3.96135
WIPF3	2.34797	3.53364	13.9002	1.52669	1.04605	1.38082	3.95589
SERP1	0	19.9871	0	0	2.18179	1.53865	3.95126
RIMS3	20.0211	0	0	0	0.594645	3.08373	3.94992
HPS5	0	18.0248	3.7571	0	1.81706	0	3.93315
FAM157C	3.23574	4.17404	14.5949	0	1.49244	0	3.91619
USP32	8.4982	3.13215	8.15736	2.36815	1.29808	0	3.90899
POLR2J4	20.8221	0	0	0.316834	0.173669	2.12874	3.90689
CNN3	17.0746	1.24294	4.56771	0	0	0.485698	3.89516
TMEM94	0	18.214	3.25726	1.87821	0	0	3.89157
CREM	0	0	0	9.34728	4.45047	9.53558	3.88889
ANKIB1	0	0	0	13.8201	9.2478	0.25964	3.88793
FAM110A	8.43802	1.08849	8.5635	0.822982	1.80444	2.55205	3.87825
MAST4	3.28981	4.40597	13.8151	1.44837	0.158782	0.149713	3.87795
SDHA	0	5.9358	15.8886	0	0	1.31477	3.85652
EIF3G	0	0	9.74372	0	3.38287	9.96762	3.84903
LARP6	0	7.75852	0	0	4.76619	10.4968	3.83692
LMOD3	6.51582	5.93314	9.72458	0.373826	0.204909	0.193205	3.82425
STK32A	2.32316	4.49524	7.36781	5.94781	0.310499	2.48849	3.82217
CD6	0	0	0	6.28582	6.89103	9.74612	3.82049
ZCCHC17	5.89901	7.60961	0	0	1.01517	8.38997	3.81896
TRA2A	0	17.9199	0	3.66296	0	1.28642	3.81155
RN7SL317P	4.76017	0	8.0516	0	7.63459	2.3995	3.80764
ITM2B	0	2.50961	6.5813	1.89746	0	11.8193	3.80129
RAB1A	0	0	2.39022	2.75651	0.755477	16.8524	3.79243
ZNF720	15.6826	0.674086	0	0	6.09233	0.263409	3.7854
PABPN1	0	0.850273	6.68937	0	10.7341	4.39592	3.77828
AC079779.2	3.99515	5.15366	13.5152	0	0	0	3.77733
SH3BGRL2	1.68289	6.0785	11.9554	1.31309	1.52949	0.0848308	3.77403
PPIAL4D	0	0	16.0544	0	3.38287	3.18964	3.77115
KPNA2	0.823306	0	6.04827	2.40897	6.60229	6.69627	3.76318
NDUFAF3	0	0	0	3.03722	5.61724	13.903	3.75958
RN7SL97P	5.23778	6.75664	0	5.10854	2.8002	2.64025	3.75724
STX4	0	0	8.42683	9.71817	2.67533	1.7199	3.75671
NKX3-1	1.91513	7.41144	12.9574	0	0.255965	0	3.75665
RN7SL589P	5.05193	0	0	14.7818	2.70084	0	3.75576
RTN3	0	0	0	1.13097	6.11742	15.2191	3.74458
RN7SL255P	5.29087	0	8.94924	0	2.82858	5.33402	3.73379
TMEM230	6.19176	0	0	0	4.38643	11.8168	3.7325
RCAN2	0.536045	0	0	0	11.5557	10.2984	3.73168
POTEI	0.669272	14.6253	4.15082	1.95827	0.357803	0.562276	3.72062
CAPZA1	0	0	1.10558	1.76177	8.91074	10.5434	3.72024
ATE1	18.2879	0	0	0	0.924302	3.04286	3.70918
H2AFJ	5.90997	0	5.99901	0	5.20037	5.11219	3.70359
SCLT1	2.47018	0	0	17.9891	1.21166	0.546901	3.70297
FAM45A	8.1628	0	0	0	4.36396	9.60094	3.68795
CXCL14	1.7837	8.05328	9.05112	0	1.43039	1.79825	3.68612
GDI2	0	1.11461	0	0.842732	3.82593	16.3204	3.68394
HOXB5	4.77469	0	0	11.2541	0.425437	5.6159	3.67836
NDUFV1	0	0	0	4.06764	8.24144	9.56392	3.6455
LPAR4	1.60909	0	14.0001	4.03639	2.21251	0	3.64302
FSD1	0	0	7.62504	3.80911	10.367	0	3.63353
RHOT1	5.92681	0	0	15.2772	0.452652	0	3.60944
KSR1	0.619746	1.59892	18.9577	0.302227	0.165663	0	3.60738
AL512625.3	0	0	0	8.22491	4.90735	8.50177	3.60567
PAXX	0	0	0	8.20681	4.35174	9.0645	3.60384
SAMD4A	0.477105	0	20.8489	0.232666	0	0	3.59312
RN7SL69P	5.75771	0	9.73888	0	3.07816	2.90234	3.57951
C7orf49	0	13.4847	0	0	0.955776	6.98615	3.5711
NHSL2	7.59236	0.890363	10.5072	1.34637	0.369	0.695844	3.56685
RN7SL726P	5.23778	0	0	5.10854	8.4006	2.64025	3.56453
MACF1	1.62397	3.32537	5.3686	7.13859	2.99714	0.927345	3.5635
THY1	5.89161	3.81425	0	0	0	11.6708	3.56277
CRMP1	1.54555	0	2.75589	1.96636	6.30878	8.7979	3.56241
TXNL1	0	5.25184	2.74247	3.9708	2.60044	6.80181	3.56123
TULP4	0	0	0.234526	0	13.1279	7.87606	3.53975
AC002384.1	16.0187	0	2.37633	1.37024	0.751085	0.708183	3.53743
RAC3	13.8616	1.85343	0	0	1.14118	4.32378	3.52999
UBXN6	12.8588	0	1.38472	2.78419	2.12503	1.96622	3.51983
PANK3	0	20.1908	0	0	0.318774	0.601131	3.51845
THOC7	0	0	0	2.90715	4.50855	13.6924	3.51801
ENSA	6.00901	0	0	4.24293	10.0756	0.757252	3.51412
ARPC5	0.262328	0	2.30593	0	12.0196	6.46932	3.50952
ENHO	0	0	3.0624	0	1.93586	15.9712	3.49492
TAGAP	1.30901	5.06578	9.29931	2.04273	1.39963	1.84756	3.494
AL162231.1	0	0	5.75864	6.64111	6.80699	1.71616	3.48715
LRRC37B	0	8.67908	10.3395	0	0	1.87758	3.48269
TUBB4A	1.5661	3.59472	5.29795	4.58236	2.30246	3.55246	3.48268
LCMT2	1.12555	4.79141	12.1844	0.658669	0.842435	1.24821	3.47512
AL162293.1	1.85381	5.26103	11.2882	1.08484	0.39643	0.934464	3.4698
ASAH1	0	1.55088	0	2.04696	3.38983	13.7935	3.46353
SGSM2	0.795485	0	13.0706	0	6.88536	0	3.45857
SNHG15	1.1299	4.37266	1.91117	3.30607	7.14153	2.8478	3.45152
RN7SL70P	0	6.68952	8.77144	0	0	5.22805	3.44817
FHL1	0	0	0	3.82033	7.63065	9.22933	3.44672
CYP3A5	0.603738	0	7.2657	12.7892	0	0	3.44311
SYCE1L	0	0	0	7.50621	5.64191	7.4475	3.4326
EIF4G3	4.38031	0	0	1.8426	10.9925	3.37438	3.43163
BMPR1B	1.47871	4.38726	13.2561	1.44222	0	0	3.42739
ATP6AP1	0	0	0	1.33843	2.21126	16.9866	3.42271
PDE4DIP	0	0.279321	0	8.971	0	11.2843	3.42244
HDGFL3	0.132664	0	0	15.6092	3.48573	1.30402	3.42193
GLTP	0	19.832	0	0	0.355374	0.335074	3.42041
CFL2	3.12858	0	0	0	4.76982	12.5871	3.41425
CHGB	16.8893	0	0	0	0.174481	3.40541	3.41153
FAM222A-AS1	1.74251	15.7346	2.94736	0	0	0	3.40408
AC020658.2	3.50619	0	5.93054	9.11913	1.24964	0.589131	3.39911
GFM1	1.53539	3.46609	7.7911	0.374376	2.98311	4.2415	3.39859
NKAIN3	1.40583	0	0	2.40923	7.85637	8.71616	3.39793
GTF2H2C	0	0	8.09204	5.0832	3.52149	3.68097	3.39629
PPP6R2	0	11.24	0	8.49828	0.367757	0.200973	3.38449
RN7SL218P	0	6.75664	0	0	5.6004	7.92076	3.37963
MAGEA4	0	6.1844	8.10912	4.67589	1.28152	0	3.37516
RN7SL788P	4.956	0	0	4.83372	7.94867	2.49821	3.37277
HSP90AB1	0.635855	0	1.07552	0.930248	5.86635	11.6771	3.36418
RPS6KA5	0	4.66213	15.4459	0.0575985	0	0	3.36094
PCMT1	0	0	8.35762	0	7.49067	4.22069	3.34483
RDH11	9.17607	3.60434	4.72609	1.45011	0.529911	0.569464	3.34267
BRWD1	0	0.208057	1.94776	0	10.9062	6.9807	3.34045
NCALD	0	13.4475	5.51181	0	0	1.06307	3.33706
COA1	0	0	0	4.27664	4.18076	11.5477	3.33418
SCAPER	0	17.6171	0	0	0.793313	1.496	3.31773
C1orf43	0.841535	0	0	0	1.9608	17.1014	3.31728
PITHD1	0	0	1.50358	0.952872	3.65616	13.7893	3.31698
AP1S1	17.9873	0	0	0	0.641087	1.20894	3.30623
EIF3E	0	0	7.65683	0	3.79423	8.38152	3.30543
MAD2L2	4.20994	0	0	0	7.48891	8.12031	3.30319
ATF4	0	0	0	2.15589	15.9534	1.67135	3.29678
CCT8	0	0	3.27843	0	10.5883	5.90718	3.29565
WDR7	9.37903	0.441182	0	9.953	0	0	3.29554
SAR1A	0	0	0	16.3073	1.48979	1.96657	3.29395
PRRG3	1.83414	6.25303	7.09112	1.02222	0.420241	3.12441	3.29086
MED29	0	0	0	12.8821	3.36249	3.48833	3.28883
SPATS2L	0	13.2143	0	0	4.5257	1.93132	3.27855
TNRC6C	0	17.7733	0.317167	0	0.400987	1.15753	3.27483
KCNIP4	5.23619	0	1.28672	1.17406	7.72954	4.09504	3.25359
CHCHD5	0	0	0	11.5181	2.24844	5.72055	3.24784
RIIAD1	10.6056	0	0	0	6.73305	2.09722	3.23932
RN7SL390P	5.51443	7.1135	0	5.37836	0	1.38985	3.23269
EPS15	10.9124	0	0	0	2.47501	6.00078	3.23137
NDUFA9	0	14.467	0	0	2.99783	1.90762	3.22874
SULT4A1	0	1.80459	2.36621	12.9619	0.373944	1.76292	3.21159
GLRX5	16.5806	0	0	0	1.35616	1.27869	3.20257
BZW1	2.34832	3.33222	6.35532	0.916152	4.14299	2.07154	3.19442
EIF4EBP2	0	11.1354	0	0	3.46118	4.56887	3.19424
CHD9	4.39958	0	0	12.9805	1.21591	0.554432	3.19174
ADCY1	0	15.0269	2.88707	1.22167	0	0	3.18928
CCDC85B	0	3.97684	3.47634	10.0227	1.64815	0	3.18733
TNFSF13B	1.24002	1.59961	11.5359	2.41886	0.331468	1.87521	3.16685
CCDC173	0	0	13.9665	0	2.94292	2.08111	3.16508
VAMP2	0	1.76132	0	1.23643	6.80304	9.1635	3.16071
FKBP8	0	1.69289	13.7429	0	1.40319	2.0478	3.14779
NDUFA10	0	0	0	2.10688	2.30973	14.4502	3.14446
UBE2D4	0	1.21811	15.5822	0	0	1.93328	3.12227
CHID1	3.56742	0	0	5.29932	0	9.77629	3.10717
DNPEP	6.72722	4.23266	7.51452	0	0	0	3.07907
RN7SL79P	2.70017	0	9.1344	5.26708	0	1.3611	3.07712
MLLT10	2.5375	0	0	0	11.0554	4.86227	3.07586
NIPSNAP3B	0	0	15.9937	0	1.26378	1.19159	3.07484
EIF3C	7.61329	0	0	4.44673	3.85202	2.47652	3.06476
OTUD6B-AS1	9.47466	0	0	6.25274	0.979251	1.66197	3.06144
AC138969.1	0.173471	0	0	6.37888	0.185481	11.6089	3.05778
RN7SL482P	5.25536	0	0	10.2514	2.8096	0	3.05272
2007-09-01	0	0	4.6902	4.08977	5.22519	4.28847	3.04894
RN7SL236P	0	7.1135	0	5.37836	2.9481	2.7797	3.03661
CTSB	10.8102	0	1.85453	0	0	5.52677	3.03191
MEIS3	0	0	0	11.7657	2.06338	4.34704	3.02935
RAP1A	1.9749	2.54758	1.67022	5.77852	3.69535	2.48876	3.02589
MLF1	0	0	0	3.16041	8.18939	6.75292	3.01712
TMEM126B	0	0	0	3.20397	11.1338	3.72362	3.01023
BIRC2	0	12.0795	1.60452	0	0	4.36557	3.00826
TPPP3	0	0	0	3.29626	4.27044	10.4689	3.00594
RHEB	0	0	0	1.10418	9.68397	7.22856	3.00279
FAM107A	3.72105	4.80008	9.44096	0	0	0	2.99368
CACNA1A	1.33122	6.29656	6.0045	1.36304	0.948919	2.01311	2.99289
R3HDM4	0	0	0	13.0235	2.03964	2.8847	2.99131
RN7SL764P	8.2138	0	0	5.34075	4.39122	0	2.99096
AP003086.1	1.90755	4.9214	6.45304	4.6512	0	0	2.98887
LINC01641	3.97285	2.04996	1.34398	2.32489	2.97353	5.20683	2.97867
KMT2E	9.93177	0	0	2.73215	3.21816	1.98972	2.97863
PPIB	0	0	10.6385	0	5.42067	1.70368	2.96047
CSNK1A1	0	0	0	7.47289	2.02179	8.22487	2.95326
CDV3	0	10.2121	0	0	3.845	3.62538	2.94708
TPM3	1.53167	0	0	7.04529	4.15312	4.86843	2.93308
CATSPERG	5.964	0	1.79686	7.8152	0	2.01957	2.93261
TSC22D3	0	0	0	3.70247	8.42403	5.45244	2.92982
PSMA3-AS1	12.8369	0	0	0	1.56018	3.1129	2.91832
MMACHC	0	0.413136	0.541713	16.513	0	0	2.91131
AAK1	17.0329	0	0.233493	0.170399	0	0	2.90614
NDUFA8	0	0	0	1.80978	11.4082	4.20907	2.9045
SDCBP	0	0	0	0.764572	6.91503	9.74364	2.90387
RN7SL336P	5.27305	6.80214	0	0	0	5.31606	2.89854
RN7SL125P	0	0	9.01012	0	5.69565	2.68515	2.89849
PHLDA2	3.27978	0	0	0	7.0137	7.02639	2.88664
GYG1	0	0	7.89973	2.27758	0.792149	6.26536	2.87247
ABCA3	0.365057	0	0	14.4793	0.787942	1.59481	2.87119
USP22	0	0	0	4.10583	12.3126	0.800015	2.86975
PRKRA	1.96829	0	0	0	9.28993	5.89469	2.85882
RN7SL567P	0	6.66744	0	5.0411	2.76323	2.6054	2.8462
PPP2R2D	0.631282	0	14.7319	0	1.44972	0.223338	2.83937
LINC02270	2.89482	1.86713	12.2411	0	0	0	2.83384
CNNM2	1.12144	4.19526	11.0018	0.437509	0.179863	0.0565296	2.83207
PRKACB	0	0	0.655735	0	14.7665	1.56335	2.83093
PPIAL4F	0	0	12.0408	0	2.53715	2.39223	2.82836
R3HDM2	0	0	0	1.0115	4.43554	11.501	2.82467
EFNA5	2.22457	3.68955	9.67563	0.619908	0.339797	0.320387	2.81164
LDHA	0	0.668509	0	1.07773	7.12162	7.99085	2.80978
AKT3	0.314883	0	0	13.4977	2.0687	0.952353	2.80561
DPYSL2	0	1.93404	1.90197	1.46228	3.20615	8.23222	2.78944
TALDO1	0	0	0	4.28067	3.74595	8.6575	2.78069
RAD51B	2.66375	0	13.5168	0	0	0.447579	2.77135
AF274858.3	8.96748	0	0	0	1.59805	6.02708	2.76544
GDF11	0	0	0.640545	14.5703	0.96167	0.286339	2.74314
CD63	0	0	0	2.17604	8.63964	5.61892	2.7391
RN7SL394P	0	0	0	5.24898	5.75436	5.42567	2.73817
EID1	0	3.45931	4.53592	2.6155	5.01783	0.741602	2.72836
DMXL1	1.49496	6.1711	7.58595	0.583229	0.159846	0.301431	2.71609
DCTN2	0	4.94549	0	6.4328	0.552253	4.27457	2.70085
ALDOC	0	0	4.5672	1.24894	0.684595	9.67634	2.69618
PPFIA2	9.04608	0	0	0	1.80432	5.28613	2.68942
NCKAP1	2.05312	0	0	12.3966	1.63082	0	2.68009
GPM6A	1.66547	3.58071	5.63412	0	2.37436	2.79842	2.67551
KAT7	1.04014	2.90713	9.08991	0.676314	0.0926788	2.23957	2.67429
CCDC125	2.32014	2.99294	0	5.10601	2.10448	3.5086	2.67203
PSMD13	0	0	0	4.20896	1.87726	9.93314	2.66989
TIMM23	0	0	2.16774	0	4.79609	9.04427	2.66802
IDH3G	0	0	4.22216	4.16814	0	7.56466	2.65916
ZNF362	2.40035	0	0	1.30063	12.2077	0	2.65145
RBBP7	2.27273	0	7.06477	3.98034	0	2.5776	2.64924
RN7SL689P	5.27305	0	0	5.14294	2.81906	2.65803	2.64885
JTB	0	0	0	1.74367	4.2144	9.93417	2.64871
RN7SL720P	5.15163	0	0	0	5.50829	5.19365	2.64226
NCOA6	0	0	7.72645	7.42539	0	0.685714	2.63959
TYMS	5.73662	4.93342	3.2344	1.86502	0	0	2.62824
IDH1	3.88128	2.35222	7.01444	0	2.4872	0	2.62252
RN7SL804P	0	0	0	10.2514	2.8096	2.64911	2.61835
KPTN	11.5028	0	0	0	2.14731	2.05573	2.61763
RIMS1	3.0984	0	0	0	5.27289	7.28856	2.60998
RAB6A	0	3.14051	0	0.5971	9.70646	2.1602	2.60071
AC105749.1	3.89964	3.01828	7.91526	0.760684	0	0	2.59898
TAF8	1.60946	3.46029	9.07441	0.52325	0.286815	0.540863	2.58252
MKRN1	0	2.75761	0	0	4.10789	8.62062	2.58102
ID2	4.956	2.13105	8.38283	0	0	0	2.57831
SYN2	0	5.8276	5.09418	2.93741	0.805058	0.759072	2.57055
CBWD3	3.29791	0.92038	1.29252	0	6.14282	3.71462	2.56138
SSB	0	6.93409	0	2.5379	3.59515	2.26486	2.55533
SMARCB1	0.677595	2.48034	6.50454	0.937664	1.44901	3.26213	2.55188
CAPZB	0	0	7.30141	0	5.78444	2.16496	2.5418
SPTY2D1-AS1	0	2.04892	0	0	5.94404	7.2058	2.53313
ATP6V1E1	0.882528	0	4.38572	0	6.66504	3.21443	2.52462
AL024508.2	2.70795	1.1644	1.52679	0	3.37799	6.37008	2.52454
AL133325.2	6.97593	2.2497	5.89972	0	0	0	2.52089
MORF4L2	2.37205	1.22396	0	2.77622	2.02901	6.6959	2.51619
HNRNPA1L2	4.41621	0	0	0.538405	4.42682	5.70441	2.51431
HACD3	0	6.25691	0	0	4.12609	4.64661	2.50494
RN7SL634P	0	6.91861	0	5.23101	2.86733	0	2.50282
AC023794.5	2.55273	2.46972	4.31781	4.97948	0.682364	0	2.50035
ATG12	0	2.90673	0	6.59314	2.48999	2.9347	2.48743
FRG1	0	4.28107	0	3.25748	5.66412	1.68356	2.48104
AC126755.2	0	0	0	2.692	0.56004	11.6312	2.48054
LINC01879	3.76724	2.77695	7.2824	1.0498	0	0	2.4794
SRM	0	0	0	4.23311	5.29074	5.30032	2.47069
Z82206.1	0	2.29225	6.01129	4.62165	1.26666	0.597152	2.46483
REEP1	0	0	0	3.18884	6.48034	5.1169	2.46435
FAM19A5	0	0	2.02357	0	11.6323	1.10919	2.46085
LINC02227	2.71602	3.77312	6.00755	1.01885	0.78186	0.421257	2.45311
CADM1	0.455897	0.851342	12.159	0.444814	0.768618	0	2.44661
CYFIP2	11.7144	0	0	0	2.70436	0.231808	2.44176
TNPO2	0	2.24023	0	7.07784	0.529044	4.74921	2.43272
MECR	7.71809	0	0	0	5.38539	1.48415	2.43127
PAX7	0	4.75349	6.23288	3.59401	0	0	2.43006
CNTNAP2	0	0.944918	0	0	12.5589	1.06896	2.4288
HNRNPA2B1	2.00134	1.99866	1.69258	0.662302	1.26919	6.94105	2.42752
PGPEP1	11.7916	0	0	0.430754	0	2.34184	2.42736
SLITRK4	0.916382	2.60065	7.44007	0.715017	0	2.86443	2.42276
SMARCC1	11.4364	0	0	2.65188	0	0.421715	2.41833
AGAP3	0	9.09342	0	0	4.04431	1.36974	2.41791
TTPAL	1.62698	4.89714	7.33856	0.528946	0	0	2.39861
DOCK7	1.51259	2.92682	6.39617	0.737633	1.01082	1.71554	2.38326
PPIAL4E	0	0	10.1235	0	2.13315	2.0113	2.37799
GOLGA2	0	8.97882	0	3.39434	1.86058	0	2.37229
F5	1.56075	2.58857	6.41124	3.26193	0.298	0.112391	2.37215
CARS2	0	0	12.6027	0	0.129808	1.4867	2.36987
ATP6V0D1	0	0	0	3.93167	4.21779	6.06073	2.36837
CDYL	0	7.71385	0	2.29833	2.51185	1.67705	2.36685
RBFOX2	0.326815	0	0	0.220348	0.241564	13.39	2.36313
KCNQ2	0	0	0	6.47725	0.697717	6.9048	2.34663
NABP1	4.91991	1.26932	4.99307	2.87911	0	0	2.34357
HNRNPU	1.71599	8.06519	0.883376	2.03749	0.514728	0.789779	2.33443
PSMD2	0.618447	0	7.67717	5.43096	0	0.228888	2.32591
LYRM1	0	3.57564	4.68845	0	0	5.67232	2.32274
OBSCN	13.5084	0	0	0.0618403	0.316875	0.0317642	2.31981
CMSS1	0	0	0	0.7121	6.2657	6.88296	2.31013
BDP1	10.5979	0	0.274973	0	2.77256	0.163893	2.30155
CCDC66	2.10686	0	9.78341	0	0	1.86858	2.29314
DCAF4	0	1.80378	0	1.20502	2.99021	7.75338	2.29207
TEX9	1.17124	0	0	0	10.936	1.59341	2.28345
PLEKHB2	0	0	0	1.30445	6.56908	5.81709	2.28177
VBP1	0	0	1.57116	1.0372	1.7056	9.3646	2.27976
DPYSL3	2.68167	0	0	1.82274	3.06314	6.08298	2.27509
ANKRD42	3.4913	1.93016	1.68725	3.40515	1.59986	1.50848	2.27037
ZNF688	0	1.51897	9.95855	0	1.55048	0.59356	2.27026
MAP4K5	12.3619	0	0	0.461949	0	0.788567	2.26874
PPP2R3C	0	0	0	2.1305	6.87816	4.6012	2.26831
NEO1	1.67318	0	8.4903	2.58635	0	0.843414	2.26554
MAST3	2.88256	2.97476	7.31357	0.421716	0	0	2.26543
SMIM29	0	0	0	1.67668	5.13405	6.76954	2.26338
RN7SL598P	5.32686	0	0	0	2.84782	5.37031	2.2575
FXR1	0	0	0.999236	0	12.1786	0.3625	2.25672
FOXJ3	0	0	0	7.3117	3.53034	2.66295	2.25083
CHN2	0	5.91866	5.17378	0	1.63527	0.770933	2.24977
RN7SL678P	5.23778	0	0	0	5.6004	2.64025	2.24641
IPO5	1.73352	4.4724	0.88255	4.58181	1.58916	0.131507	2.23182
VRK3	0	0	7.21902	0	3.88711	2.15138	2.20959
CYP2C9	2.54374	5.64706	2.15131	2.89447	0	0	2.2061
ATXN10	0	0	0	4.66198	6.53872	2.00728	2.20133
MLF2	0	0	0	3.79903	4.98032	4.41025	2.19827
RN7SL691P	0	0	0	2.5373	2.78159	7.86813	2.19784
CD81	0	2.26993	4.23117	6.67369	0	0	2.1958
RN7SL350P	5.23778	0	0	5.10854	2.8002	0	2.19109
BORCS7	0	0	0	6.3118	5.18963	1.63106	2.18875
YWHAG	3.34101	0.538729	0.706393	0.814642	2.67923	5.05239	2.18873
DYNC1I2	0	0	0	5.24435	2.8725	5.00979	2.18777
HMGB3	8.35838	0	0	0.42906	2.11667	2.21752	2.18694
RN7SL239P	5.22032	0	0	5.09151	2.79087	0	2.18378
METTL12	0	0	0	6.64327	4.38922	2.06925	2.18362
PAPOLA	4.13084	0	0	4.77827	4.1687	0	2.17964
WT1-AS	1.5782	3.05376	7.11851	0.513085	0.281243	0.530356	2.17919
DENND5B-AS1	9.91201	0	2.39509	0	0.757016	0	2.17735
FAM156B	1.14158	2.94524	0	8.97178	0	0	2.17643
TIMM50	5.78209	0	1.1649	6.10843	0	0	2.1759
CACYBP	0	3.73863	0	1.68966	6.63563	0.978639	2.17376
CMPK1	0	0.6895	0	0	2.57179	9.77024	2.17192
RN7SL862P	5.25536	0	0	5.12569	0	2.64911	2.17169
FLOT1	0	0	0	6.50761	2.43521	4.01819	2.16017
RGS2	0	0	6.02563	6.3152	0	0.583039	2.15398
VAPA	0.229801	7.70742	0	1.96212	2.08854	0.926703	2.15243
TTC19	0.561929	0.724878	6.68052	0	4.91427	0	2.14693
RGS12	0	0	0	11.6	0.366711	0.901289	2.14466
SPDYE2	8.24985	1.671	2.94624	0	0	0	2.14452
ARPC4	0	0	0	0.939972	4.63713	7.2871	2.14403
ZNF638	0	1.83485	0	9.45908	0.822523	0.73185	2.14138
GDF5OS	0.97637	3.77849	6.60592	0.952278	0.521983	0	2.13917
RN7SL483P	0	7.08854	0	0	2.93775	2.76995	2.13271
TBPL1	0	0	5.84346	0	3.00019	3.94827	2.13198
GFRA1	3.81464	0	0	0	5.60825	3.36503	2.13132
PDCD10	0.757667	1.71046	5.83311	4.48458	0	0	2.13097
SMIM10L1	4.68165	1.34205	1.46644	4.39701	0.370797	0.524426	2.1304
DTX2P1-UPK3BP1-PMS2P11	0	0	2.80784	6.53556	0.767659	2.65397	2.1275
DAZAP2	0	0	10.3068	0.877128	1.56993	0	2.12564
TOMM20	0	0	0	5.41171	3.58437	3.72925	2.12089
NOP56	2.94985	0	0	0	4.30413	5.46327	2.11954
MAGED1	0	0	6.63812	3.82768	1.94463	0.305592	2.11934
RRN3P2	9.97516	0	0	0	1.40339	1.29598	2.11242
SELENOT	0	0	4.7519	0	2.86289	4.97924	2.099
HSPA1B	0	11.2191	1.05076	0	0	0.313144	2.09716
CBWD2	1.74854	0	0.801505	0	4.45657	5.57516	2.09696
HPRT1	0	0	2.21116	0	4.16547	6.17185	2.09141
TBL1XR1	0	0	1.03341	0.607912	0.304966	10.52	2.07772
CD47	1.24789	2.01219	5.13058	2.48419	1.18385	0.372075	2.07179
KIAA1109	0	0	0	10.4117	1.82494	0.17207	2.06812
NPIPA1	0.285056	0	0	8.89671	0.597285	2.6043	2.06389
HARBI1	0	4.39008	7.38905	0	0.583863	0	2.0605
SETD5	0	2.36561	0	2.63809	0	7.32191	2.05427
DDAH1	0	0	0	0.433813	7.13371	4.70836	2.04598
DKK3	0	0	0	4.76347	2.08884	5.41706	2.04489
G6PC3	0	0	0	2.50428	2.08686	7.67294	2.04401
SPDYE2B	7.70844	1.671	2.88313	0	0	0	2.04376
FP236383.1	10.3445	0	1.59066	0	0	0.316027	2.04187
FP671120.1	10.3445	0	1.59066	0	0	0.316027	2.04187
MAP2	6.20178	0	0	1.15214	2.6238	2.23299	2.03512
CD59	0	0	0	3.12434	3.21194	5.84408	2.03006
SRP14-AS1	5.40953	0	0	0	2.50302	4.1702	2.01379
ANKRD1	0	5.10418	5.35417	0.771831	0.846145	0	2.01272
RN7SL217P	0	3.53188	0	0	4.39122	4.1404	2.01058
ABCC8	6.07722	3.45513	0	0	0.900352	1.62044	2.00886
FAM86B1	5.03864	0	6.4211	0	0	0.556332	2.00268
RBM39	8.04369	1.15972	1.52065	1.27599	0	0	2.00001
MICU3	3.98038	0	0	3.78547	2.22281	2.00642	1.99918
MRPL28	0	0	5.13904	2.10649	0	4.74583	1.99856
CCT2	0	0	0	8.19015	2.32888	1.46462	1.99727
TSHZ2	0	0	0	5.72579	4.99857	1.23876	1.99385
TBC1D1	0	4.28988	7.18353	0	0.477742	0	1.99186
PDXDC1	0	0.271318	10.0541	0	1.62338	0	1.99147
CDK5	0	0	6.17611	1.0704	4.69382	0	1.99005
TRIM27	0	4.41099	5.78379	1.11168	0.60936	0	1.98597
NRG1	0	0	0	9.63032	0.433522	1.78202	1.97431
NKX2-5	0	1.77317	9.30009	0	0.489912	0.230964	1.96569
TIMM17A	0	0	0	2.91624	2.48791	6.35276	1.95948
SPOUT1	0	0	0	3.82795	0.904168	7.00164	1.95563
PARD3	0	0	0	7.85613	2.45345	1.3812	1.94847
HSPD1	2.20369	0	5.11912	1.39877	0	2.8917	1.93555
CDK11A	6.48487	0	0	0	3.46692	1.63444	1.93104
IFNGR2	0	0	0	1.93155	4.08456	5.54805	1.92736
TRIM36-IT1	0	4.58623	6.01356	0	0.950352	0	1.92502
LINC00632	0	1.46288	0	1.10605	8.97866	0	1.9246
SOX11	1.08694	1.86951	4.28984	0.530059	1.45274	2.28292	1.91867
TEP1	0	0	10.0435	1.16899	0.282191	0	1.91578
OSBPL6	0.47849	2.46897	7.68875	0.700025	0.127904	0	1.91069
SLC13A5	1.20864	2.72847	7.19012	0.294705	0	0	1.90366
PHB2	0	0	0	4.23498	2.09057	5.04702	1.89543
NT5DC2	1.69197	0	5.57754	1.65022	0	2.4471	1.89447
PTEN	1.07982	2.08942	4.87056	0.877646	0.769717	1.6783	1.89424
TSC22D1	0	4.32115	0	0	1.72402	5.16169	1.86781
CACNA2D3	2.70967	0.612569	7.64266	0	0	0.23937	1.86738
RTFDC1	0	0	0	2.27131	4.97998	3.93171	1.86383
PITPNB	0	8.52276	0	0	2.37687	0.280138	1.86329
HECTD1	0	8.74525	0	2.23761	0.186472	0	1.86156
SARNP	0	7.52225	0.728942	0	2.88687	0	1.85634
CDC25B	0	0	5.92989	0	1.87426	3.26312	1.84454
RN7SL124P	0	0	0	5.35949	2.93775	2.76995	1.84453
ANKRD46	0	0	2.39546	1.95789	6.13026	0.568143	1.84196
RNF141	2.99924	0.298022	1.30043	0.562391	4.11026	1.74397	1.83572
PBX1	0	0.3569	4.44459	3.89377	1.65794	0.651349	1.83409
PLEKHA2	1.56481	0	0	7.48788	0	1.93498	1.83128
ARHGAP12	1.02139	0.533446	0.999349	6.12224	2.30715	0	1.8306
BAZ2B	0	0.133666	0	0	10.5533	0.274392	1.82689
SCAMP3	0	0	3.45608	4.9094	0	2.5681	1.82227
RAB12	1.60461	2.06991	2.71411	0.782507	1.7157	2.02212	1.81816
KLHL26	0	2.0427	2.67844	6.17777	0	0	1.81649
SRC	8.63781	0	1.33126	0	0	0.885017	1.80901
EIF2A	0	7.03915	0	0	1.04244	2.75065	1.80537
CYTH2	0	1.99231	0	3.46066	3.16246	2.20321	1.80311
PTBP3	0	0	9.40844	0	0.951591	0.448618	1.80144
CAST	5.48087	2.23418	0.976501	0.987693	0	1.09864	1.79631
SLC25A37	0	2.00048	7.10957	0.950106	0.347195	0.330906	1.78971
CBWD6	2.5791	0	1.28942	0	3.6796	3.16704	1.78586
PGK1	0	3.10788	0	0	4.36876	3.23076	1.78457
LRRC57	0.433582	0	0	0	1.49244	8.77205	1.78301
SCD	0.292073	0	0	0.284867	3.90367	6.18357	1.77736
RPL7L1	3.76846	0	2.17698	0.408386	0	4.22795	1.76363
PCYOX1	1.63646	6.33302	0	0	0.87488	1.73414	1.76309
RN7SL543P	0	0	0	5.10854	2.8002	2.64025	1.75817
TMEM159	0	0	0	1.38908	1.89274	7.20284	1.74744
FBXO27	5.22032	0	0	0	2.6219	2.63145	1.74561
TNS1	0	0.57891	0	9.42788	0.425942	0	1.73879
ADIPOR1	0	0	0	0.97419	3.46134	5.9871	1.73711
Z97200.1	1.14873	2.46972	5.82904	0.746921	0.204709	0	1.73319
ELMSAN1	0.608072	3.52981	5.65688	0.593068	0	0	1.7313
PLD3	0	0	2.87796	0.829745	3.98957	2.68125	1.72975
[truncated: 795 more rows]

## Sheet: GO analysis human-mouse
GO term analysis of the transcriptome common to human and mouse motor axons
GO biological process complete	Homo sapiens - REFLIST (21042)	Client Text Box Input (1307)	Client Text Box Input (expected)	Client Text Box Input (over/under)	Client Text Box Input (fold Enrichment)	Client Text Box Input (raw P-value)	Client Text Box Input (FDR)
mitochondrial ATP synthesis coupled electron transport (GO:0042775)	81	53	5.03	+	10.53	1.32e-30	4.83e-28
ATP synthesis coupled electron transport (GO:0042773)	82	53	5.09	+	10.41	2.05e-30	6.87e-28
cotranslational protein targeting to membrane (GO:0006613)	100	62	6.21	+	9.98	1.31e-34	6.85e-32
SRP-dependent cotranslational protein targeting to membrane (GO:0006614)	94	58	5.84	+	9.93	2.27e-32	9.16e-30
protein targeting to ER (GO:0045047)	106	63	6.58	+	9.57	2.34e-34	1.15e-31
NADH dehydrogenase complex assembly (GO:0010257)	66	39	4.1	+	9.51	1.08e-21	1.89e-19
mitochondrial respiratory chain complex I assembly (GO:0032981)	66	39	4.1	+	9.51	1.08e-21	1.87e-19
establishment of protein localization to endoplasmic reticulum (GO:0072599)	110	64	6.83	+	9.37	1.77e-34	8.99e-32
translational initiation (GO:0006413)	146	84	9.07	+	9.26	1.16e-44	3.65e-41
oxidative phosphorylation (GO:0006119)	103	58	6.4	+	9.07	8.65e-31	3.24e-28
respiratory electron transport chain (GO:0022904)	100	54	6.21	+	8.69	4.5e-28	1.16e-25
protein localization to endoplasmic reticulum (GO:0070972)	132	68	8.2	+	8.29	4.44e-34	2.05e-31
nuclear-transcribed mRNA catabolic process, nonsense-mediated decay (GO:0000184)	119	60	7.39	+	8.12	8.12e-30	2.5e-27
cytoplasmic translation (GO:0002181)	68	34	4.22	+	8.05	2.17e-17	3.35e-15
mitochondrial respiratory chain complex assembly (GO:0033108)	98	49	6.09	+	8.05	1.85e-24	3.83e-22
protein targeting to membrane (GO:0006612)	154	65	9.57	+	6.8	1.05e-28	2.94e-26
cellular respiration (GO:0045333)	156	62	9.69	+	6.4	2.62e-26	5.98e-24
electron transport chain (GO:0022900)	177	68	10.99	+	6.19	4.84e-28	1.23e-25
ATP metabolic process (GO:0046034)	191	73	11.86	+	6.15	6.6e-30	2.08e-27
nuclear-transcribed mRNA catabolic process (GO:0000956)	195	71	12.11	+	5.86	4.47e-28	1.17e-25
aerobic respiration (GO:0009060)	73	26	4.53	+	5.73	5.69e-11	5.46e-09
purine ribonucleoside triphosphate metabolic process (GO:0009205)	222	79	13.79	+	5.73	1.42e-30	5.09e-28
purine nucleoside triphosphate metabolic process (GO:0009144)	229	80	14.22	+	5.62	1.68e-30	5.87e-28
ribonucleoside triphosphate metabolic process (GO:0009199)	228	79	14.16	+	5.58	6.15e-30	1.98e-27
mRNA catabolic process (GO:0006402)	211	72	13.11	+	5.49	4.77e-27	1.1e-24
purine ribonucleoside monophosphate metabolic process (GO:0009167)	228	77	14.16	+	5.44	1.3e-28	3.6e-26
purine nucleoside monophosphate metabolic process (GO:0009126)	229	77	14.22	+	5.41	1.65e-28	4.47e-26
establishment of protein localization to membrane (GO:0090150)	244	81	15.16	+	5.34	1.26e-29	3.74e-27
translation (GO:0006412)	386	128	23.98	+	5.34	2e-46	1.05e-42
nucleoside triphosphate metabolic process (GO:0009141)	249	82	15.47	+	5.3	8.8e-30	2.66e-27
protein targeting to mitochondrion (GO:0006626)	55	18	3.42	+	5.27	1.45e-07	9.69e-06
ribonucleoside monophosphate metabolic process (GO:0009161)	242	78	15.03	+	5.19	7.09e-28	1.72e-25
energy derivation by oxidation of organic compounds (GO:0015980)	226	72	14.04	+	5.13	1.45e-25	3.22e-23
peptide biosynthetic process (GO:0043043)	412	129	25.59	+	5.04	1.49e-44	3.92e-41
protein targeting (GO:0006605)	343	105	21.31	+	4.93	1.31e-35	7.92e-33
RNA catabolic process (GO:0006401)	242	74	15.03	+	4.92	2.45e-25	5.28e-23
nucleoside monophosphate metabolic process (GO:0009123)	264	80	16.4	+	4.88	4.34e-27	1.02e-24
axo-dendritic transport (GO:0008088)	60	18	3.73	+	4.83	4.23e-07	2.59e-05
regulation of translational initiation (GO:0006446)	78	23	4.84	+	4.75	1.43e-08	1.15e-06
peptide metabolic process (GO:0006518)	528	149	32.8	+	4.54	7.41e-47	5.83e-43
iron ion transport (GO:0006826)	58	16	3.6	+	4.44	4.58e-06	0.000226
protein transmembrane transport (GO:0071806)	62	17	3.85	+	4.41	2.49e-06	0.000131
mitochondrial translational elongation (GO:0070125)	88	24	5.47	+	4.39	2.47e-08	1.9e-06
translational elongation (GO:0006414)	125	34	7.76	+	4.38	3.41e-11	3.36e-09
establishment of protein localization to mitochondrion (GO:0072655)	70	19	4.35	+	4.37	7.38e-07	4.28e-05
positive regulation of ATPase activity (GO:0032781)	52	14	3.23	+	4.33	2.25e-05	0.000954
mitochondrion organization (GO:0007005)	437	117	27.14	+	4.31	5.74e-35	3.23e-32
ribosome assembly (GO:0042255)	65	17	4.04	+	4.21	4.27e-06	0.000215
establishment of protein localization to organelle (GO:0072594)	413	108	25.65	+	4.21	1.44e-31	5.51e-29
amide biosynthetic process (GO:0043604)	524	136	32.55	+	4.18	2.26e-39	2.09e-36
monosaccharide biosynthetic process (GO:0046364)	54	14	3.35	+	4.17	3.21e-05	0.00132
mitochondrial translational termination (GO:0070126)	89	23	5.53	+	4.16	1.1e-07	7.76e-06
intracellular protein transmembrane transport (GO:0065002)	55	14	3.42	+	4.1	3.81e-05	0.00153
protein localization to mitochondrion (GO:0070585)	76	19	4.72	+	4.02	2.1e-06	0.000112
generation of precursor metabolites and energy (GO:0006091)	401	100	24.91	+	4.01	6.7e-28	1.65e-25
protein-containing complex disassembly (GO:0032984)	226	56	14.04	+	3.99	5.02e-16	7.24e-14
ribonucleoprotein complex assembly (GO:0022618)	226	56	14.04	+	3.99	5.02e-16	7.18e-14
ribosomal large subunit biogenesis (GO:0042273)	73	18	4.53	+	3.97	4.56e-06	0.000226
regulation of microtubule polymerization or depolymerization (GO:0031110)	77	19	4.78	+	3.97	2.47e-06	0.000131
ribonucleoprotein complex subunit organization (GO:0071826)	240	59	14.91	+	3.96	1.11e-16	1.65e-14
cellular protein complex disassembly (GO:0043624)	135	33	8.39	+	3.94	6.93e-10	6.26e-08
translational termination (GO:0006415)	95	23	5.9	+	3.9	2.99e-07	1.89e-05
cellular detoxification (GO:1990748)	92	22	5.71	+	3.85	6.43e-07	3.8e-05
transcription-coupled nucleotide-excision repair (GO:0006283)	73	17	4.53	+	3.75	1.58e-05	0.000701
mitochondrial translation (GO:0032543)	112	26	6.96	+	3.74	1.05e-07	7.43e-06
purine ribonucleotide metabolic process (GO:0009150)	423	96	26.27	+	3.65	3.17e-24	6.4e-22
mitochondrial transmembrane transport (GO:1990542)	89	20	5.53	+	3.62	4.63e-06	0.000227
proton transmembrane transport (GO:1902600)	139	31	8.63	+	3.59	1.45e-08	1.15e-06
nucleobase-containing compound catabolic process (GO:0034655)	404	90	25.09	+	3.59	2.68e-22	4.8e-20
regulation of gene silencing by miRNA (GO:0060964)	54	12	3.35	+	3.58	0.000396	0.0118
organelle disassembly (GO:1903008)	63	14	3.91	+	3.58	0.000134	0.00458
organelle transport along microtubule (GO:0072384)	72	16	4.47	+	3.58	4.55e-05	0.00177
purine nucleotide metabolic process (GO:0006163)	445	99	27.64	+	3.58	2.14e-24	4.36e-22
ribonucleotide metabolic process (GO:0009259)	438	97	27.21	+	3.57	8.49e-24	1.69e-21
nucleotide phosphorylation (GO:0046939)	59	13	3.66	+	3.55	0.000247	0.00781
positive regulation of viral life cycle (GO:1903902)	59	13	3.66	+	3.55	0.000247	0.00779
positive regulation of translation (GO:0045727)	118	26	7.33	+	3.55	2.54e-07	1.66e-05
synaptic vesicle localization (GO:0097479)	96	21	5.96	+	3.52	3.88e-06	0.000198
cellular amide metabolic process (GO:0043603)	772	168	47.95	+	3.5	3.69e-40	3.88e-37
protein localization to membrane (GO:0072657)	452	98	28.08	+	3.49	1.89e-23	3.72e-21
cellular oxidant detoxification (GO:0098869)	88	19	5.47	+	3.48	1.3e-05	0.000594
mitochondrial membrane organization (GO:0007006)	125	27	7.76	+	3.48	2.12e-07	1.4e-05
ribose phosphate metabolic process (GO:0019693)	457	98	28.39	+	3.45	3.78e-23	7.35e-21
glutathione metabolic process (GO:0006749)	52	11	3.23	+	3.41	0.000974	0.0242
response to nerve growth factor (GO:1990089)	52	11	3.23	+	3.41	0.000974	0.0242
regulation of posttranscriptional gene silencing (GO:0060147)	57	12	3.54	+	3.39	0.000604	0.0167
nucleoside diphosphate phosphorylation (GO:0006165)	57	12	3.54	+	3.39	0.000604	0.0166
regulation of gene silencing by RNA (GO:0060966)	57	12	3.54	+	3.39	0.000604	0.0166
positive regulation of cellular amide metabolic process (GO:0034250)	138	29	8.57	+	3.38	1.26e-07	8.69e-06
positive regulation of viral process (GO:0048524)	86	18	5.34	+	3.37	3.11e-05	0.00128
negative regulation of protein polymerization (GO:0032272)	67	14	4.16	+	3.36	0.000233	0.0075
regulation of translation (GO:0006417)	337	70	20.93	+	3.34	3.12e-16	4.55e-14
purine-containing compound metabolic process (GO:0072521)	482	99	29.94	+	3.31	3.43e-22	6.06e-20
regulation of ATPase activity (GO:0043462)	78	16	4.84	+	3.3	0.000104	0.00366
regulation of ubiquitin-protein transferase activity (GO:0051438)	54	11	3.35	+	3.28	0.00127	0.0297
intracellular protein transport (GO:0006886)	943	192	58.57	+	3.28	1.94e-42	3.81e-39
chaperone-mediated protein folding (GO:0061077)	59	12	3.66	+	3.27	0.000787	0.0205
COPII-coated vesicle budding (GO:0090114)	69	14	4.29	+	3.27	0.000304	0.00939
cytoskeleton-dependent intracellular transport (GO:0030705)	163	33	10.12	+	3.26	3.81e-08	2.83e-06
protein stabilization (GO:0050821)	168	34	10.44	+	3.26	2.4e-08	1.85e-06
microtubule-based transport (GO:0099111)	144	29	8.94	+	3.24	2.76e-07	1.78e-05
transport along microtubule (GO:0010970)	144	29	8.94	+	3.24	2.76e-07	1.77e-05
heterocycle catabolic process (GO:0046700)	452	91	28.08	+	3.24	5.62e-20	9.31e-18
cellular protein-containing complex assembly (GO:0034622)	869	175	53.98	+	3.24	4.82e-38	3.99e-35
cellular nitrogen compound catabolic process (GO:0044270)	454	91	28.2	+	3.23	7.24e-20	1.19e-17
protein localization to synapse (GO:0035418)	50	10	3.11	+	3.22	0.00235	0.0483
regulation of mitochondrial membrane potential (GO:0051881)	70	14	4.35	+	3.22	0.000345	0.0105
negative regulation of protein ubiquitination (GO:0031397)	70	14	4.35	+	3.22	0.000345	0.0105
fibroblast growth factor receptor signaling pathway (GO:0008543)	80	16	4.97	+	3.22	0.000134	0.00458
vesicle budding from membrane (GO:0006900)	95	19	5.9	+	3.22	3.28e-05	0.00134
vesicle-mediated transport in synapse (GO:0099003)	130	26	8.07	+	3.22	1.26e-06	6.97e-05
ribonucleoprotein complex biogenesis (GO:0022613)	431	86	26.77	+	3.21	9.98e-19	1.59e-16
aromatic compound catabolic process (GO:0019439)	468	93	29.07	+	3.2	4.61e-20	7.73e-18
synaptic vesicle cycle (GO:0099504)	121	24	7.52	+	3.19	3.61e-06	0.000185
negative regulation of translation (GO:0017148)	126	25	7.83	+	3.19	2.27e-06	0.000121
mitochondrial transport (GO:0006839)	197	39	12.24	+	3.19	3.91e-09	3.34e-07
mRNA metabolic process (GO:0016071)	671	133	41.68	+	3.19	2.75e-28	7.34e-26
protein localization to organelle (GO:0033365)	686	136	42.61	+	3.19	6.32e-29	1.81e-26
synaptic vesicle transport (GO:0048489)	91	18	5.65	+	3.18	5.93e-05	0.00225
establishment of synaptic vesicle localization (GO:0097480)	91	18	5.65	+	3.18	5.93e-05	0.00224
mitochondrial gene expression (GO:0140053)	137	27	8.51	+	3.17	1.01e-06	5.71e-05
spliceosomal complex assembly (GO:0000245)	56	11	3.48	+	3.16	0.00164	0.0369
positive regulation of establishment of protein localization to mitochondrion (GO:1903749)	56	11	3.48	+	3.16	0.00164	0.0368
detoxification (GO:0098754)	112	22	6.96	+	3.16	1.03e-05	0.000485
Rab protein signal transduction (GO:0032482)	72	14	4.47	+	3.13	0.000443	0.0129
regulation of synaptic vesicle cycle (GO:0098693)	108	21	6.71	+	3.13	1.86e-05	0.000801
ribosomal small subunit biogenesis (GO:0042274)	67	13	4.16	+	3.12	0.000712	0.0191
regulation of axon extension (GO:0030516)	93	18	5.78	+	3.12	7.58e-05	0.00277
antigen processing and presentation of exogenous peptide antigen via MHC class II (GO:0019886)	98	19	6.09	+	3.12	4.74e-05	0.00183
autophagosome assembly (GO:0000045)	57	11	3.54	+	3.11	0.00186	0.0405
regulation of membrane permeability (GO:0090559)	78	15	4.84	+	3.1	0.000311	0.00956
insulin receptor signaling pathway (GO:0008286)	83	16	5.16	+	3.1	0.000194	0.00634
nucleotide metabolic process (GO:0009117)	582	112	36.15	+	3.1	5.27e-23	1e-20
antigen processing and presentation of peptide antigen via MHC class II (GO:0002495)	99	19	6.15	+	3.09	5.35e-05	0.00205
regulation of cellular amide metabolic process (GO:0034248)	386	74	23.98	+	3.09	1.78e-15	2.45e-13
COPII vesicle coating (GO:0048208)	63	12	3.91	+	3.07	0.0013	0.0303
vesicle targeting, rough ER to cis-Golgi (GO:0048207)	63	12	3.91	+	3.07	0.0013	0.0302
cellular response to heat (GO:0034605)	63	12	3.91	+	3.07	0.0013	0.0302
purine ribonucleoside triphosphate biosynthetic process (GO:0009206)	84	16	5.22	+	3.07	0.000219	0.00705
nucleoside phosphate metabolic process (GO:0006753)	587	112	36.46	+	3.07	9.57e-23	1.79e-20
negative regulation of cellular amide metabolic process (GO:0034249)	142	27	8.82	+	3.06	1.85e-06	0.0001
regulation of protein localization to plasma membrane (GO:1903076)	95	18	5.9	+	3.05	9.62e-05	0.00342
organic cyclic compound catabolic process (GO:1901361)	501	95	31.12	+	3.05	2.87e-19	4.65e-17
regulation of proteasomal ubiquitin-dependent protein catabolic process (GO:0032434)	122	23	7.58	+	3.04	1.18e-05	0.000546
purine nucleoside triphosphate biosynthetic process (GO:0009145)	85	16	5.28	+	3.03	0.000246	0.00782
antigen processing and presentation of peptide or polysaccharide antigen via MHC class II (GO:0002504)	101	19	6.27	+	3.03	6.77e-05	0.00252
neural nucleus development (GO:0048857)	64	12	3.98	+	3.02	0.00146	0.0334
synaptic vesicle exocytosis (GO:0016079)	64	12	3.98	+	3.02	0.00146	0.0333
vesicle localization (GO:0051648)	229	43	14.22	+	3.02	2.56e-09	2.23e-07
regulation of mitochondrial membrane permeability (GO:0046902)	70	13	4.35	+	2.99	0.00102	0.025
regulation of ATP metabolic process (GO:1903578)	70	13	4.35	+	2.99	0.00102	0.025
negative regulation of cellular protein catabolic process (GO:1903363)	81	15	5.03	+	2.98	0.000442	0.0129
negative regulation of protein modification by small protein conjugation or removal (GO:1903321)	81	15	5.03	+	2.98	0.000442	0.0129
regulation of oxidative stress-induced cell death (GO:1903201)	65	12	4.04	+	2.97	0.00164	0.0369
regulation of synaptic vesicle transport (GO:1902803)	76	14	4.72	+	2.97	0.000709	0.019
transition metal ion transport (GO:0000041)	109	20	6.77	+	2.95	5.98e-05	0.00226
positive regulation of protein binding (GO:0032092)	93	17	5.78	+	2.94	0.000217	0.007
establishment of vesicle localization (GO:0051650)	219	40	13.6	+	2.94	1.79e-08	1.4e-06
Golgi vesicle budding (GO:0048194)	77	14	4.78	+	2.93	0.000794	0.0207
posttranscriptional regulation of gene expression (GO:0010608)	461	84	28.63	+	2.93	2.84e-16	4.18e-14
regulation of ubiquitin-dependent protein catabolic process (GO:2000058)	149	27	9.25	+	2.92	4.08e-06	0.000206
neurotransmitter secretion (GO:0007269)	94	17	5.84	+	2.91	0.000242	0.00773
signal release from synapse (GO:0099643)	94	17	5.84	+	2.91	0.000242	0.00771
vesicle coating (GO:0006901)	67	12	4.16	+	2.88	0.00205	0.0438
cell redox homeostasis (GO:0045454)	67	12	4.16	+	2.88	0.00205	0.0438
cellular component disassembly (GO:0022411)	374	67	23.23	+	2.88	6.25e-13	7.29e-11
ATP biosynthetic process (GO:0006754)	73	13	4.53	+	2.87	0.00142	0.0327
retrograde vesicle-mediated transport, Golgi to ER (GO:0006890)	84	15	5.22	+	2.87	0.000618	0.0169
positive regulation of neuron death (GO:1901216)	84	15	5.22	+	2.87	0.000618	0.0169
regulation of mRNA catabolic process (GO:0061013)	140	25	8.7	+	2.87	1.14e-05	0.000532
ribonucleoside triphosphate biosynthetic process (GO:0009201)	90	16	5.59	+	2.86	0.000431	0.0127
negative regulation of protein catabolic process (GO:0042177)	124	22	7.7	+	2.86	4.09e-05	0.00163
cellular macromolecule catabolic process (GO:0044265)	856	152	53.17	+	2.86	8.58e-28	2.05e-25
regulation of proteasomal protein catabolic process (GO:0061136)	175	31	10.87	+	2.85	1.24e-06	6.9e-05
negative regulation of proteolysis involved in cellular protein catabolic process (GO:1903051)	68	12	4.22	+	2.84	0.00229	0.0475
nucleoside triphosphate biosynthetic process (GO:0009142)	102	18	6.34	+	2.84	0.00021	0.00681
protein import (GO:0017038)	159	28	9.88	+	2.84	4.41e-06	0.00022
regulation of extent of cell growth (GO:0061387)	108	19	6.71	+	2.83	0.000147	0.00496
vesicle-mediated transport to the plasma membrane (GO:0098876)	80	14	4.97	+	2.82	0.0011	0.0269
ephrin receptor signaling pathway (GO:0048013)	80	14	4.97	+	2.82	0.0011	0.0268
intracellular transport (GO:0046907)	1544	269	95.9	+	2.8	6.79e-49	1.07e-44
calcium ion regulated exocytosis (GO:0017156)	75	13	4.66	+	2.79	0.00176	0.0389
regulation of RNA splicing (GO:0043484)	133	23	8.26	+	2.78	3.93e-05	0.00158
protein folding (GO:0006457)	220	38	13.67	+	2.78	1.44e-07	9.72e-06
regulation of cellular protein catabolic process (GO:1903362)	239	41	14.85	+	2.76	5.53e-08	4.03e-06
nucleoside diphosphate metabolic process (GO:0009132)	82	14	5.09	+	2.75	0.00136	0.0315
regulation of proteolysis involved in cellular protein catabolic process (GO:1903050)	206	35	12.8	+	2.74	6.22e-07	3.69e-05
regulation of mRNA stability (GO:0043488)	118	20	7.33	+	2.73	0.000155	0.0052
regulation of intrinsic apoptotic signaling pathway (GO:2001242)	159	27	9.88	+	2.73	1.16e-05	0.00054
iron ion homeostasis (GO:0055072)	83	14	5.16	+	2.72	0.0015	0.0342
ribosome biogenesis (GO:0042254)	278	47	17.27	+	2.72	1.17e-08	9.41e-07
nucleobase-containing small molecule metabolic process (GO:0055086)	668	113	41.49	+	2.72	3.12e-19	5.01e-17
import into nucleus (GO:0051170)	125	21	7.76	+	2.7	0.00012	0.00416
vesicle targeting (GO:0006903)	84	14	5.22	+	2.68	0.00166	0.0371
midbrain development (GO:0030901)	90	15	5.59	+	2.68	0.00115	0.0277
negative regulation of protein binding (GO:0032091)	102	17	6.34	+	2.68	0.000558	0.0157
cellular response to fibroblast growth factor stimulus (GO:0044344)	108	18	6.71	+	2.68	0.000389	0.0116
dicarboxylic acid metabolic process (GO:0043648)	108	18	6.71	+	2.68	0.000389	0.0116
positive regulation of protein localization to membrane (GO:1905477)	120	20	7.45	+	2.68	0.00019	0.0062
protein transport (GO:0015031)	1452	242	90.19	+	2.68	1.05e-40	1.5e-37
regulation of macroautophagy (GO:0016241)	157	26	9.75	+	2.67	4.01e-05	0.0016
negative regulation of intrinsic apoptotic signaling pathway (GO:2001243)	97	16	6.03	+	2.66	0.000884	0.0225
regulation of mRNA splicing, via spliceosome (GO:0048024)	97	16	6.03	+	2.66	0.000884	0.0225
purine ribonucleoside monophosphate biosynthetic process (GO:0009168)	97	16	6.03	+	2.66	0.000884	0.0224
purine nucleoside monophosphate biosynthetic process (GO:0009127)	97	16	6.03	+	2.66	0.000884	0.0224
regulation of protein polymerization (GO:0032271)	218	36	13.54	+	2.66	9.91e-07	5.61e-05
RNA splicing (GO:0008380)	387	64	24.04	+	2.66	4.37e-11	4.22e-09
peptide transport (GO:0015833)	1476	244	91.68	+	2.66	1.31e-40	1.72e-37
negative regulation of cell projection organization (GO:0031345)	176	29	10.93	+	2.65	1.34e-05	0.000612
regulation of mRNA metabolic process (GO:1903311)	263	43	16.34	+	2.63	9.66e-08	6.85e-06
drug metabolic process (GO:0017144)	649	106	40.31	+	2.63	3.83e-17	5.85e-15
amide transport (GO:0042886)	1504	246	93.42	+	2.63	2.89e-40	3.25e-37
regulation of dendrite morphogenesis (GO:0048814)	86	14	5.34	+	2.62	0.00202	0.0432
mRNA splicing, via spliceosome (GO:0000398)	289	47	17.95	+	2.62	2.72e-08	2.08e-06
RNA splicing, via transesterification reactions with bulged adenosine as nucleophile (GO:0000377)	289	47	17.95	+	2.62	2.72e-08	2.07e-06
negative regulation of neuron projection development (GO:0010977)	148	24	9.19	+	2.61	9.69e-05	0.00343
establishment of protein localization (GO:0045184)	1528	248	94.91	+	2.61	4.6e-40	4.53e-37
regulation of neurotransmitter secretion (GO:0046928)	99	16	6.15	+	2.6	0.00107	0.0262
protein polymerization (GO:0051258)	87	14	5.4	+	2.59	0.00222	0.0464
positive regulation of mitochondrion organization (GO:0010822)	112	18	6.96	+	2.59	0.000571	0.0159
positive regulation of cell morphogenesis involved in differentiation (GO:0010770)	149	24	9.25	+	2.59	0.000102	0.00359
RNA splicing, via transesterification reactions (GO:0000375)	292	47	18.14	+	2.59	3.53e-08	2.64e-06
macromolecule catabolic process (GO:0009057)	993	160	61.68	+	2.59	4.63e-25	9.85e-23
regulation of protein localization to membrane (GO:1905475)	181	29	11.24	+	2.58	1.79e-05	0.000775
establishment of localization in cell (GO:0051649)	1775	285	110.25	+	2.58	1.28e-45	5.05e-42
regulation of microtubule cytoskeleton organization (GO:0070507)	182	29	11.3	+	2.57	1.92e-05	0.000822
glucose metabolic process (GO:0006006)	113	18	7.02	+	2.56	0.00099	0.0245
regulation of protein localization to cell periphery (GO:1904375)	113	18	7.02	+	2.56	0.00099	0.0245
antigen processing and presentation of exogenous peptide antigen (GO:0002478)	126	20	7.83	+	2.56	0.000481	0.0138
regulation of protein stability (GO:0031647)	264	42	16.4	+	2.56	2.48e-07	1.62e-05
regulation of RNA stability (GO:0043487)	127	20	7.89	+	2.54	0.000504	0.0144
antigen processing and presentation of exogenous antigen (GO:0019884)	133	21	8.26	+	2.54	0.000346	0.0105
cellular protein localization (GO:0034613)	1496	236	92.92	+	2.54	2.85e-36	1.87e-33
dendrite development (GO:0016358)	102	16	6.34	+	2.53	0.00221	0.0465
response to fibroblast growth factor (GO:0071774)	115	18	7.14	+	2.52	0.00107	0.0262
regulation of protein ubiquitination (GO:0031396)	192	30	11.93	+	2.52	1.79e-05	0.000775
regulation of protein catabolic process (GO:0042176)	377	59	23.42	+	2.52	1.67e-09	1.47e-07
cellular macromolecule localization (GO:0070727)	1505	236	93.48	+	2.52	8.79e-36	5.54e-33
nucleotide-excision repair (GO:0006289)	109	17	6.77	+	2.51	0.00157	0.0356
response to heat (GO:0009408)	109	17	6.77	+	2.51	0.00157	0.0355
viral process (GO:0016032)	589	92	36.59	+	2.51	5.36e-14	6.75e-12
positive regulation of binding (GO:0051099)	174	27	10.81	+	2.5	5.26e-05	0.00202
regulation of cell size (GO:0008361)	180	28	11.18	+	2.5	3.67e-05	0.00149
neutrophil degranulation (GO:0043312)	483	75	30	+	2.5	1.41e-11	1.49e-09
symbiont process (GO:0044403)	664	103	41.24	+	2.5	2.72e-15	3.72e-13
nucleoside monophosphate biosynthetic process (GO:0009124)	123	19	7.64	+	2.49	0.000813	0.0211
leukocyte degranulation (GO:0043299)	505	78	31.37	+	2.49	9.52e-12	1.01e-09
regulation of generation of precursor metabolites and energy (GO:0043467)	104	16	6.46	+	2.48	0.0024	0.0492
cellular response to starvation (GO:0009267)	143	22	8.88	+	2.48	0.000302	0.00936
rRNA processing (GO:0006364)	201	31	12.48	+	2.48	1.58e-05	0.000703
nuclear transport (GO:0051169)	279	43	17.33	+	2.48	4.41e-07	2.69e-05
neutrophil activation involved in immune response (GO:0002283)	487	75	30.25	+	2.48	2.89e-11	2.86e-09
neutrophil mediated immunity (GO:0002446)	494	76	30.68	+	2.48	2.07e-11	2.12e-09
ribonucleoside monophosphate biosynthetic process (GO:0009156)	111	17	6.89	+	2.47	0.00172	0.0383
myeloid leukocyte mediated immunity (GO:0002444)	515	79	31.99	+	2.47	7.97e-12	8.59e-10
protein-containing complex subunit organization (GO:0043933)	1835	282	113.98	+	2.47	5.08e-42	8.88e-39
cellular response to insulin stimulus (GO:0032869)	157	24	9.75	+	2.46	0.000167	0.00553
regulation of protein binding (GO:0043393)	217	33	13.48	+	2.45	1.49e-05	0.000663
granulocyte activation (GO:0036230)	500	76	31.06	+	2.45	2.82e-11	2.81e-09
reactive oxygen species metabolic process (GO:0072593)	112	17	6.96	+	2.44	0.00181	0.0398
neutrophil activation (GO:0042119)	495	75	30.75	+	2.44	4.31e-11	4.18e-09
protein-containing complex assembly (GO:0065003)	1557	236	96.71	+	2.44	8.63e-34	3.77e-31
positive regulation of protein polymerization (GO:0032273)	126	19	7.83	+	2.43	0.000967	0.0241
regulation of protein modification by small protein conjugation or removal (GO:1903320)	219	33	13.6	+	2.43	1.63e-05	0.000713
myeloid cell activation involved in immune response (GO:0002275)	517	78	32.11	+	2.43	1.92e-11	1.98e-09
regulation of phosphoprotein phosphatase activity (GO:0043666)	113	17	7.02	+	2.42	0.00191	0.0415
negative regulation of cellular protein localization (GO:1903828)	113	17	7.02	+	2.42	0.00191	0.0414
ER to Golgi vesicle-mediated transport (GO:0006888)	207	31	12.86	+	2.41	3.37e-05	0.00137
post-translational protein modification (GO:0043687)	361	54	22.42	+	2.41	3.43e-08	2.58e-06
regulation of mRNA processing (GO:0050684)	134	20	8.32	+	2.4	0.000763	0.0201
negative regulation of protein complex assembly (GO:0031333)	134	20	8.32	+	2.4	0.000763	0.02
regulation of protein dephosphorylation (GO:0035304)	134	20	8.32	+	2.4	0.000763	0.02
response to starvation (GO:0042594)	181	27	11.24	+	2.4	0.000134	0.00458
rRNA metabolic process (GO:0016072)	228	34	14.16	+	2.4	1.34e-05	0.00061
nucleocytoplasmic transport (GO:0006913)	275	41	17.08	+	2.4	1.57e-06	8.59e-05
protein modification by small protein removal (GO:0070646)	288	43	17.89	+	2.4	1.24e-06	6.92e-05
positive regulation of multi-organism process (GO:0043902)	162	24	10.06	+	2.39	0.00024	0.00771
signal release (GO:0023061)	162	24	10.06	+	2.39	0.00024	0.00769
regulation of cellular component size (GO:0032535)	378	56	23.48	+	2.39	3.56e-08	2.65e-06
mRNA processing (GO:0006397)	459	68	28.51	+	2.39	7.8e-10	7.02e-08
cellular response to toxic substance (GO:0097237)	196	29	12.17	+	2.38	7.28e-05	0.00268
regulated exocytosis (GO:0045055)	691	102	42.92	+	2.38	6e-14	7.5e-12
antigen processing and presentation of peptide antigen (GO:0048002)	136	20	8.45	+	2.37	0.000873	0.0223
establishment of organelle localization (GO:0051656)	396	58	24.6	+	2.36	2.26e-08	1.75e-06
interspecies interaction between organisms (GO:0044419)	709	104	44.04	+	2.36	3.86e-14	4.93e-12
nitrogen compound transport (GO:0071705)	1765	259	109.63	+	2.36	2.59e-35	1.51e-32
negative regulation of supramolecular fiber organization (GO:1902904)	130	19	8.07	+	2.35	0.00125	0.0294
antibiotic metabolic process (GO:0016999)	137	20	8.51	+	2.35	0.000935	0.0234
antigen processing and presentation (GO:0019882)	165	24	10.25	+	2.34	0.000428	0.0126
regulation of microtubule-based process (GO:0032886)	213	31	13.23	+	2.34	4.68e-05	0.00181
positive regulation of cellular protein localization (GO:1903829)	324	47	20.12	+	2.34	5.65e-07	3.38e-05
regulation of cellular catabolic process (GO:0031329)	750	109	46.59	+	2.34	1.7e-14	2.27e-12
proteasome-mediated ubiquitin-dependent protein catabolic process (GO:0043161)	290	42	18.01	+	2.33	2.55e-06	0.000134
cellular response to reactive oxygen species (GO:0034614)	125	18	7.76	+	2.32	0.00192	0.0414
viral life cycle (GO:0019058)	167	24	10.37	+	2.31	0.000463	0.0133
positive regulation of supramolecular fiber organization (GO:1902905)	195	28	12.11	+	2.31	0.000136	0.00462
endosomal transport (GO:0016197)	209	30	12.98	+	2.31	7.54e-05	0.00276
positive regulation of cytoskeleton organization (GO:0051495)	216	31	13.42	+	2.31	5.66e-05	0.00215
proteasomal protein catabolic process (GO:0010498)	315	45	19.57	+	2.3	2e-06	0.000108
organonitrogen compound biosynthetic process (GO:1901566)	1420	203	88.2	+	2.3	6.57e-26	1.48e-23
membrane docking (GO:0022406)	176	25	10.93	+	2.29	0.000373	0.0112
regulation of axonogenesis (GO:0050770)	183	26	11.37	+	2.29	0.000276	0.0086
regulation of catabolic process (GO:0009894)	866	123	53.79	+	2.29	1.22e-15	1.7e-13
carbohydrate biosynthetic process (GO:0016051)	127	18	7.89	+	2.28	0.0022	0.0462
regulation of autophagy (GO:0010506)	297	42	18.45	+	2.28	5.78e-06	0.000282
regulation of supramolecular fiber organization (GO:1902903)	346	49	21.49	+	2.28	6.67e-07	3.91e-05
oxidation-reduction process (GO:0055114)	945	134	58.7	+	2.28	6.36e-17	9.62e-15
positive regulation of cell growth (GO:0030307)	163	23	10.12	+	2.27	0.000725	0.0193
positive regulation of apoptotic signaling pathway (GO:2001235)	170	24	10.56	+	2.27	0.000532	0.0151
purine ribonucleotide biosynthetic process (GO:0009152)	185	26	11.49	+	2.26	0.000309	0.0095
protein deubiquitination (GO:0016579)	271	38	16.83	+	2.26	1.39e-05	0.000627
myeloid leukocyte activation (GO:0002274)	569	80	35.34	+	2.26	2.51e-10	2.33e-08
regulation of binding (GO:0051098)	365	51	22.67	+	2.25	7.1e-07	4.14e-05
cellular localization (GO:0051641)	2358	329	146.46	+	2.25	9.89e-42	1.56e-38
negative regulation of binding (GO:0051100)	166	23	10.31	+	2.23	0.000841	0.0218
response to temperature stimulus (GO:0009266)	173	24	10.75	+	2.23	0.000624	0.017
purine nucleotide biosynthetic process (GO:0006164)	195	27	12.11	+	2.23	0.000417	0.0123
protein localization (GO:0008104)	2050	284	127.33	+	2.23	7.42e-35	4.03e-32
cellular response to oxygen levels (GO:0071453)	167	23	10.37	+	2.22	0.000887	0.0224
regulation of cell morphogenesis involved in differentiation (GO:0010769)	297	41	18.45	+	2.22	1.02e-05	0.000481
exocytosis (GO:0006887)	777	107	48.26	+	2.22	7.81e-13	9.03e-11
response to unfolded protein (GO:0006986)	153	21	9.5	+	2.21	0.00162	0.0366
response to oxidative stress (GO:0006979)	378	52	23.48	+	2.21	6.75e-07	3.95e-05
regulation of protein complex assembly (GO:0043254)	459	63	28.51	+	2.21	4.49e-08	3.3e-06
positive regulation of intracellular protein transport (GO:0090316)	161	22	10	+	2.2	0.00126	0.0295
ribonucleotide biosynthetic process (GO:0009260)	198	27	12.3	+	2.2	0.000456	0.0132
positive regulation of intracellular transport (GO:0032388)	220	30	13.67	+	2.2	0.000189	0.00619
Golgi vesicle transport (GO:0048193)	359	49	22.3	+	2.2	1.8e-06	9.8e-05
cell activation involved in immune response (GO:0002263)	615	84	38.2	+	2.2	3.74e-10	3.46e-08
regulation of actin polymerization or depolymerization (GO:0008064)	184	25	11.43	+	2.19	0.000863	0.0222
regulation of actin filament length (GO:0030832)	185	25	11.49	+	2.18	0.000887	0.0224
response to carbohydrate (GO:0009743)	171	23	10.62	+	2.17	0.00111	0.027
protein localization to nucleus (GO:0034504)	171	23	10.62	+	2.17	0.00111	0.027
purine-containing compound biosynthetic process (GO:0072522)	208	28	12.92	+	2.17	0.000377	0.0113
microtubule-based movement (GO:0007018)	253	34	15.71	+	2.16	0.000106	0.00372
positive regulation of protein complex assembly (GO:0031334)	254	34	15.78	+	2.16	0.000109	0.00383
regulation of neuron projection development (GO:0010975)	477	64	29.63	+	2.16	7.71e-08	5.54e-06
leukocyte activation involved in immune response (GO:0002366)	611	82	37.95	+	2.16	1.04e-09	9.34e-08
hexose metabolic process (GO:0019318)	157	21	9.75	+	2.15	0.00199	0.0427
regulation of actin filament polymerization (GO:0030833)	165	22	10.25	+	2.15	0.00157	0.0355
response to reactive oxygen species (GO:0000302)	187	25	11.62	+	2.15	0.000946	0.0237
vesicle organization (GO:0016050)	292	39	18.14	+	2.15	4.34e-05	0.0017
interaction with host (GO:0051701)	158	21	9.81	+	2.14	0.0021	0.0447
positive regulation of neuron projection development (GO:0010976)	271	36	16.83	+	2.14	6.84e-05	0.00253
regulation of mitochondrion organization (GO:0010821)	174	23	10.81	+	2.13	0.00183	0.0402
regulation of cysteine-type endopeptidase activity involved in apoptotic process (GO:0043281)	212	28	13.17	+	2.13	0.000458	0.0133
cellular protein catabolic process (GO:0044257)	582	77	36.15	+	2.13	6.01e-09	5e-07
ribose phosphate biosynthetic process (GO:0046390)	205	27	12.73	+	2.12	0.000612	0.0168
response to insulin (GO:0032868)	220	29	13.67	+	2.12	0.000538	0.0152
organelle localization (GO:0051640)	591	78	36.71	+	2.12	7.07e-09	5.83e-07
RNA processing (GO:0006396)	841	111	52.24	+	2.12	3.2e-12	3.55e-10
organophosphate metabolic process (GO:0019637)	1040	137	64.6	+	2.12	6.48e-15	8.79e-13
negative regulation of neuron differentiation (GO:0045665)	221	29	13.73	+	2.11	0.00055	0.0155
regulation of apoptotic signaling pathway (GO:2001233)	390	51	24.22	+	2.11	4.46e-06	0.000221
membrane organization (GO:0061024)	809	106	50.25	+	2.11	1.68e-11	1.75e-09
regulation of neuron apoptotic process (GO:0043523)	199	26	12.36	+	2.1	0.000861	0.0223
regulation of exocytosis (GO:0017157)	199	26	12.36	+	2.1	0.000861	0.0222
RNA localization (GO:0006403)	222	29	13.79	+	2.1	0.000564	0.0158
mitotic cell cycle phase transition (GO:0044772)	253	33	15.71	+	2.1	0.000189	0.0062
modification-dependent protein catabolic process (GO:0019941)	498	65	30.93	+	2.1	1.48e-07	9.86e-06
regulation of cellular protein localization (GO:1903827)	514	67	31.93	+	2.1	1.26e-07	8.67e-06
regulation of endocytosis (GO:0030100)	254	33	15.78	+	2.09	0.000197	0.00643
negative regulation of transferase activity (GO:0051348)	270	35	16.77	+	2.09	0.000174	0.00577
cellular response to peptide (GO:1901653)	300	39	18.63	+	2.09	5.57e-05	0.00212
cell part morphogenesis (GO:0032990)	486	63	30.19	+	2.09	2.88e-07	1.84e-05
ubiquitin-dependent protein catabolic process (GO:0006511)	493	64	30.62	+	2.09	3.17e-07	1.99e-05
cellular response to nutrient levels (GO:0031669)	217	28	13.48	+	2.08	0.000812	0.0211
regulation of vesicle-mediated transport (GO:0060627)	488	63	30.31	+	2.08	4.5e-07	2.74e-05
protein catabolic process (GO:0030163)	642	83	39.88	+	2.08	4.12e-09	3.51e-07
axon development (GO:0061564)	382	49	23.73	+	2.07	9.6e-06	0.000454
regulation of cellular localization (GO:0060341)	879	113	54.6	+	2.07	8.91e-12	9.54e-10
secretion by cell (GO:0032940)	970	125	60.25	+	2.07	4.33e-13	5.08e-11
protein-containing complex localization (GO:0031503)	258	33	16.03	+	2.06	0.000339	0.0103
organic substance transport (GO:0071702)	2122	271	131.81	+	2.06	5.08e-28	1.27e-25
cellular component biogenesis (GO:0044085)	2668	342	165.72	+	2.06	1.28e-36	8.78e-34
protein maturation (GO:0051604)	212	27	13.17	+	2.05	0.00117	0.0279
Ras protein signal transduction (GO:0007265)	243	31	15.09	+	2.05	0.000404	0.0119
modification-dependent macromolecule catabolic process (GO:0043632)	510	65	31.68	+	2.05	3.28e-07	2.05e-05
cell cycle phase transition (GO:0044770)	261	33	16.21	+	2.04	0.000367	0.0111
proteolysis involved in cellular protein catabolic process (GO:0051603)	553	70	34.35	+	2.04	1.44e-07	9.69e-06
regulation of plasma membrane bounded cell projection organization (GO:0120035)	640	81	39.75	+	2.04	1.62e-08	1.29e-06
cellular component assembly (GO:0022607)	2457	311	152.61	+	2.04	6.12e-32	2.41e-29
regulation of actin filament organization (GO:0110053)	262	33	16.27	+	2.03	0.000379	0.0113
regulation of cytoskeleton organization (GO:0051493)	515	65	31.99	+	2.03	5.52e-07	3.32e-05
neuron projection development (GO:0031175)	641	81	39.81	+	2.03	1.68e-08	1.31e-06
macromolecule localization (GO:0033036)	2366	299	146.96	+	2.03	2.03e-30	6.95e-28
RNA transport (GO:0050658)	199	25	12.36	+	2.02	0.00221	0.0465
nucleic acid transport (GO:0050657)	199	25	12.36	+	2.02	0.00221	0.0464
cellular catabolic process (GO:0044248)	1718	216	106.71	+	2.02	2.77e-21	4.74e-19
regulation of cell growth (GO:0001558)	417	52	25.9	+	2.01	9.3e-06	0.000442
regulation of intracellular transport (GO:0032386)	425	53	26.4	+	2.01	7.29e-06	0.000349
regulation of cell projection organization (GO:0031344)	648	81	40.25	+	2.01	3.07e-08	2.32e-06
establishment of RNA localization (GO:0051236)	201	25	12.48	+	2	0.00234	0.0482
regulation of cysteine-type endopeptidase activity (GO:2000116)	234	29	14.53	+	2	0.00126	0.0295
positive regulation of organelle organization (GO:0010638)	597	74	37.08	+	2	1.52e-07	1.01e-05
cellular response to oxidative stress (GO:0034599)	226	28	14.04	+	1.99	0.00114	0.0275
axonogenesis (GO:0007409)	348	43	21.62	+	1.99	7.2e-05	0.00266
neuron projection morphogenesis (GO:0048812)	461	57	28.63	+	1.99	4.22e-06	0.000213
positive regulation of protein catabolic process (GO:0045732)	219	27	13.6	+	1.98	0.00151	0.0344
negative regulation of neurogenesis (GO:0050768)	277	34	17.21	+	1.98	0.000539	0.0152
regulation of neuron death (GO:1901214)	292	36	18.14	+	1.98	0.000306	0.00945
positive regulation of establishment of protein localization (GO:1904951)	439	54	27.27	+	1.98	9.56e-06	0.000453
plasma membrane bounded cell projection morphogenesis (GO:0120039)	465	57	28.88	+	1.97	6.83e-06	0.000329
cell projection morphogenesis (GO:0048858)	466	57	28.95	+	1.97	6.99e-06	0.000335
microtubule-based process (GO:0007017)	636	78	39.5	+	1.97	9.62e-08	6.85e-06
regulation of gene expression, epigenetic (GO:0040029)	222	27	13.79	+	1.96	0.0024	0.0491
negative regulation of cellular catabolic process (GO:0031330)	238	29	14.78	+	1.96	0.00139	0.0321
regulation of neuron differentiation (GO:0045664)	631	77	39.19	+	1.96	1.37e-07	9.35e-06
nucleotide biosynthetic process (GO:0009165)	281	34	17.45	+	1.95	0.000598	0.0165
organic substance catabolic process (GO:1901575)	1682	204	104.48	+	1.95	2.39e-18	3.73e-16
organelle organization (GO:0006996)	3284	398	203.98	+	1.95	2.58e-38	2.26e-35
positive regulation of cellular catabolic process (GO:0031331)	341	41	21.18	+	1.94	0.000163	0.00542
regulation of anatomical structure size (GO:0090066)	506	61	31.43	+	1.94	4.45e-06	0.000222
actin filament organization (GO:0007015)	233	28	14.47	+	1.93	0.00198	0.0425
nucleoside phosphate biosynthetic process (GO:1901293)	284	34	17.64	+	1.93	0.000659	0.0178
positive regulation of cell projection organization (GO:0031346)	367	44	22.8	+	1.93	0.000111	0.00384
cell morphogenesis involved in neuron differentiation (GO:0048667)	408	49	25.34	+	1.93	4.49e-05	0.00175
supramolecular fiber organization (GO:0097435)	443	53	27.52	+	1.93	2.5e-05	0.00105
secretion (GO:0046903)	1085	130	67.39	+	1.93	1.52e-11	1.59e-09
cellular response to peptide hormone stimulus (GO:0071375)	252	30	15.65	+	1.92	0.00188	0.0408
negative regulation of cellular protein metabolic process (GO:0032269)	988	118	61.37	+	1.92	1.72e-10	1.61e-08
negative regulation of nervous system development (GO:0051961)	295	35	18.32	+	1.91	0.000794	0.0207
positive regulation of proteolysis (GO:0045862)	346	41	21.49	+	1.91	0.000259	0.00814
negative regulation of cellular component organization (GO:0051129)	685	81	42.55	+	1.9	2.54e-07	1.65e-05
regulation of actin cytoskeleton organization (GO:0032956)	332	39	20.62	+	1.89	0.000459	0.0133
positive regulation of catabolic process (GO:0009896)	409	48	25.4	+	1.89	0.000107	0.00375
response to peptide (GO:1901652)	437	51	27.14	+	1.88	5.52e-05	0.00211
cellular response to organonitrogen compound (GO:0071417)	506	59	31.43	+	1.88	1.6e-05	0.000709
catabolic process (GO:0009056)	1955	227	121.43	+	1.87	2.12e-18	3.33e-16
transmembrane receptor protein tyrosine kinase signaling pathway (GO:0007169)	485	56	30.13	+	1.86	3.68e-05	0.00149
regulation of establishment of protein localization (GO:0070201)	711	82	44.16	+	1.86	6.19e-07	3.69e-05
negative regulation of catabolic process (GO:0009895)	279	32	17.33	+	1.85	0.00207	0.0441
cell division (GO:0051301)	488	56	30.31	+	1.85	3.95e-05	0.00158
regulation of protein localization (GO:0032880)	963	110	59.82	+	1.84	7.13e-09	5.84e-07
negative regulation of protein metabolic process (GO:0051248)	1049	120	65.16	+	1.84	1.24e-09	1.11e-07
positive regulation of cellular component organization (GO:0051130)	1201	137	74.6	+	1.84	8.58e-11	8.08e-09
negative regulation of protein modification process (GO:0031400)	564	64	35.03	+	1.83	1.4e-05	0.000628
neuron development (GO:0048666)	784	89	48.7	+	1.83	2.96e-07	1.89e-05
small GTPase mediated signal transduction (GO:0007264)	309	35	19.19	+	1.82	0.00156	0.0355
ncRNA processing (GO:0034470)	371	42	23.04	+	1.82	0.000616	0.0169
response to inorganic substance (GO:0010035)	532	60	33.04	+	1.82	3.7e-05	0.00149
negative regulation of gene expression (GO:0010629)	1681	190	104.41	+	1.82	2.13e-14	2.81e-12
positive regulation of neuron differentiation (GO:0045666)	355	40	22.05	+	1.81	0.000715	0.0191
response to peptide hormone (GO:0043434)	375	42	23.29	+	1.8	0.000657	0.0178
leukocyte mediated immunity (GO:0002443)	759	85	47.14	+	1.8	9.34e-07	5.31e-05
negative regulation of proteolysis (GO:0045861)	341	38	21.18	+	1.79	0.00123	0.0291
regulation of cell morphogenesis (GO:0022604)	477	53	29.63	+	1.79	0.000154	0.00516
cellular response to nitrogen compound (GO:1901699)	567	63	35.22	+	1.79	3.09e-05	0.00128
response to organonitrogen compound (GO:0010243)	899	100	55.84	+	1.79	1.24e-07	8.57e-06
carbohydrate derivative metabolic process (GO:1901135)	1095	122	68.01	+	1.79	3.82e-09	3.29e-07
phosphorylation (GO:0016310)	1260	139	78.26	+	1.78	4.77e-10	4.37e-08
microtubule cytoskeleton organization (GO:0000226)	455	50	28.26	+	1.77	0.000339	0.0103
ncRNA metabolic process (GO:0034660)	528	58	32.8	+	1.77	0.000108	0.00378
cellular protein metabolic process (GO:0044267)	3661	402	227.4	+	1.77	5.71e-30	1.87e-27
regulation of actin filament-based process (GO:0032970)	375	41	23.29	+	1.76	0.00101	0.0249
cofactor metabolic process (GO:0051186)	494	54	30.68	+	1.76	0.000198	0.00644
transport (GO:0006810)	4399	482	273.24	+	1.76	2.59e-37	2.04e-34
negative regulation of organelle organization (GO:0010639)	369	40	22.92	+	1.75	0.00135	0.0313
regulation of organelle organization (GO:0033043)	1240	135	77.02	+	1.75	2.19e-09	1.91e-07
establishment of localization (GO:0051234)	4513	489	280.32	+	1.74	7.46e-37	5.59e-34
regulation of endopeptidase activity (GO:0052548)	390	42	24.22	+	1.73	0.00123	0.029
regulation of neurogenesis (GO:0050767)	783	84	48.64	+	1.73	5.62e-06	0.000275
regulation of proteolysis (GO:0030162)	790	85	49.07	+	1.73	4.34e-06	0.000218
response to nitrogen compound (GO:1901698)	989	106	61.43	+	1.73	2.96e-07	1.88e-05
vesicle-mediated transport (GO:0016192)	1892	203	117.52	+	1.73	2.85e-13	3.37e-11
response to metal ion (GO:0010038)	375	40	23.29	+	1.72	0.00202	0.0432
response to toxic substance (GO:0009636)	488	52	30.31	+	1.72	0.00039	0.0116
mitotic cell cycle process (GO:1903047)	591	63	36.71	+	1.72	9.2e-05	0.00329
organelle assembly (GO:0070925)	704	75	43.73	+	1.72	2.33e-05	0.000985
positive regulation of protein transport (GO:0051222)	404	43	25.09	+	1.71	0.00146	0.0333
regulation of cellular response to stress (GO:0080135)	648	69	40.25	+	1.71	4.65e-05	0.0018
positive regulation of cell death (GO:0010942)	668	71	41.49	+	1.71	4.16e-05	0.00165
leukocyte activation (GO:0045321)	892	95	55.41	+	1.71	1.47e-06	8.06e-05
regulation of cell development (GO:0060284)	903	96	56.09	+	1.71	1.61e-06	8.79e-05
cell activation (GO:0001775)	1035	110	64.29	+	1.71	2.63e-07	1.7e-05
regulation of peptidase activity (GO:0052547)	417	44	25.9	+	1.7	0.00171	0.0382
positive regulation of programmed cell death (GO:0043068)	616	65	38.26	+	1.7	0.00012	0.00416
neuron differentiation (GO:0030182)	965	102	59.94	+	1.7	8.84e-07	5.04e-05
negative regulation of phosphorylation (GO:0042326)	428	45	26.58	+	1.69	0.0014	0.0322
positive regulation of cellular component biogenesis (GO:0044089)	515	54	31.99	+	1.69	0.000527	0.0149
cellular response to hormone stimulus (GO:0032870)	600	63	37.27	+	1.69	0.000143	0.00483
positive regulation of apoptotic process (GO:0043065)	610	64	37.89	+	1.69	0.000157	0.00522
regulation of protein transport (GO:0051223)	667	70	41.43	+	1.69	5.99e-05	0.00225
regulation of cellular component biogenesis (GO:0044087)	923	97	57.33	+	1.69	2.08e-06	0.000112
cellular response to oxygen-containing compound (GO:1901701)	960	101	59.63	+	1.69	1.18e-06	6.61e-05
response to nutrient levels (GO:0031667)	478	50	29.69	+	1.68	0.000927	0.0233
regulation of protein serine/threonine kinase activity (GO:0071900)	499	52	30.99	+	1.68	0.000634	0.0172
mitotic cell cycle (GO:0000278)	680	71	42.24	+	1.68	6.79e-05	0.00252
generation of neurons (GO:0048699)	1473	154	91.49	+	1.68	1.74e-09	1.53e-07
small molecule metabolic process (GO:0044281)	1813	189	112.61	+	1.68	2.25e-11	2.27e-09
negative regulation of macromolecule metabolic process (GO:0010605)	2534	264	157.4	+	1.68	6.59e-16	9.35e-14
positive regulation of cell development (GO:0010720)	520	54	32.3	+	1.67	0.00057	0.0159
regulation of cellular protein metabolic process (GO:0032268)	2519	262	156.46	+	1.67	1.13e-15	1.59e-13
regulation of peptide transport (GO:0090087)	697	72	43.29	+	1.66	8.25e-05	0.00299
cellular response to endogenous stimulus (GO:0071495)	1144	118	71.06	+	1.66	3.48e-07	2.16e-05
response to endogenous stimulus (GO:0009719)	1409	145	87.52	+	1.66	1.67e-08	1.31e-06
cellular component organization or biogenesis (GO:0071840)	5650	583	350.94	+	1.66	2.57e-40	3.11e-37
cellular component morphogenesis (GO:0032989)	760	78	47.21	+	1.65	4.62e-05	0.0018
response to hormone (GO:0009725)	888	91	55.16	+	1.65	1.04e-05	0.000487
negative regulation of phosphate metabolic process (GO:0045936)	540	55	33.54	+	1.64	0.000733	0.0194
negative regulation of phosphorus metabolic process (GO:0010563)	541	55	33.6	+	1.64	0.000977	0.0243
regulation of nervous system development (GO:0051960)	883	90	54.85	+	1.64	1.79e-05	0.000777
apoptotic process (GO:0006915)	891	91	55.34	+	1.64	1.42e-05	0.000635
cellular component organization (GO:0016043)	5475	559	340.07	+	1.64	9.18e-37	6.57e-34
cellular response to organic cyclic compound (GO:0071407)	485	49	30.13	+	1.63	0.00193	0.0415
regulation of mitotic cell cycle (GO:0007346)	581	59	36.09	+	1.63	0.000578	0.0161
response to organic cyclic compound (GO:0014070)	869	88	53.98	+	1.63	2.9e-05	0.00121
positive regulation of transport (GO:0051050)	946	96	58.76	+	1.63	9.75e-06	0.000459
plasma membrane bounded cell projection organization (GO:0120036)	1068	108	66.34	+	1.63	2.77e-06	0.000145
neurogenesis (GO:0022008)	1565	157	97.21	+	1.62	1.65e-08	1.31e-06
regulation of cellular component organization (GO:0051128)	2453	247	152.37	+	1.62	2.65e-13	3.18e-11
organonitrogen compound metabolic process (GO:1901564)	5518	554	342.74	+	1.62	2.76e-34	1.32e-31
response to extracellular stimulus (GO:0009991)	509	51	31.62	+	1.61	0.00181	0.0398
phosphate-containing compound metabolic process (GO:0006796)	2121	212	131.74	+	1.61	3.72e-11	3.64e-09
enzyme linked receptor protein signaling pathway (GO:0007167)	686	68	42.61	+	1.6	0.000362	0.0109
regulation of transferase activity (GO:0051338)	936	93	58.14	+	1.6	3e-05	0.00125
immune effector process (GO:0002252)	1059	105	65.78	+	1.6	8.6e-06	0.00041
cell projection organization (GO:0030030)	1107	110	68.76	+	1.6	5.36e-06	0.000263
phosphorus metabolic process (GO:0006793)	2148	213	133.42	+	1.6	6.49e-11	6.19e-09
regulation of protein metabolic process (GO:0051246)	2773	275	172.24	+	1.6	3.79e-14	4.88e-12
negative regulation of metabolic process (GO:0009892)	2775	275	172.37	+	1.6	3.88e-14	4.93e-12
cell morphogenesis involved in differentiation (GO:0000904)	526	52	32.67	+	1.59	0.00213	0.0449
organonitrogen compound catabolic process (GO:1901565)	1000	99	62.11	+	1.59	1.66e-05	0.000725
cellular response to stress (GO:0033554)	1593	157	98.95	+	1.59	5.24e-08	3.84e-06
small molecule biosynthetic process (GO:0044283)	591	58	36.71	+	1.58	0.00158	0.0356
brain development (GO:0007420)	715	70	44.41	+	1.58	0.000459	0.0133
negative regulation of catalytic activity (GO:0043086)	763	75	47.39	+	1.58	0.000225	0.00723
cytoskeleton organization (GO:0007010)	1070	105	66.46	+	1.58	1.28e-05	0.000589
regulation of growth (GO:0040008)	690	67	42.86	+	1.56	0.000676	0.0182
response to oxygen-containing compound (GO:1901700)	1476	143	91.68	+	1.56	6.51e-07	3.84e-05
localization (GO:0051179)	5554	539	344.98	+	1.56	2.64e-29	7.69e-27
cell morphogenesis (GO:0000902)	664	64	41.24	+	1.55	0.00124	0.0293
head development (GO:0060322)	756	73	46.96	+	1.55	0.000489	0.014
regulation of protein kinase activity (GO:0045859)	760	73	47.21	+	1.55	0.000517	0.0147
regulation of programmed cell death (GO:0043067)	1549	149	96.21	+	1.55	4.93e-07	2.99e-05
positive regulation of transferase activity (GO:0051347)	627	60	38.95	+	1.54	0.00213	0.0451
negative regulation of cell death (GO:0060548)	1016	97	63.11	+	1.54	7.85e-05	0.00285
negative regulation of molecular function (GO:0044092)	1074	103	66.71	+	1.54	4.06e-05	0.00162
cell cycle (GO:0007049)	1310	125	81.37	+	1.54	6.82e-06	0.000329
positive regulation of cellular protein metabolic process (GO:0032270)	1556	149	96.65	+	1.54	5.38e-07	3.24e-05
regulation of cell death (GO:0010941)	1670	160	103.73	+	1.54	2.3e-07	1.52e-05
nervous system development (GO:0007399)	2251	216	139.82	+	1.54	6.78e-10	6.17e-08
protein metabolic process (GO:0019538)	4414	422	274.17	+	1.54	3.54e-20	5.99e-18
cellular nitrogen compound metabolic process (GO:0034641)	5212	497	323.74	+	1.54	1.29e-24	2.71e-22
protein modification by small protein conjugation or removal (GO:0070647)	951	90	59.07	+	1.52	0.000188	0.0062
cation transport (GO:0006812)	811	76	50.37	+	1.51	0.000963	0.0241
programmed cell death (GO:0012501)	1021	96	63.42	+	1.51	0.00014	0.00475
cell death (GO:0008219)	1059	99	65.78	+	1.51	0.000139	0.00473
regulation of apoptotic process (GO:0042981)	1534	144	95.28	+	1.51	2.97e-06	0.000154
positive regulation of protein metabolic process (GO:0051247)	1659	156	103.05	+	1.51	8.4e-07	4.84e-05
response to organic substance (GO:0010033)	2840	267	176.4	+	1.51	2.61e-11	2.62e-09
regulation of secretion by cell (GO:1903530)	708	66	43.98	+	1.5	0.00226	0.0471
central nervous system development (GO:0007417)	924	86	57.39	+	1.5	0.000444	0.0129
regulation of hydrolase activity (GO:0051336)	1253	117	77.83	+	1.5	3.03e-05	0.00126
regulation of catalytic activity (GO:0050790)	2244	207	139.38	+	1.49	3.84e-08	2.84e-06
regulation of kinase activity (GO:0043549)	826	76	51.31	+	1.48	0.00138	0.0318
negative regulation of programmed cell death (GO:0043069)	936	86	58.14	+	1.48	0.000626	0.017
positive regulation of molecular function (GO:0044093)	1735	159	107.77	+	1.48	2.92e-06	0.000152
cellular response to organic substance (GO:0071310)	2226	204	138.27	+	1.48	7.47e-08	5.39e-06
gene expression (GO:0010467)	3778	348	234.67	+	1.48	6.63e-14	8.22e-12
positive regulation of hydrolase activity (GO:0051345)	754	69	46.83	+	1.47	0.00242	0.0495
positive regulation of intracellular signal transduction (GO:1902533)	1054	96	65.47	+	1.47	0.000469	0.0135
positive regulation of catalytic activity (GO:0043085)	1395	127	86.65	+	1.47	4.35e-05	0.0017
regulation of transport (GO:0051049)	1785	163	110.87	+	1.47	2.4e-06	0.000127
chemical homeostasis (GO:0048878)	1043	94	64.78	+	1.45	0.00071	0.019
regulation of cell cycle (GO:0051726)	1114	100	69.19	+	1.45	0.000519	0.0147
negative regulation of apoptotic process (GO:0043066)	922	82	57.27	+	1.43	0.00237	0.0488
response to abiotic stimulus (GO:0009628)	1093	97	67.89	+	1.43	0.000925	0.0233
negative regulation of nitrogen compound metabolic process (GO:0051172)	2280	202	141.62	+	1.43	8.82e-07	5.04e-05
positive regulation of signal transduction (GO:0009967)	1580	139	98.14	+	1.42	8.94e-05	0.00321
nucleobase-containing compound metabolic process (GO:0006139)	4604	405	285.97	+	1.42	1.58e-13	1.92e-11
positive regulation of signaling (GO:0023056)	1734	152	107.71	+	1.41	4.83e-05	0.00186
cellular response to chemical stimulus (GO:0070887)	2735	240	169.88	+	1.41	1.13e-07	7.91e-06
cellular metabolic process (GO:0044237)	8971	783	557.22	+	1.41	6.1e-34	2.74e-31
regulation of biological quality (GO:0065008)	3831	332	237.96	+	1.4	4.25e-10	3.91e-08
negative regulation of biological process (GO:0048519)	5084	442	315.79	+	1.4	3.02e-14	3.96e-12
regulation of phosphate metabolic process (GO:0019220)	1694	146	105.22	+	1.39	0.000147	0.00496
regulation of phosphorus metabolic process (GO:0051174)	1696	146	105.35	+	1.39	0.000148	0.00498
regulation of cell differentiation (GO:0045595)	1721	149	106.9	+	1.39	8.82e-05	0.00318
regulation of protein modification process (GO:0031399)	1779	154	110.5	+	1.39	7.28e-05	0.00268
positive regulation of metabolic process (GO:0009893)	3484	301	216.4	+	1.39	5.49e-09	4.62e-07
cellular nitrogen compound biosynthetic process (GO:0044271)	3550	306	220.5	+	1.39	5.59e-09	4.68e-07
cellular aromatic compound metabolic process (GO:0006725)	4813	415	298.95	+	1.39	1.26e-12	1.44e-10
positive regulation of cell communication (GO:0010647)	1726	148	107.21	+	1.38	0.000167	0.00554
regulation of intracellular signal transduction (GO:1902531)	1837	158	114.1	+	1.38	7.5e-05	0.00275
heterocycle metabolic process (GO:0046483)	4773	409	296.47	+	1.38	4.66e-12	5.1e-10
positive regulation of cellular process (GO:0048522)	5217	446	324.05	+	1.38	2.85e-13	3.39e-11
regulation of localization (GO:0032879)	2627	224	163.17	+	1.37	2.46e-06	0.000131
positive regulation of macromolecule metabolic process (GO:0010604)	3236	275	201	+	1.37	1.42e-07	9.65e-06
organic cyclic compound metabolic process (GO:1901360)	5022	428	311.94	+	1.37	2.08e-12	2.34e-10
positive regulation of cellular metabolic process (GO:0031325)	3204	270	199.01	+	1.36	3.68e-07	2.27e-05
regulation of metabolic process (GO:0019222)	6705	565	416.47	+	1.36	9.42e-17	1.41e-14
cell development (GO:0048468)	1564	131	97.15	+	1.35	0.000995	0.0246
regulation of molecular function (GO:0065009)	3149	264	195.6	+	1.35	8.42e-07	4.84e-05
regulation of signaling (GO:0023051)	3498	294	217.27	+	1.35	1.21e-07	8.4e-06
regulation of phosphorylation (GO:0042325)	1502	125	93.3	+	1.34	0.00172	0.0383
negative regulation of cellular metabolic process (GO:0031324)	2448	204	152.05	+	1.34	3.29e-05	0.00134
regulation of cell communication (GO:0010646)	3465	289	215.22	+	1.34	3.04e-07	1.91e-05
cellular macromolecule metabolic process (GO:0044260)	6513	541	404.55	+	1.34	1.4e-14	1.89e-12
nitrogen compound metabolic process (GO:0006807)	8622	719	535.55	+	1.34	5.02e-23	9.63e-21
homeostatic process (GO:0042592)	1556	129	96.65	+	1.33	0.00143	0.0328
positive regulation of gene expression (GO:0010628)	1925	159	119.57	+	1.33	0.000487	0.0139
positive regulation of nitrogen compound metabolic process (GO:0051173)	3095	256	192.24	+	1.33	3.48e-06	0.000179
regulation of gene expression (GO:0010468)	4636	382	287.96	+	1.33	4.71e-09	3.98e-07
positive regulation of biological process (GO:0048518)	5912	488	367.22	+	1.33	2.73e-12	3.05e-10
regulation of macromolecule metabolic process (GO:0060255)	6213	514	385.91	+	1.33	2.37e-13	2.87e-11
multi-organism process (GO:0051704)	2354	193	146.22	+	1.32	0.000134	0.00459
primary metabolic process (GO:0044238)	9094	746	564.86	+	1.32	2.28e-22	4.12e-20
metabolic process (GO:0008152)	9885	808	614	+	1.32	1.97e-25	4.31e-23
positive regulation of cellular biosynthetic process (GO:0031328)	1932	157	120	+	1.31	0.00101	0.0249
regulation of signal transduction (GO:0009966)	3116	253	193.55	+	1.31	1.62e-05	0.000716
organic substance metabolic process (GO:0071704)	9429	768	585.67	+	1.31	1.33e-22	2.44e-20
regulation of multicellular organismal development (GO:2000026)	1918	155	119.13	+	1.3	0.00138	0.0318
positive regulation of biosynthetic process (GO:0009891)	1962	159	121.87	+	1.3	0.000933	0.0234
regulation of developmental process (GO:0050793)	2466	199	153.17	+	1.3	0.000255	0.00802
cellular macromolecule biosynthetic process (GO:0034645)	3557	288	220.94	+	1.3	3.89e-06	0.000198
cellular biosynthetic process (GO:0044249)	4620	373	286.97	+	1.3	7.25e-08	5.26e-06
cellular protein modification process (GO:0006464)	3051	244	189.51	+	1.29	6.68e-05	0.0025
protein modification process (GO:0036211)	3051	244	189.51	+	1.29	6.68e-05	0.00249
response to stress (GO:0006950)	3382	271	210.07	+	1.29	1.82e-05	0.000783
organic substance biosynthetic process (GO:1901576)	4704	377	292.18	+	1.29	1.27e-07	8.71e-06
macromolecule biosynthetic process (GO:0009059)	3612	288	224.36	+	1.28	1.28e-05	0.000589
biosynthetic process (GO:0009058)	4763	378	295.85	+	1.28	3.57e-07	2.21e-05
negative regulation of cellular process (GO:0048523)	4545	356	282.31	+	1.26	3.19e-06	0.000164
regulation of cellular metabolic process (GO:0031323)	6175	484	383.55	+	1.26	7.58e-09	6.15e-07
macromolecule metabolic process (GO:0043170)	7714	605	479.15	+	1.26	5.61e-12	6.09e-10
macromolecule modification (GO:0043412)	3257	250	202.3	+	1.24	0.00056	0.0157
RNA metabolic process (GO:0016070)	3458	266	214.79	+	1.24	0.000319	0.00978
response to chemical (GO:0042221)	4284	327	266.1	+	1.23	7.83e-05	0.00284
regulation of nitrogen compound metabolic process (GO:0051171)	5964	454	370.45	+	1.23	1.18e-06	6.63e-05
cellular process (GO:0009987)	15068	1148	935.93	+	1.23	7.02e-43	1.58e-39
nucleic acid metabolic process (GO:0090304)	3983	302	247.4	+	1.22	0.000289	0.00897
regulation of primary metabolic process (GO:0080090)	6126	466	380.51	+	1.22	7.59e-07	4.39e-05
regulation of response to stimulus (GO:0048583)	4180	309	259.64	+	1.19	0.00119	0.0284
system development (GO:0048731)	4270	313	265.23	+	1.18	0.00188	0.0408
developmental process (GO:0032502)	5519	404	342.81	+	1.18	0.000259	0.00813
regulation of biological process (GO:0050789)	11442	839	710.71	+	1.18	3.61e-12	3.98e-10
anatomical structure development (GO:0048856)	5196	376	322.74	+	1.17	0.0011	0.0268
biological regulation (GO:0065007)	12111	881	752.26	+	1.17	1.56e-12	1.76e-10
multicellular organism development (GO:0007275)	4838	350	300.51	+	1.16	0.00189	0.041
regulation of cellular process (GO:0050794)	10753	755	667.91	+	1.13	2.85e-06	0.000148
biological_process (GO:0008150)	17708	1243	1099.91	+	1.13	1.75e-33	7.44e-31
response to stimulus (GO:0050896)	8254	572	512.69	+	1.12	0.00121	0.0286
