# Supplementary material for: Axon-Seq Decodes the Motor Axon Transcriptome and Its Modulation in Response to ALS
Source: Stem Cell Reports. 2018 Dec 11;11(6):1565–78. doi: 10.1016/j.stemcr.2018.11.005 (PMC6294264; doi:10.1016/j.stemcr.2018.11.005)
Supplement: Table S5. Dysregulation of the Mouse Motor Axonal Transcriptome in ALS — contains the list of genes that are differentially expressed between mouse SOD1G93A somas and axons, with the associated fold change, p value, and RPKM levels in all samples. It also contains the differentially expressed genes between control and SOD1G93A axons, as well as the RPKM values of these 121 genes in the soma compartments of both lines. [file mmc6.xlsx]

## Sheet: DEGs SOD1G93A axon vs. soma
Differential gene expression between mESC-derived SOD1G93A motor axons versus somas
Gene ID	Fold Change (log2, Soma/Axon)	Fold Change (soma/axon)	Adjusted p-value	G93A_Axon	G93A_Axon	G93A_Axon	G93A_Axon	G93A_Soma	G93A_Soma	G93A_Soma	G93A_Soma	G93A_Soma	G93A_Soma	G93A_Soma	G93A_Soma	G93A_Soma	G93A_Soma
App	6.9056	119.893	4.57417e-30	0.116967	1.17305	1.60093	0.420411	111.896	73.1259	141.07	146.91	160.926	113.097	165.888	116.649	193.099	147.836
Pfdn1	-2.14031	0.226831	2.19098e-27	606.049	487.198	798.9	785.121	229.062	258.028	253.001	257.589	208.247	308.822	228.305	195.321	166.315	223.653
Gm2000	-4.14285	0.0566079	4.90986e-24	1105.01	3088	1782.11	3327.51	155.679	220.937	231.083	233.305	264.433	358.178	127.735	138.486	209.061	173.974
Idh3a	5.40828	42.4673	7.06419e-20	0.0721356	0	0.628297	0.259276	11.872	22.9447	17.6225	13.7581	17.3507	19.9283	21.1829	15.0365	14.0305	19.6878
Tsen34	5.78913	55.2971	9.0027e-20	0	0	1.43328	0.517531	42.7186	43.2327	49.1775	54.0312	51.653	47.2577	71.0921	37.6239	30.3282	28.1286
Hdlbp	7.94809	246.952	1.06041e-19	0.0323208	0.324144	0	0	37.6623	21.0485	17.2483	20.9991	19.6796	20.6435	7.93147	11.83	22.9686	20.1628
Atp6ap2	7.83363	228.118	2.47531e-19	0	2.10236	0	0	57.847	49.2421	103.749	67.6112	102.765	93.3855	99.6775	146.276	94.2754	58.7459
Eif3k	-2.81561	0.142042	2.63911e-19	205.311	378.084	338.819	354.839	55.6093	97.7951	85.0732	74.438	75.487	125.358	56.9798	47.0897	33.3239	71.7645
Atp2a2	7.88492	236.373	6.15915e-19	0	0	0	0.43251	16.8237	20.0449	25.5439	26.7757	32.3341	20.0312	28.4672	28.2927	21.8636	29.641
Rnf220	4.75012	26.911	8.08149e-19	0.253058	0	0.62975	0	13.8456	14.9188	13.5647	12.7921	13.0084	11.0542	7.9226	13.0748	10.5163	7.64666
BC005537	8.39558	336.761	1.79847e-18	0	0.500589	0	0	40.6072	46.1242	43.093	42.5689	46.2397	32.2931	42.4745	45.0204	35.708	34.098
Trim8	4.75713	27.042	2.61575e-18	0.339819	1.70402	1.55037	0	40.8387	36.9613	32.3738	50.2339	40.1677	19.2572	25.7972	31.6125	25.2559	27.971
Hectd1	4.97524	31.4556	2.70474e-18	0.161747	0.202769	0.352202	0.145341	8.5247	6.9854	11.8926	8.84098	13.2277	7.73384	9.70894	11.385	11.6632	11.217
Kras	4.79813	27.8216	3.26581e-18	0.205277	0	0.340562	1.22971	14.5758	18.9502	22.3152	16.0214	18.6215	13.5716	17.3955	16.798	12.2701	9.03192
Cox6b1	-3.19196	0.109427	3.26581e-18	7922.57	7038.03	5073.3	10810.1	1097.68	1096.05	1787.65	1651.5	1624.4	2051.76	976.194	1134.11	545.217	1688.92
Itfg1	7.19942	146.974	4.31956e-18	0	0	0.0824348	0.119063	8.98905	9.99149	11.1959	9.91346	13.3857	9.42506	14.406	15.2334	7.85728	8.12603
Srsf3	3.71684	13.1486	4.31956e-18	2.50646	2.87282	3.65338	0	40.1671	39.7642	50.2765	39.754	45.5727	54.0254	33.5039	57.694	46.9505	27.3109
Clptm1l	6.99174	127.27	4.80121e-18	0	0	0.574323	0	49.2036	35.4381	43.243	47.2375	43.1398	41.2332	41.6495	33.591	38.1002	47.5532
Ap3d1	8.3826	333.746	8.49507e-18	0	0	0	0.278023	40.0646	27.2549	28.7119	31.7847	37.7421	22.3737	37.7362	41.0351	25.3196	25.5095
Mtpn	3.47547	11.1229	1.01822e-17	3.51089	3.70638	6.32287	0	49.8892	55.862	54.8936	58.3086	51.3033	43.5222	62.8531	62.5227	57.3298	52.5339
Rbmxl1	5.17439	36.1117	1.01822e-17	2.16109	0	0.268899	0	37.3513	53.0358	62.7897	56.9673	63.8618	56.8958	47.4369	61.0593	38.7528	30.1054
Nfe2l1	7.50231	181.309	2.01956e-17	0	0.337191	0.0836696	0	16.5078	19.176	19.6969	21.1666	23.383	20.6408	33.7943	19.4307	15.95	17.506
4933434E20Rik	-2.05352	0.240895	2.02505e-17	52.6885	43.8103	80.5651	64.7313	20.0916	28.1453	27.3326	18.7835	18.8596	27.5268	30.4071	16.0707	13.5274	20.7895
Derl1	6.58665	96.1124	3.66933e-17	0.116334	1.75007	0	0	42.1985	28.7095	29.6618	33.1918	31.0199	31.7266	30.739	35.455	44.3714	29.6247
Limk2	2.98385	7.91096	6.58336e-17	1.31975	0.300813	2.31393	1.07808	12.0852	18.9988	17.2161	19.8132	20.0358	17.6349	17.1217	12.7712	15.3106	10.3303
Ndufb11	-2.28243	0.205551	6.58336e-17	751.488	602.123	681.867	1006.56	233.769	275.669	280.021	256.797	255.868	384.853	228.115	200.228	121.191	250.06
Stt3b	6.60616	97.4209	6.98301e-17	0.0866789	0	0.323558	0	21.1836	17.2316	24.6703	16.1287	22.6359	24.1507	31.3707	25.9031	23.1917	17.1795
Strap	2.76696	6.80674	7.54493e-17	3.78896	7.12488	4.41987	7.23489	46.5342	57.7916	58.4136	53.4279	49.7992	52.2812	52.8868	57.5505	57.1818	52.225
Cd47	5.80274	55.821	7.78881e-17	0	0	0.690159	0.249204	14.502	21.7682	19.4868	15.3738	18.9638	23.5743	32.2741	30.48	12.1698	30.9751
Tmem9b	7.9361	244.909	1.21843e-16	0.182753	0	0	0	57.3381	57.1273	56.566	43.0738	44.9623	72.9265	66.3568	44.7744	35.5458	60.7893
Arf3	3.84159	14.3362	1.27377e-16	2.57455	4.30334	6.28826	0	78.991	62.4898	62.7596	77.3292	79.8151	42.1029	50.9517	74.4179	61.9722	81.2108
Nhp2	-2.29467	0.203814	2.04841e-16	400.352	230.533	272.909	281.14	77.3216	115.118	122.292	100.495	72.4034	165.467	86.8004	51.5674	60.2791	89.0798
Idh2	7.22833	149.949	2.04841e-16	0.141372	0.708909	0.175907	0	68.6336	53.4956	29.1719	40.1163	34.5872	63.09	27.4545	42.8762	75.919	43.4649
Dennd5a	4.2099	18.5057	2.04841e-16	0.210828	0.845756	0.314795	0.303111	8.91239	11.3308	8.00073	9.1536	9.09891	6.47152	14.1191	11.2262	5.92094	7.98038
Rpl35	-3.54736	0.085534	2.04841e-16	4008.37	11216.4	5320.26	12410.8	737.718	1051.74	1067.77	1371	1039.79	1794.97	702.837	1089	1201.41	1239.66
Igsf3	5.93352	61.1178	2.11322e-16	0.0431503	0.432753	0.161073	0.310189	20.7824	7.57249	12.9977	18.534	25.2653	10.4434	17.7245	24.2768	19.979	9.84915
Mycbp2	5.46849	44.277	2.17343e-16	0.0760332	0.190634	0.0709549	0.0683212	4.25835	4.63882	6.62736	5.12858	7.62881	4.44337	10.2017	9.49244	3.10199	3.15751
Uqcrq	-3.03798	0.121752	2.21797e-16	1468.48	1854.7	1444.31	2863.51	294.877	271.219	435.785	465.388	406.474	532.682	385.818	317.128	152.808	495.293
Mgea5	7.20772	147.823	2.35588e-16	0	0	0.0906143	0.261753	13.669	16.0749	23.1454	21.0038	22.321	17.8832	18.4282	20.0723	15.961	12.7182
Vcp	3.56424	11.8288	3.16938e-16	5.12869	3.78202	8.16459	0.271088	79.9987	56.0456	75.5796	84.7892	79.925	59.4809	108.077	81.178	58.2494	58.2928
Sel1l	8.08185	270.944	4.61396e-16	0	0	0.0532141	0	15.1129	9.96787	12.2737	13.7273	15.8122	11.0575	13.3137	14.0269	20.613	11.7591
Abi2	4.94667	30.8387	4.64169e-16	0.256963	0.644267	0.106578	0.307865	9.73582	14.5618	13.4591	11.1566	13.5387	9.55617	15.5251	23.9469	7.31409	7.75767
Clptm1	4.01688	16.1883	5.70049e-16	1.0605	0.295436	0.51316	0	14.1393	11.1471	16.5591	19.0936	16.0337	13.4245	21.2883	9.77823	8.329	9.88247
Meis1	7.45598	175.579	5.70049e-16	0	0.348397	0	0	12.8879	13.0501	12.2356	14.2748	14.6107	7.34133	7.89116	18.7724	6.19648	6.29261
Herpud1	7.82428	226.644	5.70049e-16	0	0.786394	0	0	46.6135	29.8864	42.7752	45.7169	63.3712	39.6216	48.6363	35.1685	31.693	48.2157
Wnk1	7.41031	170.108	5.70049e-16	0	0	0.0199451	0.0576143	4.43803	3.71406	3.82089	4.9711	4.05384	3.14145	4.95237	5.52659	6.5853	4.76549
Dlst	6.03975	65.7878	6.04988e-16	0	1.98915	0.164527	0	29.7678	22.1169	28.0687	25.6292	22.5357	23.8844	29.4913	24.2313	21.5783	20.3534
Wdr7	5.20763	36.9532	6.04988e-16	0	0.516151	0.448266	0	12.5779	11.572	11.3523	10.7736	16.5526	8.44576	10.7216	14.8717	6.4456	9.25981
Zmiz1	8.05062	265.142	7.19059e-16	0	0	0	0.105011	8.55531	9.57333	9.14691	10.2384	12.1271	4.86344	8.88887	15.6002	9.64648	7.16697
Mmadhc	4.79036	27.6721	1.00001e-15	0	0	3.16772	0	46.6435	50.112	47.0119	33.5546	33.9915	46.1576	36.1704	43.3842	25.8798	44.3129
Mgrn1	6.49815	90.3935	1.01272e-15	0.111106	0.557138	0.138247	0	23.4229	26.9622	22.2676	19.468	21.8375	19.4134	27.0037	25.6842	13.2824	19.9
Gpm6b	8.31121	317.632	1.29154e-15	0.0653342	0	0	0.23483	14.7444	40.5773	31.1471	30.8991	44.3607	29.0794	139.067	58.6057	8.30644	27.9679
Ahcyl1	6.54709	93.5128	1.86398e-15	0	0	0	0.589707	10.9574	15.5209	12.3876	8.73464	9.09533	10.3306	18.0551	12.4804	10.8966	13.5047
Ptdss1	7.83378	228.141	2.14109e-15	0	0	0.132957	0	32.3491	24.4656	24.8371	28.4989	25.4081	26.4922	29.1146	29.8741	41.4656	24.6503
Pdia4	5.67647	51.1433	2.14109e-15	0.30502	0.764759	0.569295	1.09633	73.2853	26.3459	45.0348	49.4253	48.0026	44.1132	55.4654	17.1005	63.5232	28.5547
Vps4a	7.63016	198.11	2.14109e-15	0	0	0.18051	0	30.9029	50.7187	37.8492	38.2417	40.876	32.3705	39.2715	33.1062	19.8205	24.3928
Rbm5	7.00495	128.44	2.42631e-15	0	0.118871	0	0.0852046	4.67129	4.12761	5.87553	7.05759	6.87485	4.61783	3.97586	5.44486	5.35299	4.30364
Cdc27	5.32178	39.9959	2.48484e-15	0.351349	0.293639	0	0	13.1508	10.5976	10.4861	11.8042	12.3948	8.15781	8.09825	10.4997	10.1118	8.01486
Rragc	4.11976	17.3849	2.97592e-15	0.328529	2.74567	2.04391	0	33.5746	33.0308	25.3243	24.2825	28.5981	25.0818	20.9446	31.049	32.6251	29.31
Foxk2	7.10287	137.46	2.97592e-15	0.0695838	0.348927	0	0	15.7035	21.5606	16.504	17.0479	14.5373	13.4727	20.4745	24.2659	8.7807	11.2479
Ckap5	6.66261	101.309	2.97592e-15	0	0.581692	0	0	6.9811	9.4895	9.99661	12.951	12.6489	7.94326	11.0135	14.8024	7.52089	5.51228
Cldnd1	4.98407	31.6485	3.17951e-15	0.142751	0	1.24336	0	18.2294	22.8987	23.7006	18.1509	20.2091	25.1114	32.8468	19.8139	19.7744	19.5384
Bzw2	8.72842	424.148	3.599e-15	0	0	0	0	45.1498	79.0184	100.308	83.574	97.6008	62.2378	95.9635	82.1025	35.46	21.3307
Ndufa7	-2.84753	0.138934	3.6654e-15	764.438	1146.53	996.403	1713.97	187.417	185.785	317.828	326.855	263.115	358.053	221.386	248.401	125.711	341.832
B3galnt1	5.45325	43.8118	3.84736e-15	0	0.904663	1.34688	0	26.1168	31.9077	42.7899	28.814	38.9306	31.9489	46.608	48.9234	30.6396	26.1582
Kifap3	7.61076	195.465	3.94221e-15	0	0.914585	0	0	16.7154	29.2569	51.8028	35.9175	52.5185	29.2847	55.5448	66.5773	12.8921	15.9263
Vma21	6.81723	112.769	3.94221e-15	0.0500988	0	0	0.180069	9.29312	9.54744	9.38717	8.23452	9.98449	9.58178	9.43437	8.488	9.26897	9.31904
Fam49b	6.97836	126.094	4.03327e-15	0	0.948388	0	0	13.6896	28.7824	26.6905	20.0889	25.4751	20.4308	20.3679	28.2598	12.2022	14.3642
Id2	7.34961	163.1	4.39276e-15	0.576176	0	0.358462	0	83.7265	190.773	62.8627	59.8597	163.929	76.5264	30.1773	114.695	137.761	109.984
Mrpl22	5.00598	32.133	4.78091e-15	3.35662	0	0	0	65.4869	74.6547	63.6902	68.2412	55.8749	101.713	39.5064	49.1875	53.0787	80.2812
Atp5o	-2.52888	0.173273	5.05183e-15	482.808	1113.46	836.936	1118.87	218.95	260.468	288.299	224.771	237.747	365.025	295.468	206.323	124.932	238.385
Sec23ip	6.11672	69.3932	5.07348e-15	0.164308	0	0	0.147642	17.7263	10.7566	6.86858	7.89812	7.39604	7.5168	8.48477	8.94787	9.27564	9.44261
Pacs2	6.11915	69.5102	5.16072e-15	0.0667649	1.00437	0	0	12.1274	12.8151	13.7768	19.4631	15.3248	10.9564	16.2268	17.5116	13.9994	8.56867
Csnk2a2	5.895	59.5074	5.48867e-15	0	0.383619	0.09519	0	7.2849	5.87363	6.48679	7.59204	6.46665	6.41263	5.17735	5.66825	6.85922	5.25096
Pak3	7.18429	145.441	5.76876e-15	0.383032	0	0	0	12.8608	38.1255	40.8361	32.8446	36.9575	19.6711	51.1452	65.2357	3.45245	24.626
Ptpa	5.25597	38.2125	5.98061e-15	0	0	0.26325	1.01391	16.2647	9.76551	15.3049	19.9024	15.7027	11.4898	19.2982	13.3069	7.96242	12.4021
Hnrnph2	6.35153	81.6586	6.05641e-15	0.167485	0	0.208398	0	16.8246	11.9406	17.876	19.2182	24.4013	12.4572	22.3244	26.9698	14.3017	13.6046
Scarb2	7.18855	145.871	6.70433e-15	0	0	0.144868	0	10.7343	8.85913	14.4975	13.9914	14.0021	10.0341	23.6036	17.7991	12.593	13.9021
Exoc5	4.56762	23.7132	7.64658e-15	0.0368377	0.184722	0.733381	0	9.32725	8.48488	8.99932	7.48287	9.2656	7.74134	8.95319	11.609	9.47176	7.8547
Impa1	5.37883	41.6091	8.12169e-15	0	0	0.586118	0	11.964	9.22601	13.4867	11.3737	11.2839	10.8841	9.97942	11.8	12.7694	16.0157
Clasp1	5.96591	62.5054	1.03712e-14	0.0167493	0	0.104204	0	3.41116	3.39862	4.31029	4.83075	6.12363	2.55088	3.6667	6.09744	2.51086	2.16323
Etnk1	6.04905	66.2132	1.10296e-14	0.0258548	0.129649	0.128682	0	4.58249	4.92721	7.42006	6.37446	9.9857	4.94493	10.0268	11.5833	2.47761	6.35295
Hacd3	7.20664	147.711	1.10296e-14	0	1.35449	0	0	28.844	25.1828	50.1319	36.2302	42.1382	33.6439	78.9232	41.0945	12.4297	32.9665
Trp53inp2	-3.25203	0.104964	1.10296e-14	320.564	85.1543	90.4084	229.139	34.0945	29.0074	28.3922	26.1163	25.1581	26.8684	26.4172	38.9497	24.4322	28.973
Mia3	6.44325	87.0185	1.10296e-14	0.330284	0	0	0	22.4521	9.50935	17.6258	18.0531	20.6552	15.0125	21.9635	21.0048	23.581	16.3989
Ext1	5.66617	50.7795	1.10296e-14	0.045298	0.681438	0.112727	0	18.6752	8.32201	9.13225	12.2217	11.2691	8.82402	6.34441	8.09974	11.5611	8.48121
Atf2	8.23971	302.273	1.16816e-14	0	0	0	0	10.9955	12.3766	9.38053	11.711	11.3633	7.38645	12.7813	11.6332	8.31054	9.81928
Man1a2	7.09895	137.087	1.17706e-14	0	0.460448	0	0	17.6394	8.3089	8.33041	7.97348	10.0335	12.4126	10.8344	11.702	15.7254	9.23014
Mesdc2	6.298	78.6844	1.21668e-14	0	0	0.245725	0	11.4137	8.12264	11.1634	11.4323	9.59062	12.3569	13.946	9.52712	9.30606	13.1004
Cpsf2	5.21617	37.1726	1.29237e-14	0.27535	0.345185	0.0856531	0	10.1546	8.30525	9.87782	10.6741	10.6914	9.34603	10.168	10.4047	9.86216	7.85616
Myh10	7.7142	209.993	1.3166e-14	0	0	0.0435309	0	3.75508	11.7514	11.5339	11.6091	11.1557	7.02155	12.7646	10.4376	5.77562	5.18622
Slc6a6	7.89761	238.461	1.3166e-14	0	0.216939	0	0	9.0728	6.46522	10.6202	10.8676	13.8548	9.50012	10.4383	17.865	14.7769	26.2683
Wdr82	7.67317	204.105	1.44183e-14	0.0576994	0	0	0	15.1493	12.8945	13.1378	14.9414	14.6715	10.5586	17.4869	24.2255	9.41605	8.60034
Snrnp200	4.4144	21.3239	1.5422e-14	0.187171	0	0.640454	0	9.91613	7.6343	7.60236	7.54598	7.65341	7.40263	11.235	12.042	6.21548	6.65157
Ppt1	6.84499	114.96	1.60765e-14	0.199168	0	0	0	22.9124	15.0185	18.8956	16.677	17.1092	23.9841	17.9327	12.2482	20.5031	21.5169
Usp10	5.38433	41.768	1.68275e-14	0	0.19193	0.1905	0	5.54085	4.98522	6.3093	5.69761	5.6816	4.51877	4.73011	5.31259	4.32148	4.92781
Rc3h2	5.07594	33.7294	1.72913e-14	0.0372882	0.0934905	0.115992	0	2.9145	2.76064	2.47634	3.209	3.30569	2.31118	3.63166	4.41124	3.25483	2.69569
Rplp0	-2.81307	0.142293	1.79052e-14	1542.22	4381.5	3342.31	3962.58	552.572	1066.73	857.579	859.027	614.422	1268.51	475.395	474.301	625.847	703.928
Mfap3	7.416	170.78	2.08424e-14	0	0.316266	0	0	11.9423	8.73357	13.8372	11.9314	11.2694	14.0732	17.4445	14.9226	11.9681	12.1674
Gls	7.57705	190.949	2.43053e-14	0.0242991	0	0	0	4.29338	3.89781	6.54134	5.87787	6.17864	4.07364	4.64739	7.80167	6.57059	4.79628
Ppip5k2	7.52052	183.612	2.73795e-14	0	0	0.0316561	0	5.02734	5.61578	6.66779	5.95692	8.11257	3.5743	5.86896	7.26359	4.56216	3.26516
Mapk9	8.08554	271.638	2.83353e-14	0	0	0	0	8.9057	14.4925	14.1347	13.6312	11.4155	10.2512	14.1234	11.4816	6.03802	11.7405
Arfgef1	7.79902	222.709	3.32264e-14	0.0323265	0	0	0	8.79002	6.38214	8.28062	6.7169	7.73106	4.84693	6.33489	12.6145	14.1393	9.1379
Khdrbs1	3.7085	13.0728	3.37113e-14	1.53895	0	0.921982	0	15.6868	16.4888	16.1551	14.318	15.825	12.9201	12.7797	19.2294	15.1963	10.1857
Adipor2	6.27459	77.4174	3.377e-14	0	0	0.228423	0.219944	18.8285	10.8227	10.0145	10.058	9.58817	9.89748	14.7285	13.1786	10.4506	24.2814
Camk2g	7.65546	201.615	3.5688e-14	0.0988042	0	0	0	15.119	26.8216	31.0507	30.7947	34.9011	19.247	31.9796	34.4071	7.87451	15.6903
Btbd1	7.50072	181.109	3.70915e-14	0	0	0.131157	0	20.4231	27.4582	18.1256	16.9986	18.9791	19.0401	34.7995	30.8233	21.3021	18.2374
Pgs1	5.26284	38.3947	3.90295e-14	0.0686052	1.03206	0.085364	0.246587	7.89237	8.5594	13.0175	14.4677	11.4097	9.55747	14.2114	14.7411	9.82887	15.7429
Ip6k1	4.90648	29.9915	4.17085e-14	0	0.282821	0.842139	0	13.6597	14.4601	12.1064	16.5292	18.8374	8.72288	14.3717	15.4061	9.84628	7.97154
Pygb	7.07924	135.227	4.3177e-14	0	0.76301	0	0	19.2216	20.0272	16.872	16.6341	16.6265	16.1678	49.6973	14.1301	8.44558	19.0341
Egln2	5.45134	43.7539	4.3177e-14	0.392005	0	0.487764	0	28.8416	22.2145	21.0746	24.314	16.1638	19.7462	35.9875	18.395	12.5216	15.3372
Wls	7.16135	143.147	4.41106e-14	0	0	0.0517796	0.149573	6.7343	8.95747	10.2649	6.38824	3.94658	12.7737	14.3262	10.7504	12.6346	17.9661
S100g	8.38877	335.176	4.84425e-14	1.52447	0	1.89686	0	1552.36	267.53	520.667	674.883	609.735	331.161	10.3169	1240.96	1089.86	907.055
Snrpd2	-2.18501	0.219911	4.85984e-14	198.309	324.464	223.45	317.46	75.0011	83.5392	101.429	130.672	97.0021	137.438	90.3842	73.1036	58.4746	83.8903
Rbm15	5.23864	37.7562	4.85984e-14	0.542178	0	0	0	14.6232	15.2046	12.7425	14.1392	14.633	10.4161	4.40888	10.688	9.54001	11.1302
Sesn3	3.8949	14.8758	5.49128e-14	0.479235	0.360467	1.63983	0	21.4063	12.9109	13.4409	14.6393	14.7216	10.9762	8.24916	15.0908	13.0497	10.9678
Clcn5	7.88917	237.07	5.56577e-14	0.0319483	0	0	0	7.931	4.38018	8.82782	8.02541	8.07971	5.9972	6.67439	10.1944	19.127	10.7697
Coro1b	4.12179	17.4093	5.56577e-14	0.462738	0	3.8385	0	33.1118	36.1622	30.3649	39.7033	35.8287	40.0627	32.1331	17.2189	30.8792	40.6572
Tmem248	4.85786	28.9975	5.56577e-14	1.07451	0.898021	0	0	38.1483	25.6579	19.7512	20.6881	17.2301	22.94	13.121	18.9303	22.5136	25.4206
Sort1	6.51879	91.6965	5.56577e-14	0.0483382	0.242391	0	0	6.09298	6.36218	9.40122	9.51917	8.03908	7.41887	6.77022	6.30344	5.50352	7.89214
Msantd4	7.28428	155.879	5.88968e-14	0.0787329	0	0	0	14.6479	12.3057	16.2463	12.6968	14.2844	13.571	18.2553	18.7839	10.6075	12.5029
Timm10	7.17431	144.439	6.01011e-14	0	0	0	1.61355	60.5398	73.2424	107.008	82.1406	70.3407	113.42	74.7641	76.0587	43.871	79.6766
Ube2s	3.3531	10.2184	6.01011e-14	0.569339	0.713735	2.74511	2.30216	22.6811	24.7833	35.8691	35.9752	28.4646	29.4912	19.3909	16.3814	17.7585	13.4115
Ipo9	7.34757	162.87	6.11399e-14	0	0.222842	0	0	6.80016	8.22525	8.5376	9.2338	9.58961	6.7156	10.4085	12.8852	7.75815	6.46148
Sec14l1	4.48786	22.4378	6.58703e-14	0.305913	0	0.317201	0	5.07959	5.80188	7.43707	8.38025	8.75965	5.598	7.71108	8.73895	7.88503	7.16475
Srp19	2.48067	5.58155	6.86172e-14	4.63639	7.58123	4.64025	3.98499	51.8726	60.5258	40.5202	39.541	31.447	59.0212	27.2845	33.5557	38.2518	38.3157
Dnajc3	6.83007	113.777	6.86172e-14	0.140991	0.353498	0	0	34.069	10.6316	14.3794	15.8502	15.3091	14.9809	12.7361	12.1526	31.3692	19.0111
Rab11fip5	7.52793	184.558	6.86172e-14	0	0.299585	0	0	13.4828	11.7132	12.0446	13.1549	9.52538	8.88726	9.2115	17.8834	18.309	19.266
Nup62	6.30543	79.0903	7.31111e-14	0.128196	0	0.319023	0	23.0036	20.5639	18.2434	22.6613	25.0204	17.8591	28.1397	24.0626	22.0152	12.3917
Fstl1	7.40565	169.559	7.78245e-14	0.074455	0	0.0926427	0.267612	14.7537	23.0699	24.9879	22.6284	6.24243	32.7874	28.3925	17.984	64.4962	71.516
Pbx1	6.4523	87.5663	8.30403e-14	0.0792846	0.265047	0	0	4.64047	13.6963	10.4367	10.286	10.752	5.02339	10.8713	19.4638	2.63285	4.96966
Slc9a6	7.58772	192.367	8.30403e-14	0	0	0.089299	0	32.1161	13.2833	10.9792	14.2444	17.8541	11.4384	16.1335	22.8296	14.2994	11.9215
Abr	5.48832	44.8901	8.31411e-14	0	0.188557	0	0.540615	9.21043	8.60948	7.66999	6.41377	7.2356	7.01418	9.2497	9.76979	4.53095	4.68849
Nsdhl	7.47605	178.039	8.66954e-14	0	0.643062	0	0	11.0823	24.7908	26.3102	18.891	35.6048	33.7626	29.508	43.4545	24.4564	34.5839
Plagl1	8.69243	413.698	8.9608e-14	0	0	0	0	14.6038	10.5854	12.4301	11.319	10.6119	10.3305	11.0147	9.31464	39.7791	26.3212
Sft2d1	7.98198	252.823	9.3982e-14	0	0	0	0	16.7073	24.9408	23.876	19.3335	16.8561	28.1129	20.5687	10.2982	22.4959	21.0857
Mtmr4	7.15	142.025	9.79545e-14	0	0.294016	0	0	10.0371	12.862	10.6386	10.1828	11.5242	7.47604	9.90288	11.2662	6.0081	9.28725
Clcn3	8.30008	315.191	1.03972e-13	0	0	0	0	3.96381	4.73086	6.04919	4.58621	6.71638	3.87137	9.74956	8.35277	1.64712	5.68409
Tm2d2	3.44669	10.9033	1.10395e-13	5.07591	1.01812	2.52634	0.729771	43.1385	50.9413	54.6575	38.0947	37.6737	68.3161	56.8744	37.9096	16.3743	55.2493
Chmp7	5.36186	41.1226	1.14075e-13	0.54083	0	0.336472	0	20.3174	28.1766	22.7688	21.3848	21.5571	19.9533	34.2937	20.1693	8.97984	13.344
Ctbp2	5.34339	40.5996	1.16513e-13	0.117644	0	0.219572	0.211422	9.64847	6.61297	7.3245	9.39465	9.9443	6.5973	9.58857	9.64629	11.3293	10.1533
Dbn1	8.56694	379.234	1.33074e-13	0	0	0	0	11.7781	25.781	40.9475	35.3166	46.4551	25.071	48.4615	24.9825	5.53693	8.13097
Ext2	5.83881	57.2344	1.38688e-13	0	1.00145	0	0	13.4936	8.00892	8.70384	10.4516	10.9112	9.66699	10.9888	6.56007	11.2743	7.23919
Hsbp1	-1.79017	0.289137	1.42917e-13	448.05	712.766	759.804	797.084	230.93	349.596	356.018	333.812	295.077	399.222	328.461	239.086	211.153	324.58
Cog4	4.80238	27.9037	1.49577e-13	0.361087	0.905333	0	0	8.94393	11.1388	13.5958	10.9182	10.05	10.1246	11.4216	7.53568	6.93756	8.57919
Kpna1	7.25766	153.028	1.5475e-13	0.0431148	0	0	0	7.49923	8.45291	6.80029	5.95005	7.46667	5.59915	9.05794	10.5418	7.48594	8.0024
Tspan5	5.95915	62.2131	1.83295e-13	0	0	0.246445	0	8.09475	6.65294	7.04652	9.13682	10.2086	6.54734	6.76031	9.46537	10.1477	6.13368
Kat7	7.78483	220.53	1.89045e-13	0	0	0	0	14.151	14.1352	12.0699	10.7604	11.4455	12.25	9.99543	10.6096	8.59058	9.04567
Noct	5.9588	62.1983	1.93534e-13	0.0343284	0.344278	0.042714	0	7.63376	4.5653	6.55434	6.91992	7.73798	6.93032	3.4545	3.13696	5.47182	11.1398
Tmeff1	4.33862	20.2327	1.97507e-13	5.02374	0.719756	5.17934	1.03181	54.1195	87.3748	109.281	119.074	153.486	47.6178	77.8799	186.04	72.1779	38.9416
Plxna1	7.00811	128.721	1.97507e-13	0	0	0.100562	0	6.85083	4.48764	6.99667	7.33127	8.16462	8.34892	9.98788	10.5591	14.531	6.94236
Atp5g1	-2.95569	0.128899	2.00591e-13	343.526	390.313	520.215	897.937	90.731	116.724	127.464	116.191	113.433	180.096	123.654	95.2178	32.2965	130.717
Alcam	7.22511	149.615	2.00591e-13	0	0	0.12786	0	7.43785	8.0304	22.057	12.0301	18.0077	10.8579	21.1047	12.6133	2.63239	20.909
Aldh18a1	6.02144	64.9582	2.00591e-13	0	0.450554	0.111799	0.322949	10.5837	13.181	14.7045	17.2762	15.19	11.5625	15.9685	12.2938	13.1284	7.4444
Polr1c	7.74682	214.795	2.06001e-13	0	0	0	0	25.4608	35.2322	24.5706	28.3913	22.9583	37.9235	25.2361	24.1175	18.7435	26.4185
Prmt5	7.06617	134.008	2.06058e-13	0	0	0	0.33225	12.9238	15.9686	14.6895	16.6271	15.7545	12.9869	20.3451	15.9354	10.2614	11.4507
Synj1	6.82541	113.41	2.07706e-13	0.0452532	0	0.0563075	0	7.921	7.6313	7.67423	6.3855	8.14799	5.93029	10.5192	15.5352	6.05393	7.84793
Mgat4b	7.27676	155.068	2.10132e-13	0.134561	0	0	0	20.7387	33.392	28.2451	41.7306	39.9488	20.1756	27.2404	14.5562	12.2563	19.0185
Ulk1	5.44285	43.4972	2.22576e-13	0	0	0.350837	0	8.16352	7.73148	8.29258	10.0559	10.8512	6.05847	6.43806	6.7966	7.7046	6.02354
Nme1	-2.03924	0.243291	2.25389e-13	180.089	250.879	248.192	271.115	60.6212	81.952	106.849	99.817	89.6807	114.902	119.445	92.8488	47.7804	86.4809
Cul3	4.46199	22.0391	2.43719e-13	0.375407	0.752989	0	1.88905	23.2672	24.6022	20.6572	19.559	26.0054	16.5759	18.69	28.3341	17.7379	21.986
Phip	6.24836	76.0228	2.5175e-13	0	0.11015	0.0136661	0	1.93456	1.35524	2.43568	1.65198	2.27948	1.43931	2.43672	3.22796	1.42764	1.31146
Pkp4	7.78437	220.459	2.79234e-13	0	0	0	0	10.3746	12.2174	12.0124	11.5314	12.248	7.64445	13.3555	8.51838	9.12392	12.3678
Ubap1	6.99922	127.931	2.88714e-13	0.102113	0	0	0	16.8057	16.5199	15.016	16.3089	15.5789	12.8994	13.701	14.4255	14.4357	15.5107
Mboat7	5.99081	63.5936	2.94516e-13	0	0.220009	0.163777	0	5.91677	4.6318	7.33642	7.0074	7.83951	7.25182	10.2504	12.0713	8.3672	5.70221
Cpeb4	8.0357	262.415	3.0817e-13	0	0	0	0	11.2251	12.5227	12.1263	10.4219	13.8174	6.64642	12.3392	22.2463	7.68504	9.70575
Brd2	4.93539	30.5985	3.14933e-13	0.602671	0.755521	0	0	21.4242	14.6664	11.1971	16.6655	14.0128	10.732	16.5214	15.4799	20.1562	8.32219
Gba	7.25852	153.12	3.14933e-13	0	0	0.1779	0	33.1318	26.0708	22.3812	21.2831	19.0617	37.6415	22.2967	13.9126	36.0836	28.0468
Rab35	6.45359	87.6441	3.14933e-13	0.259484	0	0	0	18.7819	14.9418	20.3097	20.118	20.5073	15.011	20.8438	18.9695	17.8491	15.4919
Lap3	5.19967	36.75	3.1544e-13	0.944795	0	0	0.424483	29.3826	20.2396	17.7869	19.5946	22.8874	29.4194	16.9579	16.8589	37.9854	24.5102
Peli1	7.15505	142.523	3.16476e-13	0	0.279972	0	0	8.97378	9.33884	8.93866	9.60985	12.969	6.45979	8.87131	13.4859	8.89953	7.23365
Aco1	5.40606	42.402	3.17228e-13	0	0	0.607535	0	10.6158	9.48344	10.1331	11.9876	13.6456	13.1622	11.8286	15.1942	15.6736	14.0466
Thoc1	6.45804	87.9149	3.36855e-13	0.0949084	0	0	0.341128	9.56003	13.923	15.4197	16.9242	15.5232	14.1182	13.237	16.6424	13.9574	9.09693
Rnf38	5.34368	40.6075	3.36855e-13	0.526687	0	0	0	12.9491	16.849	14.9384	17.1505	20.8727	8.60168	6.30226	10.5797	6.91271	6.66685
Dnajc11	6.36574	82.4666	3.49668e-13	0.0685281	0	0	0	4.45097	5.2614	4.1853	4.40983	5.32167	4.85427	6.12982	4.18042	3.4785	3.60427
Mfn2	6.73385	106.436	3.53386e-13	0	0	0.175297	0	8.49131	13.1344	12.1128	12.3427	12.2959	10.1459	21.6388	18.1975	5.74771	10.757
Ube2q2	6.99047	127.157	3.57528e-13	0.0849876	0	0	0	12.3967	15.7302	14.5134	14.1008	11.4475	12.4417	9.40262	9.02563	12.6597	14.8769
Ndufb9	-3.34601	0.0983448	3.72042e-13	3849.8	921.556	2332.18	5664.2	497.746	573.278	609.178	440.964	461.161	815.462	508.343	344.789	195.697	623.829
Ado	6.42323	85.8192	3.76386e-13	0	0.825678	0	0	11.1932	19.5274	11.3256	10.9789	9.1658	12.4414	14.0988	15.25	8.04565	9.32905
Serpine2	8.58806	384.825	3.76774e-13	0	0	0	0	2.79469	15.4353	9.6862	9.17363	4.97595	17.1487	37.1538	12.5396	17.007	20.585
Pigk	7.00282	128.251	4.19798e-13	0	0	0	0.138499	5.21763	3.59242	6.7631	6.15426	7.20283	7.77918	6.34932	4.85353	5.6302	5.16447
Zranb1	4.62073	24.6024	4.20492e-13	0.133725	0.335281	0.915152	0.240323	16.9295	13.7505	11.9732	15.3444	15.7148	9.07788	12.4338	19.1555	22.8378	9.47734
Xpo1	3.38646	10.4574	4.29639e-13	1.37565	0.255488	1.96527	0.183129	13.3772	15.1582	15.7097	17.1439	19.4679	14.2559	12.7129	17.0127	22.3818	10.8224
Dgcr2	8.06323	267.47	4.39468e-13	0	0	0	0	10.1028	7.33006	9.60858	11.7944	12.9544	10.7369	26.1434	15.219	6.22312	8.37224
Jund	4.08102	16.9243	4.40877e-13	4.6063	8.79931	4.09394	0.788398	98.8828	97.7374	92.3446	243.189	244.201	72.7684	84.291	65.0081	72.2157	73.0508
Senp3	6.98268	126.472	4.4579e-13	0	0	0	0.362072	16.2463	16.8495	16.4859	13.7458	14.6764	15.9365	20.5706	8.45893	14.3365	14.0741
Smc3	6.78364	110.174	4.4579e-13	0.0660299	0	0.0821596	0	15.9191	8.78126	10.8061	9.72678	10.5276	9.74439	10.4527	18.2321	15.2862	7.56255
Hnrnpd	3.96751	15.6437	5.07681e-13	1.79105	0.249477	1.11428	0	18.2109	18.6214	17.9951	30.1639	28.4465	15.4477	12.8823	21.8469	26.6228	12.7097
Hadh	7.38435	167.075	5.07681e-13	0	0	0	0.264225	26.18	14.7149	11.2461	15.7306	15.358	16.4031	6.6622	7.58911	23.0168	16.1822
Selenon	7.50235	181.314	5.07681e-13	0	0	0	0.363373	32.1085	12.0588	19.5424	20.0657	22.3716	20.6486	16.4204	14.332	48.2478	20.9406
Papss1	7.81159	224.659	5.17694e-13	0	0	0	0	17.4145	25.7956	20.7494	27.6881	31.9547	17.1195	18.4068	25.0987	16.0321	11.8273
Ruvbl2	7.85805	232.011	5.26336e-13	0	0	0	0	18.5288	22.4708	25.4174	27.1738	23.5668	33.0437	37.8388	12.2059	21.5315	12.2379
Vkorc1l1	7.95253	247.714	5.26336e-13	0	0	0	0	18.2175	11.9161	9.89485	10.566	14.2395	9.02973	12.1117	16.4855	18.4057	11.4652
Sptlc2	6.87832	117.647	5.39289e-13	0	0	0.112199	0	8.43768	5.99593	7.69933	8.87869	7.25031	6.5471	5.51873	7.57186	14.8436	13.2024
Zfp91	7.37501	165.997	5.47346e-13	0	0.182626	0	0	8.90067	5.29281	5.3124	6.15555	7.008	4.38571	6.47259	8.94078	13.0271	7.44015
Xpr1	6.8105	112.244	5.58088e-13	0.0409253	0	0.0254612	0	2.86088	3.70322	6.40642	5.07675	6.74999	2.92315	7.32151	10.9667	2.07737	2.17741
Napg	7.01298	129.157	5.60627e-13	0.0711951	0	0	0	7.17142	8.6873	11.567	11.5916	12.7211	9.66611	12.6111	13.2931	9.32178	10.5541
Fbxo21	4.40156	21.1349	5.72807e-13	0	0.992601	0.985204	0	12.1305	16.012	16.041	18.3141	20.4959	10.8279	12.309	11.7005	12.6458	7.61069
Nek6	5.70522	52.1725	5.79865e-13	0.0341489	0.342478	0.0424908	0	3.92851	5.47782	4.13074	3.86549	3.19166	6.24903	7.75711	4.16637	4.82762	7.69748
Mturn	8.282	311.266	5.86136e-13	0	0	0	0	17.9286	24.4864	19.2755	21.1191	28.2563	11.1495	17.8826	18.4055	1.4629	13.0723
Atp5j2	-2.59873	0.165084	5.8842e-13	612.332	708.668	479.757	891.814	167.701	106.211	171.141	199.234	178.12	233.352	124.197	200.129	112.457	255.885
Zc2hc1a	5.06415	33.455	6.37392e-13	0	0	1.16796	0.749742	16.0743	26.1677	28.8188	20.5389	24.513	18.1005	36.7647	46.0564	12.6663	19.4429
Polr2b	2.56854	5.93209	6.7747e-13	1.01914	0.393113	2.14601	0	9.70907	10.4257	10.5985	9.48179	9.15884	10.0884	10.4725	8.79023	7.7356	8.78776
Asb8	5.26218	38.3771	7.07086e-13	0.151814	0	0	1.63699	18.0497	18.7326	14.0429	15.7722	16.2756	19.7155	16.6173	13.198	12.8195	15.9078
Pds5b	6.73484	106.509	7.21613e-13	0	0.372936	0	0	6.20189	5.65907	7.45272	6.57336	8.07543	4.25847	10.3946	12.729	7.37384	3.70017
Ywhag	2.78713	6.90254	8.3123e-13	5.58786	14.6773	13.2435	13.8678	96.7393	128.597	170.479	169.786	190.178	94.4791	121.004	148.225	60.0859	93.9667
Usp7	7.85331	231.25	8.34382e-13	0	0	0	0	8.92059	8.33231	6.76032	9.20464	7.8999	6.56323	5.73901	10.3556	12.5605	7.17531
Srprb	7.8253	226.803	8.62279e-13	0	0	0	0	29.5951	12.52	14.7767	12.3073	16.5396	13.5016	13.2591	9.99096	14.8182	13.7955
Reep3	5.03782	32.8499	9.75482e-13	0.133701	0	0.665443	0	14.7186	9.53194	9.67194	9.84763	10.1071	9.39192	11.8808	14.8924	19.9794	11.9192
Pip5k1c	7.70901	209.24	1.03e-12	0	0	0	0	12.4066	10.8553	11.4341	17.7228	15.095	8.81991	9.92004	6.7495	5.63413	7.90956
Agps	4.84098	28.6602	1.03e-12	0.388358	0	0	0	6.07091	6.60234	7.13861	5.96172	6.03171	4.53911	5.5993	7.07851	8.29056	5.61513
Ick	6.06252	66.8344	1.03218e-12	0	0	0.118513	0	6.1339	5.04926	4.48046	5.61223	4.84372	3.59833	3.43779	6.31996	2.19896	3.77808
Cxxc5	7.82482	226.728	1.04569e-12	0	0	0	0	35.0278	27.1682	24.2642	44.4669	46.058	15.026	25.5035	31.9905	17.2727	22.574
Casc3	5.85269	57.7876	1.04767e-12	0.0850271	0.852734	0	0	12.028	10.8414	11.0918	12.6571	12.6215	8.03066	9.25688	13.0198	11.0522	8.32248
Dusp11	6.9655	124.976	1.10193e-12	0	0.209579	0	0	6.51047	5.73016	7.38514	7.12886	7.0083	5.47708	3.24662	5.59468	7.25676	6.72196
Rnf149	7.62365	197.218	1.11221e-12	0	0	0	0	14.9728	16.2611	20.3338	18.5911	20.3772	22.3737	16.539	25.7265	16.5128	23.3523
Zfp260	6.99195	127.288	1.13235e-12	0	0	0.0786263	0	12.4519	9.18334	10.0417	8.03469	10.0749	7.38566	7.13982	13.3279	7.73409	8.34088
Map4k3	7.7861	220.724	1.14026e-12	0	0	0	0	15.8978	14.2269	14.9723	12.7384	16.4019	10.2092	8.85463	16.7866	20.0191	16.2609
Ubr2	6.60321	97.2221	1.18382e-12	0	0	0.117528	0	7.74668	6.3455	5.88078	8.42166	9.28243	4.34904	7.08714	10.171	9.05141	5.62006
Nub1	6.92704	121.688	1.18382e-12	0	0.424787	0	0	13.802	10.3367	10.8497	12.7415	12.5748	10.7012	11.0671	11.3815	15.5925	11.3537
Hist1h4d	5.80955	56.0853	1.18382e-12	1.86194	0	5.79194	0	148.094	99.5578	418.433	319.031	275.109	339.624	55.3341	266.715	169.593	164.476
Josd1	5.23317	37.6133	1.18446e-12	0.431198	0	0.134133	0	16.4362	11.5281	17.0027	15.3783	14.9647	10.0542	9.0717	12.1937	10.9439	10.9017
Nomo1	5.91203	60.2141	1.18907e-12	0	0.927219	0	0	6.00499	7.43639	8.47897	9.9397	11.8602	12.2977	11.607	4.90167	10.117	7.68514
Ctdnep1	4.52787	23.0688	1.208e-12	0.670709	4.20407	0.208637	0	40.056	35.4029	24.0608	34.5804	31.3432	23.9532	19.0444	28.0774	36.4317	27.1722
Sec23b	7.76641	217.731	1.21079e-12	0	0	0	0	11.7918	8.03926	8.60618	8.64224	11.0118	8.77333	7.27722	9.14797	14.7623	8.53566
Ncoa1	5.92031	60.5609	1.22407e-12	0.0998558	0	0.0621242	0	6.95293	6.22916	8.52621	7.74191	9.26419	5.01033	5.64131	7.00399	2.88963	5.71835
Stxbp1	4.97613	31.475	1.22407e-12	0.219655	1.10146	1.63987	0	15.3952	48.0839	40.1154	40.3044	51.9278	31.8105	57.6516	41.555	4.79334	22.0351
Ppp1r9b	7.6929	206.916	1.24134e-12	0	0	0	0	9.1918	15.5923	13.0602	17.4116	20.3801	9.94256	11.5216	7.57307	6.35128	8.65324
Hspa12a	8.44964	349.618	1.24464e-12	0	0	0	0	8.50092	20.9992	28.2297	25.1354	25.7884	14.2401	21.5197	40.791	1.33211	12.3636
Cul7	6.32528	80.1862	1.24464e-12	0.0493754	0	0.0614368	0	8.34359	6.76948	6.55811	7.88593	8.14371	5.82927	5.11398	5.36558	6.13693	4.23128
Aplp2	5.08229	33.8784	1.2458e-12	0	1.24913	2.78959	0	39.112	30.8228	46.0107	48.5729	55.6371	45.8785	53.6168	39.6513	49.3965	81.7468
Cd99l2	7.15904	142.917	1.2458e-12	0	0	0	0.268267	11.0513	9.4143	13.2769	15.0454	14.5671	8.81169	22.9278	20.7562	7.5772	8.12397
Ttbk2	6.46281	88.2062	1.2458e-12	0.0320771	0	0.0399129	0.115294	4.55532	5.18946	8.10262	7.16247	9.39086	3.37046	8.04156	13.04	1.9478	5.0939
Men1	6.43859	86.738	1.40595e-12	0.105804	0	0	0.380291	24.0524	16.1017	13.9276	21.8203	18.1779	12.1166	17.9321	6.95087	9.63706	16.4152
Rbms3	4.22132	18.6528	1.41216e-12	0.351361	0	0.131157	0.631445	6.36287	11.2241	8.29194	7.73653	11.6386	5.51707	9.03587	12.4265	2.66693	6.92107
Dpf2	5.87752	58.7907	1.43326e-12	0	0.846635	0	0	8.82871	7.87034	8.20926	11.2575	7.9674	9.03632	6.85574	6.50501	9.2911	3.93147
Casc4	6.34644	81.371	1.43326e-12	0	0.626377	0	0	6.42873	9.07674	11.7027	8.03827	8.84193	6.56256	9.59302	12.6179	8.2369	6.18939
Mpzl1	7.02019	129.804	1.53076e-12	0	0.516805	0	0	12.5371	23.5973	17.9667	15.6614	14.5904	19.1031	29.4762	15.7305	10.3652	7.03215
Mmgt1	6.18337	72.6743	1.5332e-12	0	0	0.322565	0	14.6974	11.492	13.3221	8.57557	12.7084	9.99788	15.4592	19.5918	15.7416	9.3706
Atp5h	-1.83109	0.281052	1.56768e-12	640.088	618.649	940.014	992.793	307.649	318.776	398.645	389.965	348.064	495.046	238.531	353.55	234.109	379.047
Atpif1	-2.47393	0.18	1.57149e-12	1630.55	2410.14	1672.19	2234.94	386.284	435.827	608.228	607.091	628.505	639.98	312.282	742.079	407.841	766.079
Nasp	7.33915	161.921	1.59831e-12	0.0486661	0	0	0	6.61649	7.53962	8.31073	11.1685	8.62873	9.48013	7.18846	9.59142	19.7624	4.60533
Tmem214	6.53498	92.7307	1.62804e-12	0	0.242039	0	0.173489	13.5233	7.47795	6.75448	8.7569	8.88986	6.38236	5.14131	4.88762	11.907	6.13596
Tpp2	5.18943	36.4901	1.65738e-12	0.217824	0.182046	0	0	5.45533	3.78279	6.41492	6.36118	6.08758	4.58609	5.10608	5.86389	9.05899	4.82148
Stk25	3.38392	10.4391	1.70769e-12	0.440658	2.20967	1.40992	0.226264	14.0334	20.1096	15.4534	16.2038	16.1799	13.8236	25.8209	11.0697	7.40618	10.1246
Mcfd2	7.79294	221.774	1.70829e-12	0	0	0	0	35.5435	25.1577	21.5948	21.9372	25.4132	28.1131	10.5512	13.6995	32.0289	29.924
Sec63	6.74188	107.031	1.71464e-12	0	0.208792	0.0518091	0	7.65488	4.85234	4.64158	7.4249	7.2109	5.50567	6.15032	9.87218	14.143	7.67754
Btrc	6.23584	75.3658	1.72887e-12	0	0	0	0.415957	7.4529	7.13991	7.75415	8.61354	8.27122	6.69477	10.488	7.83141	5.49003	4.41816
Tnrc6c	7.4857	179.234	1.72887e-12	0	0	0.035447	0	6.93088	6.5617	6.75682	10.6459	15.8971	3.59874	6.5215	5.15023	1.91907	2.14049
Pcmtd1	7.34247	162.295	1.72887e-12	0.0549852	0	0	0	9.9574	9.34786	6.71635	6.99141	10.656	5.58275	11.3253	18.7947	16.1203	8.8434
Zmynd8	6.43861	86.7392	1.76884e-12	0	0.332637	0	0	4.81972	4.22904	4.52337	5.86305	7.11163	3.36757	4.78207	4.50537	7.33228	3.61016
Smap2	7.00607	128.539	1.78741e-12	0	0.580588	0	0	14.403	22.8586	27.324	25.4938	27.2125	13.806	19.6232	16.9856	5.27293	14.5775
Plat	8.46987	354.555	1.79301e-12	0	0	0	0	8.77703	9.32346	10.8455	10.0903	7.33241	20.4174	31.0494	12.6833	48.8914	11.1905
Cds2	4.07155	16.8136	1.84842e-12	0.280669	0.402117	0.44901	0	4.74502	6.32176	7.03733	7.02553	6.9438	5.49108	13.1664	11.3088	4.10855	6.04155
Prkce	4.25136	19.0452	1.86651e-12	0.302332	0	0.125395	0.181111	4.88145	5.94122	4.24269	5.78188	5.67906	5.77043	7.97664	5.64991	3.25095	4.21578
Dpagt1	3.71234	13.1077	1.92809e-12	0.961415	0	0.132919	0.383955	10.4075	10.3985	12.4149	9.93858	9.83725	9.83709	9.55537	7.01784	6.38525	8.93745
Map7d1	3.43623	10.8245	1.94118e-12	1.00184	2.51185	2.49313	0.36009	16.3779	19.367	29.821	28.5838	36.2147	19.3975	27.238	35.9763	11.5965	20.019
Ppme1	6.508	91.0132	1.94118e-12	0	0.591825	0	0.424209	21.8928	20.8738	23.9339	21.046	22.8727	21.4581	31.3241	19.8212	3.58333	14.7637
Nlk	7.5986	193.823	1.95921e-12	0	0	0	0	14.3082	12.0639	10.0367	9.99879	13.8482	6.66123	7.54988	10.6503	6.75533	9.19347
Zfp445	7.13427	140.484	1.99388e-12	0	0.247625	0	0	9.18734	5.48402	6.50043	8.04014	8.07694	5.77176	9.59	14.9525	10.0734	5.73606
Dusp6	7.12487	139.572	2.00597e-12	0	0.656172	0	0	6.48243	20.0934	36.0023	27.7982	19.2445	29.5073	22.4859	27.535	10.4289	34.1197
Ppp4r1	6.75313	107.868	2.01208e-12	0	0.336696	0	0	11.0506	10.7707	8.59975	6.87165	7.10613	9.1162	7.94225	9.15387	6.56173	7.60842
Edem2	7.72166	211.082	2.03854e-12	0	0	0	0	26.9253	20.7137	16.4134	20.8058	15.8283	20.2067	11.5644	6.36678	20.1485	17.4642
Tmem176a	6.80153	111.549	2.06722e-12	0	0	0.119487	0	12.8973	18.0372	14.5769	12.0613	10.1631	20.9739	14.9756	9.20215	6.65114	75.546
Hdac6	4.08892	17.0171	2.06722e-12	0.754764	0.315396	0	0	7.40879	11.2103	11.7106	9.46033	9.25005	8.68799	6.77355	7.20778	7.16111	5.03239
Slc37a3	5.11376	34.6254	2.16219e-12	0	0.678372	0.168329	0.243122	12.0632	6.12069	6.65794	9.75438	8.36729	7.02746	9.07574	8.35286	7.44456	8.07676
Mrpl42	-2.95452	0.129003	2.16908e-12	669.117	1958.62	703.376	1715.88	208.04	340.438	278.836	269.182	233.315	384.603	272.855	182.351	125.615	384.431
Reps1	7.56038	188.757	2.19134e-12	0	0	0	0	7.85426	11.1791	9.82568	13.7651	9.9418	8.53961	5.95934	11.4982	9.54558	7.77164
Ilf3	4.62295	24.6403	2.26278e-12	0.0337427	0	0.461838	0	4.58754	5.829	6.72262	6.80186	7.32769	4.66089	8.69739	5.78352	4.35399	2.57641
Ctr9	6.93402	122.278	2.31869e-12	0	0.229332	0	0	6.87235	5.07888	6.4541	7.37525	6.34879	4.31949	10.2811	6.41565	7.81053	5.29373
Cpsf3	6.73808	106.749	2.51007e-12	0	0	0.177831	0	20.6894	19.0066	15.9319	21.718	19.6435	17.5479	19.2602	15.1073	16.0007	12.4217
Cox8a	-3.03475	0.122025	2.5136e-12	9297.84	3591.89	7029.17	15939.8	1345.05	1543.51	2449.68	2027.8	1854.64	2863.55	959.611	1328.73	1029.3	2278.29
Ahcy	6.28978	78.237	2.53586e-12	0.130436	1.30813	0	0	21.2516	16.2735	18.5621	24.6752	20.0791	24.0228	18.0385	26.7379	51.9774	22.1967
Slc1a4	7.27866	155.273	2.60965e-12	0	0.467309	0	0	7.02753	12.0102	20.1141	19.3637	27.2828	11.9925	39.4863	25.7781	12.7324	10.295
Tanc2	7.03932	131.536	2.60965e-12	0.0220338	0	0	0	2.93501	3.17193	3.57982	3.79243	4.36097	2.21112	5.3163	5.03912	2.34141	1.71818
Srrt	6.26439	76.8722	2.67554e-12	0.139539	0	0	0	9.48565	7.93942	6.78469	9.08762	12.1787	7.41332	9.44342	9.16709	8.20838	6.43236
E430025E21Rik	7.59308	193.083	2.67648e-12	0	0	0	0	14.235	9.95274	11.622	13.7892	14.9665	13.9269	13.3501	10.8918	19.5436	11.13
Osbpl8	7.70279	208.339	2.73623e-12	0	0	0	0	6.61718	9.04764	11.648	9.20162	14.9062	6.03956	5.14793	12.1543	4.99929	5.21499
Stt3a	5.35948	41.0549	2.75886e-12	0	1.02518	0.407015	0	24.7796	13.8466	15.9532	16.4847	15.7921	18.1507	9.1437	14.0571	38.6783	17.6196
Micu1	7.46195	176.308	2.82261e-12	0	0	0	0	7.6987	5.86688	4.55786	5.89814	4.95577	5.33271	4.98986	3.93386	4.96229	5.24608
Igfbp5	7.35597	163.82	2.82261e-12	0	0.916412	0	0	165.509	26.8098	28.5358	34.289	45.6321	34.1618	78.1512	36.3792	5.54861	24.6918
Trim26	5.82688	56.763	2.90105e-12	0.106544	0.267131	0	0	7.38929	5.47778	6.31755	7.59961	7.32199	5.28301	4.13817	6.49949	7.53103	7.39951
Myo9a	7.01913	129.709	2.91835e-12	0	0	0.0349276	0	3.69278	4.07945	4.261	3.83035	5.44002	3.28088	6.67372	6.64156	3.19596	2.09772
Fam102b	6.16243	71.6268	2.93649e-12	0	0.96527	0	0	8.4765	17.4185	15.2188	11.0441	11.6414	9.77226	17.5964	23.4857	4.32244	9.48596
Uba1	3.73657	13.3297	3.0971e-12	7.06082	0.380713	5.1958	0.272888	57.4199	61.206	73.7405	80.7608	83.0645	62.7442	65.8128	91.3926	32.0554	50.4776
Atrn	6.30656	79.1523	3.15508e-12	0	0.27781	0	0	2.42434	2.92433	4.33627	4.20942	5.97753	3.30306	5.90114	4.24167	2.73335	2.59885
Dcaf5	5.60244	48.5851	3.15508e-12	0	0.964425	0	0	7.19872	8.52584	6.23426	8.25095	6.69676	5.75226	8.37547	7.79004	5.3527	6.0407
Lims1	6.01187	64.5287	3.26463e-12	0	1.12533	0	0	11.7761	12.102	8.42762	10.0915	8.8422	9.00814	17.0364	13.8193	17.5306	13.7324
Ublcp1	6.83088	113.841	3.26463e-12	0	0	0	0.517328	22.1035	15.9839	15.7033	19.64	19.9804	17.6722	12.8746	21.8971	21.8496	24.3763
Peg13	7.45982	176.047	3.27881e-12	0	0	0	0.278317	10.4423	19.1093	31.4972	33.1391	37.1435	11.8843	14.1717	22.7194	2.4979	8.90003
Hsdl2	6.80127	111.529	3.3208e-12	0	0	0	0.4705	24.0656	25.6642	13.04	14.6145	12.0546	16.3816	16.7934	16.5528	17.1394	16.3216
Cenpb	6.79571	111.1	3.33667e-12	0	0	0.0931736	0	13.5605	9.34246	8.25864	11.7274	8.54248	9.90141	11.237	5.99203	6.46526	12.8949
Rock2	7.61022	195.39	3.37623e-12	0	0	0.0568206	0	10.4313	5.94779	7.0943	7.85988	7.97117	5.76867	6.01965	10.1053	27.4692	17.9532
Map6	7.51672	183.129	3.40195e-12	0	0.200465	0	0	3.87284	10.6331	14.128	11.902	16.0994	6.98519	21.4322	11.6111	1.1379	5.60157
Spred1	7.56495	189.355	3.45405e-12	0	0	0	0	4.39348	9.76026	6.97139	7.86096	6.07837	7.95897	9.10878	10.1497	4.96346	12.4414
Ubqln4	6.33953	80.9822	3.46369e-12	0	0	0.219555	0	10.3923	8.95099	12.8692	12.1756	10.9136	9.16603	10.4358	16.6472	13.4769	9.28053
Snrk	6.86029	116.186	3.50077e-12	0	0	0.0787623	0	11.3237	7.63709	10.1341	7.75413	9.74427	7.39844	13.4848	8.22319	3.60348	8.17535
Adora1	5.45493	43.8628	3.52132e-12	0.0632449	0.951421	0	0	12.4975	5.1159	6.67522	9.51266	7.30189	8.51205	8.29977	8.27856	8.10081	8.8875
Trim37	6.57145	95.105	3.54966e-12	0	0.508638	0	0	5.75074	10.3606	14.074	8.65068	8.5741	8.38271	18.5941	11.0979	2.35786	5.82931
Crtap	7.53442	185.39	3.59109e-12	0	1.03536	0	0	56.0294	49.8221	40.4017	59.23	45.4062	42.9024	8.62698	24.1711	117.344	59.2036
Dcun1d4	5.5437	46.6465	3.59803e-12	0.189016	0.315939	0	0	6.20775	10.9705	9.48923	7.13189	10.4783	6.99212	9.12111	11.6083	3.28783	6.37169
Rrm2	7.43689	173.272	3.62466e-12	0.264072	0	0	0	25.8003	47.7904	25.0532	41.357	22.6847	57.3646	11.6552	23.0224	116.38	17.4819
Setd2	4.50307	22.6756	3.645e-12	0.0340219	0.682409	0.253996	0	7.17235	4.38461	5.93098	6.64713	6.87395	4.57897	4.60492	6.67164	8.97373	4.96057
Ttc9c	6.13678	70.3646	3.65279e-12	0	0	0	0.660164	14.1032	10.5763	12.96	10.3953	9.46676	9.64947	9.45765	11.7034	11.5015	8.2802
Cul2	7.42877	172.298	3.65703e-12	0	0	0	0	10.5123	16.6075	11.9535	11.1052	12.8817	11.4825	18.3674	8.47274	7.63395	9.65982
Hnrnph1	3.91723	15.1079	3.96565e-12	0.375767	0.942138	1.79231	3.37653	30.6115	28.0776	35.7242	41.2725	49.4955	30.4627	29.9267	63.2622	39.6929	21.9002
Mrps35	5.65796	50.4913	3.99022e-12	0	0	0.210982	0	6.57992	5.98618	4.97683	5.19278	5.59332	6.45597	2.5944	5.04625	7.27974	6.23239
Arih1	5.94383	61.5563	4.03915e-12	0	0.714152	0	0	8.44014	6.50861	6.75577	5.44728	6.98164	4.81999	7.96203	9.19207	10.4046	6.30477
Dcaf11	5.67529	51.1013	4.05771e-12	0	0.227343	0.112824	0	5.66481	5.28346	4.46255	5.34286	3.86347	4.71023	7.39044	4.21014	3.22616	5.96594
Magee1	8.31652	318.803	4.29792e-12	0	0	0	0	10.7218	21.1951	31.9	31.4827	48.4459	13.7494	60.7114	56.4567	5.76928	8.79018
Tcf20	5.59993	48.5005	4.5074e-12	0.0497988	0.249715	0	0.178991	5.07101	6.00822	5.25604	5.55976	6.50239	4.46824	7.41438	5.21481	4.01612	3.78215
Ctdsp2	4.05355	16.605	4.57041e-12	0.216706	1.44889	0.719047	0	21.1527	14.6574	10.5367	11.761	12.0134	10.0632	6.03633	10.4544	10.0748	15.373
Cox7c	-2.91013	0.133034	4.57968e-12	3351.4	3813.69	1628.58	4685.8	529.199	383.199	732.356	813.621	753.644	953.267	539.132	994.374	488.321	921.4
Nell2	7.6797	205.031	4.6178e-12	0	0	0	0.388149	9.15398	30.7959	52.1231	56.4313	54.4731	24.7338	49.5061	39.153	2.45904	11.8859
Sos1	7.5809	191.461	4.62562e-12	0	0	0	0	5.89328	5.73664	6.03232	6.04284	5.80738	3.34169	6.5421	10.1313	5.68244	4.88156
Os9	6.84638	115.071	4.62562e-12	0	0.453114	0	0	13.3297	7.92876	14.788	13.311	19.2506	9.8146	20.5792	9.19458	6.60148	12.0374
2310061I04Rik	6.59032	96.3569	4.62562e-12	0.151562	0	0	0	17.7695	21.4029	17.9739	18.3312	16.4569	18.2514	17.5709	12.5023	10.2098	19.8826
Gtf2f1	6.36186	82.245	4.8573e-12	0.426176	0	0	0	26.3903	19.5739	26.5337	35.6851	28.9951	33.4591	40.6293	14.6304	36.9981	22.1553
Atp6v1f	-1.6625	0.31589	4.87278e-12	637.092	669.658	715.632	759.585	285.315	367.13	389.807	346.374	318.85	473.397	273.847	277.119	200.509	483.531
Dnm2	4.55581	23.52	4.87278e-12	0.411863	0.688427	0	0	10.7684	8.94066	10.0128	10.7505	9.0574	7.53682	5.41305	4.37396	8.40157	9.67407
Klhl22	6.75517	108.021	4.91443e-12	0	0.319348	0	0	7.29132	7.50899	8.60982	8.69013	6.30234	6.84202	8.39503	11.0101	9.30527	6.41459
Mapk8	7.03272	130.936	5.00888e-12	0	0.198234	0	0	4.91773	7.58796	5.71956	7.90764	8.58499	3.73376	7.51433	12.0091	3.60075	2.95426
Wdr37	7.629	197.951	5.08615e-12	0	0	0	0	5.05257	5.97643	6.66069	5.52444	8.87188	4.25566	8.2878	11.5734	2.94283	5.97516
Gtf2b	7.5586	188.523	5.08615e-12	0	0	0	0	9.12805	12.1333	10.4005	10.5084	9.86243	14.3073	6.56862	12.1296	18.0035	12.0457
Epb41l1	6.82662	113.506	5.13236e-12	0	0.318296	0	0	3.26678	6.83155	10.4633	10.1871	11.9088	5.02092	10.2911	12.1025	1.11416	4.88531
Bhlhb9	6.94468	123.185	5.38394e-12	0	0.38222	0	0	9.1044	10.7639	14.3726	9.45545	13.9338	12.5985	16.8211	18.9759	3.47135	7.80129
Efcab14	5.92691	60.8385	5.49791e-12	0	0	0.166533	0	8.22642	4.89324	5.23778	4.9808	4.2923	4.74033	4.64698	4.84806	6.89952	7.79128
Rwdd4a	4.56237	23.6271	5.75127e-12	0.545751	0	0.135813	0	9.85309	11.8221	12.297	10.4935	9.60142	9.92246	7.45106	8.41072	8.80264	8.37847
Ralgds	7.53754	185.791	5.83273e-12	0	0	0	0	4.87202	12.7868	11.3421	10.6852	13.2271	7.0133	10.977	8.71482	4.56534	4.41518
Nr2f2	5.00309	32.0686	5.83273e-12	0	1.06357	0.0527822	0.152469	15.3171	10.0033	13.5323	13.6816	13.0018	8.51378	5.34219	11.1681	5.11143	8.32138
Git1	5.11279	34.6021	6.0759e-12	0.151249	0.379218	0.188196	0.271816	8.575	12.1309	12.0176	16.1825	17.6702	7.41046	19.0477	6.79858	5.23788	6.4193
Dirc2	7.62025	196.754	6.25431e-12	0	0	0	0	6.08456	6.32253	11.5811	11.0416	11.0921	7.36596	15.0857	12.1263	14.3487	7.60194
Slc7a5	6.74362	107.16	6.53152e-12	0	0.494783	0.122774	0	6.02859	10.9577	21.8817	30.1412	31.1923	14.5614	29.5558	24.613	17.2257	6.53213
Xpo6	7.45044	174.907	6.7172e-12	0	0	0	0	4.23723	3.46864	2.89772	4.6942	3.299	2.73159	2.92679	1.43125	2.21575	1.91453
Csrp1	5.26547	38.4649	6.7172e-12	0.935255	0	0.232744	0	33.1528	25.1322	35.492	31.0348	20.0533	24.0708	31.4819	7.85349	26.0884	32.287
Rpl41	-2.94918	0.129481	6.90895e-12	2789.46	7310.35	3465.8	9060.09	953.143	1030.29	1688.01	1343.52	998.86	2177.13	728.515	1153.5	893.397	1103.53
Kpna6	7.3223	160.042	6.94214e-12	0	0	0	0	6.28495	5.66548	5.99669	8.00952	7.77217	6.5476	5.9515	6.95603	6.91278	5.76364
Sppl3	4.35324	20.4388	7.03291e-12	0	0	1.09566	0.197811	10.0573	12.0726	12.1395	16.0436	13.9183	9.0964	10.0724	11.7165	9.13788	5.99033
Capn2	5.44113	43.4453	7.34788e-12	0	0.28915	0	1.24354	18.4407	20.9502	24.2075	21.4592	17.7532	19.6743	19.0369	21.3905	37.9687	26.4171
Otud5	5.45032	43.7231	7.46413e-12	0	0.352819	0.262642	0	10.8052	9.06771	7.50962	14.0741	7.63982	7.97445	4.51323	7.15939	8.67837	7.14404
Srpr	6.44281	86.9918	7.52659e-12	0.108761	0	0	0.390918	28.915	10.8853	12.6401	13.829	10.6136	16.3072	18.3692	8.70305	22.4957	17.5364
Kif3b	7.45261	175.17	7.57853e-12	0	0	0	0	8.89894	8.01165	9.47088	6.74551	7.85323	6.97558	13.2969	13.0531	5.23628	7.93743
Rnase4	7.96148	249.255	7.90799e-12	0	0	0	0	56.0979	28.6495	35.6502	28.4232	44.5936	33.5432	6.14863	20.0099	45.5658	76.9781
Fut8	5.30699	39.5879	7.9323e-12	0	1.55348	0.513967	0	30.4099	15.0075	18.2471	17.6139	20.1547	15.6053	13.9772	20.5054	39.583	27.7228
Tle4	5.81121	56.15	7.9323e-12	0	0.7908	0	0.283415	15.1475	10.8107	8.69649	10.1483	12.4635	9.68162	6.58923	17.0985	11.2968	7.52587
Ppm1l	6.37313	82.8901	7.94226e-12	0.104575	0	0	0.12529	3.12749	4.73135	9.7559	7.89156	9.00727	7.44882	18.0929	17.7348	2.48048	5.79037
Kdm5c	7.3252	160.364	8.12951e-12	0	0	0	0	8.95056	7.54897	8.29943	5.90467	8.13369	5.1032	4.96636	4.88027	4.58941	5.37119
Gnptg	6.17322	72.1647	8.21135e-12	0.325364	0	0	0	14.9541	16.728	28.7459	22.1987	29.5151	26.6967	23.0724	11.7321	11.1133	12.2233
Cdk8	5.76281	54.2974	8.56996e-12	0.0744247	0.186601	0	0	4.93637	4.64272	3.57456	4.21226	5.11467	3.7343	2.71546	4.44822	5.8609	4.1411
Rad23b	3.72623	13.2345	8.59434e-12	1.27637	0.320017	3.57336	0	27.3645	21.3492	24.8996	30.1822	29.0339	13.0346	30.4581	28.6231	29.7907	22.6276
Sec62	3.8677	14.598	8.65476e-12	4.88615	2.1122	5.76527	0	78.8301	44.8142	55.6473	59.4368	55.0001	62.4601	42.6852	76.3587	116.218	68.738
Atxn7l3	5.96726	62.5641	8.75329e-12	0.177565	0	0.11047	0	13.6832	12.1722	13.6874	18.3098	20.1345	6.81308	14.4724	6.4904	8.00238	6.63472
Ensa	2.64983	6.27593	8.8767e-12	1.98471	0.686366	3.57657	0.983948	15.671	17.3587	15.5018	17.9346	14.392	18.0181	28.2328	20.7564	14.8698	14.3982
Kmt5b	5.33257	40.2963	8.8767e-12	0.0518379	0.12997	0.0322504	0	3.13866	2.84283	2.92005	2.81333	3.0637	2.3562	2.57774	3.26468	3.27068	1.69481
Tshz1	6.92806	121.774	8.91768e-12	0.0646874	0.324374	0	0	13.9576	20.4869	14.1152	13.2403	17.5152	6.10961	9.32655	41.0268	4.17347	7.30369
Hsd17b4	4.81126	28.076	9.00216e-12	0.107483	2.15588	0.133739	0	11.8916	11.0521	14.7859	13.9999	13.5912	10.9129	22.0117	18.2634	9.58598	14.3183
Dicer1	7.55848	188.507	9.38691e-12	0	0	0	0	6.80764	3.61536	4.93306	6.39258	5.309	3.85865	5.28931	5.59541	8.42201	3.13755
Zfp281	6.33363	80.6518	9.47638e-12	0	0	0.184422	0	12.8085	7.31548	9.40372	8.15885	9.88025	8.39926	5.97478	9.88355	14.4141	9.21012
Epc1	6.27523	77.4519	9.51835e-12	0	0.819958	0	0	15.751	13.1149	11.4411	12.8045	18.0922	8.30115	7.2171	14.5386	7.91235	5.18011
Zfp638	6.84804	115.204	9.57062e-12	0	0	0	0.0831782	2.66224	2.31614	3.15606	2.61954	3.68965	2.40427	3.81321	6.16126	2.76654	2.33092
Dnajb9	6.75284	107.847	9.69574e-12	0	0	0.2441	0	38.2259	22.0551	29.3137	15.2098	28.312	27.0982	13.9692	22.3844	25.3139	25.576
Ndufa11	-2.66269	0.157925	9.71604e-12	278.426	682.567	284.508	659.747	106.635	104.056	147.076	131.332	121.325	182.292	112.146	95.6247	63.0087	167.471
Rpn2	3.9335	15.2792	1.03316e-11	0.908485	0.828288	6.16586	0	46.551	29.1007	39.3733	42.5175	37.9142	51.7754	49.1374	39.2449	58.1431	38.105
Bmpr2	4.40979	21.2559	1.05401e-11	0.325527	0.204043	0.0506307	0	4.36752	3.37518	4.77729	3.56492	4.69793	3.09856	4.44197	8.19045	6.6404	5.46193
Rhob	6.01068	64.4757	1.06262e-11	0.493754	0	0	0.591564	18.1185	30.237	37.6701	49.7656	72.3885	17.0992	42.8102	18.0479	12.1802	17.246
Npas3	7.72498	211.568	1.06487e-11	0	0	0	0	15.6547	13.3105	8.33977	7.04455	11.3765	7.34732	16.4806	17.6757	5.1961	3.46277
Rusc1	6.93693	122.525	1.11256e-11	0.0653576	0	0	0	6.47549	7.88539	13.3314	13.7829	14.4628	5.16981	9.73088	15.496	4.09269	6.63612
Mageh1	7.65416	201.434	1.11256e-11	0	0	0	0	39.1349	21.7012	52.3129	38.6265	58.4903	33.3918	73.7551	56.5239	28.8048	14.1219
Zcchc6	5.35124	40.8211	1.12063e-11	0	0	0.328046	0	7.83638	6.14485	6.25313	5.82555	8.42502	6.14736	6.86541	5.46954	7.94201	8.83385
Srsf4	5.23786	37.7357	1.15752e-11	0.616465	0	0	0	14.6474	12.9595	10.4787	16.4096	15.5339	12.13	10.3997	17.5597	19.0091	9.55588
Smoc1	7.74127	213.971	1.18012e-11	0	0	0	0	36.0032	12.3396	11.7905	16.7147	23.5902	15.3209	26.6058	12.1481	19.1639	5.31307
Ppp1r15b	6.25599	76.426	1.24855e-11	0.196213	0	0	0	12.0602	9.41543	7.52364	8.82329	9.5289	7.18114	6.27378	11.7273	20.6022	9.21752
Ppp1r21	5.66745	50.8244	1.29209e-11	0.0859863	0.862353	0	0	9.98655	9.19535	10.4011	10.5332	11.5821	7.20761	8.60228	13.379	10.9321	6.21624
Snx18	6.28213	77.8232	1.29209e-11	0.0822923	0.825307	0	0	26.9966	14.1031	15.1266	16.2057	14.817	10.4927	3.97108	14.7554	28.03	17.1457
Cdk5r1	7.07623	134.946	1.29209e-11	0	0.881623	0	0	17.6129	29.4077	29.0858	41.7112	57.9961	15.2563	31.6602	48.2853	2.9192	6.92639
Gpr180	6.208	73.9253	1.35342e-11	0	0	0.316473	0	28.4897	17.7842	12.9699	15.5783	16.2556	16.0648	15.267	8.04049	13.5138	10.4849
Rnf19b	5.64323	49.9782	1.35342e-11	0.382178	0	0	0	7.78343	22.7056	12.6904	14.6178	13.1322	15.4912	18.5173	12.3334	9.42776	10.1927
Rcor1	5.67932	51.2443	1.35342e-11	0.0643687	0.645551	0.0800926	0	15.6958	7.94258	7.02284	9.28245	9.20108	8.7393	4.9244	8.48926	16.1231	9.59443
Sgce	7.45175	175.066	1.35443e-11	0	0	0	0	4.32683	4.06513	5.11083	5.13225	3.83837	5.49502	3.51005	2.11172	7.55637	5.40502
Extl3	6.22299	74.6978	1.3666e-11	0	0.613906	0	0	8.38975	7.21753	7.33191	9.20708	8.66589	7.94954	17.0029	8.13357	2.84584	6.4888
Gm11808	-3.11748	0.115225	1.36703e-11	565.504	971.931	537.444	1591.62	150.242	206.022	213.501	242.015	206.538	294.822	73.4788	82.4726	104.003	191.642
Rbm26	4.9115	30.096	1.37266e-11	0	0.239856	0.297586	0	4.31789	3.80362	7.7146	7.56535	7.10033	4.68712	4.13787	6.00125	5.94518	4.46818
Epn2	7.23512	150.657	1.4449e-11	0	0	0	0	8.12792	9.21105	6.63947	9.00692	5.77132	7.10551	9.88416	7.84698	8.1671	7.78793
Grpel2	4.19288	18.2887	1.45564e-11	0	0	1.35557	0	11.7434	15.6833	11.5201	8.58734	10.357	10.6112	11.5402	12.96	10.5949	10.6561
Med13	7.43357	172.874	1.45564e-11	0	0	0	0	5.68493	3.97963	3.48232	3.24486	5.24214	2.70964	4.07182	6.01853	5.37995	4.27693
Fam220a	7.33279	161.21	1.45564e-11	0	0	0	0	7.65048	14.9084	13.7681	11.917	17.0809	10.7143	7.69824	10.3385	4.96461	6.01025
Fads3	6.80177	111.567	1.46533e-11	0	0.561229	0	0	17.5575	9.82061	16.5911	11.4541	13.0757	14.667	11.5921	9.78522	14.3356	33.0011
Pxk	6.3559	81.9063	1.48744e-11	0.128828	0	0	0.463045	17.7278	17.3094	15.4306	14.5827	21.2482	9.58197	12.585	15.2723	31.6577	20.5628
Exoc7	7.27098	154.448	1.50278e-11	0	0	0	0	9.03869	12.4055	10.035	9.74343	8.52134	12.1662	16.6154	8.15259	7.79007	5.81862
Zdbf2	7.54902	187.275	1.50797e-11	0	0	0	0.103882	2.87947	5.11168	4.86707	5.42275	8.93804	5.7666	21.3286	17.2028	3.31806	1.77249
Hdac4	6.57276	95.1912	1.51665e-11	0	0.116022	0	0	3.90982	2.28398	2.22254	2.58316	3.46634	2.32187	3.17253	2.08003	1.58058	2.43384
Tmem57	5.62386	49.3117	1.51665e-11	0.217006	0	0	0	6.53972	4.31404	6.88407	9.42181	10.663	4.35536	9.57785	8.38763	4.88995	4.93557
Fbxo9	6.07253	67.2999	1.51686e-11	0.117909	0.591253	0	0	20.1842	11.1543	13.9829	14.9922	11.8304	10.8579	13.4612	12.4054	6.04102	17.6706
Abcf3	7.25252	152.484	1.51686e-11	0	0	0	0	12.2293	8.46137	11.1003	12.2812	14.5617	11.2936	13.3169	11.3809	13.4677	10.0679
Ranbp9	7.27872	155.279	1.51686e-11	0	0	0	0	10.5163	17.5173	14.1609	10.9244	12.9658	10.7141	17.0056	17.5768	14.3884	14.4522
Uba6	6.79567	111.096	1.5486e-11	0	0.224863	0	0	6.63969	4.0577	4.73295	5.28458	5.79362	4.81767	4.93479	7.84113	9.53036	4.99023
Zkscan1	6.03819	65.7168	1.5519e-11	0	0.429612	0	0	4.76294	5.34449	5.94369	4.64968	6.24103	3.84359	4.7645	7.15188	2.27603	3.74056
Ikbkap	6.86846	116.846	1.55472e-11	0	0	0.0615281	0	5.11703	4.74568	6.39194	6.90086	6.59262	5.42928	12.8039	10.796	5.77072	3.67524
St5	5.25551	38.2004	1.55472e-11	0.255052	0.639476	0	0	13.6879	8.74204	11.5694	11.6669	11.3931	7.75371	4.4653	5.25979	10.7686	18.6975
Rgs2	6.6635	101.371	1.57105e-11	0	0.505833	0.125516	0	19.4336	25.0325	22.49	22.0549	28.8387	32.8696	19.3524	19.4325	2.00988	5.94056
Tnfrsf1a	6.3612	82.2073	1.57105e-11	0	0.708088	0	0.507544	14.9234	10.0672	20.2627	24.3046	18.244	20.3388	15.7888	16.0425	38.8534	31.0268
Slc22a23	4.39901	21.0977	1.57105e-11	0	0.574587	0.356441	0.205927	3.91044	6.44107	7.40588	6.04107	6.29971	6.764	9.87877	7.38625	3.64203	9.47049
BC003965	5.85271	57.7883	1.57105e-11	0	1.2142	0	0	11.1956	15.9349	12.7783	14.0799	12.1475	18.0098	9.40467	8.97035	6.31781	10.1785
Creld2	6.84543	114.995	1.59397e-11	0	0	0	0.964111	57.5815	25.7429	37.5359	47.8318	29.1254	44.0183	34.5696	20.1392	59.298	20.0452
Tsr2	5.5615	47.2257	1.59397e-11	0	0	0.358933	0	6.8276	9.88735	10.3769	10.1388	9.51562	10.444	10.6948	13.6789	6.02126	8.3573
Serpini1	7.10266	137.44	1.59397e-11	0	0	0	0.18049	7.35233	3.71773	6.90793	6.46283	14.1489	9.18915	10.668	20.9843	3.85917	5.36381
Ankrd12	7.65407	201.421	1.59397e-11	0	0	0	0	6.36992	2.74609	3.80803	4.88055	5.41853	2.96524	8.45674	5.98326	6.96804	2.10472
Fam65a	6.67916	102.478	1.59397e-11	0	0	0	0.320119	8.57907	8.79175	10.034	20.163	11.5069	5.99345	13.3652	10.4703	9.97125	10.49
Tgfbr3	7.89329	237.747	1.66221e-11	0	0.280314	0	0	54.2777	14.3319	11.535	27.1312	24.7403	15.0473	0.559247	9.1949	32.6715	13.5314
Arl5b	5.67303	51.0214	1.69866e-11	0.0350855	0.351871	0	0	5.34948	3.80014	4.20242	4.18913	4.09899	2.77528	3.8404	6.20432	3.46203	2.62195
Trak2	-3.39022	0.0953767	1.72332e-11	58.2256	48.9207	8.67075	23.9336	5.79614	4.45851	4.34624	4.00203	4.82441	4.08304	3.09842	5.0739	5.97495	7.67299
Fam53c	6.55564	94.0685	1.72332e-11	0	0	0	0.291133	9.00604	12.1046	11.0466	8.28948	11.9122	6.69392	10.4867	10.5625	4.9953	5.88857
Xpo7	4.25945	19.1524	1.80641e-11	0.0725888	0.363995	0.0602138	0.0869683	3.78243	2.65389	2.92684	2.85146	3.19264	1.79967	2.3637	3.66919	3.5354	2.54523
2310035C23Rik	4.67387	25.5255	1.85131e-11	0.115538	0.579365	0	0	3.51898	5.64981	6.21147	4.06087	5.24048	3.63747	4.87281	4.50855	2.33859	2.40882
Nif3l1	5.35647	40.9693	1.85357e-11	0	0	0	0.508198	4.30637	4.58777	5.81276	3.80021	5.05271	4.39572	5.49161	2.97984	3.04073	3.94316
Msn	7.91582	241.491	1.85357e-11	0	0	0	0	5.47474	5.94616	8.09214	7.53208	6.67638	9.62618	15.0754	5.91269	26.939	19.4934
Tmem87a	4.52758	23.0642	1.85357e-11	0.388812	0.243711	0.181421	0.349375	12.3593	4.46446	6.68586	15.2985	7.88246	6.65597	6.46388	9.81875	16.7849	12.9094
Zfp639	7.20272	147.311	1.87623e-11	0	0	0	0	8.57047	10.4447	8.47966	5.59556	6.88869	7.17943	6.96071	8.97836	6.65738	5.15676
Socs3	7.07997	135.296	1.88304e-11	0	0	0.15747	0	9.47379	37.9988	21.4618	26.8848	48.3566	14.4929	31.5778	12.5649	8.8855	8.58372
Bend5	7.0954	136.75	1.9089e-11	0.173811	0	0	0	52.9061	23.1149	24.9409	31.5332	27.4729	24.0086	10.7399	19.1454	52.936	16.095
Gm10250	-1.69897	0.308007	1.9089e-11	1107.23	909.296	1364.94	1386.44	546.674	476.142	566.868	550.437	523.13	720.168	423.079	621.926	446.837	687.549
Sbf2	6.5549	94.02	1.91187e-11	0	0.124106	0	0	3.14689	3.66467	3.28726	3.26205	3.53777	1.78238	2.11188	2.87288	2.30124	1.70881
Cbln2	6.74968	107.611	1.9212e-11	0.126424	0	0.157307	0	12.8738	29.9862	35.9825	28.6212	39.2708	14.6272	24.998	28.2262	1.9192	24.9029
Pomgnt1	5.91656	60.4033	1.94257e-11	0.133945	0	0	0	5.93509	5.87655	7.14809	6.54249	6.16741	5.85104	9.10427	5.85537	6.10012	5.90249
Fam50a	6.59807	96.876	1.97513e-11	0.159909	0	0	0	24.1172	17.3199	17.257	13.8856	19.5611	18.3125	16.0918	10.7423	22.9097	18.3797
Gtf2a1	4.41733	21.3672	1.99315e-11	0.458404	0	0	0	5.19059	7.90091	8.07669	7.41272	6.30055	6.18506	6.89825	5.53133	3.47943	4.01611
Nfyb	6.56997	95.0073	2.01276e-11	0	0.362008	0	0	7.31163	8.61105	10.188	9.85099	8.73183	9.54584	3.7811	6.77531	10.0003	6.86098
D030056L22Rik	7.55752	188.382	2.0237e-11	0	0	0	0	45.5134	25.724	23.0269	35.8597	29.9865	26.0148	12.9674	36.6402	54.0264	25.5192
Tmx4	7.78142	220.01	2.03787e-11	0	0	0	0	2.25262	5.05895	7.55836	5.2015	5.90152	5.46521	11.8048	12.2282	1.20942	4.79562
Spp1	7.49609	180.53	2.061e-11	0.444019	0	0	0	17.1082	13.6971	67.6636	44.4085	59.1976	168.534	40.3706	18.6425	119.222	187.368
Zfp322a	5.97487	62.8948	2.06598e-11	0	0.706045	0	0	9.37768	8.20426	9.93512	7.09568	7.74099	4.73756	5.88301	9.59774	6.21196	6.31897
Tyro3	6.65201	100.567	2.11665e-11	0	0.296008	0.0734505	0	27.8784	5.34153	6.86046	11.3502	11.1966	7.5267	8.33727	5.21932	15.01	7.02462
Zmym3	6.75834	108.259	2.12268e-11	0	0.228732	0	0	3.94188	6.94173	6.4913	6.57791	7.46067	6.03146	9.31462	9.59828	2.16391	3.05677
Fam76a	5.59731	48.4127	2.21189e-11	0.118482	0	0.442273	0	20.9344	9.90891	11.6622	12.493	14.3306	13.0088	13.7358	12.5827	23.8318	13.5218
Cbarp	7.14379	141.415	2.22471e-11	0.0732329	0	0	0	6.93328	16.4663	15.8931	14.7623	16.6081	11.5855	26.0303	15.229	1.32017	8.56598
Gmcl1	5.82533	56.7021	2.22711e-11	0	0.565118	0	0	5.3968	4.78982	6.3483	5.67939	5.80865	4.1911	5.6041	5.73369	3.68894	5.37811
Scg2	8.06442	267.69	2.25279e-11	0	0	0	0	11.6108	19.9451	25.3605	25.2647	38.7903	37.2696	90.6614	69.0554	5.38301	16.3662
Nsrp1	6.0491	66.2156	2.27173e-11	0.100847	0	0.125481	0	12.5451	8.15752	10.6439	13.2918	8.87099	11.4297	12.1067	5.42965	12.343	12.7789
Glb1	7.20221	147.259	2.36008e-11	0	0	0	0	12.252	15.8423	12.8378	13.0138	12.8728	12.924	17.2506	9.6129	18.003	10.9175
Hnrnpr	4.54449	23.336	2.36008e-11	0.0494444	0.41323	0.0205075	0.059239	2.38592	2.96013	3.44	3.65457	3.85101	2.62684	4.51008	6.56981	2.76782	2.12194
Fbxo25	6.45931	87.9927	2.38812e-11	0	0	0	0.441736	8.79422	14.1538	15.1577	11.4342	15.7095	11.4625	17.5749	13.5982	7.22955	12.5785
Snn	6.87792	117.615	2.38854e-11	0.126076	0	0	0	17.4878	21.088	21.53	12.7072	18.5415	11.9076	19.9581	35.4969	4.90439	15.515
Rbfox2	4.55607	23.5241	2.45605e-11	0.0497244	0.498684	1.73239	0	14.3144	19.6339	26.6537	30.3788	29.3879	16.2612	17.8206	29.4982	8.30331	10.663
Ddr1	7.32874	160.757	2.46596e-11	0	0	0	0	4.93556	6.93481	10.4519	9.15044	7.37352	13.391	18.1304	6.92757	7.34408	12.0147
Elmo2	5.7331	53.1907	2.46596e-11	0	0	0.0684375	0.395384	3.2394	7.16382	7.17496	5.20249	7.93773	5.58443	9.80742	10.4054	6.57531	5.07085
Gpr107	6.00057	64.0251	2.60371e-11	0.0286599	0.143714	0	0	3.37592	2.04325	2.95695	2.62199	2.44228	3.14674	4.78991	2.85962	3.15429	2.64228
Cox7a2	-2.93113	0.131111	2.60371e-11	2081.28	5288.24	1682.58	3541.15	466.775	464.953	876.512	721.78	699.443	935.28	499.273	950.134	275.428	745.813
Zscan21	6.01707	64.7619	2.60371e-11	0.343219	0	0	0	14.9876	11.9209	15.1956	14.9017	20.7565	13.5069	8.75244	24.4128	21.1668	8.27082
Pwp1	6.39769	84.3137	2.60403e-11	0	0.711383	0	0	14.9928	15.1711	16.4875	13.8587	14.8191	14.0689	11.521	13.104	14.5369	10.1407
Dkk3	6.88779	118.422	2.60561e-11	0.108923	0	0	0	21.5237	17.3229	13.9506	14.3563	12.5756	9.13022	5.32025	16.7326	12.5047	30.7455
Nr2f1	7.8284	227.291	2.66603e-11	0	0	0	0	7.035	12.9838	18.17	19.9376	21.588	8.45355	24.2405	28.1809	3.50641	4.00259
Tgs1	7.20168	147.205	2.71678e-11	0	0	0	0	9.73967	9.81714	7.43017	7.15298	5.96181	5.68996	8.22505	8.97831	8.03492	5.50873
Cadps	6.78916	110.596	2.71678e-11	0.131302	0	0.0816878	0	4.84226	14.4014	21.7996	20.2581	24.5437	10.3085	23.258	36.3521	1.68179	7.86575
Tspan2	6.24394	75.7905	2.73714e-11	0	0	0.287222	0	15.967	10.5493	9.8549	8.70976	8.03753	9.44747	6.47515	9.50171	23.0693	19.844
Ssh2	7.26101	153.385	2.73714e-11	0	0	0	0	1.93569	3.11497	3.20983	2.38952	2.63399	1.8893	3.13914	3.04473	0.824771	1.66096
Zyg11b	4.87023	29.2472	2.73963e-11	0.404457	0.202814	0	0	5.74375	7.09785	7.72233	6.96146	8.22744	4.96603	10.7108	15.6229	4.68168	5.61793
Usp24	4.6671	25.406	2.7497e-11	0.0592505	0.594221	0	0	3.52224	3.16812	3.12681	5.00718	3.70539	2.79805	2.80688	2.94131	4.24432	3.10427
B4gat1	6.16966	71.9866	2.79256e-11	0	1.8031	0	0	14.8443	17.0082	25.7988	22.3028	26.9353	21.226	47.929	31.2601	12.1113	16.1375
Dnajc15	-1.64932	0.318789	2.87114e-11	293.601	277.464	226.921	259.762	101.315	162.561	176.77	110.314	126.495	187.311	109.981	114.625	72.8555	148.596
Alg11	5.91352	60.2765	2.87429e-11	0.0737645	0.369891	0	0	7.99866	6.47249	6.47335	6.74845	7.09701	5.66062	8.94231	7.25076	8.04849	7.01038
Fbxo45	6.51844	91.6741	2.89376e-11	0.0875501	0	0	0	7.66227	12.6035	11.1094	9.0957	9.38602	7.44205	12.3653	12.6277	4.98399	6.82709
Ldah	4.74682	26.8494	2.92646e-11	0	0	0.828323	0	12.605	10.5873	12.3156	9.90965	11.3458	10.8459	11.596	9.93053	10.8638	12.2208
Btbd3	6.72528	105.806	2.96468e-11	0	0.317635	0	0	14.853	7.98976	5.55883	6.08973	7.40033	4.93571	5.88971	11.0136	6.19025	10.7279
Zfp24	7.30365	157.986	2.96585e-11	0	0	0	0	7.77162	6.71917	4.91248	5.1567	7.29733	5.57932	7.17586	12.3056	6.58731	6.1372
Tsc2	3.60089	12.1332	3.03114e-11	0.0607962	0.609723	0.832122	0	6.32474	6.83494	6.63307	6.69329	6.18356	7.39295	10.1966	4.74479	3.98011	5.45691
L1cam	8.29399	313.864	3.03114e-11	0	0	0	0	2.60403	5.59857	22.2053	24.7873	37.1663	8.81889	25.0565	16.8005	2.03169	3.05403
Timm8b	-2.52585	0.173638	3.03114e-11	827.803	3297.42	1886.02	1944.65	406.274	520.017	623.192	623.184	514.524	702.96	395.289	581.592	316.978	730.358
Zfp871	7.51155	182.474	3.07964e-11	0	0	0	0	12.287	4.29212	6.6181	9.18108	9.07344	5.94573	10.6534	14.6904	14.0765	7.60117
Mta2	7.22114	149.204	3.10428e-11	0	0	0	0	12.4975	7.72097	7.73856	13.1679	10.3204	9.60356	11.0469	9.05158	12.8066	6.82532
Ndufa12	-2.34033	0.197465	3.10551e-11	442.118	801.803	639.529	944.389	164.854	210.574	229.304	224.124	189.991	362.98	264.699	222.178	92.8989	273.02
Pdia6	4.39402	21.0248	3.15859e-11	0.0976961	4.89895	3.16059	0	65.1216	46.6123	75.0762	78.017	73.5848	89.3887	55.7104	31.6566	57.0988	39.004
Cdh13	6.88824	118.459	3.19015e-11	0.0977135	0	0	0	2.97608	4.06367	9.81108	9.54552	9.13259	10.0364	28.1764	9.46006	1.20522	4.98715
Rbm6	6.40631	84.8186	3.28706e-11	0	0	0.0326482	0	2.97518	2.55414	2.70714	3.41763	3.42606	2.29233	2.31616	2.21626	2.14096	1.79031
Sox9	7.64412	200.036	3.30624e-11	0	0	0	0	10.0816	20.5014	9.33885	9.87849	9.24267	10.5506	32.4397	20.9787	3.27406	19.2258
Prkar2b	7.69448	207.142	3.30761e-11	0	0	0	0	12.3524	23.3502	18.1777	18.4863	17.9008	10.0536	29.95	32.8092	3.51697	6.06265
Zbtb41	6.18697	72.8558	3.94052e-11	0.0435562	0	0.054196	0	4.02775	5.4342	5.78519	4.32249	6.52539	3.75384	6.74126	9.31582	2.02495	4.19253
Aga	7.09439	136.655	3.98125e-11	0.157635	0	0	0	35.0541	33.4988	22.8068	23.7099	25.5662	29.5907	2.78298	18.2202	39.7837	34.0599
Pi4k2a	7.19351	146.374	4.02629e-11	0	0	0	0	11.4285	8.51328	8.74452	10.2302	10.5349	6.8727	16.5579	11.4539	10.5862	11.9397
Aifm1	5.08814	34.016	4.02629e-11	0.365324	0	0	0.328269	10.7581	7.38779	8.88141	8.7804	10.5445	7.65562	11.0181	9.7444	14.2112	10.349
Panx1	6.13359	70.2091	4.07745e-11	0	0.304255	0.0754969	0.218084	4.10791	8.81783	13.0239	13.9245	14.4274	9.52724	22.7093	18.9414	2.93597	5.17498
Abhd16a	6.40439	84.7058	4.10712e-11	0	0.569769	0	0	8.00547	8.7238	9.97137	13.5665	11.4006	13.5487	11.5679	10.776	13.2601	10.937
Nudt11	7.44183	173.866	4.11455e-11	0	0	0	0	32.9013	18.8355	13.2911	16.2574	18.8826	11.3821	15.6731	22.4415	10.5192	5.28602
Lrrc8b	7.46634	176.845	4.1305e-11	0	0	0	0	3.08399	7.30874	8.70875	7.59136	11.1401	5.90832	12.5806	13.4078	3.09665	4.39646
Micu2	7.14684	141.714	4.20319e-11	0	0	0	0	16.1284	11.9433	17.2804	18.6653	16.5448	11.0325	20.8786	18.307	17.5822	20.0058
Zc3hc1	5.8494	57.6561	4.20473e-11	0	0.72316	0	0	6.50918	8.0077	7.01201	7.3795	7.82953	6.98065	8.40193	7.47965	6.97827	3.57286
Elovl4	7.1074	137.893	4.31987e-11	0	0.606298	0	0	7.52042	28.1808	29.3944	27.7477	30.7441	16.1303	44.3997	33.2061	3.44152	9.33022
Lonp2	6.58319	95.8819	4.31987e-11	0	0.343183	0	0	5.34924	7.03729	8.8466	6.68568	8.1837	8.40305	14.499	11.2571	3.37655	6.25404
Ppic	7.69375	207.038	4.40688e-11	0	0	0	0	61.3872	45.6371	42.8491	40.5864	28.5457	73.8949	9.20844	18.5501	72.8821	89.0883
Fam193a	4.04594	16.5177	4.47455e-11	0	0.247325	0.368223	0.531834	7.57443	5.13925	5.20574	8.41278	7.32144	4.4837	6.84998	4.16602	4.58604	3.80604
Scfd1	5.1946	36.6211	4.50444e-11	0.174975	0	0.217717	1.88672	33.8054	20.6309	19.0903	19.5349	17.7966	19.6247	24.1979	20.7429	41.6695	25.0147
Zrsr2	7.10963	138.106	4.53195e-11	0	0	0	0	4.73096	4.95064	6.21221	3.31217	4.89313	5.584	6.28511	6.23008	6.07993	4.4616
Bmp1	7.37872	166.424	4.66382e-11	0	0	0	0	7.93329	7.47688	18.1317	13.4395	10.3064	17.4757	30.603	10.2459	7.48414	7.39618
Tecpr1	7.16431	143.441	4.68175e-11	0	0	0	0	2.9959	2.31722	3.46514	3.77567	3.8192	2.40122	4.93939	3.39598	1.33179	3.31584
Bcr	4.19831	18.3576	4.73377e-11	0	0	0.974981	0	8.96494	8.74782	8.49592	9.54658	9.69285	5.68267	8.56366	7.7962	7.16892	5.77381
Ufsp2	4.76717	27.2308	4.85467e-11	0.498124	0	0	0	10.0534	10.5855	8.17173	7.08033	4.79254	7.15505	9.03843	8.1196	8.1132	9.20506
Rps19	-2.78375	0.145214	4.85467e-11	552.908	477.755	705.462	1341.71	155.952	227.522	199.765	226.81	143.402	335.971	77.6219	119.234	112.032	222.022
4930453N24Rik	7.03894	131.502	4.87668e-11	0	0	0	0	6.87318	6.99972	6.63819	4.5783	5.57998	6.89899	4.38005	5.56023	6.82831	6.49545
0610010F05Rik	5.45519	43.8707	4.90215e-11	0	0.702127	0	0.503271	8.97882	13.7259	13.201	8.90181	14.8187	9.42254	20.1467	20.0572	3.58693	9.35478
Usp31	6.01643	64.7331	4.99045e-11	0	0	0.0441815	0.127625	3.26395	2.77487	3.78979	4.2946	4.53875	3.22788	2.9463	6.55961	3.7732	2.84098
Gtf3c3	7.18353	145.365	5.04118e-11	0	0	0	0	7.89194	6.51849	8.19324	7.71795	6.22849	7.63037	6.6451	10.0911	12.1233	7.63346
Gskip	3.82334	14.156	5.04118e-11	0.395395	0	2.13192	0	18.862	18.6119	17.193	14.9189	13.4051	18.361	8.99711	14.8432	19.3825	20.5551
Stam2	6.39643	84.2398	5.13004e-11	0.0609076	0	0	0	6.73862	6.84746	5.2006	5.00555	5.60888	5.6088	4.91052	8.06287	5.37432	5.17006
Rnf19a	7.07959	135.26	5.14783e-11	0	0	0	0	9.18395	9.03288	8.92943	7.56259	7.52665	5.75798	12.5379	8.96005	7.79349	9.62607
Bace1	6.70066	104.016	5.22495e-11	0.0576358	0	0	0	7.2332	4.18805	5.6731	5.541	9.74378	4.96728	13.6349	9.65106	4.70283	5.14983
Fau	-2.137	0.227353	5.2436e-11	1599.96	2266.87	2257.8	3456.23	743.528	917.069	1104.16	1082.45	865.684	1436.3	542.898	588.069	613.768	872.249
Cluh	6.50322	90.7121	5.41839e-11	0	0	0.0700164	0	6.28756	4.78319	4.0039	5.148	5.64593	5.11536	9.50384	5.78134	4.75161	7.88459
Rab40c	7.06723	134.106	5.43843e-11	0	0	0	0	14.9706	11.3488	11.3591	13.3855	12.6775	9.35378	11.6215	10.9228	14.1367	9.07713
Sde2	7.20451	147.494	5.47899e-11	0	0	0	0	15.7815	8.96005	12.1254	13.5662	9.99663	9.83117	8.12608	9.68436	18.1018	10.9167
Apba1	6.9036	119.727	5.57843e-11	0	0.276637	0	0	4.22088	9.2276	10.7949	12.2328	13.5727	5.92693	13.2459	12.6168	1.46559	4.34675
Rps5	-2.31003	0.201656	5.58141e-11	828.803	859.136	1031.26	1910.38	295.81	413.387	377.339	366.767	312.339	592.622	255.665	359.465	339.928	406.539
Fam171a1	7.3337	161.311	5.58141e-11	0	0	0	0	5.39512	7.67898	13.4797	12.3887	15.0568	8.5573	19.1947	13.7108	4.37631	6.08835
Repin1	5.82949	56.866	5.58141e-11	0.0920432	0	0	0.330829	10.6393	9.71688	9.16898	8.56343	10.1207	9.34532	10.0749	9.22935	3.05653	7.43914
Phf21a	5.38655	41.8324	5.61341e-11	0	0	0.212707	0	6.0221	4.21873	4.15593	6.03046	6.46141	3.58234	4.40127	4.39088	5.1091	2.29117
Ica1	6.66663	101.591	5.67888e-11	0	0	0.140378	0	19.3749	15.4677	18.1958	18.3686	11.0096	18.2476	18.8554	9.0835	2.46195	11.3177
Picalm	3.19898	9.18308	5.79823e-11	1.18608	0.349858	0.781315	0	8.41035	8.60901	7.94305	8.69094	8.91825	4.85984	8.15693	10.1091	9.86329	6.84796
Rai14	5.93459	61.163	5.84035e-11	0.0730575	0	0.181808	0	11.4608	9.31519	7.97081	11.3284	9.43893	11.4715	2.5366	6.09867	14.8336	9.99937
Mfsd5	4.11017	17.2697	5.84035e-11	2.73039	0	0	0	23.237	30.8112	30.6363	20.8433	27.1356	24.5482	29.5402	18.8815	30.4889	26.8701
Lrig2	6.47672	89.0609	5.93572e-11	0.0311248	0	0	0	2.75826	3.7552	3.91257	2.79923	3.9785	2.90293	4.46922	4.50461	1.71279	1.80768
Jak2	4.0956	17.0962	5.95692e-11	1.16381	0	0	0	13.3324	13.4629	10.5238	8.34637	9.69757	10.0473	10.7441	11.5332	8.48859	11.6395
Mtor	6.25135	76.1803	5.95692e-11	0	0	0.0450338	0	2.60973	3.17574	3.56245	3.42338	3.0842	3.84563	3.94029	3.11067	2.43808	2.54299
Eif2ak1	6.31364	79.5415	5.95692e-11	0.0645277	0	0	0	5.896	6.63516	6.58104	5.10294	5.85356	4.87562	5.08846	5.45036	6.30598	6.57806
Nufip2	6.91352	120.552	5.95692e-11	0	0.316757	0	0	16.8982	6.23559	5.6933	9.01141	9.98455	4.40004	5.53888	9.57905	17.9801	8.03014
Spats2l	4.88741	29.5977	6.05769e-11	0.227504	0	0	0	4.53316	3.18151	5.12616	5.29157	4.56533	5.8553	4.09681	2.35989	2.46072	5.74721
Chpf	4.99552	31.9007	6.16256e-11	0.189768	1.42738	0	0	10.1321	8.71588	13.7278	14.4186	16.6929	9.5217	21.1066	7.17079	7.02192	8.51652
Mgat3	6.91274	120.487	6.16256e-11	0	0	0	0.281896	10.0154	13.5485	15.9976	11.6749	16.493	5.7408	18.3694	17.4718	1.33943	14.3022
Mgat5	5.7156	52.5493	6.32947e-11	0	0.534833	0	0	7.57332	4.92308	4.30053	3.85899	4.54449	4.44919	7.5529	7.67426	2.09138	3.01784
Ints7	4.38379	20.8762	6.40666e-11	0.0999786	1.00268	0	0	4.18239	6.09974	5.80969	4.80589	5.90889	4.07221	3.4419	4.07422	3.93663	3.16723
Smarcd1	5.67798	51.1967	6.45385e-11	0.348118	0	0.144385	0	10.9221	10.8183	13.2107	28.7892	26.6349	12.0557	15.5012	15.8197	16.8448	5.51403
Ndufc1	-2.13352	0.227901	6.48539e-11	455.198	899.534	802.391	681.713	161.245	200.647	276.877	252.736	257.66	334.58	232.304	336.422	122.832	304.249
Orc4	4.51701	22.8957	6.49045e-11	0.0490576	0.491997	0.305207	0	4.6715	5.78428	5.29417	5.55308	4.98963	6.19718	3.60871	5.98531	9.8676	6.43557
Rab11fip4	6.64197	99.8696	6.50398e-11	0	0.24623	0	0	4.83806	7.94403	7.51198	6.39585	7.42399	3.24643	8.81352	8.73173	3.77371	2.09402
Tbck	6.42816	86.1128	6.59429e-11	0.03017	0	0	0	3.15524	3.97092	3.72099	2.90049	2.90271	2.63579	4.2256	3.54679	1.9465	1.45814
Desi2	5.90735	60.0189	6.60304e-11	0.159839	0	0	0	13.9669	6.24557	4.50191	4.52325	4.5586	3.25519	4.77369	5.1714	8.7959	5.43683
Pnp	6.30022	78.8052	6.63514e-11	0.237194	0	0	0	12.2726	7.31696	13.5019	15.2636	14.3445	15.8218	12.2835	9.31439	28.4684	20.9528
Zdhhc20	6.74373	107.168	6.63514e-11	0	0	0.0880043	0	9.14867	5.52721	6.87781	8.33498	10.4016	6.01205	5.41085	8.03522	16.6421	10.8582
Slc35e3	6.59344	96.5655	6.73588e-11	0	1.05379	0	0	63.8518	14.9823	14.4547	27.2096	32.2059	14.6381	8.90426	11.3146	16.8483	10.1141
Mesdc1	7.09588	136.796	6.75702e-11	0	0	0	0	8.17725	7.69457	8.1238	9.34241	10.0961	5.94381	7.18833	11.2518	10.1799	6.57
Sec24d	6.89915	119.358	6.77466e-11	0	0.290064	0.0719757	0	23.3387	10.7858	8.43769	10.315	10.8923	9.8341	2.17863	9.00041	34.7409	7.58838
Taok3	5.36612	41.2441	6.78699e-11	0.131149	0	0.0407963	0	6.00968	3.5512	2.60512	4.47395	5.27254	1.62576	4.30273	3.44958	4.44845	5.69935
Pogz	6.49716	90.3314	6.83631e-11	0	0.19903	0	0	4.41314	5.16964	3.67144	5.35447	5.23714	2.15553	3.94743	5.68557	4.33071	2.56311
Myo6	7.41435	170.585	6.83967e-11	0	0	0	0	5.41902	3.23946	2.22728	2.20768	3.45575	2.36038	5.758	3.86044	6.9266	3.75242
Rbfox1	6.02016	64.9005	6.84416e-11	0	0.44198	0.329014	0	9.65457	21.1475	19.7555	25.4211	25.9251	10.4059	25.9347	25.4257	2.1743	8.55563
Ndufa2	-2.66561	0.157606	6.84416e-11	1993.75	5321.15	2090.79	4418.74	894.274	581.421	832.886	905.542	724.42	1275.46	750.197	765.543	646.326	1337.36
Rpl32	-2.94345	0.129997	6.84416e-11	2649.25	6319.37	2904.03	7264.85	633.022	1151.17	1168.75	1018.6	847.523	1819.75	412.733	933.639	1035.64	1072.42
Gpm6a	8.32228	320.078	6.89082e-11	0	0	0	0	9.58392	32.9211	30.2305	22.9401	33.0036	21.8998	90.2762	92.6941	1.83555	7.85733
Scamp2	6.55235	93.8542	6.95674e-11	0.112993	0	0	0	19.8402	8.21055	9.91594	12.4399	12.5796	11.339	8.57782	7.98126	14.5801	17.1633
Osbp	7.28091	155.515	7.00968e-11	0	0	0	0	17.1122	8.10829	6.91873	8.42688	8.89751	8.02003	4.89127	8.3295	13.9521	9.77007
Vgf	8.14511	283.088	7.15718e-11	0	0	0	0	4.33529	7.25516	39.4047	67.7434	78.6534	18.016	48.3778	43.0379	8.17337	9.29662
Fam234a	6.51114	91.2112	7.32303e-11	0	0	0.114355	0	11.1292	5.54414	10.2451	11.9707	10.3581	8.1377	8.22083	5.53835	11.5973	14.5573
Slc30a5	7.30746	158.404	7.50686e-11	0	0	0	0	16.7295	10.2597	12.1511	11.0681	10.7601	9.5143	11.5853	13.8186	26.98	13.7
Uspl1	7.04443	132.004	7.50686e-11	0	0	0	0	4.11116	4.31162	4.02613	2.65987	3.1927	3.12212	5.06835	4.44834	2.67861	2.20615
Tm9sf4	5.20631	36.9195	7.50686e-11	0	1.00791	0	0	6.47228	3.65139	7.15104	6.93478	8.97866	7.94962	10.8232	4.24441	4.91071	5.53077
Cstf2t	7.03917	131.522	7.92914e-11	0	0	0	0	10.0962	14.3128	9.37201	8.92595	12.069	8.63898	12.4593	10.3614	3.33249	9.98565
Hspa13	7.13076	140.144	8.01921e-11	0	0	0	0	6.59447	4.17022	6.84624	5.39028	7.25217	4.54375	7.26955	10.5784	6.24301	6.4037
2510039O18Rik	6.95218	123.827	8.0219e-11	0	0	0	0	16.0756	13.2246	11.2802	14.957	14.5467	11.7042	9.30303	9.46295	12.3296	12.188
Eid2	7.31717	159.474	8.03341e-11	0	0	0	0	18.3737	22.7025	32.417	50.1302	45.1575	16.4463	32.1728	50.3738	37.9055	18.2542
Gatsl2	5.0032	32.071	8.13067e-11	0.0483957	0.970718	0	0	7.43216	7.03327	6.60017	7.8045	10.1107	4.39948	8.62949	8.94051	3.94889	3.67559
Khdrbs3	7.42652	172.03	8.13067e-11	0	0	0	0	17.8229	24.722	34.9503	30.967	33.5782	19.6861	44.842	47.3116	7.17449	10.0009
Mrps5	6.98786	126.927	8.13067e-11	0	0	0	0	4.34738	4.65167	6.33223	7.67591	7.10965	5.05626	7.43013	4.31338	3.85236	3.52402
Erc2	6.93562	122.413	8.13067e-11	0	0	0	0.135572	3.19729	6.98128	7.02275	6.19966	7.41351	3.78512	8.43483	12.8928	0.787316	4.65703
Ankib1	6.42606	85.9879	8.1602e-11	0.0428371	0	0	0	4.10273	3.46511	4.21646	3.3212	4.65134	3.28728	5.52077	6.28435	3.82047	3.3926
Acaa2	5.33939	40.487	8.21537e-11	0	1.21099	1.80296	0	123.092	37.7455	33.5083	47.1837	47.1341	46.7589	27.7132	20.5177	21.3093	51.4937
Tmtc4	7.0844	135.712	8.21537e-11	0	0	0	0	2.89766	3.54067	6.4786	5.31364	7.03082	5.21834	6.66359	7.23675	3.39266	4.0341
Sod1	-1.92603	0.263153	8.24771e-11	3581.69	5126.25	6343.15	6345.2	2091.5	2097.32	3134.62	2871.77	3084.19	2241.32	1644.82	1375.56	1230.56	2226.64
Ndufs4	-2.01131	0.248048	8.30997e-11	220.62	485.574	251.365	323.19	116.579	126.876	152.455	123.895	122.276	179.932	108.076	130.299	66.3041	130.385
Zfp318	6.06025	66.7294	8.39158e-11	0.0851459	0	0	0	4.49923	4.26089	4.54387	4.81905	5.79294	2.16125	5.6621	5.99324	4.9683	2.71463
Atp5c1	-1.65677	0.317148	8.39158e-11	319.85	485.588	503.205	229.513	159.062	262.64	203.983	156.699	182.384	273.477	200.189	121.239	96.7902	189.327
Kif21b	6.6898	103.236	8.39158e-11	0.0300289	0	0.0373643	0	4.09916	6.9166	4.62948	4.51664	7.55302	4.11245	7.05094	12.3854	1.48153	0.9147
Nol4l	6.68011	102.545	8.54987e-11	0	0.201988	0	0	3.70271	6.24054	6.83102	5.05929	6.53299	3.47157	5.59432	10.3264	1.45229	2.94476
Slc39a10	6.7366	106.64	8.56349e-11	0.0600282	0	0	0	4.13018	4.7734	9.25441	7.07414	7.92058	4.53564	11.0569	16.0115	5.5815	5.29046
Ldlr	6.73983	106.879	8.66861e-11	0	0.190673	0	0.136671	4.52086	3.18008	4.96028	5.18861	6.01024	7.90096	3.80406	12.6404	22.5483	13.5747
Mblac2	6.76768	108.962	8.74269e-11	0.0942726	0	0	0	6.53822	15.2515	14.7574	9.0632	18.1403	10.6846	22.5795	18.5798	2.77279	8.53824
Angel2	7.09799	136.996	8.8378e-11	0	0	0	0	7.17301	5.32388	5.54167	7.45006	7.14644	5.20608	5.19006	10.0131	8.24281	6.04114
Wdr5	6.97938	126.184	9.30178e-11	0	0	0	0	9.35254	8.09062	7.84283	9.93927	11.6069	9.48943	11.9151	8.04105	11.7771	7.97526
Ccdc184	7.56895	189.881	9.40125e-11	0	0	0	0	19.0233	38.5529	27.1996	32.885	37.3539	20.5867	21.8176	44.9285	3.42812	6.82687
Nop14	6.40073	84.4913	9.40125e-11	0	0	0	0.481702	19.9175	10.8408	12.5558	17.8718	17.6835	13.6072	9.06984	7.48046	14.7501	10.9406
Nln	6.31071	79.3805	9.78441e-11	0.0967915	0	0	0	7.08586	11.4125	9.75677	8.70502	9.84463	6.62779	13.7274	9.03613	6.33659	6.56495
2610002M06Rik	6.31002	79.3423	9.78441e-11	0.0577358	0	0	0	3.81356	6.49088	6.16223	4.47631	6.50713	4.22611	4.92661	7.07262	4.60144	4.38495
G6pc3	7.01731	129.545	9.78441e-11	0	0	0	0	16.2847	12.394	21.8309	22.1732	19.6541	15.7178	19.8286	6.57616	11.8519	18.8916
Eif2a	5.74423	53.6025	9.98826e-11	0	0.299879	0.148822	0	6.58345	6.0673	6.02821	6.21297	6.0003	6.35427	4.61027	7.11902	14.0715	6.36354
Hip1	6.66623	101.563	9.99818e-11	0.0282287	0	0	0	3.21636	3.09617	2.94594	2.495	3.41431	2.26623	4.05336	5.04757	5.08878	1.42164
Slc22a17	7.96119	249.205	1.01525e-10	0	0	0	0	9.13004	24.2718	46.1504	43.0318	55.4608	26.173	115.539	25.3673	2.87514	16.5179
Nolc1	4.26615	19.2415	1.0167e-10	0.402721	2.52429	0	0	15.0736	10.0765	14.5665	14.6749	13.6997	14.6202	17.4191	12.9301	17.672	9.48659
Paip2	-1.16174	0.446972	1.0167e-10	129.347	177.611	188.693	115.049	98.5637	127.338	124.302	98.4534	90.5137	131.18	98.8929	83.0715	63.353	114.391
Mycn	7.4419	173.874	1.0262e-10	0	0	0	0	5.50574	10.6662	24.2514	26.5396	26.7324	8.00392	9.7452	18.0613	18.9806	6.95133
Cdc42ep4	7.04411	131.974	1.0262e-10	0	0	0	0	10.4481	10.327	10.481	10.2782	14.356	5.92848	8.09703	10.0209	12.4828	7.42368
Fbln1	7.01577	129.407	1.03447e-10	0	0	0	0	4.97936	7.80907	10.2314	14.1572	7.7135	9.29561	11.9288	5.37865	7.23198	5.57915
Smyd5	6.96572	124.994	1.03758e-10	0	0	0	0	6.71407	6.60363	6.15709	6.20772	7.82382	4.20946	8.35619	3.55327	5.0447	4.87783
Fam98a	7.14394	141.43	1.04979e-10	0	0	0	0	17.887	6.77668	9.10432	11.415	8.81728	7.69786	11.4494	14.3892	12.8716	11.1052
Txnip	6.85372	115.658	1.04979e-10	0.117154	0.587466	0	0	37.4015	17.1864	24.8691	33.9706	25.6026	10.9267	1.51675	38.0773	18.6739	54.4804
Smurf2	7.16785	143.793	1.079e-10	0	0	0	0	5.81743	5.77976	6.26682	6.99722	6.93676	4.20593	3.56404	7.30281	10.8163	6.43868
Ipo8	4.88413	29.5305	1.08928e-10	0	0.348507	0.0288258	0	2.94564	2.38215	1.89567	2.08352	2.4518	1.8325	1.62236	1.55628	1.27486	1.7783
Vash2	7.71048	209.452	1.10514e-10	0	0	0	0	5.04169	18.1392	16.7964	16.4386	23.4302	10.213	19.315	35.6502	2.81635	4.03007
Golga3	6.27659	77.5248	1.10672e-10	0	0	0.0359282	0	3.62374	1.90022	3.08184	2.373	2.38122	2.24991	2.42991	2.49597	2.21908	2.76763
Tbcc	6.88077	117.847	1.10837e-10	0	0	0	0	31.6615	22.84	36.903	35.0924	27.2174	33.3981	35.1451	21.1154	19.0865	20.2979
Dhrs7b	6.24489	75.8401	1.11053e-10	0	0.551777	0	0	8.11607	7.24141	13.4408	8.87249	11.948	11.8218	9.64848	5.92444	9.70934	11.0832
Ramp2	6.64679	100.203	1.12354e-10	0	0.555788	0	0	30.443	13.8283	12.7499	14.7804	13.5583	22.6378	5.15283	5.42003	11.6728	11.1638
Nup35	6.91118	120.358	1.12632e-10	0	0	0	0	7.95738	12.2201	9.15215	9.4386	10.4579	15.5276	10.3625	9.28847	9.6942	5.82729
Fam169a	7.19646	146.673	1.12632e-10	0	0	0	0	7.46043	16.5056	12.9533	9.64296	13.0403	8.09493	6.56862	12.7597	3.93354	3.23809
Rpl18a	-2.68025	0.156014	1.12632e-10	1775.92	2105.79	1588.26	4754.28	531.9	761.225	671.169	785.907	693.151	1034.54	397.934	374.436	575.298	753.234
Ttc7b	5.84548	57.4995	1.13991e-10	0	1.06635	0	0	10.8858	13.5572	9.83533	12.2006	11.2529	7.53181	7.69635	8.29822	15.7376	7.85948
Snapc2	5.76917	54.5373	1.16831e-10	0.206824	0	0	0.743384	19.1256	19.8492	18.1503	12.5075	15.6349	25.8828	29.4545	20.8408	11.9702	13.44
Med24	7.02969	130.662	1.16831e-10	0	0	0	0	5.12107	4.45678	5.31727	6.60491	7.01004	3.97012	5.83791	5.34305	7.55103	3.71035
Cbx6	6.70006	103.973	1.16849e-10	0	0	0.0723762	0	4.73853	5.74189	8.2777	13.0783	10.9529	5.2191	14.1714	4.62581	1.76603	6.89826
Ndufv3	-2.46463	0.181164	1.19182e-10	341.04	397.877	324.889	670.727	97.216	102.137	150.903	162.907	141.774	156.473	133.25	135.433	41.6841	149.431
Keap1	4.23714	18.8584	1.19248e-10	0.0779612	0.390935	0.776043	0	11.6722	5.98564	7.67373	11.847	12.2156	5.79859	12.4791	8.31794	6.73115	6.80761
Nedd4l	3.29808	9.83609	1.19248e-10	1.10279	0	0.949969	0	9.8756	10.6418	11.066	9.01041	12.4757	7.51129	8.38676	10.3498	2.817	9.40568
Dcaf8	6.99498	127.555	1.19248e-10	0	0	0	0	3.09922	2.50886	2.06996	1.92078	2.39906	2.29336	4.19155	3.10104	2.13687	3.21295
Hccs	5.02247	32.5022	1.19248e-10	0.284117	0	0	0	6.45097	6.42726	6.23332	4.51571	5.46708	5.53459	6.52075	5.8241	7.14352	5.13494
Vwa5a	7.00965	128.859	1.20569e-10	0	0	0	0	7.56385	5.63156	5.75685	6.36926	6.67214	6.52465	9.62501	5.60723	6.23553	12.6484
Clmp	5.72944	53.0558	1.20569e-10	0	1.19886	0.0991606	0	8.24676	13.3299	18.0512	22.2433	23.8786	11.7608	32.5474	23.4219	8.31732	4.62845
Cd59a	7.88765	236.821	1.21777e-10	0	0	0	0	106.866	21.0508	25.1565	38.5319	44.1507	36.9697	3.92337	12.2744	48.3037	74.0929
Bysl	3.68931	12.9001	1.22246e-10	0.094933	0	1.5356	0	10.5031	11.0632	10.2449	12.3652	10.6995	11.432	12.2907	9.23777	4.86385	7.09436
Nrp1	7.3635	164.678	1.23447e-10	0	0	0	0	1.87289	2.05056	6.56266	9.45062	8.22278	3.53152	2.75051	5.92866	5.25048	3.59911
Chac1	6.56155	94.4547	1.23447e-10	0	0	0.278098	0	14.5166	27.2719	31.5411	33.6168	33.1768	25.0673	45.6399	25.6125	12.7233	8.44192
Numa1	7.07029	134.39	1.24753e-10	0	0	0	0	5.77282	3.04049	3.45183	5.15817	4.69917	3.60003	3.53458	5.52278	6.09316	5.42294
Tbc1d9	7.10774	137.925	1.26455e-10	0	0.311645	0	0	6.70494	7.58349	10.6869	17.8284	23.4054	4.4024	18.4332	23.1774	1.71002	5.47738
Cmtm4	5.89995	59.7119	1.27001e-10	0	0.474439	0	0	6.79625	4.73469	3.5344	4.4013	3.44613	3.68615	4.03672	4.53325	5.34123	8.4923
Camsap1	4.35467	20.4591	1.27155e-10	0.0437227	0.65774	0.870452	0	6.52199	11.8691	12.8591	12.0679	11.1777	9.49793	16.596	21.8776	5.51732	5.73572
Aftph	6.98516	126.69	1.281e-10	0	0	0	0	6.69464	4.6719	4.0411	4.55228	3.96304	3.34221	5.95427	5.07546	5.22269	5.94043
Rbm22	4.99065	31.7932	1.29283e-10	0.068541	0	0.42642	0	8.79043	5.5443	7.7219	6.69569	8.29017	5.90714	6.25198	10.7662	11.5105	5.81801
Otud6b	4.61719	24.5421	1.29283e-10	0	0	1.07528	0	9.63236	13.181	13.3229	8.20757	8.4629	12.243	12.841	18.0883	12.8113	15.136
Sestd1	6.31747	79.7533	1.29582e-10	0	0.372255	0	0	3.28938	8.19322	6.55874	6.21602	6.93831	3.8563	6.79329	13.6775	1.72564	2.45725
Kdm3b	5.62431	49.3273	1.30357e-10	0	0	0.128022	0	3.39799	5.21931	4.39258	4.22783	5.79804	3.82632	4.23839	3.98952	2.58692	3.40567
Fem1c	4.33188	20.1384	1.30814e-10	0	0.961224	0.397526	0	8.61683	5.95704	7.80486	6.6383	7.90406	4.82793	5.1891	8.96354	8.24491	7.1106
Ptprg	4.44328	21.755	1.30938e-10	0.100542	0.504165	0.0417007	0	2.39813	2.02173	4.29239	3.68968	5.20516	3.16533	3.92477	5.19803	2.60741	3.6887
Med22	3.55146	11.7246	1.31075e-10	1.31609	0	0.377902	0.363876	11.0891	14.9903	15.0072	11.9305	12.384	18.8843	14.5963	9.45118	5.95527	5.50965
Spag9	5.16355	35.8414	1.31075e-10	0	0.982063	0.0812287	0	7.51004	11.4116	10.1031	11.7423	11.0364	6.31989	11.8902	24.0394	10.3128	7.94085
Patz1	6.87397	117.293	1.32439e-10	0	0	0	0	6.54919	6.03233	6.39369	5.57334	7.49541	6.21878	4.77737	5.63228	3.64539	3.19642
Dhx8	6.38532	83.5936	1.32528e-10	0	0.364598	0	0	8.76468	6.77862	6.81186	8.34305	7.49514	7.03892	4.62112	5.53086	11.1756	4.84295
Cask	6.87019	116.986	1.32576e-10	0.0800157	0	0	0	3.01696	10.0378	9.15699	6.63795	9.12817	4.9595	26.2516	10.7109	1.4804	2.72981
Fam173a	4.50516	22.7085	1.32667e-10	0.45734	4.58664	0	4.93143	40.781	55.805	63.9987	41.8404	63.4879	95.5688	68.3609	38.6295	17.7907	57.7667
Lztfl1	4.41441	21.324	1.33515e-10	0.0328077	0.493541	0.0408219	0.11792	4.06315	2.42893	3.89069	2.391	2.52519	3.09863	2.83811	3.71104	3.14389	2.66492
Cyb561	6.41691	85.4444	1.33721e-10	0	0.502233	0	0	7.60785	9.06291	9.73965	8.23114	7.57133	10.4056	21.3365	12.0713	5.32153	11.7559
Gdap2	5.75953	54.174	1.33721e-10	0	0	0.189923	0	9.57788	5.02246	7.42155	5.68037	5.13993	7.83888	5.29966	6.93637	6.44451	6.41622
Irf2bp1	6.97056	125.415	1.33738e-10	0	0	0	0	15.9107	12.1093	14.2831	20.5433	19.313	9.00552	11.3404	11.3034	6.34848	9.89191
A930011G23Rik	6.93671	122.506	1.33867e-10	0	0	0	0	2.17361	2.43451	2.26295	3.16438	2.73202	1.37673	2.57343	2.88004	1.83563	3.0139
Vars	4.96633	31.2618	1.35901e-10	0	0.32715	0.162356	0.234495	3.59108	4.65124	6.26695	8.49777	6.99433	7.24023	6.3733	3.15813	5.94239	5.37892
Rps15	-2.29757	0.203406	1.35932e-10	1975.13	2280.22	2520.47	4942.91	767.511	986.516	1074.39	1245.42	971.425	1586.56	677.372	714.571	620.435	1066.12
Fbxo28	4.86537	29.1489	1.36073e-10	0.206396	0	0	0.494565	7.38446	7.26299	6.44552	6.50751	7.09206	4.71099	4.89893	5.94706	9.72604	7.90761
Atp8a1	6.61801	98.2247	1.36702e-10	0	0	0.0637689	0	1.43868	3.05651	4.86219	4.37078	7.04404	3.23705	9.60586	7.37927	1.14269	1.83169
Sfswap	6.37346	82.9093	1.38949e-10	0	0.229332	0	0	3.52428	2.94701	4.66431	6.94976	6.34879	3.45559	3.68718	4.9021	5.29381	3.08337
Ralgapb	6.26272	76.7831	1.42627e-10	0	0.141214	0	0	2.68165	1.85327	2.87211	2.96939	2.09015	1.92834	3.04934	3.40802	2.00393	2.20744
Hibadh	6.016	64.7136	1.43096e-10	0	0	0.0894481	0	3.14575	4.33661	3.49533	2.2294	2.42075	3.14021	5.66884	2.46787	4.97904	5.54735
Tmcc1	5.47269	44.4062	1.43096e-10	0	0.273489	0	0	1.87128	1.86938	2.37157	1.77598	2.62369	1.50243	2.58907	3.40342	1.12118	1.26999
Stk40	6.28134	77.7808	1.43375e-10	0	0.44563	0	0	7.48416	6.45756	10.8551	12.2643	12.4589	8.70823	8.31535	6.5406	5.90222	4.15073
Msh6	7.01887	129.685	1.43886e-10	0	0	0	0	7.4325	8.72585	6.01774	9.20206	8.03842	10.5601	5.01074	6.245	12.7299	10.3046
Rab30	6.48908	89.827	1.47224e-10	0	0.190278	0	0	2.54815	4.21397	5.57999	4.58946	4.90253	3.5839	4.24278	8.00337	2.30415	1.84936
Chgb	7.99638	255.358	1.47837e-10	0	0	0	0	14.6263	15.5611	26.7618	27.3311	39.092	50.1313	98.2254	36.4743	1.5203	7.86366
Mga	6.27112	77.2318	1.50137e-10	0	0.239199	0	0	6.17029	1.7658	2.96991	3.73534	2.95037	2.08372	2.51242	3.94668	6.56252	2.03423
Zfp948	6.77461	109.487	1.50137e-10	0	0	0.17429	0	29.5297	12.4828	13.7874	15.4212	17.3272	19.5138	15.1673	7.40326	38.6739	10.9797
Vac14	6.83204	113.933	1.50607e-10	0	0	0	0	4.02197	4.03601	4.73787	5.54285	5.4189	4.65463	4.70217	4.82966	4.08981	3.01035
Glt8d1	6.9236	121.398	1.5625e-10	0	0	0	0	15.8969	11.7396	16.1783	10.1268	13.5642	12.8505	13.0672	15.4844	14.8713	8.07523
Prdm4	6.86882	116.875	1.58375e-10	0	0	0	0	7.81489	9.86076	12.074	7.53153	8.60163	7.27818	6.26636	10.2426	7.26706	5.65249
Baz1b	6.38055	83.3175	1.5889e-10	0	0.13424	0	0	3.18283	2.31228	1.77784	3.32086	3.05397	2.18076	2.91449	1.66613	3.88612	1.93532
Bmt2	5.28143	38.8927	1.6632e-10	0.194889	0	0.0808321	0	5.82851	8.19405	6.85656	4.33151	6.16092	3.98817	4.70226	9.46612	8.13597	6.72798
Ccdc32	5.62696	49.418	1.66924e-10	0	0.828662	0.205622	0	13.7351	17.4456	14.5022	14.3497	11.811	11.7059	20.3251	8.97899	9.25066	12.2152
Siah1a	6.86034	116.19	1.67384e-10	0	0	0	0	12.2797	20.9008	20.7244	12.6841	18.3978	15.364	18.7083	20.6619	12.7001	11.1749
Zfp512	6.1284	69.9569	1.67384e-10	0	0	0.132224	0	4.67935	8.30445	6.86813	7.00302	7.74102	4.8301	11.6629	7.45356	1.86523	2.61111
Gprasp2	7.06056	133.488	1.68983e-10	0	0.404109	0	0	5.14559	14.695	16.247	15.2454	19.9377	9.79973	34.9523	25.3967	1.29984	8.77175
Mef2a	4.44661	21.8053	1.69121e-10	0.0249214	0.624841	0	0	2.70236	2.9726	2.6599	2.62777	2.74027	2.17725	2.37588	3.27445	2.932	2.75309
Slc25a46	3.41109	10.6375	1.75078e-10	0.837044	0	2.91624	0	18.9823	20.0831	15.5847	14.0177	14.2659	10.6727	20.7872	21.8306	12.9451	17.5079
Tmem98	6.14319	70.6783	1.78528e-10	0	0	0.836337	0	60.182	60.2065	33.744	35.4362	41.5726	34.9157	8.96576	9.62821	16.1557	57.6003
Tmem41a	6.8298	113.756	1.78788e-10	0	0	0	0	31.5641	20.301	29.3729	20.4555	28.8625	32.1022	20.2794	13.8301	16.8586	20.6657
Fut9	7.0228	130.039	1.79351e-10	0	0	0.0329316	0	3.39434	1.59659	6.18317	4.71952	4.11059	2.40597	8.84665	7.97459	0.527332	4.14916
Dhcr7	6.33893	80.9486	1.80628e-10	0	0.315396	0	0.22607	2.97737	4.74282	6.71309	9.65539	15.3015	7.79692	24.0591	12.9554	11.9352	5.46666
Prkab2	6.24701	75.9516	1.80751e-10	0	0.360019	0	0	5.01888	6.98879	6.72631	5.23241	4.83533	5.34003	10.943	7.23458	4.56398	6.93992
Neto2	7.2293	150.05	1.81758e-10	0	0	0	0	3.48296	7.93881	8.49514	4.90591	7.71254	6.62477	9.66067	15.3625	2.43544	4.53377
Cdc42bpa	5.23454	37.649	1.83091e-10	0	0.0852457	0.0211526	0.0611025	1.01059	1.44505	1.75394	1.34438	1.56549	1.28449	2.49104	1.31835	0.951629	1.18065
Arhgap23	5.76955	54.5515	1.8411e-10	0.0551261	0	0	0.396278	11.8035	5.21496	5.68757	6.83836	7.57683	5.53197	4.6066	5.69098	14.1741	4.97036
Psma7	-1.65153	0.318303	1.87427e-10	170.073	273.526	351.808	252.992	126.523	155.449	153.81	139.985	130.302	199.805	126.298	67.1827	79.5517	108.061
Osbpl6	6.2088	73.9663	1.89236e-10	0.0363581	0	0	0	2.56162	2.84132	3.7512	2.81888	3.648	2.87594	4.19366	3.98692	2.03527	2.24452
Ttc19	6.3297	80.4323	1.91883e-10	0	0.39244	0	0	5.21238	4.82841	8.90981	8.73745	8.60533	5.72852	9.16507	12.293	4.52946	6.70669
Kat2a	6.77854	109.785	1.93749e-10	0	0	0	0	6.59718	13.2612	9.97447	9.94453	8.81475	7.69565	9.89931	8.72454	4.98757	8.113
Trib2	6.62631	98.7915	1.95336e-10	0.0852848	0	0.106118	0	6.66598	24.6717	16.8903	16.1338	18.1691	8.55843	22.6853	28.9409	1.8611	4.60682
Bmi1	7.02331	130.085	1.95336e-10	0	0	0	0	12.1116	9.0882	7.75192	5.85315	7.97209	6.19555	6.17648	11.8238	11.0936	11.3298
Msl3	7.08109	135.4	1.95487e-10	0	0	0	0	19.4598	12.3792	10.4061	13.6064	8.38998	13.9629	5.23869	13.003	17.2542	17.1477
Chl1	7.29338	156.865	1.9649e-10	0	0	0.037033	0	2.27714	3.34603	4.94139	4.70734	6.95425	4.14626	14.4498	14.7895	0.480053	5.40327
Aggf1	6.81631	112.698	1.97237e-10	0	0	0	0	11.0036	9.36209	8.33274	9.66774	7.75327	6.1924	9.31826	8.21244	4.69482	9.44551
Igfbp2	6.75021	107.65	1.97237e-10	0	0	0.492958	0	10.3583	23.8995	57.0845	39.3167	6.80663	95.6509	72.6249	11.8394	30.2592	44.3294
Fam172a	5.32182	39.997	1.97237e-10	0.273107	0	0	0	7.36601	7.86314	7.12533	7.48155	7.00696	7.09347	10.4467	10.2525	5.87339	5.10233
Kif21a	4.17314	18.0401	1.99392e-10	0.0565053	0	1.96863	0.406192	14.6181	13.1699	18.6288	16.4722	21.9789	11.5409	26.9345	23.5846	9.16758	14.5498
Pfkl	5.6388	49.825	2.04413e-10	0	0	0.310748	0	11.6846	7.64697	8.78638	9.81044	8.81031	5.60207	13.3742	3.33072	10.3469	8.01303
Agtrap	6.941	122.871	2.04413e-10	0	0	0	0	10.7445	8.52609	6.45303	6.83043	7.00415	9.89119	6.35358	3.92504	9.01436	11.927
1600012H06Rik	6.44459	87.0993	2.04413e-10	0	0	0.138205	0	21.2148	12.1826	9.61564	8.78376	12.2131	9.17925	5.03305	8.61367	12.0138	14.0296
Mob2	6.77974	109.877	2.06975e-10	0	0	0	0	4.83485	5.78049	4.09723	3.99526	4.74865	8.01954	5.61708	3.18174	3.5558	5.20847
Pcm1	6.31114	79.4037	2.07447e-10	0	0.245999	0	0	3.78041	3.36295	5.00328	3.4992	4.6525	4.40174	7.44838	6.46996	4.23562	2.92888
Naa40	6.82517	113.391	2.08206e-10	0	0	0	0	9.46983	7.50513	11.2613	10.9135	10.1343	7.64979	10.1245	9.82248	10.3875	7.12353
Cep57	7.0883	136.079	2.08206e-10	0	0	0	0	9.1058	7.80028	7.36989	7.19338	8.30103	7.44027	5.76907	12.3652	15.6958	7.60755
Acvr1b	5.82143	56.5489	2.08236e-10	0	0.831478	0	0	6.43455	5.79708	8.84887	11.3131	13.7883	5.77498	11.3193	9.05046	6.29295	4.41107
Zfp740	5.41798	42.7538	2.14272e-10	0.0758755	0.380476	0.0944103	0	9.39697	6.5537	6.47865	9.52997	7.71727	5.28515	3.84004	7.27088	8.78276	5.17713
Ndufb4	-2.4652	0.181093	2.18316e-10	585.708	936.146	421.006	1037.43	161.11	141.911	236.599	211.414	210.605	288.705	197.46	279.888	145.975	279.03
Cmip	5.38276	41.7227	2.21812e-10	0	0.282472	0	0.607412	6.85245	8.03207	9.08529	12.4035	14.943	5.98544	21.0503	9.93348	4.22227	5.51372
Arrdc3	7.25784	153.048	2.22775e-10	0	0	0	0	4.85853	3.76674	5.47648	6.52621	6.66857	4.9689	3.78401	15.7363	8.76295	7.54969
Pank2	4.48829	22.4446	2.23717e-10	0	0.373505	0.278041	0.267721	5.20689	7.14847	6.00661	7.27639	5.42596	5.97975	3.76968	3.93675	5.65366	5.74781
Top2a	7.83037	227.601	2.24466e-10	0	0	0	0	4.51351	5.67681	4.18821	7.86818	3.12448	10.0643	2.79499	5.2735	27.5767	3.44575
Dnajb14	6.23105	75.1161	2.26028e-10	0	0	0.0289211	0	2.03422	2.39002	1.73655	1.33353	1.91681	1.50926	2.59888	2.52582	1.56576	2.31281
Rab33b	5.93234	61.0678	2.26391e-10	0.206824	0	0	0	14.8565	10.6335	6.86767	8.33833	8.38597	5.61607	11.0759	12.055	12.2645	9.45
Plbd2	5.50173	45.3091	2.30158e-10	0.0552676	0.831416	0	0	13.7199	4.69793	6.09542	10.1982	9.4194	10.9619	7.12279	3.49433	15.0495	8.48479
Zbtb21	6.88952	118.564	2.31268e-10	0	0	0	0	4.69123	6.25979	8.15799	5.94702	9.78973	4.88728	3.79748	4.05949	5.02508	3.26367
Tada3	4.5749	23.8332	2.37982e-10	0.094224	1.41745	0	0.338668	7.98704	9.68874	10.7271	15.3411	9.97201	8.1206	9.4264	5.2127	4.38053	7.00311
Tmem87b	6.22103	74.5959	2.45133e-10	0	0.218542	0	0	5.06168	2.62909	3.46285	3.44654	4.19311	2.72702	4.89866	4.17632	3.59747	3.3454
Pnisr	5.51915	45.8595	2.45151e-10	0.0359156	0	0.178756	0	3.28167	2.31433	5.11109	5.84759	6.96037	3.51937	4.20602	7.45101	8.62129	2.55269
Ube3c	4.16733	17.9676	2.45184e-10	0.805041	0	0	0	7.63855	6.99028	9.04694	7.66819	9.69498	6.10993	6.61	8.10449	6.14688	6.27454
Epb41l4a	6.39602	84.2159	2.4643e-10	0	0.476163	0	0	5.17451	9.37361	17.0042	14.7243	14.8787	5.60536	10.8409	11.0225	3.78398	7.48186
Plgrkt	6.32074	79.9343	2.52006e-10	0	0.482932	0	0	10.9732	10.9593	7.08111	8.36281	10.4572	12.7345	3.28718	7.18323	7.21865	15.0591
Frs2	6.6449	100.073	2.52006e-10	0.0643914	0	0	0	9.17976	6.88599	5.42171	6.68971	6.81473	4.94134	3.56198	10.2416	14.9069	5.25656
Atp13a1	6.82656	113.501	2.52006e-10	0	0	0	0	7.61312	4.48445	7.64709	11.1582	8.09223	8.71622	8.46941	6.13949	8.68945	8.57795
Gtf2f2	6.74941	107.59	2.52614e-10	0	0	0	0	17.9835	31.458	16.2672	27.4576	22.967	20.6111	17.9058	14.0439	17.5106	18.4352
Med14	6.75773	108.213	2.53323e-10	0	0	0	0	3.2404	4.06424	3.31742	3.88447	3.44316	2.46462	3.48899	4.04218	2.85219	2.89968
Dip2c	5.02517	32.5631	2.58034e-10	0.0444937	0.669339	0	0	3.7226	7.32022	4.85441	5.10546	5.01468	3.30935	5.76045	5.69222	1.6886	3.23467
Ptn	7.72173	211.093	2.59049e-10	0	0	0	0	8.09539	21.7714	26.5414	19.0046	30.1754	18.6218	53.6237	19.5831	1.51676	3.9389
Leo1	6.36867	82.6346	2.63218e-10	0	0.378592	0	0	6.60764	6.62476	7.34192	8.5462	6.53757	7.75476	8.97495	6.67547	12.0344	2.94371
R3hdm1	4.00001	16.0002	2.64249e-10	0.127822	0	0	0.0417661	0.773928	1.40197	1.61231	1.33336	1.56519	1.12494	1.48391	1.69323	1.22378	0.939167
Klhl26	6.70556	104.37	2.64512e-10	0	0	0	0	8.32024	11.1471	11.679	10.1213	9.91583	7.57094	10.9171	6.39175	6.19302	8.3251
Atad3a	6.08434	67.8528	2.68059e-10	0	0	0.120915	0	7.32805	9.193	6.79933	8.13696	8.68176	8.14566	11.0943	5.66408	4.51782	6.78845
Tbc1d17	5.4419	43.4685	2.68059e-10	0.112854	0	0	0	4.70029	3.61025	3.65813	3.73318	3.46418	2.39824	5.33516	1.80239	3.28361	2.35285
Irgq	5.88755	59.2011	2.68459e-10	0.120293	0	0	0	4.66803	6.10221	6.34821	6.43524	8.26688	3.90551	9.27359	7.45707	2.16852	3.90849
Cntn1	7.72624	211.752	2.68888e-10	0	0	0	0	1.4304	3.72239	5.19766	5.052	7.67665	3.29697	17.8493	14.7521	1.3984	10.0345
Secisbp2l	4.72036	26.3615	2.69366e-10	0.0889982	0	0.221477	0.159942	6.29489	4.14863	3.95788	3.93306	6.42201	2.83693	4.79223	5.31925	8.40183	4.04835
Tia1	7.01898	129.695	2.69576e-10	0	0	0	0	1.21472	1.46504	3.33337	3.49402	2.9055	2.46828	1.92754	3.97016	1.32242	1.45294
Spon2	6.97888	126.14	2.73091e-10	0.124151	0	0	0	28.9747	27.7447	18.8456	33.1117	13.4805	19.6407	1.75346	9.01467	32.2752	12.5049
Zfp444	4.74335	26.7849	2.81434e-10	0.0613982	0.30788	0.152793	0.220683	5.3059	5.63994	8.00937	8.37805	7.42623	4.63916	6.90119	6.36881	2.62142	2.743
Eml4	5.01854	32.4139	2.86352e-10	0	0	0.418041	0	10.282	7.46209	5.49832	7.18927	5.17189	5.23575	7.0386	5.70878	8.98917	4.61207
4932438A13Rik	6.37063	82.7465	2.86352e-10	0	0.0568375	0	0	0.754915	0.699304	1.06191	1.12485	1.35537	0.749377	1.98107	1.51167	1.16145	0.750369
Chid1	6.10762	68.9568	2.89287e-10	0.0337054	0	0	0	2.98696	2.5878	2.99785	2.82226	2.31633	3.46196	4.08603	1.68153	1.75886	2.28609
Coq9	6.79775	111.257	2.9088e-10	0	0	0	0	11.602	9.35916	8.80561	8.72811	6.09046	13.1494	10.5717	10.1749	6.93133	14.7866
Nup85	6.21584	74.3284	2.95582e-10	0.108086	0	0	0	9.28108	10.966	8.71624	11.2292	8.61646	14.0368	6.99678	6.19315	11.9985	5.57509
Stk38	7.04998	132.512	2.95973e-10	0	0	0	0	6.04946	3.13179	3.32228	3.6757	3.67278	3.3583	3.06897	3.93847	7.81043	4.46366
Fam175b	5.48092	44.6603	2.96242e-10	0	0.435734	0	0	3.22852	3.15708	3.40063	3.4359	2.68725	3.38542	2.88921	3.2406	3.33902	2.78805
Esyt1	5.81436	56.2726	2.9807e-10	0	0.995203	0	0	5.95369	3.26521	13.0626	16.1566	12.1388	11.2468	10.9203	9.21504	8.94435	9.43083
Aagab	6.25394	76.3171	2.99057e-10	0.0644027	0	0	0	4.43117	5.12126	5.88092	6.59102	6.99297	5.55048	11.4837	4.45365	3.48296	3.81887
Magt1	7.00338	128.3	3.00574e-10	0	0.392692	0	0	22.1561	5.15361	7.05813	9.35021	8.39559	7.95112	8.38751	9.63183	38.0422	11.45
Npc1	6.87243	117.167	3.01934e-10	0	0	0	0	3.53015	2.29178	2.54872	2.75068	3.5166	3.30255	2.08786	2.34223	4.4019	3.02041
Terf2	4.651	25.124	3.02109e-10	0	0.798198	0	0.858199	10.076	10.148	7.26767	12.3413	12.7988	6.01365	7.58761	6.44736	9.74122	6.65886
Fuca2	7.42162	171.447	3.1252e-10	0	0	0	0	13.5326	7.24623	3.59168	4.14376	6.12166	8.62356	2.13178	6.62933	16.4524	11.2394
Stradb	4.61827	24.5606	3.1377e-10	0	0.505694	0.188222	0	3.38606	8.64144	5.02297	4.06574	4.01967	3.86945	3.91689	4.55792	2.53558	3.19473
Atmin	4.86684	29.1786	3.13798e-10	0	0	0.466728	0	5.61589	9.77112	6.31662	6.39799	7.2178	4.33986	6.22488	10.3757	5.26717	6.88593
Ggh	6.85087	115.43	3.18239e-10	0	0	0	0	20.7024	12.5085	19.4312	11.8374	13.8194	18.465	12.9296	11.1285	13.4261	28.7361
Cd320	6.00062	64.0275	3.22785e-10	0	0.707815	0	0	11.1105	12.1921	10.5459	10.2872	10.6706	13.9984	11.6294	6.34481	7.49983	10.7205
Fam174b	6.38735	83.7114	3.22785e-10	0	0	0	0.403141	25.1889	7.38126	13.5674	11.4787	8.63303	15.7578	12.145	7.09151	4.04388	11.7073
Lpcat1	6.56581	94.7341	3.24824e-10	0	0.444119	0	0	12.8213	9.22851	15.1247	12.3601	11.3211	6.90115	24.1318	9.27455	4.03352	2.98559
Pik3r3	6.94152	122.915	3.27493e-10	0	0	0	0	4.74971	7.28766	7.4498	5.78032	7.78032	6.11249	11.7405	8.89973	2.61989	3.64481
Cept1	6.86692	116.721	3.2819e-10	0	0	0	0	10.4701	7.24417	10.5827	7.10069	8.06923	9.56499	10.5029	10.1497	11.029	17.4538
Polr3d	7.05515	132.988	3.29052e-10	0	0	0	0	23.4454	12.0984	13.8861	13.9464	14.6944	18.6323	12.0837	19.6146	30.7527	9.85586
Ndufaf7	4.62158	24.6169	3.44237e-10	0.158867	0.796638	0.593026	0	10.5809	14.5933	12.6229	13.7952	11.3545	14.6296	23.2793	10.4369	8.44097	9.22676
Ankhd1	7.02302	130.059	3.45592e-10	0	0	0	0	4.86849	2.90424	3.43762	2.30504	3.52446	2.457	3.10554	4.60755	6.06472	2.65646
Vps52	6.85031	115.385	3.46199e-10	0	0	0	0	7.27406	7.11791	10.4107	8.19668	8.43313	6.9094	15.9427	7.6933	6.17964	4.90719
Mtpap	5.01945	32.4344	3.48974e-10	0	0	0.686905	0	9.3439	13.4345	10.6386	13.6963	11.1918	11.8945	6.65991	12.2709	15.0587	11.7711
Spred2	6.51915	91.7191	3.51459e-10	0	0.397198	0	0	3.79318	6.62453	10.0511	11.5455	15.133	4.86282	3.63589	11.9334	10.747	11.3884
Parn	5.03428	32.7695	3.55244e-10	0.126076	0	0.47062	0	14.2262	11.2354	10.765	13.6847	13.5163	12.8007	4.82259	8.40715	11.3638	7.83432
Man2a2	5.37736	41.5667	3.55244e-10	0.070926	0	0.0441258	0	2.10816	2.91723	2.31307	3.02443	3.50944	2.67953	5.90605	3.36326	1.88423	3.21187
Jup	3.44816	10.9144	3.58099e-10	0.682172	0	1.41469	0	11.5463	8.41746	11.4607	14.5446	10.47	6.97991	6.35626	6.12143	13.1605	10.2974
Alg9	5.65509	50.391	3.60051e-10	0.0940786	0.471755	0	0	5.23017	5.80427	9.37174	12.3998	8.01702	5.88668	8.24922	8.36463	8.39051	6.18991
Rnpep	6.04042	65.8185	3.60051e-10	0	0	0.0652496	0	4.01217	3.66669	3.91788	5.20409	5.47778	3.46699	3.95008	2.74568	3.08476	4.1744
Kif13a	6.93005	121.942	3.60109e-10	0	0	0	0	7.65543	3.65291	4.61316	4.95771	3.80854	3.58595	3.29268	6.05392	6.42093	4.32846
Tceb2	-2.29545	0.203704	3.60382e-10	3047.25	5926.52	6199.59	9616.93	2239.45	1678.64	2099.41	2655.72	2193.64	2842.53	1253.29	1533.65	1465.07	2180.09
Tspyl2	5.54762	46.7737	3.62628e-10	0	1.30118	0	0	7.56989	12.9852	11.8473	12.0708	11.7694	7.96502	14.2777	10.9587	5.29319	8.37828
Cnpy3	6.21242	74.1521	3.64145e-10	0	0.68998	0	0	11.8909	11.5076	12.7279	18.1357	14.1841	12.8334	11.4173	4.82561	15.5356	8.71793
Zhx1	6.80299	111.662	3.64905e-10	0	0	0	0	4.54132	5.9053	6.90655	5.0797	5.08628	3.15135	6.4618	6.74226	2.3599	5.32196
Hist1h2ao	4.3673	20.639	3.69728e-10	3.04893	3.8222	14.2264	2.73968	105.309	153.621	207.001	413.676	189.625	484.143	49.3419	100.15	190.924	113.304
Stx6	3.79917	13.9208	3.76123e-10	0.0687923	0	0.0855968	0.741777	2.91564	5.23452	4.3238	4.21349	3.02566	5.31967	4.59485	4.00964	1.50119	3.33876
Ube3b	3.69032	12.9092	3.76415e-10	0.967549	0	0	0	8.74937	7.29592	7.70412	9.10896	7.97911	7.50648	6.38528	6.11057	4.32771	5.86637
Rnf40	5.15414	35.6082	3.82374e-10	0	0.97918	0	0	8.06124	5.3544	5.40335	5.55115	5.90459	3.5349	6.12873	4.34043	4.94054	4.65271
Shroom2	5.57234	47.5817	3.82868e-10	0	0	0.163073	0	3.48671	7.42694	2.694	3.52251	3.3625	3.04299	5.91299	6.99154	3.93765	3.24693
Rnf217	5.72248	52.8006	3.83481e-10	0.0332218	0.16659	0	0	2.57838	2.68732	3.34882	2.67874	2.92236	1.56887	2.63932	4.85734	2.39556	3.06286
Hk1	4.34631	20.3409	3.91922e-10	0.257294	0.645097	0	0.154131	4.48472	3.9391	5.13629	9.24267	10.0787	4.15141	12.0374	7.39243	3.98725	6.23504
Cnpy2	2.95083	7.73191	3.96202e-10	9.35365	1.80399	40.2873	7.75839	228.318	200.746	171.508	179.626	172.075	273.95	124.274	84.9414	118.442	165.545
Trip11	6.85883	116.068	4.02781e-10	0	0	0	0	4.98013	2.22392	2.65036	2.73882	2.97266	2.04272	3.16071	3.0803	3.45425	3.74784
Ano10	3.97647	15.7411	4.0564e-10	0	0.310433	0.616239	0	5.41804	5.51695	6.60745	4.89572	6.21147	7.01643	8.12422	4.2505	2.232	5.17949
Slc35e2	6.83248	113.967	4.06486e-10	0	0	0	0	4.9627	6.33318	6.20408	3.71084	5.58409	4.00805	2.48913	7.09255	4.22434	3.50356
Pfkm	6.99849	127.866	4.12915e-10	0	0	0	0	11.3736	13.0621	10.7115	11.3197	12.0744	11.8322	31.8196	9.0453	4.34359	9.59818
Birc5	7.45477	175.432	4.13543e-10	0	0	0	0	7.3996	25.5085	12.2438	19.1777	8.72122	40.8841	4.05051	7.96837	28.6728	5.54723
Hook3	4.08957	17.0249	4.18617e-10	0.179815	0.0644056	0	0	2.12798	1.42635	1.72118	1.57336	2.13606	1.6225	2.00299	2.49964	1.99853	1.31976
Adsl	6.05708	66.5831	4.19624e-10	0	0.325582	0	0	6.11132	4.98503	6.54491	5.23532	4.01585	6.82227	6.41918	2.43743	3.6346	4.87848
Stat1	5.43783	43.3462	4.24811e-10	0.051495	0.516441	0	0	10.941	3.45944	5.12973	5.42973	3.4681	4.62043	5.00016	5.11263	2.58946	7.08994
Pik3c3	6.79325	110.911	4.24811e-10	0	0	0	0	6.85421	6.73916	6.99508	6.73272	5.51743	5.60973	4.48362	6.11041	7.30647	11.5789
Mms19	5.53273	46.2934	4.44499e-10	0	0.352311	0	0	2.51372	2.69713	2.99952	3.15938	2.60732	2.82022	4.69279	2.55077	1.66651	1.86904
Hexim1	6.76897	109.059	4.47965e-10	0	0	0	0	10.7752	8.755	7.57289	9.90185	9.7841	5.43799	6.16052	7.34266	10.0317	9.22613
Dclk2	6.91958	121.06	4.48986e-10	0	0	0.043139	0	2.13735	7.55778	6.78402	9.03165	8.81567	4.05221	8.28351	7.1241	0.526311	1.37993
Shc1	5.87238	58.5816	4.48986e-10	0	0.325006	0.0806459	0	9.02587	5.4205	5.84156	4.82404	4.00874	7.03974	3.4709	4.28996	9.16264	10.6873
Mau2	4.94645	30.834	4.49771e-10	0.0400692	0.401852	0.0498572	0	3.96997	3.73563	3.08869	4.10071	3.35947	2.93296	2.68813	2.5334	5.39844	2.86419
Gm5239	-2.89451	0.134482	4.61913e-10	402.558	308.262	148.048	488.242	100.421	57.0948	57.6167	83.0235	69.5029	70.2356	39.6777	42.6094	58.3262	129.669
Pde4b	6.37886	83.2199	4.62212e-10	0.0346469	0	0	0	2.76527	5.22519	2.87616	2.84738	2.762	2.37245	6.0556	4.82611	0.986179	3.74304
Dhx57	6.25958	76.6162	4.66376e-10	0	0	0	0.259021	5.712	7.50896	9.40079	7.93387	10.6973	4.5943	9.79646	6.58532	3.00846	2.7805
Mospd2	6.30763	79.211	4.66909e-10	0	0	0.0575242	0	4.35144	4.2467	3.94744	3.01083	3.749	2.29238	3.10151	6.27985	5.43906	5.16349
Lrp11	6.73309	106.38	4.71068e-10	0	0	0.133191	0	3.2995	4.84301	20.3108	15.6023	20.4504	10.9946	21.7326	25.6438	5.38272	13.6075
Zrsr1	6.81898	112.906	4.71111e-10	0	0	0	0	8.22241	10.6987	9.5186	8.47015	13.0239	5.26446	6.29792	13.4909	7.9327	11.7265
Ibtk	5.17087	36.0236	4.82958e-10	0	0	0.158291	0	3.59454	2.96506	3.0676	4.99732	2.5645	2.7535	2.42062	3.4561	2.85658	3.16895
Mcm4	6.6777	102.374	4.84115e-10	0	0	0	0	8.92188	8.38593	8.4626	9.64251	7.56623	10.1097	5.09929	9.97021	29.7903	6.66591
Sumf2	6.80818	112.064	4.87988e-10	0	0	0	0	16.8891	11.4559	9.25934	14.6558	12.8025	14.8781	8.54469	5.41288	14.0362	9.01256
Cog6	5.49721	45.1675	4.87988e-10	0	0.740229	0	0	6.70344	6.77999	4.63912	5.72249	5.37671	5.48977	6.73251	6.92703	3.08129	4.28671
Gfpt1	5.36268	41.146	4.87988e-10	0.0363256	0.910771	0	0	19.4549	6.77324	8.5296	9.68827	11.3336	5.06056	6.13522	14.6415	16.7846	12.0388
Rprm	6.98632	126.792	4.87988e-10	0.250597	0	0	0	31.3116	48.7875	69.8384	63.7272	94.7195	41.4198	38.6378	32.3073	2.6154	8.54936
Ifitm3	6.75496	108.005	4.98976e-10	3.2378	0	0.671455	1.9396	186.833	198.28	231.664	107.943	31.8932	416.659	22.5472	196.449	216.575	1684.31
Setdb1	6.65653	100.883	5.00443e-10	0	0	0	0	4.05538	3.65984	4.30534	5.0499	3.81577	4.60124	4.21006	5.22152	2.73534	2.75379
Zmym5	4.57401	23.8185	5.01967e-10	0.528239	0.331106	0	0	9.52239	6.51805	7.67391	6.75755	8.98476	5.06708	8.66525	13.4702	11.0261	6.38257
Pdpn	3.37458	10.3717	5.03614e-10	28.5932	58.5636	44.0965	5.78997	1024.34	556.004	316.164	516.433	435.621	386.781	224.316	379.249	591.295	715.91
Mpp1	6.47255	88.8039	5.03614e-10	0.0684768	0	0	0	6.0307	6.00853	6.98381	6.58325	7.05887	5.98245	4.39244	2.63829	12.1494	13.266
Dgkk	5.41001	42.5183	5.05647e-10	0.102227	0.256309	0	0	8.10277	3.29367	3.51573	4.12141	3.93419	3.50001	7.15895	3.66091	3.44322	6.64302
Crem	6.8266	113.504	5.05647e-10	0	0	0	0	2.28888	4.85025	10.1572	7.79534	6.82442	6.08173	4.89424	5.42628	2.35545	5.04142
Man2a1	7.47232	177.579	5.08188e-10	0	0	0	0	12.0169	3.05568	3.90458	8.48281	13.0192	3.76752	1.25198	5.10417	13.2645	8.31134
Tra2b	2.98182	7.89983	5.15985e-10	0.951552	4.08989	2.36799	0.732889	19.1548	19.4758	22.972	19.8138	18.7772	23.752	19.7591	26.5897	33.2109	13.7471
Itga3	6.32131	79.9657	5.23553e-10	0	0	0.0797279	0	2.92735	5.1831	7.06685	9.83632	4.31538	8.01867	6.37257	2.15221	7.17371	8.22353
Vps54	6.86721	116.745	5.25748e-10	0	0	0	0	5.09164	3.93819	4.04155	3.69914	4.48338	2.41409	2.72182	4.54512	6.32834	4.88399
Fam171b	6.64553	100.116	5.25748e-10	0	0.319404	0.079256	0	4.13714	14.4093	11.4062	13.1362	14.2703	6.61761	29.6876	25.2017	0.785646	8.17485
Taf2	6.62739	98.8654	5.36382e-10	0	0	0	0	5.40181	5.88029	5.60358	5.7488	5.59526	4.54864	4.27797	6.24791	5.17288	4.75342
Prkaa1	6.08443	67.8572	5.36382e-10	0	0.394126	0	0	6.31635	5.38795	4.94009	5.72812	5.18538	6.58827	4.99538	6.09526	8.20297	7.59739
Rbm27	5.27207	38.6412	5.39665e-10	0	0.285283	0.212368	0	9.33191	5.226	4.65532	5.73414	5.23909	3.55984	4.0176	7.41887	9.06836	5.03715
Entpd6	6.30761	79.2097	5.57872e-10	0	0.384221	0	0	9.44729	4.41214	6.72415	8.19803	6.10821	4.70395	9.55932	5.56361	11.8498	4.88577
Lonrf1	7.06135	133.561	5.60926e-10	0	0	0	0	22.291	7.65829	5.63063	11.2599	7.93338	5.38563	5.5882	8.73722	11.9245	8.5074
Noc4l	5.48199	44.6934	5.72055e-10	0	0.706725	0.175365	0	7.60246	7.72909	9.69398	10.7084	8.91071	14.3096	11.1968	10.9993	10.8312	9.7881
Rnf103	6.45415	87.6784	5.73351e-10	0	0.277894	0	0	6.22282	3.26713	3.81181	5.84342	5.48424	2.68251	4.69625	8.43117	9.93767	7.31501
Rdh14	6.69569	103.658	5.80543e-10	0	0	0	0	21.6163	14.6532	19.4543	13.4894	15.0316	20.2476	24.2809	22.0992	19.8093	19.2811
Katna1	6.62307	98.5694	5.83146e-10	0	0	0	0	11.5603	14.1687	11.6626	12.6647	11.2259	13.1848	8.92629	11.5267	14.3915	12.524
Atxn2l	5.90842	60.0634	5.93346e-10	0	0.383659	0.0952	0	4.67462	4.51058	5.71623	11.9824	8.6231	5.96166	11.7966	9.59923	10.8888	4.00855
Smg5	6.24572	75.8838	6.037e-10	0	0.263752	0	0	4.74807	2.81241	3.99208	6.44319	6.07266	3.72584	5.63347	4.44272	6.787	2.4353
Hspa8	2.04481	4.12618	6.07803e-10	75.8795	106.215	64.0372	46.7803	357.169	348.485	448.618	453.492	522.049	381.734	616.244	533.554	462.147	392.133
Ndufa3	-2.89709	0.134242	6.07803e-10	1269.81	2134.45	1315.85	2982.66	369.867	190.929	420.304	361.38	383.798	577.764	323.808	619.797	182.059	678.86
Id4	6.92946	121.892	6.17148e-10	0	0	0	0	15.4074	32.6354	13.3303	20.8476	15.1468	11.7095	34.2421	34.6203	11.2923	17.9926
Thrap3	3.41898	10.6958	6.22026e-10	0.277356	1.98685	0.936721	0	15.4628	11.5708	10.9013	17.1415	14.595	8.27973	9.86313	7.61329	11.917	6.91967
Synrg	5.13299	35.0902	6.27971e-10	0	0.419638	0	0.150394	4.2378	3.72886	2.62993	3.5685	4.2558	2.12418	3.37345	4.56767	2.10409	4.02759
Uqcr10	-2.58898	0.166203	6.27971e-10	2819.84	3914.35	1321.31	4672.47	832.793	617.574	765.25	907.335	833.531	1202.65	714.505	669.664	619.374	1395.38
Prpf4	6.6806	102.58	6.27982e-10	0	0	0	0	5.93048	4.1573	5.43222	3.90156	4.52241	5.02709	4.32822	5.48127	6.06002	3.95662
Hacd2	7.03412	131.064	6.33174e-10	0	0	0	0	8.55185	8.63179	8.18886	5.98347	5.72241	14.8659	10.2187	6.67114	22.1596	9.73318
Appl1	5.6528	50.3111	6.33224e-10	0	0.420841	0	0	2.72551	2.87658	4.27967	3.31846	4.09497	2.5266	4.59315	5.80368	3.66285	2.42007
Rb1	5.07737	33.763	6.35939e-10	0	0	0.302741	0	3.11372	6.50477	5.77076	4.24434	5.68503	3.66241	6.30001	7.6916	5.65573	4.37265
Atl1	7.19236	146.257	6.42729e-10	0	0	0	0	10.4339	14.5964	19.5543	14.4952	31.0504	9.04365	9.47425	33.669	3.94191	7.80419
Tbcel	4.792	27.7036	6.45448e-10	0	0.865098	0	0	4.70055	4.31665	3.37577	3.41079	2.37121	3.92079	3.90873	3.30213	3.76475	5.22004
Tspyl4	6.27343	77.3554	6.45448e-10	0	0.945943	0.234724	0	11.1622	26.1219	26.6217	24.571	34.4843	14.3649	66.6634	68.5339	2.50574	10.1516
Kctd6	5.12511	34.8989	6.485e-10	0.224944	0.563989	0	0	8.60525	9.86891	6.13554	9.94087	10.2028	6.90481	6.02312	9.33335	9.07054	7.40011
9430016H08Rik	6.62866	98.952	6.485e-10	0	0	0	0	3.47661	3.5657	3.57995	2.88057	3.1278	3.72843	2.84238	4.97801	2.68789	3.20656
Snapc1	6.06757	67.0687	6.48704e-10	0	0	0.214234	0	10.4248	11.8028	11.4343	10.6791	15.8553	10.7733	18.7446	15.6484	12.9052	12.4471
Chd2	5.66056	50.5823	6.51661e-10	0	0.128298	0	0.0919613	3.16869	1.99946	1.72949	1.98366	2.14513	1.60093	2.96616	1.76931	3.20432	1.5587
Stox2	6.05966	66.7019	6.55898e-10	0	0.195853	0.0242992	0	1.67689	4.41777	3.40442	2.87676	4.26779	1.95974	6.48171	9.2797	0.778205	1.63388
Syn2	6.39707	84.2771	6.5611e-10	0	0.521877	0	0	3.37985	10.9869	9.13321	10.5703	11.9442	7.00359	16.8733	20.6144	0.839325	6.88982
Rps9	-1.95169	0.258513	6.61689e-10	372.11	850.402	616.081	739.91	207.217	306.5	338.75	313.132	260.809	430.408	176.295	197.347	165.309	271.326
Ltv1	6.70382	104.244	6.61689e-10	0	0	0	0	21.0967	11.9298	15.7242	17.3475	15.3767	23.4808	13.0454	11.5638	20.6394	11.8641
Fam124a	6.65286	100.626	6.61689e-10	0	0	0	0	9.91855	6.26169	6.00709	7.08193	7.19044	6.47041	4.54467	4.10174	5.59387	5.69966
Tmco3	6.74467	107.238	6.66474e-10	0	0	0	0	2.87937	2.74925	4.13573	3.65015	4.01437	3.44818	7.13168	3.22988	1.98528	2.54948
Wdr47	6.44886	87.3577	6.78754e-10	0	0.377579	0	0	4.55909	8.8782	10.3583	7.12224	12.4192	6.93394	12.4959	14.9145	1.57172	5.04596
Fmr1nb	6.85348	115.639	6.87002e-10	1.17141	0	0	0	177.316	106.534	63.9026	81.7387	113.777	135.071	1.60851	39.1533	151.154	162.869
Tanc1	7.21289	148.353	6.89333e-10	0	0	0	0	5.34914	1.92798	2.14413	2.18053	2.45052	2.72748	0.605883	2.13344	5.02714	4.44666
Tmem246	6.85976	116.144	6.95153e-10	0	0	0	0.395503	4.78485	17.9527	23.0973	18.4275	26.0133	19.6163	42.9973	21.1975	1.25282	8.22306
Specc1l	6.02066	64.9233	6.96619e-10	0.0602258	0	0	0	4.57473	4.70654	3.92822	3.45533	4.88388	3.98175	6.52133	5.35474	3.31421	3.66904
Polr3c	6.01105	64.492	6.97011e-10	0	0	0	0.388378	8.26724	11.259	7.17596	9.04775	7.12875	7.52658	6.04089	6.56494	10.5596	6.97778
Emc3	4.52129	22.9638	6.98047e-10	0	3.2752	0	0.391267	21.9303	20.4468	20.5262	19.5805	16.6079	23.2618	28.6354	22.7449	21.7928	23.2554
Zfp60	6.80983	112.192	7.02204e-10	0	0	0	0	3.69651	4.96237	4.24064	2.70478	3.77605	3.44942	6.90327	4.58807	1.69637	1.85966
Gm10073	-2.53142	0.172968	7.15281e-10	251.537	281.117	179.896	546.169	81.2047	85.9628	118.97	97.2234	94.2889	114.954	44.7116	61.2125	68.5871	117.738
Runx1	6.05514	66.4936	7.19574e-10	0.0309353	0	0.0384921	0	3.01392	2.50237	4.43905	5.32454	5.57001	2.48352	0.600764	2.46016	3.75693	4.1336
Lrrc8d	6.0307	65.3767	7.27026e-10	0	0.14592	0	0	1.7459	2.67306	3.41645	3.24883	2.55977	1.75212	2.15772	2.09858	1.84984	1.13459
Sltm	3.94052	15.3538	7.28672e-10	0.0324469	0.650818	0.40373	0	5.53655	3.46987	4.61748	6.03754	5.48541	3.02625	5.15553	6.44293	6.98826	4.13792
Wdtc1	4.21317	18.5477	7.28672e-10	0.0762233	0.76444	0.284529	0	7.34226	4.91168	5.6044	5.90966	7.75264	4.58946	5.3379	4.59337	5.20702	4.45788
Fam126a	6.78566	110.328	7.43455e-10	0	0	0	0	3.7224	2.67741	2.40168	1.85053	2.83323	2.68981	4.95871	4.35863	2.29891	2.11504
Tmem184b	6.14256	70.6474	7.45561e-10	0	0.534262	0	0	9.91104	5.11259	9.98173	12.3907	8.78639	6.79245	5.89375	7.94674	12.4338	8.56785
Dcaf15	5.65507	50.3902	7.45561e-10	0.308492	0	0	0	9.93354	11.6311	17.5604	20.5692	19.2924	11.4725	14.2511	11.8094	5.26849	7.20427
Taok2	3.72658	13.2377	7.56467e-10	0.589102	0.196936	0.293203	0.14116	9.59812	4.89988	7.87111	16.138	8.2049	4.12661	6.93356	3.56945	4.06158	3.876
Mapk10	6.36248	82.2805	7.59117e-10	0.0328726	0	0.0409026	0	2.24367	5.72377	6.2374	4.48561	5.2411	4.34666	9.18888	7.11199	0.280702	2.8838
Zdhhc21	6.84227	114.744	7.78238e-10	0	0	0	0	2.03375	1.58544	2.04034	1.88059	2.13214	1.76482	3.90054	4.19345	2.32815	2.26812
Cpt2	5.73394	53.2215	7.91806e-10	0.306041	0	0	0	16.9297	13.4268	9.43632	9.72832	11.7779	15.5364	9.63537	7.55845	20.1806	14.9777
B3galt1	5.95091	61.8591	7.94925e-10	0.0635967	0	0.158264	0	4.69076	10.2015	13.3493	8.08636	10.1396	6.15676	16.3176	13.3508	0.965437	4.52013
Stat2	6.74028	106.912	7.98205e-10	0	0	0	0	6.54956	4.90552	5.92071	6.9674	6.51895	3.4383	10.1363	6.86392	6.63164	8.14456
Sdc1	5.87451	58.6683	7.994e-10	0.0960545	0.481664	0	0	3.70101	4.87264	14.3529	13.5539	10.0337	11.2268	9.55301	5.78844	5.83267	20.9103
Jag1	7.04385	131.95	8.2166e-10	0	0	0	0	1.90086	3.70166	7.89296	6.81533	10.615	3.92883	4.13845	6.38903	6.43394	13.2097
Arrb1	6.21513	74.2917	8.25003e-10	0	0.164175	0	0	3.11768	2.8728	4.15447	3.19836	2.745	2.43515	4.46997	3.73574	0.559143	2.72592
Fosl2	5.93338	61.1116	8.30751e-10	0	0	0.141089	0	8.63387	2.8501	4.16857	4.33701	5.35083	4.14993	1.02317	3.77128	7.17221	7.30699
Mtmr7	5.05302	33.1979	8.30773e-10	0	1.23574	0	0	4.29542	9.12238	8.28033	8.66149	7.22585	4.07316	7.34781	6.73551	3.97483	5.1378
Ogfr	4.04926	16.5558	8.3409e-10	0	2.84443	2.82323	0	35.3599	21.5812	27.2442	45.2982	35.0842	27.4572	48.403	37.7556	17.4913	21.7134
Zfp9	6.08954	68.0979	8.40931e-10	0.0678923	0	0	0	6.8761	5.95724	7.16574	5.4743	6.71868	4.56877	4.3949	5.8687	4.50908	2.17834
Armcx4	6.89296	118.847	8.52566e-10	0	0	0	0	2.97195	3.76402	4.66664	5.88897	5.66016	3.88949	4.52377	7.18732	2.64823	1.17078
Csnk1g1	4.40398	21.1704	8.55477e-10	0	0.587241	0.0291432	0	3.05543	2.31205	2.58317	3.30496	2.60757	2.01858	2.27426	3.25095	2.8889	2.30204
Fam58b	6.52776	92.2683	8.58068e-10	0	0	0	0	26.1606	24.9989	22.3325	23.1751	18.488	24.3501	14.7762	14.9126	17.3	20.5169
Map3k4	5.13332	35.0981	8.59725e-10	0	0.345835	0.171629	0	6.94702	6.80801	4.3348	6.20264	7.39381	3.66404	5.39797	3.74731	4.71135	3.38928
Patl1	6.49578	90.2453	8.59725e-10	0	0	0.107853	0	12.214	9.03174	6.06479	6.31708	9.65004	6.65167	3.8767	8.47739	20.0665	7.60406
Pknox1	4.45301	21.9023	8.64737e-10	0.106173	0.798603	0	0	6.34085	5.16757	4.46984	4.44511	3.79418	4.26183	3.18654	3.40887	3.67685	2.65196
Mapt	4.97726	31.4996	8.66884e-10	1.21455	0.487228	4.17103	0.174618	34.6833	72.6684	92.8158	92.96	122.597	45.7702	122.222	118.258	3.08831	12.4504
Mnt	6.82245	113.178	8.69298e-10	0	0	0	0	7.92145	4.55327	7.50187	7.72458	9.3467	4.20093	6.42161	7.49919	9.00285	3.05092
Lemd2	6.78579	110.338	8.70208e-10	0	0	0	0	13.2706	6.18566	9.86492	13.1174	13.565	7.49045	16.3453	12.9535	14.3135	8.5321
Tbk1	6.89779	119.245	8.78658e-10	0	0	0	0	14.8167	10.2607	8.58903	10.4818	12.7751	9.26318	4.26216	6.91647	18.6681	12.5505
Sppl2a	6.45564	87.7693	8.86107e-10	0	0.211732	0	0	5.04341	2.19983	3.10457	3.14272	3.42407	3.38979	3.42906	4.0879	9.57475	6.92819
Btbd9	5.65025	50.2221	8.97106e-10	0.160072	0	0	0	7.63611	4.68187	4.87232	6.45348	6.74704	4.22059	11.932	6.19364	1.56937	3.22893
Zbtb4	5.64911	50.1823	9.01066e-10	0	0.226026	0.0560855	0	4.39148	2.90453	2.61927	3.70437	3.71719	2.23505	3.07699	4.38615	3.93451	5.98631
Chm	6.80667	111.946	9.01066e-10	0	0	0	0	4.81192	4.51308	4.73567	2.76133	4.37604	2.86692	2.95337	7.3835	5.68318	4.73403
Dnajc21	6.10828	68.9881	9.02138e-10	0.153181	0	0	0	14.0807	4.72531	7.99294	6.05687	9.05321	6.14874	4.82273	6.99889	17.6583	6.06578
Id1	7.27436	154.811	9.03063e-10	0	0	0	0	25.8679	62.7023	54.6102	42.0605	62.8593	48.7805	3.15541	18.0723	20.05	81.7278
Isg20l2	6.96775	125.17	9.05986e-10	0	0	0	0	18.5864	13.0043	13.7981	14.9039	10.7771	8.06265	4.46547	6.74664	21.7184	9.09142
Plpp1	6.64953	100.394	9.10437e-10	0	0	0	0	10.1002	13.4992	15.3918	13.5326	17.839	23.2486	26.601	16.359	11.2527	22.0849
Zfp46	4.10379	17.1935	9.28232e-10	0	0.352006	0.611421	0	5.98908	8.08441	6.16036	7.83721	5.982	4.30955	5.82477	8.49521	3.39675	4.61868
Cox15	5.70672	52.2268	9.58229e-10	0.149062	0	0	0	8.04074	6.7441	4.5961	5.89401	7.99026	5.19149	2.71934	5.77988	8.13211	6.71997
Slc38a10	5.49486	45.0938	9.61705e-10	0	0.857183	0	0	8.28007	5.54663	6.75735	9.71905	10.1812	6.99622	16.2966	3.32117	3.51406	3.77218
Plekha3	6.09995	68.5911	9.65435e-10	0	0.586902	0	0	10.8876	11.2327	5.41321	7.62244	7.39994	8.84349	6.68109	9.48129	12.1042	13.5476
Pde12	6.63739	99.5525	9.65435e-10	0	0	0	0	2.58089	3.11685	3.25768	3.30482	4.03601	2.51621	4.09716	4.02386	4.26897	3.5009
Mfsd14b	6.28534	77.9969	9.77027e-10	0	0.467429	0	0	11.1853	5.75104	6.07998	8.81706	8.96846	6.16284	4.44334	9.71528	15.3005	9.08612
Trappc10	5.94705	61.6935	9.81558e-10	0.0724786	0.363442	0	0	6.90175	3.67668	4.64145	7.30513	6.37558	4.53512	11.9854	12.7093	11.1402	5.59296
Dnm1	7.21799	148.878	9.86609e-10	0	0	0	0	4.25872	10.0343	10.746	12.7538	15.4244	4.11459	15.4643	9.15835	0.793602	5.03907
Ccdc186	6.18961	72.989	1.00481e-09	0.0530326	0	0	0	5.86736	4.21711	4.46531	4.76953	4.51923	2.00353	3.27693	5.10812	6.23927	3.46774
Kat8	6.57731	95.492	1.01289e-09	0	0	0	0	9.75243	10.2371	8.10447	9.81196	11.3064	9.11411	7.14969	8.62667	10.3264	5.65395
Pprc1	6.79143	110.771	1.03613e-09	0	0	0	0	5.97518	3.337	3.57918	4.15154	4.28206	2.87353	2.95063	3.55867	6.6508	2.66903
Arl5a	4.45254	21.8951	1.03948e-09	0.202924	0	0	1.70185	13.8131	18.1766	13.1555	11.1179	11.0634	10.1419	14.8078	22.9537	16.4936	17.1425
Cpne1	4.8723	29.2893	1.04747e-09	0.56825	0	0	0	10.3665	9.349	9.04939	7.80437	6.91773	8.05053	4.58615	13.874	13.7868	11.2098
Arfgef2	6.12773	69.9246	1.04828e-09	0	0	0.0519095	0	5.02895	2.74546	2.57266	3.16979	3.49776	3.54622	1.91496	2.26676	4.55194	4.04954
Klhl42	3.72412	13.2151	1.05048e-09	0.170199	1.70692	0	0	6.12063	7.07819	6.05521	5.80611	3.89885	6.16209	5.30847	4.6799	3.33732	6.54385
Lypla1	3.23488	9.4145	1.05091e-09	0.870514	0.256775	0.955731	0.368103	10.2596	8.35445	8.80531	7.22558	7.60118	9.79367	4.12841	7.66395	15.2555	11.9584
Zc3hav1l	6.90631	119.952	1.05126e-09	0	0	0	0	7.88789	5.67928	4.84607	6.07603	6.07819	4.03135	2.33889	6.52548	6.42646	1.61419
Taf5l	6.62539	98.7282	1.05256e-09	0	0	0	0	10.8873	6.60394	5.95534	7.46901	7.88822	7.13866	5.30736	6.42907	9.04301	8.03334
Mtf2	6.45084	87.4777	1.05376e-09	0.0642106	0	0	0	4.41794	5.72222	5.63493	5.17743	7.14862	4.09359	4.3455	8.37325	14.8041	4.22474
Cdc42ep3	5.88251	58.9944	1.06898e-09	0	0	0	0.668555	13.0027	14.536	18.7497	12.6906	12.0158	13.8347	11.9313	14.241	9.00045	7.70554
AW551984	6.89418	118.947	1.08801e-09	0.120313	0	0	0	9.3376	22.0211	7.41935	6.34302	12.9811	10.085	22.9754	30.9623	0.285379	8.69782
Mogs	6.81721	112.768	1.09563e-09	0	0	0	0	17.0608	7.80526	6.15127	12.9473	8.17257	9.85776	7.37057	13.3105	15.2442	8.27246
Mrpl30	-2.14546	0.226023	1.10591e-09	134.849	77.9132	126.583	218.495	49.4417	78.0571	54.7405	40.7997	42.8675	73.7768	43.9831	39.2705	24.1036	58.9133
Hist1h2ap	4.62193	24.6229	1.10591e-09	2.27721	0	8.50045	0	67.2685	111.355	135.928	251.884	117.894	310.968	36.6295	66.7399	118.832	78.6141
Med1	2.40509	5.2967	1.1074e-09	1.12859	0.209603	0.832165	0	5.65993	7.7366	6.09715	6.02781	6.43458	5.28031	4.96888	3.36545	3.52965	4.32903
Erp29	2.24973	4.75595	1.11173e-09	5.73441	3.03751	3.31636	3.48357	45.1233	19.5997	24.9031	28.9299	29.3066	30.513	20.2715	23.2785	32.0314	24.1591
Olfm2	7.43966	173.604	1.11341e-09	0	0	0	0	6.72551	26.9161	24.5844	27.4616	40.947	17.1807	42.2541	16.6821	0.781542	9.86923
Ric8b	5.17698	36.1765	1.11341e-09	0	0	0.259055	0	4.92773	6.18459	5.76105	3.55118	5.81854	6.55462	7.92302	6.61598	2.56795	3.38231
Ccnb1	7.64498	200.156	1.13548e-09	0	0	0	0	5.77849	16.6532	6.89367	11.1663	6.20096	26.3246	4.95259	7.41404	52.6835	5.46179
Gm20604	6.64298	99.9395	1.13548e-09	0	0	0	0	12.321	10.9477	7.45141	10.7579	12.7743	5.71811	11.4781	12.4146	5.21634	9.2507
Rrp15	6.60994	97.6767	1.14093e-09	0	0	0	0	7.4611	9.7567	7.90351	9.98384	6.52075	12.8024	5.98268	5.80276	11.2532	5.91815
Nup214	5.56338	47.2874	1.14241e-09	0.0757577	0	0	0	2.89811	1.97344	3.23429	2.99552	3.43614	2.81735	2.7641	1.94587	4.13299	2.1384
B4galnt1	5.65482	50.3814	1.14403e-09	0.44366	0	0	0	11.8846	15.2067	17.1872	19.0332	21.1394	10.8249	33.3322	4.96731	6.17378	22.824
Ufl1	6.65203	100.568	1.14882e-09	0	0	0	0	6.70586	3.51643	4.25829	5.56788	5.11158	3.40654	5.24502	4.59249	5.84033	3.41151
Fsd1l	6.15627	71.3219	1.14882e-09	0	0.188382	0	0	1.69563	3.75995	3.65324	2.50488	3.9759	2.43939	3.40464	6.10512	2.602	1.87671
Ptpn5	7.39532	168.35	1.15635e-09	0	0	0	0	3.44104	10.6488	9.21098	10.7708	10.6754	6.11319	18.8777	17.4983	0.539215	3.89827
Vezt	6.87342	117.248	1.15773e-09	0	0	0	0	0.927334	1.5804	1.95588	1.89742	1.68185	1.29809	2.89084	2.75932	0.605732	0.720256
Nup54	5.46215	44.0831	1.1579e-09	0	1.10256	0	0	6.41439	7.68706	8.73515	7.15978	6.19526	10.3834	7.24601	10.372	10.7437	6.25103
Lpgat1	4.59747	24.209	1.18318e-09	0	1.20543	0.119644	0	4.92222	8.43721	10.0348	8.79693	9.44954	6.30044	12.2509	13.1564	3.28432	6.01413
Lonrf2	6.10234	68.7049	1.19116e-09	0.0487439	0.488851	0	0	4.18551	12.9648	13.1797	9.4479	10.4514	7.0783	19.2764	18.756	0.693715	4.03858
Erbin	4.51514	22.8661	1.19627e-09	0.0460854	0	0.688116	0	9.33501	5.05472	4.7548	5.21664	7.03099	4.4615	6.12924	7.87631	10.3192	12.0165
Brms1l	4.23114	18.7802	1.2017e-09	0.998091	0	0	0	11.2231	13.4886	13.0201	9.94923	10.9747	8.08011	11.9151	14.8607	9.60506	8.4548
Gab2	5.49549	45.1137	1.2042e-09	0	0.297448	0.0738078	0	2.74263	3.65967	4.99451	4.23104	6.19624	4.90215	5.34086	6.18231	3.32052	2.69824
Lancl2	6.14932	70.9791	1.2042e-09	0	0	0	0.435446	9.33585	10.6303	13.0741	7.88998	9.82436	8.43874	17.9663	16.5762	5.17254	4.9696
Chsy1	5.50665	45.4639	1.22435e-09	0	0.878667	0	0	3.95445	10.8107	9.66277	7.87955	7.46604	7.4474	9.48684	7.40028	3.40817	3.45158
Taf1	4.84392	28.7187	1.22925e-09	0.128256	0.214379	0.0531954	0	2.91798	2.5204	3.39689	3.71235	3.93697	3.02839	4.6544	6.35633	5.43539	3.22959
Cyb5r4	3.09252	8.52983	1.23034e-09	0.108632	0	0.811009	1.36659	6.78667	7.44683	7.60079	5.39028	5.67376	7.24618	6.04121	8.5854	5.30803	7.69893
Pck2	6.57356	95.2445	1.23034e-09	0	0	0	0	5.9824	5.60632	7.78449	5.84013	8.43054	7.62263	11.6521	6.75052	7.96368	8.21648
Cpsf3l	6.44949	87.3955	1.23939e-09	0	0	0	0	6.89459	8.17767	7.49793	8.32401	8.03418	10.422	10.4601	5.89249	5.43282	7.02524
Phf6	6.18792	72.9039	1.24006e-09	0	0	0	0.189324	2.72537	4.98296	5.18468	4.32887	5.50222	4.10433	4.80464	9.86091	2.74869	2.26766
Etv6	4.53708	23.2165	1.2463e-09	0	1.22658	0	0.219797	9.49211	6.2042	6.16423	9.57714	6.05164	6.71424	3.49074	6.011	6.55628	6.5568
Zfp329	5.24279	37.865	1.24723e-09	0.108696	0	0.0676242	0	3.97869	5.3649	4.96279	3.37093	4.25785	3.65732	4.3497	7.67776	2.88763	2.40597
Brd3	4.09377	17.0745	1.27268e-09	1.24684	1.25045	0	0.179259	19.3811	14.1542	14.8455	24.6698	23.9921	11.2462	28.7628	18.2546	12.445	8.70996
N4bp2	6.79114	110.748	1.27597e-09	0	0	0	0	3.24732	2.01372	2.20632	1.82201	2.52346	1.27163	1.10925	2.3337	2.76389	1.0837
H2-D1	4.48595	22.4081	1.30154e-09	0.283732	4.2683	0.353041	0	23.7386	37.7332	24.2265	24.4177	15.2091	42.2067	35.4815	25.0167	20.1901	80.1462
Tubgcp3	6.54587	93.4334	1.30341e-09	0	0	0	0	3.43167	2.6931	2.63332	3.11209	3.81499	2.87361	2.41244	2.72096	3.60586	2.20258
Fzd7	7.00119	128.105	1.30341e-09	0	0	0	0	12.9311	6.53033	5.36139	7.51095	6.2138	5.14679	3.27811	6.73921	16.698	7.31176
Armc1	3.02651	8.14839	1.30657e-09	3.38678	0	1.23944	0	19.574	21.1682	21.027	13.129	18.0723	18.4634	22.51	18.7463	10.3961	13.8361
Sesn2	6.27082	77.2155	1.30657e-09	0.105287	0	0	0	7.47597	10.5376	10.3634	11.1017	6.94618	11.1872	21.3761	4.21253	10.3891	3.76301
Zfp651	6.69412	103.545	1.31173e-09	0	0	0	0	5.4745	3.83511	3.31729	5.22105	3.77351	2.32395	7.65154	3.45428	2.16253	3.61865
Herc4	6.64726	100.236	1.31371e-09	0	0	0	0	6.51415	6.98946	5.18206	6.63458	7.2572	5.80375	4.33942	6.02558	10.2784	8.31901
Yipf6	3.65459	12.5934	1.31371e-09	0.307068	0	0.764157	0	11.7751	6.45529	4.67331	6.26925	4.92393	5.25662	3.88516	4.65141	6.31243	7.71144
Plpp3	6.34266	81.158	1.31608e-09	0.231638	0	0	0	8.98881	10.7977	8.37836	15.0856	8.43695	6.42659	47.8467	12.7576	23.4061	12.5594
Twistnb	6.6854	102.922	1.31978e-09	0	0	0	0	11.3519	10.7921	11.202	8.29997	10.3864	9.47909	16.491	14.9306	17.3269	8.88763
Pon2	6.96927	125.302	1.33127e-09	0	0	0	0	10.647	3.28078	2.48308	4.01976	3.01492	5.00282	8.83068	2.09312	2.838	7.02586
Cad	5.59638	48.3815	1.33639e-09	0	0	0.111266	0	4.9221	3.4328	3.97674	3.4665	3.07268	5.22583	1.89445	1.98766	4.49668	2.57859
Abca1	5.74257	53.541	1.33639e-09	0	0.177039	0.04393	0	6.14093	2.61386	4.47999	4.05116	4.41586	1.12541	3.17885	2.23222	1.67488	2.85348
Ncam1	4.29996	19.6978	1.33982e-09	2.36482	1.05878	3.15268	1.21426	20.4549	33.5802	72.7656	73.3387	116.316	36.4445	144.807	80.4324	9.89639	8.24962
2310057M21Rik	6.4757	88.9982	1.36096e-09	0	0	0	0	2.09994	1.54707	2.13472	1.2498	1.84636	2.31549	1.59688	1.38017	1.75887	1.80044
Rnpepl1	5.01084	32.2414	1.37938e-09	0	0.193795	0.192351	0	7.78577	3.44409	2.70407	4.49451	4.62132	2.78324	3.09308	2.50076	5.90353	3.64152
Ecel1	7.34849	162.973	1.38035e-09	0	0	0	0	3.97021	11.3222	24.6697	20.9101	25.8621	13.4521	25.7142	9.50084	0.595088	15.1568
Dctpp1	-2.37549	0.192711	1.3853e-09	237.6	423.382	164.993	379.341	88.7774	125.405	94.3517	122.529	116.048	152.077	61.4717	47.5867	51.3513	91.4437
C1galt1c1	6.12524	69.804	1.41931e-09	0	1.26615	0	0	19.0408	14.1935	24.5541	10.1798	20.8229	16.9918	17.0881	20.7039	30.9043	31.3805
Wdr11	5.31138	39.7086	1.42768e-09	0	0	0.0871368	0	2.44772	2.44832	2.86519	2.00891	2.88759	2.39765	2.16361	2.16196	1.09632	1.91984
Clk2	6.72339	105.668	1.42792e-09	0	0	0	0	4.52257	4.8278	4.91288	7.60148	7.78179	4.97243	2.5192	4.0585	8.71276	5.04761
Ndufa1	-2.82633	0.140991	1.45684e-09	2821.32	2868.02	1945.93	4409.65	604.163	298.098	649.281	658.045	468.069	906.166	585.808	1211.14	306.539	946.546
Ptpn2	6.95185	123.799	1.46335e-09	0	0	0	0	11.7288	8.50745	8.46952	10.7111	6.27587	10.505	6.06313	9.13733	26.5489	10.2234
Adam17	6.90059	119.477	1.48036e-09	0	0	0	0	7.96655	2.94492	3.33574	2.93418	3.09288	4.58878	2.85916	5.02709	8.54008	4.25806
Gemin5	6.53695	92.8576	1.48549e-09	0	0	0	0	4.26024	3.10764	3.54035	5.14349	5.01506	3.32871	2.50512	3.8777	4.03889	3.32309
Smarcc2	5.05962	33.3502	1.50717e-09	0.0727813	1.45984	0	0	7.81193	10.0783	14.673	16.9284	19.0066	7.6474	18.5457	21.7859	5.45527	6.11883
Ptpn14	6.20412	73.7267	1.51028e-09	0.0272774	0.136782	0	0	6.26099	2.61785	3.36424	4.77954	2.51193	3.57462	0.561832	1.42821	7.11713	4.06581
Prkca	6.48869	89.8032	1.51068e-09	0	0	0	0	2.82193	2.39875	3.08818	2.5237	3.35548	2.25774	3.83114	2.65296	1.46698	2.85889
Socs4	5.97575	62.9331	1.51805e-09	0.0532332	0	0	0	5.01052	2.55444	3.8509	3.13669	3.7315	3.39375	3.03871	4.60155	4.2931	3.95651
Spata2	5.66394	50.7009	1.54339e-09	0	0.813595	0	0	5.98358	8.56421	5.67616	5.91228	11.7077	4.78879	4.72632	14.025	6.46548	5.60118
Ldlrad3	6.08781	68.0163	1.54576e-09	0	0.304609	0	0	7.62351	3.24807	4.68252	3.39096	5.67748	4.58986	4.18251	4.02072	7.37726	3.37999
Lnpk1	6.02091	64.9344	1.56724e-09	0	0.200421	0	0	2.2	2.73989	4.83469	2.60299	4.99908	2.68966	3.22236	4.34334	1.82024	1.67199
Fgd5	7.06433	133.837	1.57833e-09	0	0	0	0	3.52076	14.6691	6.06838	5.68049	5.99421	5.08014	8.99977	10.771	0.772392	3.2591
Coq2	3.07076	8.40214	1.58212e-09	1.53376	3.49592	0.173493	0	10.4378	13.9551	18.5197	17.729	9.58221	16.4615	13.3748	10.1932	10.5834	13.9875
Igfbp3	6.81133	112.309	1.58758e-09	0	0	0	0	3.15271	9.45542	12.8919	9.96901	4.17723	20.1484	10.5247	9.52691	13.4196	9.35253
Megf9	6.46253	88.1893	1.58758e-09	0	0.223031	0	0	2.47267	3.35388	4.37793	3.10354	3.24001	4.83094	13.5583	9.35908	3.33378	2.40254
Ipo13	6.43259	86.3781	1.59421e-09	0	0	0	0	6.60601	5.96171	5.46616	6.60781	8.00869	6.57113	5.22026	4.38167	3.71311	4.13257
Sncg	-3.43994	0.0921457	1.62137e-09	2064.68	4601.72	6848.46	8441.31	394.029	1119.22	1006.3	1185.93	1202.88	1108.77	471.559	723.739	70.8937	802.453
Ppp1r12c	5.33021	40.2303	1.62306e-09	0	0.369891	0.0917835	0	3.89782	3.23625	4.63632	6.40531	4.56237	5.22519	6.25094	4.19014	4.05924	5.51243
2810004N23Rik	6.54214	93.1923	1.63959e-09	0	0	0	0	4.13985	3.17279	3.49911	4.66493	3.49881	4.98613	3.84725	2.34334	5.37938	4.51145
Kazn	6.08465	67.8675	1.63959e-09	0	0.171127	0	0	3.0055	3.36876	2.26637	2.85754	2.39218	2.57856	1.66689	2.03968	4.98636	1.96816
Dcbld1	6.8226	113.19	1.63973e-09	0	0	0	0	5.7254	7.62791	8.89294	10.8777	16.6239	6.99686	5.76533	9.43939	18.3609	12.5263
Smc4	7.52351	183.994	1.65639e-09	0	0	0	0	10.4752	6.16191	4.66369	5.55349	4.24692	9.11985	5.6617	9.50441	40.2437	5.13383
Bsg	2.13841	4.40278	1.65926e-09	36.7082	70.7971	92.1033	22.4732	421.759	391.837	415.95	440.351	377.571	455.999	344.093	132.902	250.687	365.346
Sart3	6.53917	93.0005	1.67475e-09	0	0	0	0	3.52437	3.54689	4.83207	6.01726	6.22259	4.12326	4.90985	5.84625	3.49773	2.65303
Qsox1	6.86158	116.29	1.67475e-09	0	0	0	0	5.12517	1.69404	2.45963	4.03719	4.24571	3.7511	5.79112	1.28605	4.31249	6.8285
Plppr2	6.34212	81.1278	1.67475e-09	0	0.667148	0	0	7.03026	14.0453	15.9356	21.0427	27.2466	10.838	26.7767	9.59473	3.282	6.10594
Lrrc4b	7.39584	168.411	1.67475e-09	0	0	0	0	7.56321	18.3247	18.3688	31.1846	36.3979	12.9776	33.594	22.1507	0.829616	5.22546
Scn3a	6.70252	104.15	1.68795e-09	0.0587321	0	0	0	2.069	3.82484	6.40787	6.87587	9.60623	2.39221	8.79628	13.0984	0.529381	1.31195
Akap1	4.36096	20.5485	1.69468e-09	0	0.835835	0.622205	0	6.56001	5.48466	9.19173	10.8555	9.85129	6.59239	10.5938	8.60388	14.7078	7.78521
Clock	5.16999	36.0017	1.72178e-09	0	0	0.0994929	0	2.39136	1.38861	1.64364	1.44653	2.52774	1.63629	1.72537	2.54094	2.02308	2.31657
Trappc12	5.813	56.2196	1.72865e-09	0	0.430974	0	0	7.09611	6.24519	5.19811	5.59731	3.66199	5.78368	7.0809	5.09436	3.83259	5.72463
Ptgfrn	7.01176	129.047	1.74819e-09	0	0	0	0	1.07776	1.24638	4.39529	4.01206	2.69122	4.45819	2.92183	3.16057	7.66324	3.12415
Sh3bp4	6.56114	94.428	1.74823e-09	0	0	0	0	8.70631	5.69129	5.00772	7.76857	5.01694	4.56284	3.28525	3.07568	3.87063	4.44741
Pigm	6.78464	110.25	1.74878e-09	0	0	0	0	5.09201	2.32415	2.81448	4.13066	3.66138	2.63035	3.0213	4.88051	7.03093	3.69818
Suv39h1	5.1669	35.9247	1.76905e-09	0	0.696265	0.0863845	0	4.81496	6.28213	5.6809	8.07392	4.00773	5.24568	3.22761	4.83527	9.28767	5.63932
Tcf7l1	6.61399	97.9512	1.76959e-09	0	0.467548	0	0	28.0218	8.30917	5.74981	14.747	16.7881	6.82489	4.3896	5.15824	21.8507	6.05896
Champ1	4.41398	21.3177	1.77309e-09	0	0	0.676108	0	6.13136	5.95982	8.05488	7.02138	7.84185	6.30817	8.63372	10.6913	4.63992	5.40683
Ndufaf1	6.48991	89.8791	1.77429e-09	0	0	0	0	11.0019	13.7018	18.5003	12.8509	16.7513	17.5542	24.9593	15.291	16.1888	15.6417
Phf2	4.4737	22.2186	1.77429e-09	0.278229	0.697588	0	0	7.92533	4.95896	6.51659	7.65784	9.75155	3.85962	4.87108	6.35621	6.99549	4.01153
Jarid2	4.20355	18.4244	1.79097e-09	0	0.566544	0.374881	0	5.05801	4.44047	5.98468	5.72291	6.47033	3.46804	4.3882	7.05032	7.39649	2.58494
Fnbp4	6.24748	75.9765	1.80929e-09	0	0	0.0691548	0	4.2523	2.89556	4.08646	3.96431	5.2709	3.87134	2.8128	7.60446	8.64805	4.40167
Edem3	6.28407	77.9279	1.8291e-09	0	0.287519	0	0	5.23904	1.88667	5.23578	4.97889	5.43776	3.31696	4.04908	7.84519	9.73784	5.26292
Coq6	5.8323	56.9766	1.82931e-09	0.116446	0	0	0	7.69144	8.94036	6.76658	9.38925	5.92182	9.21088	11.0328	6.61461	5.52411	5.10769
Spire1	5.52097	45.9174	1.84092e-09	0	0.708635	0	0	4.00597	7.84687	5.69804	5.03999	5.34146	5.00521	8.81532	9.24903	2.48049	3.96026
Zfyve9	5.67923	51.241	1.84304e-09	0.113291	0	0	0	4.8328	8.46515	6.24736	4.83093	8.71991	2.87565	3.00014	4.67265	1.71982	3.31287
Ptprn	6.75261	107.83	1.85784e-09	0	0.431786	0	0	2.79639	6.375	20.0147	18.4258	20.8298	8.33604	34.407	13.3554	1.63396	7.2392
Ipo11	5.81911	56.4581	1.85784e-09	0	0	0	0.166927	2.3007	2.80162	3.80025	3.02459	2.36181	2.68666	4.2909	2.93634	2.77602	3.01794
Ubr1	4.09422	17.0798	1.86527e-09	0.0369979	0.185525	0.276214	0	3.97114	3.14494	2.89581	2.00793	2.69515	2.57711	4.18035	3.78295	3.405	2.20888
Ppif	4.10748	17.2375	1.87169e-09	0	3.02333	0	0	8.35197	11.4349	10.7251	8.72571	9.80612	10.4399	10.526	9.18255	6.48316	10.7743
Gnb5	5.82575	56.7186	1.89224e-09	0	0	0.146146	0.422166	6.07719	16.9085	14.4862	10.017	14.8521	12.3414	23.7083	12.8217	1.78304	8.39579
Lgals8	5.39926	42.2027	1.89224e-09	0.099206	0	0	0.356575	7.48105	5.9846	6.82364	6.61472	5.99958	7.37874	6.24679	5.97835	3.67089	12.571
Mid1ip1	6.79096	110.734	1.90308e-09	0	0	0	0	6.71923	15.0863	12.2337	13.3301	15.124	15.2238	29.1397	16.3058	3.75193	23.1832
Snx15	6.47001	88.6478	1.91814e-09	0	0	0	0	8.94441	8.95747	15.6947	13.248	14.506	8.70227	12.6189	8.10935	11.444	8.91304
Adam19	5.58087	47.8642	1.92804e-09	0.154268	0	0	0	2.91538	2.53805	6.891	5.74105	6.71441	5.34245	3.87346	3.83543	9.95299	3.13273
Wiz	5.19891	36.7305	1.95382e-09	0	0.398665	0	0.142878	3.76344	3.815	4.43129	6.10228	7.64911	2.67504	3.36861	3.27908	2.22522	1.43688
Tsen15	6.45745	87.879	1.95599e-09	0	0	0	0	4.22458	7.89197	6.20581	4.19241	4.91486	8.03148	5.02989	3.87724	6.45447	6.69479
Chn2	5.81513	56.3026	2.00544e-09	0.0629511	0	0	0	2.94528	4.22906	5.89767	3.61168	3.89355	3.71601	5.44573	3.5137	3.82254	3.32372
Shb	6.75453	107.973	2.01915e-09	0	0	0	0	13.9127	9.25148	6.64601	9.93133	5.18751	5.80613	6.12479	11.0727	15.0834	8.45404
Ccdc43	5.24528	37.9305	2.02302e-09	0	0	0	0.787218	6.32915	6.60617	7.79209	6.6225	5.87013	8.40368	6.96004	5.35514	8.10432	5.8709
Knop1	3.25268	9.53133	2.03097e-09	0.186669	0	1.23877	0.223647	5.95943	6.39819	8.33835	6.65741	4.61823	6.09724	7.65303	5.22497	8.38319	7.02546
Spen	6.56499	94.6799	2.04624e-09	0	0	0	0	2.10121	0.961295	1.663	2.25497	2.4271	1.59425	1.77273	2.20628	1.9711	1.26563
Zfp652	5.72048	52.7274	2.04624e-09	0.0236902	0.118794	0	0	2.21678	1.88383	1.74185	2.0204	1.98623	1.06281	1.86814	3.60415	3.07935	1.15459
Kdm3a	6.67631	102.275	2.04994e-09	0	0	0	0	3.52581	2.13455	3.74543	3.37982	3.60724	3.151	1.46594	4.61419	4.93797	3.21582
Man1b1	6.10202	68.6895	2.06466e-09	0	0.340319	0	0	7.13505	3.62885	3.5413	5.57751	4.57074	4.40683	6.94935	4.59265	9.52995	4.29994
Sumf1	6.86816	116.821	2.08569e-09	0	0	0	0	12.3021	4.56686	6.24393	6.33141	4.28292	9.26059	13.4055	9.07594	17.0254	11.2593
Cog3	6.58579	96.055	2.0876e-09	0	0	0	0	7.48883	5.22767	4.83013	6.58433	5.47897	3.99006	8.00656	5.43623	8.79759	5.24415
Topbp1	6.50717	90.9608	2.094e-09	0	0	0	0	2.35006	2.77038	1.81657	2.72899	1.88141	2.73191	1.36175	3.3485	11.1321	2.17083
Chd4	2.63999	6.23325	2.094e-09	1.5969	1.37273	4.25782	0.491974	15.897	12.761	17.6932	27.5209	27.4044	13.0355	17.7478	13.9277	17.0559	11.9151
Slc25a19	5.33983	40.4993	2.115e-09	0	0	0.226153	0	5.40235	8.72163	4.74196	5.21389	6.49515	4.93534	7.75458	3.99511	5.51829	5.94236
Ago1	4.70358	26.0566	2.115e-09	0	0	0.336389	0	3.84422	3.21233	3.95416	4.19207	5.26408	2.60659	4.1365	7.5672	3.42005	3.8979
Soat1	4.90015	29.8601	2.12712e-09	0	0.749528	0.464964	0	19.4168	9.17063	9.17323	14.8915	13.1484	7.14695	2.46295	7.29092	18.4009	20.7011
Slc4a2	6.04707	66.1226	2.13654e-09	0	0.220459	0	0	5.17868	2.29049	2.50261	4.29484	3.50477	2.02428	2.82009	2.77968	4.8387	3.60687
Sox17	7.20764	147.814	2.14445e-09	0.0766705	0	0	0	28.5285	7.98889	9.54702	19.1408	13.2779	14.3018	0.225597	9.01341	34.5534	10.8364
Fjx1	6.83679	114.308	2.1701e-09	0	0	0	0	14.0727	4.64165	6.50696	13.0337	18.7735	5.6509	13.7403	7.95779	12.6271	5.0259
Maoa	6.03789	65.7029	2.18678e-09	0.0878022	0	0	0	5.7995	4.33363	4.68563	5.03746	5.91333	5.70127	12.9176	7.24278	5.8314	8.2375
Tnik	5.65211	50.2868	2.18805e-09	0	0	0.0944396	0	1.51443	2.78359	3.06031	2.50092	2.97312	1.72493	4.56705	5.04246	0.522088	1.04037
Cxx1b	5.17471	36.1196	2.18805e-09	0	2.97834	0	1.06741	20.5965	17.1006	21.131	41.4444	44.8995	20.6859	51.7303	23.0304	18.3147	19.66
Rngtt	6.39615	84.2233	2.18937e-09	0	0	0	0	3.06595	3.18196	3.66977	3.19891	3.96969	2.43557	3.36896	3.61751	2.78921	2.70213
Fam45a	6.51976	91.7581	2.19088e-09	0	0	0	0	5.06534	5.4646	4.03165	2.63577	3.06139	4.70563	2.69051	2.66365	4.89392	4.97542
Nelfa	6.7173	105.223	2.20885e-09	0	0	0	0	9.03106	6.35442	5.7163	8.76792	9.5555	3.93974	4.52768	6.82231	12.4888	5.2707
Wwp2	5.8762	58.737	2.20885e-09	0	0.206815	0	0	2.17937	2.26183	2.93466	3.2616	2.49425	3.40846	5.19404	2.91324	1.64352	2.19435
Erc1	4.72594	26.4636	2.22508e-09	0.134917	0	0	0	1.53476	2.52798	2.82664	1.77824	2.59612	1.53974	3.14939	3.06554	1.60009	0.968052
Heatr5b	5.83326	57.0146	2.23121e-09	0	0.285017	0	0	4.34875	3.27295	3.50509	3.61355	3.74988	2.95258	3.57902	4.26749	4.31424	3.11643
Myg1	6.43696	86.6401	2.24477e-09	0	0	0	0	10.4154	6.21914	9.06818	9.84734	7.12539	14.689	9.83882	5.50554	5.1646	7.47454
Prps2	6.63851	99.6299	2.24846e-09	0	0	0	0	5.30378	6.60535	9.74655	6.7382	5.713	6.58017	3.7803	4.47957	11.0244	10.7428
Ikbkb	6.36586	82.4738	2.24846e-09	0	0	0	0	1.27728	0.999135	1.13715	1.57607	1.13343	1.10942	1.29786	1.13674	0.927973	1.06707
Ints10	5.84101	57.3217	2.26284e-09	0	0	0.0661215	0	2.72027	4.07997	4.53741	5.43843	4.82058	3.88974	3.94031	2.57238	1.91592	2.11509
Snx8	6.5665	94.7794	2.28984e-09	0	0	0	0	11.8171	5.73189	7.23596	10.863	8.85232	5.7362	12.0356	6.30687	7.07563	4.7268
Fam120b	6.63507	99.3925	2.31545e-09	0	0	0	0	5.21522	7.1057	8.93132	7.03195	7.45741	4.4935	7.52966	8.20012	1.22934	5.59126
Wdr35	6.43579	86.5697	2.31545e-09	0	0	0	0	2.18749	3.03468	3.10219	3.12018	2.21256	4.15736	4.11496	3.97575	2.7683	3.55503
Slc1a3	7.46418	176.58	2.326e-09	0	0	0	0	2.78362	6.63967	4.62504	1.9272	0.765768	5.76809	24.439	8.4889	2.43974	8.37234
Slc25a22	5.37054	41.3708	2.32632e-09	0	0.612369	0	0	3.46177	4.35316	4.19986	6.24893	4.02836	4.25317	7.83338	3.31767	3.12838	2.7031
Cox7b	-2.43609	0.184784	2.32665e-09	1330.28	2425.56	1031.24	1287.97	329.619	243.372	498.222	451.432	422.514	466.818	252.555	642.801	395.745	565.497
Msantd3	5.87088	58.521	2.32812e-09	0	0.929882	0	0	9.3906	20.3393	14.5143	18.978	15.8024	15.3251	11.1311	11.9993	3.87074	10.77
Fbrsl1	6.02604	65.1655	2.33376e-09	0	0	0.0563563	0	2.2188	2.73226	3.22275	5.05664	6.16298	2.62014	2.61208	4.96663	2.57837	2.24421
Isy1	6.36055	82.1705	2.33557e-09	0	0	0	0	3.44022	3.27855	3.7382	4.04511	3.21206	3.14402	2.71856	2.63084	3.50641	3.26682
Fip1l1	3.8796	14.7189	2.39516e-09	0	0	0.381627	0.300651	3.49919	2.82882	4.03403	4.49642	4.02391	2.73219	3.06836	4.71019	4.86761	2.46867
Zmpste24	6.87935	117.731	2.4168e-09	0	0	0	0	5.29893	2.73801	3.03631	4.28771	3.16716	3.26456	2.41075	3.9458	9.66828	7.09184
Ptpro	7.16199	143.211	2.42256e-09	0	0	0	0	1.70744	2.68604	8.58356	7.76351	9.12549	4.94721	15.7567	10.2686	1.18758	3.3817
Dhx9	6.18084	72.5467	2.42256e-09	0	0.382101	0	0	4.40398	2.08942	3.07242	6.08505	5.39374	2.47394	4.41696	11.3669	12.5436	3.99227
Pnpo	6.00888	64.3951	2.42354e-09	0.125084	0	0	0	14.9406	11.833	7.41691	8.53415	7.5646	11.9617	5.29994	4.32498	7.83279	14.631
Gga3	5.47454	44.4632	2.4507e-09	0.0585864	0	0.0728977	0	3.22478	2.73099	4.44658	5.4507	4.83146	3.38919	4.27517	6.27971	3.94661	2.68877
Prpsap2	5.93593	61.2199	2.48726e-09	0.186479	0	0	0	9.34061	16.107	18.3552	17.0603	18.9667	9.24662	17.2292	14.1852	4.77708	9.69434
Wash1	5.88898	59.2595	2.49174e-09	0	0.61442	0	0	8.09327	6.04764	6.97478	11.7797	12.1256	6.94359	10.816	6.2339	9.53284	5.97171
Cdc37l1	6.39633	84.2341	2.4965e-09	0	0	0	0	8.88122	11.1604	11.8945	4.50796	9.78976	9.09547	9.58074	8.18529	7.99913	9.7411
Utrn	6.04739	66.137	2.52367e-09	0	0.148171	0.0367668	0	4.91189	1.29638	2.73327	2.29094	3.046	2.09312	2.0519	3.00669	8.55081	3.38427
Mast4	5.21858	37.2349	2.52367e-09	0	0.0567548	0.014083	0.0406808	0.367564	1.00864	1.36907	1.43912	1.16673	0.775013	2.0781	0.833003	0.493974	0.767665
Pmm2	6.07128	67.2414	2.5614e-09	0.080963	0	0	0	8.37815	6.21611	6.91304	8.16027	8.23472	6.69096	2.57286	2.11956	6.29897	8.84539
Ube2c	5.51349	45.6799	2.59195e-09	0.7036	0	0.350189	0	12.3156	45.3386	25.3658	36.6581	12.7653	58.9777	6.04524	9.87023	50.8686	10.6303
Atp5e	-2.31501	0.200961	2.59195e-09	483.592	1403.16	650.722	1124.08	272.607	227.956	349.632	336.326	285.229	485.328	212.122	288.065	152.415	366.159
Tmem70	3.82866	14.2083	2.59195e-09	0	0	4.2523	0	23.569	27.8371	30.5153	20.5734	23.2096	30.1415	20.4663	27.5056	24.7953	33.8015
Zfp354c	6.19287	73.1541	2.60526e-09	0.0653809	0	0	0	4.75039	5.46796	5.81517	6.48837	6.47015	3.62788	6.27154	11.9168	3.47383	1.85878
Etv5	5.88184	58.9673	2.63008e-09	0.0891718	0	0	0	2.25782	5.99057	7.61395	7.32838	5.76044	6.73769	6.92686	5.06534	5.07631	8.25734
Ets2	5.25835	38.2755	2.63008e-09	0	1.16857	0	0	11.8866	5.32503	5.06665	7.2271	7.26018	6.51134	4.66277	8.28791	11.3501	10.0957
Fbrs	5.42813	43.0555	2.63008e-09	0	0.376726	0.0934797	0	5.74802	3.81106	5.61294	6.40719	6.81513	3.54784	3.31586	6.27148	6.27266	4.82098
Ccdc85a	6.88492	118.186	2.63605e-09	0	0	0	0	2.68671	4.67726	6.6599	6.34795	8.87298	2.23069	5.93022	7.54415	0.746955	4.39116
Sugp1	6.43651	86.6129	2.65675e-09	0	0	0	0	3.98885	2.54545	4.6166	4.36477	4.11585	3.11111	4.89902	3.63871	4.14812	2.8216
Chpf2	5.87699	58.7694	2.69183e-09	0.0654745	0	0	0	6.73935	3.14185	4.5035	6.80224	3.86965	5.56556	3.08246	3.00773	4.10002	3.58992
Lsm11	6.59755	96.8412	2.79907e-09	0	0	0	0	3.30809	4.97498	5.7825	4.30792	4.13022	3.74851	7.1403	5.68521	1.56004	1.91128
Rab12	2.37958	5.20386	2.81039e-09	9.56765	7.28761	8.28817	2.61181	68.7291	51.9717	39.2095	55.775	58.9267	31.3131	41.9074	52.7631	64.463	58.0907
Mark1	5.16666	35.9186	2.81039e-09	0	0.842359	0.20902	0	6.01019	15.8915	9.76151	9.11683	12.1216	8.23044	11.7145	17.1346	2.86888	3.47952
Sgip1	6.98786	126.927	2.81039e-09	0	0	0	0	1.56962	4.25603	3.98103	4.14189	5.4574	2.64215	5.7991	7.34587	0.479468	1.83253
Dcaf17	5.88617	59.1444	2.81673e-09	0.037311	0	0	0	2.50554	2.50656	1.99113	2.37206	2.25642	1.80603	2.59092	3.48323	2.97362	2.15181
Gcc2	5.14571	35.4008	2.89095e-09	0	0.571544	0	0	3.97338	2.3961	2.70336	2.76889	2.4021	2.33244	4.85174	4.91686	3.74891	3.62617
Cthrc1	6.58952	96.3034	2.92092e-09	0	0	0	0	32.9296	11.5237	17.0038	18.7831	20.047	30.645	10.3291	9.8909	17.8258	13.5544
Sun1	5.34581	40.6677	2.92157e-09	0.0481664	0	0.119865	0	2.62472	2.3113	4.28406	5.07876	3.64114	2.61581	5.04544	4.11598	7.08345	3.11042
Hs1bp3	5.87022	58.4942	2.93541e-09	0	0	0	0.444573	11.9825	8.47901	7.62753	10.7405	8.16023	7.59343	6.47823	3.84906	9.62308	9.99682
Psmg3	5.75501	54.0047	2.93722e-09	0.126468	0	0	0	8.42306	10.7502	9.89862	8.43245	7.30063	11.4967	8.11227	6.37183	2.87979	6.52322
Exog	5.42354	42.9188	2.94123e-09	0.111563	0	0	0	2.97829	4.28276	4.89523	3.89232	3.98681	3.95136	6.66381	4.13301	2.117	1.99366
Spats2	4.02045	16.2284	2.95021e-09	0.238742	3.5915	1.9309	0	35.0868	36.9872	25.906	30.7264	27.0715	22.8306	13.4876	23.2905	59.5735	26.2285
Zfp451	4.33314	20.156	2.98291e-09	0.0230994	0.69499	0.0287421	0	3.78897	2.91362	4.24603	4.15493	5.20685	3.16346	3.50717	6.97149	2.43273	3.03966
Rbm12b2	6.45609	87.7964	2.98488e-09	0	0	0	0	8.01369	6.94281	6.38073	11.1241	8.55524	4.98211	5.89806	8.23361	5.30512	4.07054
Ephb2	5.53336	46.3135	2.99232e-09	0	0.291031	0	0	1.24589	2.26779	3.20048	2.87983	2.91163	2.46672	4.44009	2.69478	1.56938	0.883939
Tctex1d2	6.00973	64.4332	3.01095e-09	0	0.769248	0	0	6.33294	13.4606	19.102	16.4132	15.8137	13.4022	11.1943	15.5338	2.47434	9.84409
C530008M17Rik	7.15784	142.799	3.01095e-09	0	0	0	0	1.4566	4.15807	4.47818	4.2878	5.39451	2.03601	5.89675	6.93223	0.338531	1.02647
Tgfbrap1	6.5851	96.0094	3.01095e-09	0	0	0	0	3.34055	2.37734	1.81908	2.68875	2.33746	1.45663	1.43252	2.53657	3.54348	2.05857
Xrn2	4.2265	18.7198	3.02193e-09	0.183809	0	1.82968	0	15.8844	9.70224	15.3676	13.2533	13.6424	12.2608	11.9527	23.2883	27.2057	12.355
Suclg2	6.22525	74.8145	3.02193e-09	0	0	0.0984742	0	10.8034	5.31674	3.66033	5.39961	6.09149	6.35357	4.19163	3.47919	11.6387	11.4107
Setbp1	6.92256	121.311	3.04542e-09	0	0	0	0	1.57824	3.27592	4.57735	4.04704	4.14304	2.34354	3.2449	9.33301	1.67412	1.11973
Rplp1	-2.24301	0.211245	3.04797e-09	3045.02	6276.07	4222.2	8317.21	1382.67	1562.15	2539.86	2435.3	1989.33	2402.12	1136.09	1421.88	1725.24	2001.13
Gdpd5	4.94559	30.8155	3.06716e-09	0	1.08898	0	0	12.4915	4.76385	5.27956	7.49253	9.92466	6.15331	6.16632	4.9344	6.64496	4.12338
Sft2d2	6.64386	100.001	3.06716e-09	0	0	0	0	5.651	5.63023	4.26128	4.67632	2.99855	4.31798	2.52995	2.75743	5.54003	10.372
Rhog	6.67875	102.448	3.06716e-09	0	0	0	0	31.2009	19.0756	22.6111	14.7825	19.1234	17.3388	9.55249	8.01797	27.3796	31.3935
Flnb	5.91744	60.4401	3.06731e-09	0	0	0.450244	0	9.07351	4.74057	9.29763	12.9051	7.626	13.6705	2.1531	6.23592	35.4764	16.6885
Miga1	5.99458	63.7599	3.0701e-09	0	0	0.0392285	0	2.37743	1.7722	1.98157	1.36882	1.81997	1.63772	2.76443	3.5506	2.72204	2.54809
Ppp2r3a	6.66225	101.283	3.07073e-09	0	0	0	0	2.23135	2.53729	2.15987	2.14086	2.34177	1.28319	2.95608	3.97575	2.03459	0.787422
Crot	6.68047	102.571	3.07713e-09	0	0	0	0	6.38564	4.04531	5.08961	3.63938	4.33194	4.27516	2.44671	3.84234	6.80781	10.8397
Mlxip	5.15212	35.5585	3.0836e-09	0	0.440706	0	0	2.75741	2.34964	2.70985	2.58929	3.26149	2.2827	2.68944	2.49617	1.91787	2.28444
D1Ertd622e	5.85319	57.8078	3.12543e-09	0	0.0443969	0.0110165	0	0.516578	1.1289	1.27046	0.782539	0.949187	0.721239	1.43804	1.78431	0.134405	0.57534
Galk2	6.305	79.0668	3.2159e-09	0	0	0	0	3.73798	5.10846	2.99332	3.91389	3.79964	4.89561	2.72321	2.46386	2.50886	3.68561
Foxo1	6.65635	100.87	3.2159e-09	0	0	0.0525385	0	8.32046	3.12607	3.65539	4.25577	4.23656	4.38679	0.596358	4.21304	12.5393	5.48768
Ugt2b34	7.2382	150.978	3.23239e-09	0.0848497	0	0	0	31.9455	9.42279	16.5023	21.5774	36.0362	4.80834	0.249664	6.62202	11.3511	40.285
Nfib	5.85506	57.8828	3.23759e-09	0.0489231	0	0	0	1.92541	1.67687	1.79857	1.40343	1.27761	1.32845	3.90112	3.87858	1.34611	4.3018
Atp11b	6.65206	100.571	3.24571e-09	0	0	0	0	1.90941	1.91332	4.25567	3.95695	3.94583	1.9771	1.75984	2.28464	5.18281	2.9635
Slc24a3	5.87809	58.8143	3.24571e-09	0	0.401984	0	0	7.98667	4.50621	6.36954	6.46385	7.27206	3.31249	7.40659	5.74162	2.89025	3.67909
Gpatch8	4.81971	28.2408	3.25484e-09	0.0894771	0.224341	0.0556672	0	3.59533	4.53898	2.44056	2.84427	4.30438	2.48247	2.47483	4.33133	4.49942	2.21677
Nudt10	5.9849	63.3336	3.26917e-09	0	1.03361	0	0	19.0609	14.9779	17.1111	16.3007	18.9817	11.6809	15.4053	28.3047	7.23605	7.2833
Inip	6.45079	87.4745	3.28118e-09	0	0	0	0	3.72878	4.09997	2.60551	3.1229	3.18753	6.26849	3.19643	3.88878	5.32717	4.06501
Trappc2l	-2.4011	0.18932	3.31065e-09	131.526	457.253	120.465	199.617	64.444	78.201	82.1052	69.534	66.0184	102.782	61.8326	63.2066	33.8234	72.0119
Kdm6a	6.48477	89.5594	3.31264e-09	0	0	0	0	3.48071	2.64398	2.6061	3.82483	4.06836	2.27676	1.90026	3.07924	3.82963	2.04005
Ints5	5.37019	41.3606	3.33889e-09	0.188157	0	0	0	9.89073	6.06224	4.79744	8.0234	8.53425	6.88631	4.15229	4.87937	3.39191	6.26633
Usp1	5.69756	51.8964	3.33933e-09	0.0980101	0.49147	0	0	8.90141	7.92807	4.30054	6.23103	6.33139	7.28979	6.69059	14.9109	14.3206	6.88645
Rabepk	4.90999	30.0645	3.38796e-09	0.0959286	0	0.238724	0	7.81473	8.28578	4.89178	4.16496	4.21919	7.13498	7.734	5.11747	4.5508	6.07786
Yes1	6.2581	76.5378	3.38833e-09	0	0.24436	0	0	8.77114	4.14229	2.77393	2.8714	3.81777	2.07115	2.69568	5.63254	7.95248	4.01771
Mta1	2.98694	7.9279	3.41568e-09	1.53232	0	2.19997	1.69465	12.3921	19.5541	12.1612	23.7605	22.3572	14.055	15.191	20.5525	22.0314	9.67023
Usp6nl	4.20452	18.4368	3.42064e-09	0	0.455306	0.225957	0	4.47306	3.04992	3.06883	4.57579	3.93114	2.46552	2.53809	3.13949	3.61823	2.63671
Gm21967	6.53007	92.4159	3.43222e-09	0	0	0	0	14.5419	13.0883	13.6907	12.7373	17.6982	10.2221	9.5374	24.6739	17.4831	16.9515
Mdp1	-1.44652	0.366905	3.45263e-09	89.9373	55.0503	54.9028	42.4943	36.2567	39.3653	36.8042	43.2125	32.7898	37.3874	37.3966	23.7765	24.638	25.9807
Hp1bp3	3.84957	14.4157	3.45263e-09	1.34496	0.217557	0	0.155941	13.8032	10.7664	11.3193	8.88026	13.3575	9.57838	12.3063	13.1154	7.77997	7.64742
Rab11fip2	6.09197	68.2126	3.45263e-09	0.0601763	0	0	0	4.9022	4.12515	5.35225	4.19897	5.62425	2.27342	4.81615	10.017	3.25439	2.76173
Mcoln1	5.9376	61.2908	3.463e-09	0.0484278	0	0	0	3.73187	3.05419	2.81411	3.45428	4.72589	3.20174	4.67384	1.86583	4.59477	1.88818
Rpa1	6.09958	68.5734	3.49251e-09	0	0.328909	0	0	4.98234	3.68705	3.73372	2.74612	2.61444	9.29256	11.0782	6.15584	5.78766	4.52874
Lhfp	6.07275	67.3101	3.52759e-09	0.0716272	0	0	0	2.40498	5.49934	3.90738	3.22093	4.82397	5.15836	10.58	6.33307	5.57264	8.17452
E130308A19Rik	4.17658	18.0832	3.53772e-09	0.115993	0	0.216492	0	2.76136	4.29379	2.68236	2.96771	3.18855	2.63613	5.3243	4.23983	0.935451	1.38974
Atp11a	6.14098	70.5697	3.5719e-09	0	0.164543	0	0	2.11322	1.70955	2.87962	2.90024	2.20994	1.62707	2.35586	2.65816	6.16437	2.57211
Cstf2	6.25435	76.3388	3.66699e-09	0	0	0	0	1.97439	2.67748	2.64682	2.84282	1.80772	2.8232	2.4627	1.77179	1.89071	1.84531
Lsg1	6.32629	80.2425	3.70586e-09	0	0	0	0	3.62534	3.52171	3.51486	3.166	4.16421	6.60948	3.25581	3.93653	3.9369	3.47749
Epb41	3.9981	15.9789	3.70586e-09	0.137701	0.115083	0.0285564	0	1.28852	1.88791	2.17734	2.20639	2.55506	1.24637	1.02644	2.15389	1.24117	2.4794
Vipas39	4.50189	22.6571	3.70936e-09	0	2.717	0	0	11.4077	11.8858	10.4416	7.35152	7.07487	10.7148	12.8341	8.76515	5.01231	10.3979
Irf9	6.01863	64.832	3.76758e-09	0	0.340634	0	0	12.6381	3.07341	5.15576	5.26668	3.54794	4.73171	4.15749	4.8989	3.09366	6.40072
Arhgef28	6.54352	93.2819	3.76758e-09	0	0	0	0	5.50204	4.32775	3.25816	3.98824	3.93686	4.48581	1.7544	2.28105	5.26886	6.19645
Gtf2e1	6.42306	85.8094	3.76758e-09	0	0	0	0	3.14017	3.67135	3.58986	2.79827	3.28048	3.50508	4.69331	3.93938	5.19183	2.71894
Fkrp	3.90727	15.004	3.76758e-09	0.137108	0.343762	0	0.739206	5.7356	3.47759	4.7966	4.67723	4.71121	4.93702	4.35703	3.89415	2.34155	4.25992
Hacd1	-1.51135	0.350783	3.76758e-09	41.804	53.7057	58.894	44.0833	27.194	34.1044	29.7044	29.7324	30.3909	39.7687	17.3834	14.6762	19.6677	22.9419
Atf7	5.63189	49.5869	3.77894e-09	0	0.166969	0.0414312	0	3.88553	1.64345	2.29028	2.73647	2.47135	2.04417	1.72436	1.8092	4.92838	3.84067
Otulin	5.34067	40.523	3.88628e-09	0	2.46098	0	0	30.1203	17.158	13.3863	16.3616	20.5737	15.9337	9.24201	16.1208	14.202	16.8429
Selenot	4.10877	17.253	3.89066e-09	0.425928	0	6.22718	0	33.7014	32.8475	38.2621	31.8668	40.8329	28.6625	63.4776	57.0149	42.028	48.1769
Phactr4	6.12587	69.8344	3.94419e-09	0.0737645	0	0	0	8.6077	5.05664	4.63632	5.71903	5.47484	4.00598	2.43092	4.70024	10.638	7.30996
Birc2	5.06001	33.359	3.97624e-09	0	0	0.298196	0	5.67227	6.24285	5.96835	4.08773	5.1605	3.1123	4.84213	8.08911	4.69921	6.91069
Sirt7	6.34294	81.1738	4.00718e-09	0	0	0	0	3.7946	2.53343	5.05699	5.62038	6.05637	4.78265	4.64247	3.08927	2.62981	5.22453
Optn	6.51098	91.2009	4.00983e-09	0	0	0	0	6.43925	4.27705	5.20251	5.59315	5.09172	5.52453	7.05652	6.16373	9.8045	9.7401
Zcchc10	6.42534	85.9451	4.01454e-09	0	0	0	0	13.1749	18.7521	21.211	15.0907	13.3762	19.2529	11.2995	10.3938	24.2071	21.6858
Nit1	5.78787	55.2487	4.02324e-09	0	0	0.0923046	0	5.7166	5.59388	4.39872	4.83125	2.651	6.56857	3.97267	2.85814	3.73036	6.98992
Phpt1	-2.28969	0.204519	4.08675e-09	390.059	155.45	287.814	582.833	112.882	109.291	145.034	139.983	120.334	177.767	128.905	80.7699	46.22	108.472
AU040320	3.87909	14.7137	4.10325e-09	0	1.46562	0.436408	0	9.74923	6.09091	7.34818	8.79226	9.72164	6.48717	7.18962	11.232	3.71593	6.26767
Slc30a7	5.90694	60.002	4.13229e-09	0	0	0.0409542	0	3.20669	1.94041	2.10777	1.68422	2.08098	2.13721	1.22027	1.9672	3.12284	2.83396
Tcf3	3.65407	12.5888	4.14336e-09	0.996432	0	0.338138	0	9.77271	6.70646	10.8499	12.7821	10.2094	8.8764	6.34362	5.1456	11.6886	5.81287
Ube2o	4.79213	27.7061	4.14336e-09	0	0	0.516543	0	4.98899	8.06308	8.86158	8.04643	7.60778	4.16592	12.5408	9.33004	3.93875	3.03487
Clasp2	3.38089	10.4172	4.155e-09	2.30781	4.41425	1.06573	0.769634	27.5274	27.2697	35.4944	48.2549	57.7825	16.6566	31.4886	66.7632	11.8285	21.8188
Elp2	4.06221	16.705	4.1738e-09	0	0.657819	4.24396	0	27.1501	27.3381	23.8025	36.0046	35.1597	29.1167	33.5047	37.7774	35.0993	22.4306
Casp6	6.57855	95.5746	4.22632e-09	0	0	0	0	3.9311	4.04241	5.51686	4.97834	5.22326	7.42606	1.88936	1.84477	5.47061	8.11636
Prr14	5.84197	57.3599	4.24703e-09	0	0.41182	0	0	7.59441	3.94088	5.16187	6.622	5.86969	4.46008	3.52809	3.65096	7.01282	6.67098
Ppat	6.25164	76.1961	4.26034e-09	0	0	0	0.297455	7.69837	7.48853	6.08485	6.5446	4.43612	8.40254	2.33768	4.82363	16.7247	12.6715
Usp42	5.48971	44.9333	4.26986e-09	0.117304	0	0	0	4.42291	4.66397	4.38202	4.4564	5.64303	2.14659	4.79771	6.17087	3.33891	2.04861
Vangl2	6.50465	90.8021	4.27837e-09	0	0.262469	0	0	2.62178	6.31508	7.57289	7.79162	9.06468	4.82003	14.0768	11.0398	0.844248	1.48809
N4bp1	3.32238	10.0031	4.30204e-09	0.390215	0.301035	0.0373489	0	3.53572	3.0865	2.84774	2.93228	2.39287	2.37432	2.42001	2.10539	3.18969	3.6573
Gmds	6.57849	95.57	4.33791e-09	0	0	0	0	4.48471	6.18909	12.5349	7.34128	10.4419	6.62937	7.4513	5.92801	3.23839	17.7975
Fam76b	6.32818	80.3472	4.43136e-09	0	0.393113	0	0	9.36385	6.23395	5.76412	6.929	8.18908	4.35003	2.07606	9.75832	18.0001	6.01771
Zfp62	6.47893	89.1973	4.51093e-09	0	0	0	0	3.72202	3.06269	3.00715	3.65112	5.39386	2.63731	4.72545	5.51711	4.92634	2.81989
Abat	6.16665	71.8366	4.51399e-09	0.0472214	0	0	0	2.75517	5.24407	3.02401	2.12345	3.5048	3.06624	7.86432	5.78462	1.03047	6.23305
Sall2	6.04583	66.0656	4.51675e-09	0	0.337688	0	0	3.37314	6.64762	7.90632	4.80343	6.10891	3.97524	8.24305	9.67978	1.46956	3.09062
Pcmtd2	6.50345	90.7265	4.52453e-09	0	0	0	0	6.98092	5.03657	4.66771	4.88257	6.4918	2.68484	6.0223	6.65342	8.04974	6.46533
Nedd8	-1.75828	0.2956	4.53329e-09	935.881	1339.54	1858.67	1926.85	554.483	749.105	831.861	723.248	673.552	1043.4	598.163	642.702	320.123	886.409
Swt1	5.14778	35.4517	4.53329e-09	0.0284393	0	0.106159	0	3.63171	2.22248	1.61886	1.98443	2.30622	2.04811	1.3891	2.31786	4.8839	2.78365
Tsc22d4	5.55114	46.8878	4.53714e-09	0	0.244328	0.121254	0	4.02292	8.21668	3.23582	4.23097	3.01363	2.81869	16.344	3.68232	2.81998	5.52115
Snx25	6.4379	86.6964	4.53743e-09	0	0	0	0	4.08218	4.85801	6.05882	3.96107	6.34256	3.89143	4.60686	5.69846	8.13109	4.65199
Ncaph2	2.93976	7.67285	4.6e-09	0.871538	0	3.4702	0	12.2809	14.0998	13.8497	13.7845	13.057	16.1544	21.6438	11.4943	12.817	10.9376
Dnajc30	6.27937	77.6748	4.65656e-09	0	0	0	0	15.8831	18.1199	12.2774	17.4194	13.0184	14.0429	12.3145	7.07223	7.52369	12.0773
Usp34	5.08496	33.9411	4.65912e-09	0.0198272	0.198846	0	0.0712647	3.28498	1.41355	1.64593	1.41424	1.66235	1.21722	4.10714	3.62366	2.93465	1.77159
Tk2	6.35547	81.8818	4.6846e-09	0	0	0	0	6.42906	8.28773	7.65473	6.19596	5.91451	6.16897	9.52646	6.47787	2.13861	4.95181
Zer1	4.37757	20.7864	4.78521e-09	0	0	0.232648	0.134408	3.60209	3.58885	3.41471	3.76904	4.3174	2.07498	4.26923	2.60444	1.09988	1.95921
Tmem216	5.73514	53.2658	4.84506e-09	0	0.928001	0	0	8.04735	13.4475	15.8017	13.2003	7.88523	18.3529	8.49478	7.22159	7.72581	17.4377
Hmbox1	4.08327	16.9506	4.84639e-09	0.264549	0.189511	0	0.135838	2.57949	2.53892	3.94404	4.04355	5.45417	2.27553	3.22487	6.12302	3.37059	3.37683
Cpsf4	6.56192	94.4791	4.86292e-09	0	0	0	0	9.29137	7.24962	8.07965	10.7221	13.1379	6.24273	2.69287	3.76715	8.2008	4.74945
Ska2	4.29533	19.6347	4.88761e-09	0	0	1.25221	0	10.8326	12.7244	13.5259	13.3509	10.7583	12.2773	5.85654	10.6047	16.8687	6.67592
Suox	6.66631	101.569	4.88761e-09	0	0	0	0	17.6611	11.1044	5.72608	14.9742	10.2758	8.27489	6.14124	9.77087	8.86679	28.5932
Timm21	6.24352	75.7684	4.91694e-09	0	0	0	0	12.4049	20.2173	18.1475	13.3743	14.1493	23.9789	16.0459	9.75764	11.8791	18.6451
Dennd1b	5.31617	39.8407	4.91694e-09	0	0.189062	0	0	1.58761	1.42153	1.22959	0.90618	1.34735	0.845737	0.787666	1.45263	1.39512	1.69973
Spryd3	6.65496	100.773	4.9178e-09	0	0	0	0	9.56367	9.59707	13.0448	14.7307	13.5726	7.3787	20.891	3.27239	3.43933	5.58441
Pold3	6.46508	88.3452	4.97725e-09	0	0	0	0	6.95949	4.90607	3.58352	4.56229	4.48117	6.94724	4.86682	3.88862	8.37469	3.35883
Cog2	6.29738	78.6503	5.00617e-09	0	0	0	0	6.40664	4.93429	3.90482	5.34318	5.47289	4.8818	2.74883	3.70674	3.77794	3.732
Fam155a	5.7041	52.1321	5.00617e-09	0.111956	0	0.0696521	0	5.60779	8.59566	6.57207	7.37803	7.15534	3.17221	10.3438	11.2537	0.637334	3.1829
Usp27x	6.45716	87.8615	5.01589e-09	0	0	0	0	9.74684	3.63576	5.1738	5.83643	6.81943	3.63577	5.08448	6.46494	5.27561	3.89122
Znrf3	6.45997	88.0328	5.05293e-09	0	0	0	0	4.03132	3.36827	3.35326	2.80321	4.20495	3.72134	1.9095	1.51117	4.22209	1.73202
Cep19	5.84475	57.4707	5.05367e-09	0	0	0.259992	0	9.66108	15.4697	14.1243	11.0161	11.4877	18.5015	25.3306	15.3784	4.95624	14.936
Pak6	5.53391	46.331	5.05717e-09	0.140423	0	0.0873626	0	6.53128	12.1289	6.91092	10.0161	10.4223	5.63664	12.065	5.51428	1.39893	1.82501
Gpsm1	5.92902	60.9273	5.06521e-09	0.135936	0	0	0	3.44188	8.47989	9.02761	9.16914	9.62215	4.0924	13.3594	9.93756	1.48321	2.31879
Spns2	6.81966	112.959	5.14013e-09	0	0	0	0	18.7429	8.10845	5.73843	11.1159	6.52763	9.62708	1.31833	3.6295	8.16188	7.6791
Mkln1	4.03433	16.3853	5.16611e-09	0.252822	0	0	0	2.07351	1.62914	2.21869	1.84254	2.29345	1.86552	1.77795	2.52261	2.44672	2.07931
Vegfa	5.91011	60.134	5.23373e-09	0.0853843	0	0	0	4.55883	4.79961	4.75911	5.95793	5.9852	3.93139	4.7735	7.54944	9.39735	5.58319
Atg9a	5.94311	61.5253	5.32241e-09	0.0634974	0	0	0	3.4951	2.69874	3.23798	4.03687	6.19647	2.54882	6.35243	6.49246	4.63891	4.4357
Trp53bp2	6.4577	87.8943	5.34745e-09	0	0	0	0	4.37601	4.54159	4.22301	6.80587	8.19532	4.30189	3.3627	7.48579	6.75726	3.86794
Fbxo46	4.17286	18.0366	5.37937e-09	0	1.11507	0.368919	0	10.4855	8.3332	7.82337	10.5742	9.67849	5.42562	7.0665	3.47825	2.81309	5.17798
Cdk14	3.26396	9.60617	5.38613e-09	0.62022	0	0.771727	0.139328	10.3697	4.14539	5.30955	5.34959	4.68856	3.45523	4.44832	9.73644	4.24793	5.40006
Zfp518b	5.93221	61.0624	5.47854e-09	0.0531636	0	0	0	3.80418	2.76976	3.46758	4.28669	6.35717	2.44784	2.65931	5.4096	3.9344	1.98646
Myeov2	-2.30139	0.202867	5.56206e-09	450.567	790.653	532.386	881.669	172.637	126.157	259.928	221.027	197.929	278.361	159.579	288.626	105.831	317.514
Scaf4	6.00001	64.0003	5.60859e-09	0.0838386	0	0	0	6.78368	3.90812	4.97123	6.50008	9.67952	3.76124	3.70033	7.20571	9.54541	4.66491
Nufip1	6.32129	79.9647	5.60911e-09	0	0	0	0	4.86492	6.0588	5.78665	5.42487	5.31472	5.65208	3.41332	4.63858	7.86163	5.1601
Rundc1	5.58707	48.0702	5.61165e-09	0	0	0.141249	0	5.43615	7.00367	6.86576	5.63279	6.3971	5.62888	6.61362	5.1587	6.03151	6.45468
Dido1	5.52789	46.1384	5.70118e-09	0	0.137872	0.034211	0	1.74041	1.39475	1.79334	2.00379	2.53194	1.42825	1.69892	3.7212	3.07822	1.42934
Sdf2l1	5.49105	44.975	5.77358e-09	0	4.96748	0	0	98.6945	26.258	59.1311	68.6118	34.947	38.9846	17.6834	15.9845	55.7671	52.9742
Zfp282	6.36599	82.4812	5.78119e-09	0	0	0	0	3.1011	3.73121	3.34066	2.96138	3.47805	2.4802	3.84934	3.96208	1.0419	1.90035
Ubp1	6.30022	78.805	5.83501e-09	0	0	0	0	6.01157	4.95608	5.9287	4.29342	6.34275	4.99416	3.93777	2.24146	4.01354	3.0925
Bid	6.27845	77.6249	5.91084e-09	0	0	0	0	4.14121	9.89106	5.86667	4.79432	7.08273	6.81385	8.06655	4.12353	3.22689	6.781
Kctd2	6.32962	80.4279	5.94098e-09	0	0	0	0	10.0393	8.83542	6.05628	7.16465	7.35343	7.32117	12.1644	5.70576	3.57633	5.43222
Uqcc1	5.02174	32.4859	5.94361e-09	0	0	0.225966	0	3.26538	4.31571	3.37406	3.00372	3.99371	4.43098	8.47846	3.52834	2.41225	4.54835
Atp2b4	5.63968	49.8554	5.94442e-09	0	0.149792	0.037169	0	1.3154	2.29349	2.26722	1.6212	1.3549	2.82135	5.62534	4.45609	1.24706	2.86321
Csrnp3	6.98819	126.957	5.94442e-09	0	0	0	0	2.25288	3.49701	2.98967	2.66739	3.22042	1.92584	5.16632	7.79381	0.36582	0.987749
Dusp9	6.80455	111.782	5.95119e-09	0	0	0.167247	0.483118	89.3001	22.8511	14.1867	22.5097	29.0049	19.2013	0.870099	14.7393	82.3839	13.7569
Chga	7.17333	144.34	5.964e-09	0	0	0	0	4.81533	16.7917	34.3515	25.6232	49.9668	17.2137	65.2108	22.2782	2.76675	7.65877
Kdm4b	4.08376	16.9564	5.964e-09	0	0.749605	0.465012	0	6.5415	5.94359	7.4457	6.95396	8.52677	4.67688	8.40127	6.12869	2.48207	3.49102
Serbp1	1.93932	3.83524	5.964e-09	5.2561	2.18878	3.48501	1.9611	15.6869	14.7865	17.4487	18.4719	19.0481	17.2634	18.8799	25.4235	19.0504	14.8323
Anks1	5.77185	54.6385	6.05318e-09	0	0.256847	0	0	2.05814	2.52811	3.82683	3.33582	4.43526	3.6283	3.34585	5.41434	2.08971	2.18432
Zfp952	6.35727	81.9841	6.10786e-09	0	0	0	0	7.83789	5.16777	6.05935	3.37695	6.4471	3.65891	5.66865	5.70964	3.89414	3.16379
Tsc22d2	2.98236	7.9028	6.12072e-09	1.33411	0.652671	1.49805	0	9.76132	11.4207	13.1201	10.6967	14.088	6.37705	5.01701	16.6996	8.24306	8.37868
Cenpa	7.12673	139.753	6.15953e-09	0	0	0	0	3.95215	10.7856	5.47915	8.6164	1.88792	17.617	2.20454	3.45408	16.9421	2.07933
Dffa	6.2882	78.1513	6.17617e-09	0	0	0	0	9.4436	5.8097	6.98635	6.57074	7.10274	6.34502	4.56165	3.11415	5.0011	5.62482
Cln3	6.49672	90.3041	6.17617e-09	0	0	0	0	5.60862	3.73112	3.97788	4.31801	5.04527	2.54044	2.56987	3.09489	7.3258	3.88133
Bcl2l2	5.56712	47.4101	6.17827e-09	0.163995	0	0	0	5.59661	4.94648	4.86205	8.51881	5.97318	3.00099	4.24637	5.02232	9.64696	9.32471
Klhl12	5.76934	54.5438	6.19766e-09	0	0.161005	0	0	1.55525	2.68528	2.20848	1.39405	1.4122	2.42604	3.40112	2.83891	1.0967	1.6431
Rap1gds1	4.08924	17.021	6.20025e-09	0	0.485423	0.240903	1.39177	7.593	16.4574	17.3923	15.0857	13.3053	11.943	22.9581	16.0185	4.45457	10.3402
Tbc1d13	4.54974	23.4211	6.32374e-09	0	0	0.385884	0	4.95041	3.93301	5.05699	4.68866	7.45946	4.48517	5.29264	4.02116	4.26654	3.14889
H2-Ke6	6.43525	86.5372	6.32374e-09	0	0	0	0	20.2307	19.6328	12.7365	14.0629	13.1213	14.6519	29.7754	10.7278	4.98171	18.5139
Churc1	-2.03662	0.243734	6.32374e-09	16.8379	17.0801	9.67588	20.7894	6.33205	5.63913	7.3166	6.17852	4.85826	8.19436	4.04675	6.63464	3.84147	8.32639
Pigc	5.14235	35.3185	6.32505e-09	0.172175	0	0	0	3.5539	5.19322	6.32968	5.47304	4.73293	5.4883	3.64761	3.57193	3.75722	6.95779
Ccdc97	6.37416	82.9496	6.33429e-09	0	0	0	0	7.82237	4.45713	5.17715	6.91336	5.87261	3.07047	4.97416	6.60677	6.43332	5.01733
Gtf2h2	5.0899	34.0576	6.3837e-09	0	0	0	0.601577	5.85001	4.81884	4.26744	4.93102	4.8309	6.52073	4.18604	3.01755	4.60517	3.97661
Cramp1l	5.49422	45.074	6.39604e-09	0	0.488135	0	0	4.71521	2.53578	2.88605	4.37741	5.08427	2.29852	2.23416	5.19304	5.91104	3.41986
Mgst3	-2.52167	0.174141	6.45684e-09	927.853	561.937	460.641	1403.76	173.3	220.401	300.598	268.925	337.847	323.273	211.188	109.389	106.007	349.072
Pam16	-1.55614	0.34006	6.48759e-09	259.568	196.953	335.724	282.344	138.41	130.526	161	152.92	127.332	174.897	75.1198	119.99	144.606	141.314
Cfap97	6.28267	77.8523	6.52547e-09	0	0	0	0	4.72521	3.5017	3.2813	4.51046	4.19306	3.18287	4.96837	3.8899	4.71193	3.25603
Ccnt2	4.63331	24.8179	6.52976e-09	0.0296372	0.445846	0	0	1.9576	1.4628	2.74146	2.06802	2.56631	2.27434	1.62202	2.5326	3.20562	1.80554
Pycr2	6.37757	83.1455	6.53485e-09	0	0	0	0	8.85071	8.98775	7.18748	5.37024	6.29018	9.0537	15.6496	4.09345	4.92889	7.58553
Zbed3	6.35992	82.1345	6.56633e-09	0	0	0	0	9.67596	12.4478	17.4106	18.2719	13.8065	13.9118	15.6878	7.06097	9.53063	4.62891
Nipa2	4.794	27.742	6.57803e-09	0.155294	0	0	0	2.67833	3.19366	3.62188	2.56854	2.41903	3.91125	1.98007	2.96602	3.38884	2.96435
Tmem47	6.95822	124.346	6.70973e-09	0	0	0	0	3.70253	9.59617	9.91747	3.24187	2.12394	10.6243	23.3765	15.1762	2.93232	12.4045
Fgfr1	6.19176	73.0981	6.70973e-09	0.0370503	0	0	0	0.836141	2.59064	2.37266	2.70019	1.68049	3.36811	6.71549	4.35564	4.49957	2.55811
2810001G20Rik	6.37161	82.8028	6.70973e-09	0	0	0	0	27.436	17.0844	35.3023	26.2999	35.2059	23.702	16.0922	10.9425	16.7492	11.9495
Tmem201	6.33002	80.4501	6.72138e-09	0	0	0	0	2.09403	2.46771	2.42559	3.42528	2.64256	1.73861	3.68319	2.12163	2.56159	1.34574
Gigyf2	5.23341	37.6195	6.78277e-09	0	0.258112	0	0	2.60659	1.51728	1.15981	2.15501	2.22855	1.36731	1.52971	1.22041	1.48953	1.18116
Tmem64	4.90579	29.977	6.79685e-09	0.0783451	1.17858	0	0	14.0152	7.30408	6.5966	6.07417	5.81482	5.45717	4.37997	6.42397	9.06862	13.2368
Clint1	4.14592	17.703	6.85904e-09	0.474064	1.32066	0	0	16.9031	8.73824	10.3694	8.57607	10.3529	7.0271	5.02163	8.97629	14.643	11.9801
Vps18	6.4093	84.9944	6.90578e-09	0	0	0	0	6.69048	3.56352	4.98619	3.31909	5.35867	3.15884	6.25326	4.6068	6.38276	3.26005
Ctc1	4.26648	19.2459	6.94314e-09	0	0	0.0669775	0.773899	2.37031	6.273	5.10683	3.17176	3.25533	4.51205	5.2901	4.62641	3.11538	3.01696
Tm7sf3	6.39962	84.426	6.94314e-09	0	0	0	0	4.39327	6.71159	6.94122	5.61057	4.09554	7.16146	13.7152	7.51697	6.26014	4.7976
Zbtb1	6.43357	86.4364	7.05543e-09	0	0	0	0	2.56071	1.44025	1.77969	2.28048	2.18641	1.41739	0.777165	2.00144	2.4775	2.25515
Dstyk	5.23878	37.7598	7.10906e-09	0	0.196325	0.0487155	0	3.18945	1.87872	2.41437	3.15688	2.85204	1.29423	2.76482	1.91456	2.37738	2.16255
Uba3	2.97457	7.86025	7.31016e-09	1.60873	0	2.35916	0	13.7252	13.2336	11.1062	8.10722	10.8977	11.4635	12.8483	16.9144	13.301	14.0009
Pik3ip1	6.34322	81.1893	7.3778e-09	0	0	0	0	2.45135	5.04906	6.09395	3.85124	4.47313	5.1567	8.76965	4.39961	5.11926	6.46977
Gldc	6.77726	109.688	7.38657e-09	0	0	0	0	12.8751	3.07331	4.62322	6.9518	11.3863	7.01889	4.24426	4.38086	17.292	8.82709
Sdad1	6.37641	83.0792	7.38687e-09	0	0	0	0	3.48123	1.91838	3.51784	4.42614	4.15408	2.44487	4.71001	3.51106	4.08894	2.06857
Ndst1	5.88972	59.29	7.51866e-09	0.0602754	0	0	0	6.30373	1.57014	4.64626	3.92549	3.72806	2.41948	5.46256	4.13846	3.43132	5.06744
Heatr6	6.30581	79.111	7.5976e-09	0	0	0	0	2.91775	2.57881	4.12327	3.88883	4.1521	2.96086	5.40036	3.29406	2.70396	1.71306
Adam9	5.18036	36.2615	7.64381e-09	0.53347	0	0	0	7.63462	5.8512	7.80263	7.44488	9.16539	9.02737	8.94727	10.4086	20.4991	23.6526
Polr3h	6.35054	81.6025	7.64406e-09	0	0	0	0	8.17086	6.18543	8.11169	7.67268	9.40139	9.27815	18.8418	7.04487	7.1802	6.79735
Bnip1	5.24434	37.9055	7.65787e-09	0.0717818	0.359948	0	0	3.99061	8.1684	5.61834	6.34445	4.43974	6.01695	5.15359	3.04927	1.56643	2.68213
Srf	6.06327	66.869	7.68367e-09	0	0.448243	0	0	9.25015	7.47586	4.55833	8.59377	4.30017	5.48775	2.63022	10.8177	12.637	5.55465
Rbm15b	3.45423	10.9604	7.71762e-09	0.112386	0	1.39839	0	6.68096	8.08937	8.26329	7.40636	9.88602	6.5678	9.02774	8.24368	3.46548	4.86115
Sfrp1	5.41839	42.766	7.72288e-09	0.0836852	0.839276	0	0	3.59292	8.14613	5.06138	8.30488	8.97168	7.21233	24.5745	13.021	3.49358	10.5363
Cdk19	6.31638	79.6929	7.74524e-09	0	0	0	0	3.78937	3.2606	3.63677	2.81432	4.55907	2.51219	2.87276	5.22445	2.6721	5.28703
Robo2	6.7845	110.239	7.7598e-09	0	0	0	0	1.26812	0.941521	2.7059	2.50756	2.83164	1.49074	2.51604	3.90639	0.966832	0.332892
Sall1	5.26344	38.4108	7.84125e-09	0.138983	0.696926	0	0	12.7756	6.09754	4.12051	6.35751	4.96666	6.8915	5.60256	9.74838	18.593	6.43493
Map1lc3b	-1.38326	0.38335	7.86518e-09	101.726	113.003	106.529	72.2515	45.8661	64.4623	60.434	48.1515	43.6177	77.0004	79.6851	44.1408	38.0985	69.3263
Paxbp1	5.12373	34.8655	7.91461e-09	0.132851	0	0.0826518	0	3.47346	3.09641	4.17504	7.00404	5.02144	4.70533	2.93178	6.66062	6.99564	3.29134
Trim36	6.61481	98.0071	7.91461e-09	0	0	0	0	2.49191	7.03445	10.5587	6.66893	8.60766	5.43388	6.26082	8.42304	0.930656	3.34027
Htt	5.66779	50.8365	7.96016e-09	0	0.0750739	0	0	0.898242	0.759468	0.958754	1.30004	0.84368	0.618636	1.35681	0.709934	0.767055	0.608053
Nup62cl	7.46688	176.911	8.06189e-09	0	0	0	0	38.5828	17.9631	14.1781	14.9831	10.8048	23.0089	0.674651	15.5321	79.2474	27.2049
Zcchc9	5.58798	48.1004	8.07374e-09	0	0	0.26607	0	12.0056	6.30321	8.24162	5.30522	6.46595	7.95231	3.20889	7.34086	13.2889	11.3336
Rdx	3.58658	12.0134	8.08551e-09	1.81398	0.790971	1.86456	0	20.7943	11.6781	18.7997	14.5531	16.9106	15.736	27.4301	16.8685	44.5237	13.069
Zbtb46	4.98805	31.736	8.13687e-09	0	0.215639	0.107016	0	3.36119	3.18375	3.97783	3.80085	3.36904	2.28464	2.2523	4.6094	1.99925	1.22258
Tmem185b	6.39737	84.2948	8.19257e-09	0	0	0	0	9.9838	5.32881	8.29675	10.8483	7.30094	7.95374	4.65082	5.63158	13.1528	7.52451
Hars2	6.22747	74.9298	8.22859e-09	0	0	0	0	4.28284	4.33743	6.28678	3.57977	4.81838	3.63407	6.03814	5.87063	4.13739	3.8894
Large1	3.89342	14.8606	8.26318e-09	0	1.38013	0.285385	0	9.16546	6.41488	6.79992	4.83679	8.00715	4.4408	7.80148	8.61015	4.61338	6.78146
Scmh1	6.22226	74.6598	8.27278e-09	0	0	0	0	1.74531	2.98466	3.19903	2.56842	3.31737	1.67617	2.53437	2.92204	1.97567	3.20987
Utp23	5.65706	50.4597	8.27278e-09	0	0.613188	0	0	9.75976	5.86786	7.39584	9.29112	5.54641	8.22898	5.18126	4.77175	8.58555	6.45638
Rab6a	2.73929	6.67741	8.33141e-09	20.0209	8.85832	11.3567	1.05825	94.3734	100.108	108.589	83.2425	100.494	85.8569	136.763	151.83	56.9867	89.604
AI846148	6.26158	76.7227	8.3412e-09	0	0	0	0	8.35161	6.30372	5.99784	8.19889	6.79346	6.64955	3.92334	5.2803	8.28848	5.22864
Rfwd3	6.36639	82.5039	8.40259e-09	0	0	0	0	3.80305	2.82011	3.50264	3.10775	2.97216	3.73605	1.61397	2.81361	5.25431	2.46339
C1qtnf6	6.26467	76.8873	8.44018e-09	0	0	0	0	13.1631	9.39751	7.58674	13.4628	9.42104	7.19316	9.2327	4.5143	5.49173	8.78461
Reep5	2.21627	4.64689	8.46557e-09	30.4682	10.1432	8.49458	10.9057	101.042	97.585	119.492	114.093	119.897	135.674	144.482	117.776	52.2981	86.2617
Dtna	6.26502	76.9059	8.48042e-09	0.0555445	0	0	0	2.44588	5.40685	4.87442	5.94285	4.35158	3.86898	10.2638	11.5507	0.9486	2.68452
Arhgef25	4.73826	26.6906	8.54442e-09	0.306554	0.768604	0.190719	0	10.7148	14.5001	9.08859	9.26928	6.10949	8.86699	19.754	13.3252	11.6342	6.84774
Acvr1	4.92455	30.3695	8.54442e-09	0	1.13977	0	0	2.08519	4.3628	8.62567	7.049	5.62336	5.45639	5.97464	5.95048	6.75723	5.69274
Ccna2	7.52653	184.379	8.57503e-09	0	0	0	0	6.06678	10.5656	6.1635	10.4211	4.3107	16.8209	2.26753	12.7033	61.8092	4.58562
Fbxl16	6.71976	105.402	8.67552e-09	0	0	0	0	3.99533	8.36511	11.103	11.7446	12.4345	4.84359	15.7242	14.3934	1.29751	5.42602
Scai	6.46694	88.459	8.67552e-09	0	0	0	0	1.63186	1.86974	1.82823	1.65495	3.01537	1.29504	1.95403	4.01248	1.40643	0.99939
Psmb6	-1.74943	0.297419	8.6846e-09	289.258	463.565	532.58	344.216	166.747	245.45	221.812	192.746	194.756	312.194	215.195	123.764	64.346	143.198
Lrrc40	6.31014	79.3492	8.6931e-09	0	0	0	0	3.37686	4.73126	5.00187	4.16191	4.7431	6.06594	4.55802	3.37127	6.91214	2.36707
Osbpl11	4.42599	21.4959	8.71277e-09	0	1.62359	0	0	5.43568	4.77203	6.04757	5.64817	6.78658	5.44715	4.14424	4.55805	6.75838	4.70116
Tmem229b	4.56885	23.7334	8.72335e-09	0.309275	1.16314	0.0962059	0	17.1086	13.1447	10.0862	11.03	9.77693	7.8503	14.1053	24.4808	2.20077	5.80944
Ndufb8	-3.07346	0.118794	8.7957e-09	370.989	72.3132	336.008	867.363	58.5087	88.6522	86.0607	79.1661	68.8934	138.125	115.799	66.579	30.4543	67.3547
Pbx2	4.04725	16.5326	8.84738e-09	0	0	1.00054	0	9.07351	10.3355	7.86722	11.6894	8.15098	5.93337	9.40503	5.51105	7.24787	4.20478
Ehbp1	5.96402	62.4235	8.9629e-09	0.0628106	0	0	0	3.76845	3.5307	3.35193	4.28539	5.43881	2.37294	5.13787	8.28376	5.72102	2.42345
Ift74	6.28747	78.1116	8.98033e-09	0	0	0	0	7.35489	9.06539	5.55431	6.62167	6.81607	6.66789	13.8622	8.50539	8.1033	6.37799
Gm15800	3.42375	10.7313	8.98033e-09	0.378266	0.111577	0.802904	0	4.40914	5.43016	7.20378	6.27948	6.97289	3.88788	7.96135	8.72674	2.38559	1.85259
Foxred1	5.07084	33.6105	8.98751e-09	0.0809451	0.405898	0	0	4.09904	5.10496	3.93572	4.51854	3.00389	4.58707	5.09694	5.23776	2.84159	5.06278
Tssc4	5.41021	42.5242	9.01139e-09	0	0	0.493492	0	12.9892	10.0596	13.4047	16.2972	13.9006	14.7495	31.8589	8.81574	6.58521	9.82586
Anks1b	5.33059	40.2409	9.02147e-09	0	0.126519	0.0627883	0.0906867	1.80542	2.83654	3.0819	3.63847	3.884	1.99577	5.92433	8.03848	0.502712	2.28515
Zfp426	4.6727	25.5049	9.06405e-09	0	0.750678	0	0.269036	4.24364	6.25997	4.88214	5.22294	5.04109	3.4464	4.75726	4.76948	1.84646	3.61762
Mllt6	4.49581	22.5618	9.09726e-09	0	0.24623	0.122197	0.176493	5.3516	2.49092	3.02808	4.2639	3.37454	2.55077	2.62961	2.81356	2.1431	2.49289
Csrnp2	5.30457	39.5217	9.09726e-09	0	0.889315	0.110336	0	6.93094	14.589	15.0379	9.62504	15.2349	9.84082	5.79239	11.5634	1.34614	3.74551
Pcyt1b	6.49866	90.4255	9.1747e-09	0	0	0	0	2.96988	3.74552	5.91262	5.61291	4.97523	3.4672	9.68634	7.11825	1.68481	2.55196
Ddx10	5.59486	48.3305	9.24312e-09	0	0	0.145539	0	6.11631	5.29201	6.51944	5.44112	6.59138	5.52365	6.88331	7.45307	6.88055	6.03315
Maged1	2.83428	7.13186	9.29341e-09	12.5293	4.21663	20.8214	17.2277	96.5513	123.589	201.239	210.45	257.505	133.228	199.871	183.132	50.3429	57.8537
Pip5k1b	6.55073	93.7487	9.35828e-09	0	0	0	0	12.0783	8.32922	4.40879	5.06166	4.73587	5.88778	1.97434	4.52366	9.03325	8.24919
Dtx1	6.78655	110.396	9.49836e-09	0	0	0	0	3.78318	13.0402	7.32754	6.78209	9.82847	6.31121	10.4591	5.00674	0.52696	1.97376
Tma7	-1.90341	0.26731	9.49836e-09	959.236	738.453	1566.73	1604.38	366.617	394.577	475.714	582.356	447.739	594.685	375.644	590.706	553.015	482.636
Fktn	5.01731	32.3862	9.63505e-09	0.056366	0.282646	0	0.202595	5.05718	2.62749	3.877	3.14648	3.56374	3.1942	7.89459	6.65424	3.26224	2.83868
BC017643	6.25308	76.2722	9.66277e-09	0	0	0	0	4.11093	2.97661	5.97332	3.90517	4.05832	5.02386	8.3303	4.58992	4.2022	5.60806
Ikzf4	6.6548	100.761	9.68968e-09	0	0	0	0	3.56081	4.93669	5.13864	6.81361	9.73034	2.81001	6.06962	6.69231	2.37407	0.81796
Safb2	6.27169	77.2621	9.69694e-09	0	0	0	0	3.18175	1.65875	2.39131	3.68259	2.7715	2.53932	3.21713	1.35016	2.89102	2.0383
Brwd3	6.20046	73.5404	9.69694e-09	0.028827	0	0	0	4.01442	1.42281	2.42721	2.14558	2.69425	1.42939	0.763391	2.07891	5.33338	2.01375
Polr3e	6.27927	77.6689	9.70744e-09	0	0	0	0	3.16672	4.69269	3.02272	3.27478	5.60529	3.52506	3.38565	5.86341	4.83667	3.96335
Plekha2	6.03508	65.5752	9.74236e-09	0	0	0.0816	0	4.11511	6.47365	5.59958	3.55914	0.811233	10.8394	9.03075	4.11396	3.54664	4.63447
Slit2	6.14405	70.7202	9.74236e-09	0	0.0721369	0	0	0.269224	1.12422	2.23487	1.47224	0.929308	2.47964	1.73548	2.13175	0.27298	0.923138
Fam20c	4.44767	21.8214	9.85284e-09	0.333115	0.2784	0	0.199552	3.26987	4.26261	9.28352	8.26456	10.6069	5.37479	11.664	8.74818	1.73831	4.4421
Rundc3b	6.15399	71.2089	9.96772e-09	0.0956778	0	0	0	3.15985	12.0682	14.0696	12.4622	11.8354	5.87379	8.67096	12.1931	1.18011	4.11903
Cep70	6.2003	73.5319	9.97973e-09	0	0	0	0	2.34659	4.6968	6.13909	3.89551	4.18539	4.76348	3.98722	5.45251	3.46701	2.87545
Cabin1	5.07339	33.6699	1.01036e-08	0	0.491865	0	0	2.64557	2.6224	3.78054	3.27012	3.10083	2.25818	3.80978	2.10762	2.28011	1.73296
Wac	2.61197	6.1134	1.01036e-08	5.33895	0.307725	3.8179	2.20571	39.6898	26.0821	24.2343	29.7842	31.7143	19.5616	18.743	26.6446	32.7804	21.5093
Sap30l	6.7246	105.757	1.02841e-08	0	0	0	0	23.4456	14.3818	21.4871	35.9817	20.9713	17.263	7.85667	24.3371	62.43	23.3674
Stoml1	5.70983	52.3396	1.03126e-08	0	1.18633	0	0	5.14375	10.866	16.2726	18.7091	17.3966	8.79819	32.4392	9.81616	3.4792	5.28469
Sh3bp5l	6.22667	74.8885	1.0348e-08	0	0	0	0	5.16785	3.86954	2.59569	4.37642	3.64172	3.53611	3.55912	2.04849	1.63949	2.24578
Skap2	4.6326	24.8057	1.04461e-08	0	0.969265	0	0	3.61742	6.75773	9.39833	7.94268	8.05874	6.73197	7.24209	8.48156	2.53695	6.64672
Sik3	3.6423	12.4865	1.05289e-08	0	0.984469	0.14657	0	2.72321	4.30666	2.60762	2.49629	3.34602	2.59596	3.674	3.4911	2.12349	3.04591
Smarca1	6.53242	92.5666	1.05649e-08	0	0	0	0	2.53463	3.85356	4.89349	4.26562	5.42493	3.10653	7.4257	8.03474	1.53198	1.79734
Gpc4	6.84524	114.98	1.05743e-08	0	0	0.171726	0	6.837	9.08249	19.6404	10.2722	3.60415	33.2394	8.3655	7.22618	68.2223	32.1743
Tbc1d24	4.30906	19.8224	1.06131e-08	0	0.137304	0.306632	0.0984169	5.45594	2.44014	2.66269	4.03353	3.8011	2.4245	3.56111	5.383	6.00121	1.70148
Surf1	-1.4243	0.372601	1.06969e-08	39.864	48.1427	54.0167	28.5064	21.2531	27.7564	32.4241	20.7125	22.0886	37.2073	22.2311	13.7114	14.6537	26.7015
Manea	6.35424	81.8119	1.08563e-08	0	0	0	0	3.14474	3.40115	4.72491	4.42951	4.4429	2.21877	6.2819	7.42645	3.99415	5.15979
Acp2	4.70394	26.0631	1.08709e-08	0	1.41508	0	0	5.74727	3.96574	7.86456	6.12617	6.3029	7.24635	11.2097	9.409	7.22919	4.84241
Prkd3	5.79581	55.5537	1.08709e-08	0.0332097	0	0	0	3.10755	1.86678	1.33904	1.85384	2.05404	1.5683	1.36804	2.26375	3.02487	2.14457
Fam234b	6.36658	82.5147	1.08802e-08	0	0	0	0.190256	2.73878	6.45892	4.64523	6.15589	7.27538	4.31199	21.4625	4.57559	1.356	1.54787
Stom	6.65904	101.058	1.08889e-08	0	0	0	0	13.3214	5.67803	5.37182	7.02386	7.47107	5.195	26.5044	5.43382	11.4197	12.4575
Rabggta	4.73835	26.6923	1.08889e-08	0.278229	0	0.173097	0	6.89159	7.43845	8.74378	11.8643	10.7076	7.88348	9.49657	5.6347	5.27962	4.80253
Dusp12	6.23376	75.2571	1.09331e-08	0	0	0	0	5.43299	7.49776	9.33265	9.30723	7.14987	8.34608	6.986	5.99554	10.5039	4.06296
Mrpl19	3.83418	14.2627	1.10466e-08	0.134265	1.68317	0	0	4.84069	5.5224	5.57289	5.30893	5.35169	8.00493	9.04697	3.81341	4.01275	4.06253
Atxn7l1	4.75174	26.9412	1.11194e-08	0	0.146503	0.0363528	0.105011	0.932722	1.84256	1.69772	1.5403	2.52983	1.62115	1.82248	1.97708	1.99582	1.47136
Orc3	4.57979	23.9141	1.12047e-08	0	0	0	0.864026	5.06115	5.43804	4.20491	5.59127	3.96484	4.46991	3.6781	4.9574	7.41254	4.44226
Selenoi	4.77807	27.4374	1.12922e-08	0	0.558708	0	0	2.6218	2.59688	2.37838	2.93706	2.45024	2.10466	3.85214	3.83872	4.62494	2.8735
Inpp1	6.40234	84.5856	1.16518e-08	0	0	0	0	2.43161	3.88249	5.44041	4.74236	6.1497	3.14266	4.63283	4.50408	1.12846	1.47216
Dpy19l4	5.99082	63.5941	1.16775e-08	0	0	0.0561963	0	2.51082	2.35298	1.71392	2.38108	3.72453	2.13282	3.18938	5.24254	5.95627	2.9899
Spa17	-2.32492	0.199586	1.17231e-08	17.9315	38.0419	76.375	42.141	8.73122	14.6561	16.3578	21.3884	9.95321	13.0277	10.1466	16.6926	5.88919	11.3443
Hmgxb4	6.37122	82.7805	1.17279e-08	0	0	0	0	5.47102	3.4548	3.32037	5.10128	3.36725	3.96663	2.92462	3.9761	7.70378	3.04185
Nup155	4.66312	25.336	1.18827e-08	0	0.286576	0.21333	0	3.93212	3.05578	4.60863	3.72192	4.47732	3.64343	2.08516	5.30707	5.15117	2.80852
Cachd1	4.76974	27.2793	1.2044e-08	0	1.21904	0	0	5.21868	3.49966	5.76597	7.06803	7.85219	7.89276	10.229	10.267	5.65103	3.99876
E330009J07Rik	6.26962	77.1514	1.2044e-08	0	0	0	0	1.80478	3.21097	3.05517	2.32422	1.73827	4.03691	3.99692	3.1929	0.888836	3.34821
Tbrg4	6.28522	77.99	1.20668e-08	0	0	0	0	5.77573	4.07158	3.87401	6.90739	6.25872	4.2073	5.59247	5.47644	8.6408	5.22659
Map2k5	6.2262	74.8641	1.21748e-08	0	0	0	0	8.32899	8.20548	6.56191	5.77833	7.13957	4.13285	10.4997	4.57384	3.42849	4.81561
Id3	4.82273	28.3	1.21813e-08	5.31137	0	0	0	63.9808	175.888	86.2449	50.3657	48.0131	130.477	21.519	52.8747	29.4609	101.138
mt-Cytb	-2.16341	0.223229	1.21813e-08	46879.6	42306.2	23917.9	16618.6	7742.51	12553.2	10198.7	7416.91	9769.12	11234.5	17159.3	7172.35	7702.21	17584.2
Phf24	6.61872	98.2729	1.22235e-08	0	0	0	0	2.68781	6.69482	4.6327	3.66635	4.73343	3.39831	6.01949	6.44894	0.390149	2.15024
Grwd1	5.63842	49.8119	1.22294e-08	0	0.891909	0	0	7.34277	11.2175	16.2418	9.65311	9.53432	14.0693	18.7363	7.46788	4.72522	7.51287
Chrna4	6.21917	74.4999	1.22339e-08	0	0.365324	0	0	3.20809	6.69224	6.30703	5.19655	7.0094	6.19282	16.4205	15.726	2.28105	1.92329
Mccc2	6.26255	76.7742	1.23537e-08	0	0	0	0	4.17384	8.97856	16.35	12.2925	11.8435	11.3939	15.5169	8.08697	4.57832	8.88916
Lrrc1	5.91827	60.4753	1.23882e-08	0	0.223875	0	0	6.88085	4.03988	2.54139	3.59988	3.74318	3.68962	0.735654	1.87449	3.09223	3.15506
Trmt10b	6.10597	68.8781	1.23882e-08	0	0	0	0	6.1766	8.73701	9.6931	7.51854	10.8534	7.19643	7.74497	4.51635	4.2061	5.6265
Tmem68	6.27819	77.6113	1.24682e-08	0	0	0	0	4.88635	3.33253	5.89047	4.75231	6.24598	4.99075	7.15212	8.19568	7.62052	6.35246
B3glct	6.35588	81.9052	1.25772e-08	0	0	0	0	3.39983	2.19549	5.24502	6.9763	3.77313	4.05121	7.62874	4.97194	5.57094	2.7254
Dck	4.87308	29.3052	1.27177e-08	0	1.45569	0	0	4.31431	9.68477	8.9509	6.30197	8.64502	5.94059	4.89729	10.8978	7.25302	4.08727
Evi5l	6.28003	77.71	1.27308e-08	0.0429225	0	0	0	2.50435	5.47284	4.9884	4.45928	5.66353	3.59789	8.9923	4.93998	0.244346	1.7607
Usp37	4.41073	21.2697	1.27308e-08	0	0.662271	0	0	2.32629	2.53503	3.05418	2.45751	1.54298	1.94905	2.58426	2.08758	2.44351	1.46169
Mapk7	6.22963	75.042	1.29383e-08	0	0	0	0	4.07908	5.02303	6.41848	8.00507	5.60784	4.6203	6.46812	2.46776	3.08108	2.33344
Rab10	2.82888	7.10522	1.29708e-08	9.89969	7.83818	5.44584	0.374551	56.7855	55.8624	73.2829	66.5733	69.3224	34.8168	76.1649	90.4385	51.1161	39.6143
Zfp868	6.12986	70.0281	1.29708e-08	0	0	0	0	8.56228	9.18969	7.34897	4.51038	6.25768	6.12164	7.96342	4.6227	5.87957	4.98231
Slc33a1	6.3002	78.8043	1.31899e-08	0	0	0	0	5.61933	3.53451	5.38082	3.99751	7.08673	4.26105	6.91808	5.70488	8.21852	8.29256
Asb13	6.20009	73.5214	1.32004e-08	0	0	0	0	7.70171	4.34626	5.44468	6.78013	7.8128	3.35545	5.85396	5.66952	4.35604	7.68064
Lmbr1	5.65759	50.4781	1.32158e-08	0	0.313617	0	0	2.30649	3.25837	3.56012	3.78218	3.7823	2.73199	6.22007	5.25177	2.31423	3.45454
Mitd1	6.47573	89	1.33375e-08	0	0	0	0	13.4501	10.3221	8.77177	6.14434	4.72012	9.51224	3.10917	5.4804	13.7851	13.3039
Coro2b	6.41612	85.3975	1.34785e-08	0	0	0	0	2.51777	5.42382	5.13132	5.55921	5.60731	3.57586	7.31159	3.35859	0.703771	2.76154
Dhx29	6.22167	74.6293	1.3493e-08	0	0	0	0	6.03477	3.18849	5.31896	3.73496	3.65312	4.21653	7.96721	4.47191	3.78263	3.27215
Arhgap28	4.81999	28.2463	1.3495e-08	0	1.36482	0	0	12.0226	6.53027	9.11837	9.4959	12.7192	9.88093	10.4111	7.05816	4.51914	2.34902
Gpc3	6.85768	115.976	1.3495e-08	0	0	0	0	2.62028	8.01843	12.4199	11.8105	6.54297	9.95571	5.04258	11.4883	29.5516	24.4714
Tmem185a	5.5122	45.6391	1.3495e-08	0	0	0	0.523298	7.37273	6.78672	7.94226	8.35301	7.60415	6.01601	11.1382	5.53746	5.93983	8.92877
Phlpp1	6.362	82.2535	1.35881e-08	0	0	0	0	2.65455	2.7488	2.50617	2.77278	2.08538	2.49497	7.04732	3.80074	3.90732	2.81699
Tars2	6.19088	73.0534	1.35913e-08	0	0	0	0	1.83027	1.80907	2.81665	2.9463	3.91737	3.30255	4.75223	2.1378	2.25347	2.97964
Mief2	6.19273	73.1473	1.36247e-08	0	0	0	0	10.0842	5.35601	9.26568	11.2797	9.62793	8.11098	6.73835	4.59126	5.49588	4.04864
Jmjd1c	4.52987	23.1008	1.36247e-08	0.0254131	0.3823	0.0632418	0	2.04227	1.28915	1.98907	2.60079	3.38812	2.1902	2.88635	4.41858	4.62943	1.90944
Gins4	3.97569	15.7326	1.36565e-08	0	0	3.37469	0	23.2887	26.7728	21.5497	25.6538	20.5027	41.6259	19.3125	11.9231	31.6513	24.4539
Dhcr24	5.2602	38.3247	1.36584e-08	0.0908321	0.455476	0	0	3.84976	6.10211	7.10941	3.52115	6.11739	7.82828	11.9201	2.91633	3.36104	6.56656
Rnf214	4.35	20.393	1.36897e-08	0.308025	0	0	0.221426	6.10368	3.20955	4.45652	4.96734	6.09647	3.70928	5.29302	5.29479	5.78655	2.32689
Pcgf6	6.33881	80.9415	1.37531e-08	0	0	0	0	4.8955	10.9983	14.6836	10.8165	14.8609	7.4119	5.95233	13.3518	14.395	8.07433
Tmeff2	5.47239	44.397	1.38221e-08	0	0.820631	0.0678763	0	3.81336	7.17986	21.3484	15.4795	15.5953	13.4602	12.5199	19.0773	0.828114	5.53884
Siah2	6.30203	78.9039	1.38338e-08	0	0	0	0	3.76049	9.53392	8.68068	7.94523	11.0669	4.75303	5.38455	11.9317	4.86151	4.9053
Snap29	5.86135	58.1358	1.3841e-08	0	0	0.132764	0	7.69372	3.21831	5.44102	6.28709	5.57283	5.29072	7.91166	11.0679	10.5284	6.24025
Ythdf1	3.01767	8.0986	1.3841e-08	4.41341	2.2131	1.78474	0	31.7021	26.9264	23.945	26.6897	23.0509	20.8419	16.882	28.7216	40.7224	20.6134
Adprhl2	6.22716	74.9141	1.39765e-08	0	0	0	0	9.76425	9.32301	9.46668	11.4612	6.70499	9.0753	14.441	5.11135	5.04923	4.0226
Ccdc86	6.14918	70.9719	1.39835e-08	0	0	0	0	2.581	4.77814	3.68212	2.84941	2.87406	3.59085	3.24419	2.09706	4.56915	2.9853
Obsl1	5.29656	39.3027	1.40049e-08	0	0.433366	0	0	4.9235	1.95505	2.66473	5.36036	3.029	3.00992	2.0852	1.79293	3.60787	1.7901
Tmem101	6.21253	74.1579	1.4186e-08	0	0	0	0	10.0644	9.67992	9.23169	9.54435	9.2065	9.19041	18.5373	9.38935	9.10349	5.3674
Dhdds	4.27201	19.3199	1.4416e-08	0	0	0	1.39011	6.54616	7.02584	5.50388	6.59683	5.98027	6.16418	7.39702	3.58197	3.21081	4.83015
Naaa	6.30551	79.0949	1.4778e-08	0	0	0	0	3.68029	7.14479	4.43101	4.87892	4.45978	8.00981	13.5979	3.44835	4.47796	5.23141
Rpap3	5.09821	34.2542	1.49306e-08	0	1.62359	0	0	5.97034	7.10256	12.0951	8.78604	10.013	13.1878	12.6709	12.2348	6.75838	5.72029
Plekha8	4.19639	18.3333	1.50236e-08	0.20892	0.261907	0	0	3.99613	3.294	4.27386	3.15857	3.44582	2.28153	2.30525	3.17329	2.82465	2.1425
Slc25a14	6.16777	71.8927	1.50242e-08	0	0	0	0	6.21882	8.06324	10.4618	8.87949	12.5506	9.3187	10.6562	9.40308	2.93684	5.9715
Dnal4	5.7367	53.3234	1.51516e-08	0	0.784041	0	0	11.3603	15.8631	15.2047	16.0015	12.6793	12.737	9.10927	4.63391	3.41201	4.25467
Ralgps1	6.04044	65.8194	1.53183e-08	0.0477827	0	0	0	1.89368	5.17537	4.19326	4.74193	5.91076	2.65138	4.72405	6.63224	0.544027	2.09591
Pgrmc2	4.28425	19.4844	1.53792e-08	0.112854	0	3.08927	0.405628	28.7608	17.3292	19.8074	31.3237	26.6793	15.855	14.478	30.5478	55.6786	23.284
Ptrf	7.07542	134.869	1.55231e-08	0	0	0	0	7.35483	6.4328	15.846	8.69891	1.96271	22.1574	3.06128	2.01531	23.5165	25.1043
Cpm	6.2983	78.7003	1.55382e-08	0.0613467	0	0	0	5.43652	4.54181	7.12964	10.2735	12.5634	2.67977	0.541524	3.06053	7.45024	6.15413
Lgals3bp	7.53329	185.245	1.55475e-08	0	0	0	0	35.7928	7.22387	19.5075	16.5396	15.7203	10.6205	1.43691	4.12609	5.73071	110.964
Slc29a1	6.03165	65.4194	1.56283e-08	0.0912854	0	0	0	20.9025	4.3804	5.6293	8.20983	6.77525	10.3461	3.11576	4.95995	38.8015	4.70851
Cops7b	4.43901	21.6908	1.56992e-08	0	1.33067	0	0	3.54208	6.36687	6.60865	5.4521	5.28861	5.8742	6.32461	4.91539	2.26598	2.47885
Ptch1	5.16135	35.7868	1.58009e-08	0.0836756	0	0.0520579	0	1.72717	2.1797	3.02656	1.88136	2.64519	2.22272	6.49993	5.08379	2.30232	3.27948
Gzf1	5.57944	47.8165	1.60352e-08	0.0818139	0	0	0	5.53906	3.5894	5.3363	4.6939	3.93573	2.51133	3.94799	4.76862	4.5022	4.78484
Plpp6	4.95118	30.9352	1.6087e-08	0.383916	0	0	0	7.53707	5.78993	7.28461	10.7155	10.2017	4.38144	9.56432	7.14293	11.0491	6.91265
P4ha1	4.65471	25.1888	1.61889e-08	0.355733	1.78382	0.663947	0	24.6227	14.2658	14.6598	24.8223	16.2572	26.5637	3.97753	14.0132	70.1189	23.3694
Parp2	6.12505	69.7951	1.62947e-08	0	0	0	0	9.01063	12.0635	11.8907	9.83621	8.43749	13.287	6.98433	9.4	14.7552	9.22492
Tmem63b	5.13682	35.1833	1.63289e-08	0	0.719756	0.178598	0	5.25393	5.11655	12.1707	12.4638	13.4152	5.76158	20.5258	3.54497	3.20034	3.76008
Plppr3	6.68584	102.953	1.64786e-08	0	0	0.104486	0	3.32796	5.06569	10.2572	20.5733	24.8148	6.8406	29.2055	14.3101	1.27477	1.70526
E2f3	6.26135	76.7104	1.65783e-08	0	0	0	0	4.11681	4.70856	4.34432	5.20701	5.66442	2.52286	2.38036	3.31739	6.73416	4.1535
Pitpnc1	4.55214	23.4602	1.65982e-08	0.0553345	0.554948	0	0.99444	6.51799	16.0075	16.8647	14.8439	16.9602	8.16601	30.3166	14.9509	3.20254	8.74226
Ngly1	6.21839	74.4597	1.69115e-08	0	0	0	0	5.04042	2.85335	2.9617	4.30282	2.00234	3.52177	3.96001	3.3924	3.35682	6.53665
Dgkz	6.18867	72.9414	1.69115e-08	0	0	0	0	2.92285	4.32016	3.25244	4.16221	3.36854	2.61787	5.5287	2.16175	1.05192	3.12834
Asxl1	3.49459	11.2714	1.69136e-08	0	0.246992	0.980606	0	5.2055	5.40246	5.19873	4.81174	7.17618	4.59397	6.31901	6.08248	4.86026	4.02097
Gart	3.6984	12.9816	1.69181e-08	0.183302	0	1.82463	0	12.4606	9.80116	10.2168	14.638	12.597	12.4434	7.44308	7.06231	17.6524	7.89137
Smad4	3.16718	8.9829	1.70652e-08	1.77416	0	1.83963	0	18.3376	14.4594	11.5719	13.7552	10.025	10.822	10.2087	15.7256	21.6959	14.0109
Tsc1	5.86391	58.2387	1.73283e-08	0	0	0.0384726	0	2.09336	1.22935	2.34674	2.49311	3.10233	1.05861	2.07431	4.06255	1.3788	1.01718
Ect2	6.64313	99.9494	1.73621e-08	0	0	0	0	4.56169	5.12235	4.26961	5.05602	4.10814	6.09509	1.51908	3.85873	13.857	2.70375
Mthfd1l	6.15754	71.3847	1.74063e-08	0	0	0	0	2.36125	2.71451	6.55481	5.75642	6.12293	6.13592	4.02948	3.66743	4.1484	3.08249
Zcchc3	5.70812	52.2777	1.74983e-08	0	0.597025	0	0	7.66754	6.85583	11.1543	11.077	13.9096	4.21688	7.14664	6.41027	4.17963	3.19145
Tmem38a	5.84701	57.5608	1.75831e-08	0	0.856516	0	0	6.29924	8.43056	11.5461	11.6538	10.095	11.4944	30.8591	15.7774	4.69977	9.92027
Rreb1	5.74273	53.547	1.76905e-08	0.052301	0	0	0	3.84322	1.36241	1.61263	2.14912	2.4441	1.54367	0.692513	1.43379	4.59009	2.48527
Ap5s1	5.60127	48.5457	1.76905e-08	0	0	0.274245	0	19.7748	15.109	15.16	13.3288	16.0556	12.2299	13.1002	5.66119	5.43705	9.84672
Asb4	6.33496	80.7258	1.77328e-08	0.0930498	0	0	0	10.7557	14.5434	9.93134	15.4385	10.9988	7.90955	9.52796	15.4432	0.441423	2.15411
Tnk2	5.09104	34.0844	1.77515e-08	0	0.333817	0.0828323	0	2.82148	3.9246	3.2368	5.36773	3.56843	2.04343	5.05367	4.1432	2.65278	4.10964
Slc18a3	7.17251	144.258	1.78088e-08	0	0	0	0	1.33535	9.56255	35.4232	31.27	36.6788	13.6047	50.1468	8.0887	1.72632	14.1021
Usp38	6.0923	68.2286	1.79557e-08	0	0	0	0	4.42379	3.41058	3.8578	4.05516	2.8931	2.93689	1.87683	3.62327	2.48126	2.59059
Urgcp	3.99614	15.9573	1.81745e-08	0.311592	0.62499	0	0	7.23774	4.01568	3.25177	4.25181	4.96793	3.23723	6.56455	4.03247	2.89722	5.59355
Hcfc2	3.96226	15.5868	1.82058e-08	0	0	0.580989	0	6.64561	3.93247	4.11345	4.34417	3.75895	4.3313	3.53289	5.20586	3.67071	3.7657
Ccdc64	5.52774	46.1335	1.82109e-08	0	0	0	0.213586	1.83169	2.93296	3.17119	5.25218	4.57381	2.73608	3.77676	3.11135	2.08608	2.65479
Itga6	5.97398	62.8561	1.82219e-08	0.0405398	0	0	0	6.60507	1.83417	3.07689	1.88585	2.28453	2.29735	1.35985	1.82224	4.61564	3.49056
Sdc2	6.57097	95.0737	1.83604e-08	0	0	0	0	2.12178	7.54994	6.92238	3.75713	2.87616	10.1421	13.1571	10.3907	10.8676	12.4799
Eri1	4.34819	20.3674	1.83914e-08	0.123773	0	0.102672	0	3.17933	2.77168	1.9571	2.11116	2.15485	2.87382	1.45677	2.75119	3.40559	2.91562
Fam118a	5.60495	48.6696	1.84994e-08	0.143874	0	0	0	6.41463	10.2572	10.5785	6.69281	4.94371	5.94503	6.26541	9.1676	10.6475	7.7132
Pelo	5.10858	34.5013	1.8512e-08	0.45734	0	0	0	14.0971	13.1675	8.67779	16.3107	14.4576	9.98883	8.88154	14.006	13.6684	10.3088
Arid4a	4.77845	27.4447	1.8512e-08	0.0651597	0.653484	0	0	5.20057	2.94807	3.86366	2.42491	4.03016	3.38482	6.32701	4.66692	3.77119	3.20216
Casd1	4.21255	18.5397	1.85439e-08	0	0	0.225537	0.977246	4.48969	5.21872	6.44869	6.1834	8.59508	4.3869	8.16013	8.28181	4.64337	4.60106
Zfand1	6.04292	65.9327	1.85608e-08	0	0	0	0	2.34583	4.24218	2.35396	2.26315	2.32701	2.8259	3.12641	2.82604	2.32642	3.50921
Zfp507	5.64614	50.0792	1.85998e-08	0	0	0.0553088	0	3.20517	2.0111	2.31942	3.17058	2.93257	1.67931	1.43871	2.2615	3.4161	2.58161
Vps13c	4.38687	20.9209	1.86416e-08	0.0224475	0.225125	0.0279309	0	1.00082	1.20026	1.62386	1.42711	1.38839	1.29858	1.38705	2.09562	0.745427	0.975506
Tubb3	3.47902	11.1504	1.86885e-08	31.1422	12.768	15.1099	19.7116	170.123	287.061	514.953	565.201	742.197	293.439	521.101	331.647	28.6182	143.664
Snrnp70	5.37316	41.4461	1.87602e-08	0	0.240832	0.0597593	0	3.6217	1.71201	2.84779	3.57465	3.30057	1.75774	7.23541	3.7008	3.32644	2.18466
Syt1	5.15946	35.7398	1.88276e-08	0	0.880142	0	0.157717	4.58907	6.55749	14.4144	19.6639	17.5505	8.34059	22.5949	17.4697	2.28981	6.05932
Spg20	5.73621	53.3055	1.89249e-08	0	0	0.0592537	0	4.9803	2.87273	2.20248	2.95368	2.2254	2.97974	1.40121	1.76418	3.97603	3.57806
Rcn3	5.4988	45.2174	1.90459e-08	0	4.2741	0.530281	0	181.566	41.7772	70.2512	134.81	88.7425	82.7672	6.01915	18.5249	84.1049	32.5405
Sfmbt2	6.3594	82.1049	1.91015e-08	0	0.200992	0	0	6.06722	3.6819	2.13903	3.97775	2.20366	3.5491	0.7784	4.43491	12.5498	2.40931
Zfp326	6.60589	97.403	1.92189e-08	0	0	0	0	4.04617	2.01565	1.80361	4.0091	2.92652	1.8554	3.84855	6.73609	7.26304	1.89425
Ptp4a3	4.31848	19.9523	1.92841e-08	0.396051	0	0	0.284704	3.35719	6.95033	6.5755	7.12383	4.4637	8.04235	5.54707	2.66056	5.33591	11.7423
Daxx	6.13478	70.2673	1.92935e-08	0	0	0	0	7.1783	5.90525	5.95924	8.16298	5.75559	5.22633	10.0685	4.37327	6.0164	3.59585
Wdr24	6.08986	68.1133	1.93437e-08	0	0	0	0	5.6919	3.65398	4.55129	7.43873	7.03321	4.90851	7.21464	5.21315	3.94471	3.89675
Trub1	6.06353	66.8811	1.93938e-08	0	0	0	0	2.5823	2.43161	3.05317	3.37114	3.38133	2.90443	3.90555	1.89342	2.87696	1.88214
Stim2	5.54945	46.8329	1.94091e-08	0	0.357424	0	0	2.1971	2.93173	4.98723	3.42629	3.72282	3.78681	4.32046	5.63328	2.56987	4.89241
Dolk	6.15129	71.0758	1.94229e-08	0	0	0	0	7.46589	4.053	11.7546	8.35891	12.1894	10.4703	14.736	7.98821	6.59952	8.47506
Bcl9	5.9483	61.747	1.95287e-08	0	0	0	0.155701	3.21896	4.09799	4.0584	6.71711	6.60893	1.94341	4.30824	2.09695	1.02751	0.862089
Vprbp	6.1525	71.1354	1.95456e-08	0	0	0	0	2.81932	2.31932	2.50771	2.98747	2.971	2.05267	1.68686	1.74084	3.61134	1.83216
Snx19	5.52502	46.0465	1.95963e-08	0	0.272811	0	0	2.54542	1.56639	2.83883	3.54316	2.69197	2.89037	4.54632	2.55296	2.73578	2.73991
Erlin1	6.36402	82.3685	1.96583e-08	0	0	0	0	4.58714	4.14561	2.53634	5.03173	4.76418	3.83104	2.25683	3.42429	8.95651	5.00212
Zfp523	5.59773	48.4267	1.96642e-08	0	0.459699	0	0	5.80295	4.77612	7.0666	8.38695	9.57616	4.32923	4.42381	3.6226	2.26146	3.42541
Eif4a1	1.33461	2.52207	1.99867e-08	48.3721	29.2089	41.386	23.0604	145.07	123.263	133.451	142.29	125.544	166.74	182.422	123.554	94.8333	96.3782
Aph1b	5.58269	47.9244	2.01481e-08	0	0.355347	0	0	3.15948	2.62322	4.70614	4.28545	3.50639	3.76481	7.21453	4.93548	2.62217	2.70541
Ipo7	3.89004	14.8258	2.01481e-08	0.0655156	0	0.937476	0	4.97654	3.99714	5.01135	4.9271	5.76308	4.25413	6.47723	7.6373	9.19974	6.10668
Eral1	4.67399	25.5277	2.04195e-08	0.483957	0	0	0	9.2347	6.63516	8.60892	11.2565	10.1994	8.18951	6.26564	7.49027	9.64263	7.20704
Mrps18a	-2.17645	0.221219	2.05058e-08	58.4007	101.428	84.1404	47.3987	23.0313	35.7522	35.7459	22.4471	18.6704	38.3955	34.2512	8.81574	8.93708	23.7592
Sil1	6.23841	75.5003	2.05058e-08	0	0	0	0	22.9309	11.5417	13.0551	10.7106	9.79047	19.6225	8.76483	5.33105	6.14398	17.2704
Borcs6	5.57275	47.5955	2.06143e-08	0	0	0	0.706255	7.89543	10.5065	9.32093	10.9687	12.4233	8.81529	16.9982	13.4911	4.47435	14.2052
Taz	6.05314	66.4011	2.10172e-08	0	0	0	0	2.25266	2.80547	3.39734	3.59603	3.74999	3.2211	3.17105	2.62796	3.49465	4.79253
Ubxn2b	5.60836	48.7849	2.10541e-08	0	0.276221	0	0	2.27402	2.79432	4.44211	3.24577	3.3313	2.34119	4.37622	5.1153	1.46338	2.23722
Ptk2	2.7376	6.66962	2.12388e-08	2.19919	0	0.729708	0	10.2489	10.352	9.30198	9.0936	9.26957	7.78911	9.40445	9.81283	8.83312	8.72343
Nanos1	6.26246	76.7693	2.12518e-08	0	0	0	0	3.48723	2.81019	8.06568	7.22342	5.63444	4.1798	8.33388	8.09961	2.65191	3.67044
Ahcyl2	6.00519	64.2307	2.15785e-08	0	0	0	0	0.794298	1.48383	1.23595	0.932337	0.936605	1.08845	0.825621	0.722692	0.456381	1.21286
Rhobtb2	4.72509	26.4481	2.15968e-08	0	0	0.261836	0	3.16599	4.71229	5.07424	4.35067	4.24204	2.98124	5.77903	4.22702	1.73035	2.90583
Esco1	6.19827	73.4283	2.16481e-08	0	0	0	0	5.5941	3.07203	3.79606	2.85401	4.06963	4.06251	2.82559	5.92922	5.54262	4.71269
Dnajb4	4.21793	18.609	2.17131e-08	0.375681	0.209316	0	0	4.96289	4.69283	3.9107	2.84796	2.81128	2.75974	3.61102	6.78354	5.34663	7.73072
Elavl3	5.54558	46.7074	2.17315e-08	0	1.33139	0.132147	0	12.7438	25.2629	31.0461	44.8757	51.3092	12.7265	53.5931	22.1641	1.56185	4.65845
Utp6	5.62638	49.3979	2.22602e-08	0	0.406167	0	0	5.17179	3.77574	3.93834	3.76795	3.22855	3.72947	6.14899	5.64133	6.76287	3.3226
Nbn	6.42888	86.1562	2.23574e-08	0	0	0	0	11.6078	7.1292	5.31013	6.71923	7.14705	8.01485	7.05517	9.20379	21.1049	7.03968
Nradd	6.1594	71.4768	2.24665e-08	0	0	0	0	11.9702	12.1471	9.79057	10.6159	11.3472	20.6822	5.33239	4.77418	8.78822	14.7206
Lrp10	4.37085	20.6899	2.25182e-08	0	0	1.51713	0	21.1407	9.67176	9.29542	12.9644	12.2098	12.1328	8.35409	7.22718	18.9226	20.3033
Slc36a1	5.6426	49.9564	2.25497e-08	0	0.326103	0	0	3.54379	2.4965	3.16201	3.02521	3.30721	2.68721	4.2863	5.62148	5.24466	3.48643
Cptp	5.99702	63.8678	2.25915e-08	0	0	0	0	5.94722	7.03636	8.00829	5.65442	4.64077	6.05909	8.10691	5.6038	3.97238	8.1182
Mtmr1	6.13982	70.5132	2.27221e-08	0	0	0	0	4.02156	4.0239	2.8141	2.13026	3.43317	2.21172	2.5724	5.08947	2.54767	3.2717
Nudt16	5.3694	41.3382	2.28094e-08	0.141154	0	0	0	7.92498	8.3216	6.69582	5.90966	6.01431	7.16582	7.14377	6.20537	4.28562	5.7902
Slc39a13	5.78144	55.003	2.29319e-08	0	0.376804	0	0	11.8707	3.19371	3.5645	3.8451	5.06076	4.25828	3.49343	3.60035	6.20266	3.78433
Slc41a2	6.08226	67.7554	2.30987e-08	0	0	0	0	3.38846	2.34445	4.70473	3.18187	3.29045	2.01883	4.42776	3.54755	2.85547	4.00034
Spock3	6.60196	97.1378	2.31293e-08	0	0	0	0	2.73136	1.49341	6.53059	4.03491	6.07175	4.14374	10.3987	6.99456	0.688987	4.12903
Smc2	6.18538	72.7757	2.34309e-08	0	0.334914	0	0	5.91884	4.57848	3.72267	3.62476	3.85555	5.59847	3.26227	6.3342	19.2008	3.09236
Slc5a3	5.46007	44.0195	2.36406e-08	0	0.336233	0	0	1.79003	1.37896	2.54457	1.76754	3.54818	1.93948	2.40702	6.95533	2.25846	2.80498
Zfp422	3.0331	8.18564	2.37681e-08	0.20186	3.03667	2.88846	0	19.5554	19.788	19.7494	21.4411	21.5022	17.5163	13.2453	15.6543	11.6829	9.96105
Mrgbp	5.50484	45.4069	2.40098e-08	0.104565	0	0	0	4.89224	4.73089	4.71215	7.94485	7.32969	4.56763	5.59966	7.17932	2.77787	4.37422
Kdm1b	5.03885	32.8735	2.40956e-08	0	0.379925	0.0942734	0	6.29727	4.3628	4.04328	3.5245	3.85304	3.13071	2.94273	5.12715	2.51599	4.43111
Ptges2	5.95378	61.982	2.41287e-08	0	0	0.0900052	0	3.22507	3.57024	7.03419	4.59874	4.97108	5.89255	16.6016	3.50154	1.50988	4.14236
Nectin3	3.90137	14.9427	2.41596e-08	0	0.287857	0.142856	0.103165	1.3587	1.53472	2.28058	1.73576	1.30186	2.94811	2.78702	3.06237	2.17861	1.9934
Sgcb	5.86587	58.3179	2.41596e-08	0	0.452778	0	0	2.23654	5.1994	8.56642	6.16051	6.32936	5.96968	16.8443	8.20655	2.39876	4.32733
Gpbp1l1	4.52185	22.9727	2.41953e-08	0.175984	2.20618	0.328461	0	47.7557	15.0799	12.9395	19.2384	24.3092	10.1806	4.9193	10.6052	27.133	21.1565
Fam102a	6.3003	78.8097	2.42508e-08	0	0	0	0	6.47388	2.89427	2.07431	3.83456	3.81342	1.78021	2.41363	2.62176	3.43358	5.95266
Rubcn	3.55986	11.793	2.44829e-08	0.391411	0.736022	0	0	5.14376	4.69554	4.93188	4.77957	5.78325	2.48379	5.84487	3.86676	2.69241	2.62298
Mis12	6.15942	71.4775	2.4499e-08	0	0	0	0	7.57802	5.34525	5.05699	5.66761	3.18169	5.89741	6.66794	7.40222	8.6697	7.32341
Cox6a1	-3.17971	0.11036	2.46003e-08	9728.44	645.527	6643.87	13053.1	996.897	1047.54	1679.31	1452.26	1363.92	2340.65	1326.52	842.857	489.055	1584.6
Edc3	3.55644	11.7651	2.46033e-08	0.567341	0	0	0	4.44135	4.75345	3.88736	4.69189	3.98556	3.86998	4.52581	4.3904	2.09334	2.86746
Slc35b3	5.19514	36.6348	2.46987e-08	0.165254	0	0	0.593969	13.0074	10.4221	7.64304	6.91863	9.31248	9.36475	5.15422	8.16272	14.7383	13.6247
Gaa	4.49992	22.6262	2.47446e-08	0.152988	3.83579	0	0	43.1996	24.2262	24.6745	36.177	39.7421	39.0136	33.3566	19.27	31.7886	27.4016
Tysnd1	6.12313	69.7019	2.47986e-08	0	0	0	0	9.51437	4.60804	7.97172	12.1606	9.01918	7.74712	14.0338	6.48261	4.10002	7.86532
Ggcx	6.39946	84.417	2.49485e-08	0	0	0	0	8.6912	5.10277	8.02508	9.61868	10.8512	6.39136	1.26106	5.01388	10.2728	7.32903
Snapc3	6.06671	67.0287	2.54884e-08	0	0	0	0	2.3237	2.96816	3.27343	2.0981	2.60364	2.23642	2.4525	4.03685	2.61892	1.82448
Tmem35a	6.28727	78.1011	2.55313e-08	0.381514	0	0	0	14.2798	25.8917	38.0049	24.5507	25.1699	40.5375	74.9881	27.4193	0.723952	5.42321
Klhl25	6.12868	69.9706	2.56301e-08	0	0	0	0	7.15511	4.42298	5.28859	4.1196	4.43406	3.24858	7.48225	6.23343	2.61071	3.89217
Cryzl1	3.02344	8.13104	2.56776e-08	0.0840505	0.42147	2.71914	0.906304	10.6407	21.6642	14.453	11.2084	13.0542	15.4799	11.9699	12.2059	6.37969	11.9478
Kansl1	4.52707	23.0561	2.57272e-08	0.851607	0	0.0662273	0	17.5782	7.73517	7.82692	11.2244	9.51028	3.9588	5.10555	8.99143	20.0989	8.69008
Man2c1	6.05752	66.6031	2.57724e-08	0	0	0	0	3.227	2.56073	2.64567	3.13752	2.92369	1.28629	2.74786	2.28082	2.46125	2.00179
Kin	6.1346	70.2587	2.61478e-08	0	0	0	0	12.7565	7.94351	9.67026	11.3133	12.3875	14.1872	8.2083	8.69164	17.5094	7.58232
Cadm3	6.9452	123.229	2.61966e-08	0	0	0	0	2.13947	4.36009	4.90879	6.49671	6.66059	3.27776	14.8531	8.62721	0.191576	2.11167
Skiv2l	4.16412	17.9278	2.6217e-08	0	0	0.45735	0	4.0059	3.22519	4.09741	5.47151	5.75926	4.16588	5.92676	3.19542	2.58067	3.28422
Map3k5	6.14276	70.6567	2.66306e-08	0.060117	0	0	0	11.2176	5.27499	2.35267	5.5931	3.88352	4.9682	0.672181	2.70223	6.33125	8.20379
Mkrn3	5.63374	49.6507	2.66313e-08	0	0.720321	0	0	5.5348	6.10529	9.36942	6.6823	11.254	9.49712	11.3277	15.3973	3.81617	5.65913
Cry1	6.08673	67.9653	2.67332e-08	0	0	0	0	4.46188	3.30407	6.36544	8.66278	8.43142	5.81967	4.70588	6.43892	4.1573	3.38123
Scg3	5.70659	52.222	2.70009e-08	0	0	1.33016	0	7.72305	17.0382	53.5627	37.7113	51.7935	21.2977	78.0086	51.8142	2.53568	13.3508
Tjap1	5.52015	45.8913	2.70869e-08	0	0	0.175432	0	10.4768	6.76556	8.52731	11.3684	7.55765	6.49172	3.98261	5.29284	7.62493	5.89803
Ptprf	3.96644	15.6321	2.70869e-08	0	0.401896	1.49588	0	9.22016	7.80173	11.5007	11.1228	9.96936	10.645	21.1773	12.6882	5.81727	9.24453
Tagap1	2.94788	7.71617	2.71303e-08	2.0171	0.778056	6.17807	0	18.6185	21.9112	31.2813	40.1797	42.4393	21.2494	28.6715	29.0474	25.91	15.5654
Enpp5	4.38272	20.8608	2.71884e-08	0	0	0.749685	0	5.84513	5.78234	6.07338	6.89014	9.73038	4.09009	15.6009	7.73781	5.78796	4.98583
Bcl2l11	6.11492	69.3067	2.72112e-08	0	0	0	0	1.93135	2.56151	2.64797	2.19045	2.94371	1.77535	1.28719	3.15122	2.89675	1.7397
Lix1	6.69669	103.73	2.72112e-08	0	0	0	0	3.16684	11.3938	14.2777	8.09523	10.6901	6.2893	13.4804	4.4207	0.606526	21.0302
Senp7	5.20895	36.987	2.72966e-08	0.052822	0	0	0	1.36652	1.99155	2.12983	1.63814	2.06914	0.997789	1.88064	2.25691	0.476111	1.08339
Mthfr	5.58745	48.0828	2.73291e-08	0	0.250808	0	0	4.10209	2.60581	2.01671	3.49005	2.88732	2.65724	1.3834	4.02704	2.7524	1.95013
Sacs	6.29124	78.3164	2.73291e-08	0	0	0	0	0.601775	1.17947	1.80663	0.917106	1.33022	0.528986	1.70864	1.64663	0.442123	0.626004
Borcs5	6.09913	68.552	2.73465e-08	0	0	0	0	8.59875	16.0134	7.27189	7.01802	7.62539	7.92884	9.36504	3.75003	3.18599	6.46327
Thsd7a	6.42887	86.1557	2.76059e-08	0	0	0	0	1.3634	0.511222	1.5161	1.44547	1.97679	1.9181	3.96545	2.96008	0.934992	1.006
Ncapd2	6.2207	74.5794	2.76521e-08	0	0	0	0	2.31369	3.6819	2.90783	4.52631	3.37015	5.72073	2.37058	1.93209	4.98518	1.32781
Mcm3	6.6002	97.019	2.76521e-08	0	0	0	0	5.42115	6.41729	4.27876	7.86274	4.82502	7.94363	2.52496	5.20204	20.9095	5.26739
Ccdc50	3.51977	11.4698	2.77166e-08	0.71997	0.212369	0	1.52222	11.4692	13.529	11.0996	10.1133	14.3196	8.79998	10.4427	16.1498	7.83555	9.42593
Adap1	5.58054	47.853	2.79591e-08	0	0.557308	0.414866	0	7.21863	21.3325	20.1656	21.8866	20.9276	12.8588	35.2528	21.3551	0.52724	7.89924
Prcp	5.4484	43.665	2.79966e-08	0	0.333756	0	0	3.33387	2.28133	3.23621	4.74751	4.39112	2.90743	4.26938	2.26848	3.34694	2.62212
Wnk2	4.43889	21.689	2.80994e-08	0	0.432651	0.107357	0.310116	3.8943	5.02742	6.44618	7.96038	8.65695	5.195	9.67258	3.92088	1.67817	1.24399
Mri1	5.01372	32.3057	2.81063e-08	0	0.560543	0.139091	0	6.46065	5.6706	4.90495	8.32011	6.45301	8.9742	4.01281	2.65038	5.09089	7.49109
Morc3	5.0503	33.1353	2.81309e-08	0	0.688298	0.085396	0	5.62873	2.82284	5.29034	3.72471	5.37682	3.16001	4.68504	7.62757	10.093	4.90581
Zxdc	5.43136	43.152	2.85848e-08	0	0	0.0551546	0	2.56187	1.88396	2.57579	1.78707	2.01052	1.88396	1.95642	2.58363	2.27105	1.71028
Cep104	4.70931	26.1604	2.85848e-08	0	1.04262	0	0	5.03564	3.61081	3.04109	3.97634	4.28667	3.43661	4.32333	6.16216	5.26062	3.94079
Plagl2	6.35929	82.0989	2.87515e-08	0	0	0	0	8.77888	2.71145	2.87494	4.15479	5.26111	1.80763	1.76453	3.3403	4.23704	4.27521
Slc4a7	6.288	78.1404	2.88039e-08	0	0	0	0	1.82609	1.15408	4.46279	2.99442	4.01537	1.81221	3.03048	5.38083	2.16108	2.19204
Chtf8	4.36865	20.6583	2.88039e-08	0.120511	0	0	1.29945	8.88865	8.09595	8.28906	7.66153	11.9259	7.82517	10.7797	5.05976	3.7732	4.25819
Lclat1	6.12689	69.8841	2.88039e-08	0	0	0	0	1.80386	3.20933	6.19974	4.23469	3.75359	4.05327	5.96936	5.31877	1.92483	4.5951
Racgap1	5.89444	59.4843	2.90441e-08	0.0516841	0	0	0	3.1009	3.96816	3.2485	3.12555	1.56282	4.82045	2.70696	3.62517	7.74789	1.32244
Mum1	5.39561	42.096	2.92565e-08	0	0.177073	0	0	1.34116	2.08181	1.29819	1.91646	2.32969	1.6676	2.24433	1.25587	1.60819	1.33379
Vrk1	4.8061	27.9757	2.92565e-08	0.0963835	0.966626	0	0	4.56252	8.58935	6.97241	5.67925	5.69641	7.05502	3.80026	3.95152	11.0652	4.69745
Zadh2	6.09061	68.1484	2.92565e-08	0	0	0	0	5.63958	6.34386	4.31146	4.78325	4.54268	3.12158	5.77013	7.94505	4.5992	7.33807
Cipc	3.8479	14.399	2.92809e-08	0.601887	0	0	0	4.47252	4.9512	4.81802	5.36645	5.99768	4.26353	6.55272	7.2839	2.9267	4.06401
Ambra1	6.13696	70.3736	2.92809e-08	0	0	0	0	3.25668	2.78586	3.26019	4.54084	4.18925	1.69337	4.99412	2.68634	2.49493	1.55344
Golim4	6.16825	71.9165	2.92909e-08	0	0	0	0	1.67338	1.49507	1.33239	1.38348	1.63507	2.02866	1.01121	1.35477	2.82172	2.59023
Cox6c	-2.05422	0.240779	2.94354e-08	477.162	486.567	420.532	669.874	127.032	117.565	222.601	214.716	197.935	248.489	124.345	270.197	130.796	271.78
Psd2	6.71448	105.017	2.95121e-08	0	0	0	0	3.36698	9.64449	6.61942	8.29946	8.5126	3.88168	9.85432	14.201	1.01565	1.0248
Mfap3l	5.80608	55.9505	2.95121e-08	0	0	0.0665857	0	1.62006	3.52167	2.41155	2.24043	3.16273	3.03255	7.02269	3.27769	1.67551	7.34612
D3Ertd254e	5.04239	32.9542	2.97662e-08	0.0538047	0.269803	0	0	3.64275	1.77042	2.99894	2.66978	3.47575	2.28679	4.27454	3.45499	1.93987	2.16338
Pdcd5	-1.7969	0.287792	2.97749e-08	217.963	180.809	204	304.693	77.5253	100.283	93.5498	99.9555	85.1609	133.963	77.6883	142.339	100.398	91.8115
Tnip1	6.16488	71.7489	2.98924e-08	0	0	0	0	6.20267	4.53568	3.92327	5.12983	4.26285	3.90573	4.8063	4.08528	6.7681	10.4131
Baiap2	6.08951	68.0966	2.99137e-08	0	0	0	0	2.05745	2.81356	5.04118	3.29577	3.22355	8.13366	4.91694	2.24455	2.92061	3.57202
Rims3	5.87078	58.5167	3.00065e-08	0	0.460275	0	0	2.62723	7.92824	8.32728	4.98155	8.32657	5.47251	14.6925	8.0704	0.391898	1.84533
Zfp37	6.1099	69.0658	3.01559e-08	0	0	0	0	6.75235	5.2789	3.929	4.1654	3.93832	4.12286	4.00479	7.20944	3.5682	2.4366
Rps6kc1	6.07388	67.3629	3.04792e-08	0	0	0	0	1.38517	1.75085	2.27167	2.50437	2.16823	1.41899	2.89556	2.39331	0.890912	1.25088
Spock2	5.39536	42.0887	3.05331e-08	0	0.663169	0	0.237673	2.25665	6.52747	11.8412	15.4828	19.177	5.85509	20.7021	9.30886	1.94491	5.39812
Mrpl15	-1.28543	0.41025	3.05938e-08	16.8128	14.9159	19.3106	7.59247	8.09157	12.1755	9.25344	8.55637	9.30261	12.3676	7.20491	5.42998	7.32145	9.59474
Wdr41	3.31359	9.94234	3.07718e-08	0.654772	0	0	0	4.00453	4.78777	4.14132	4.39963	3.69981	4.29458	4.75232	3.37799	2.3469	3.3389
Cep120	2.87658	7.34406	3.08967e-08	3.93756	0.402956	1.79979	0	18.6658	19.5006	23.9197	21.4321	27.7227	16.0333	21.2804	21.4343	8.3105	12.3694
Kpnb1	3.22493	9.34975	3.12266e-08	3.1646	0.8352	6.42457	0	42.7223	33.492	34.3688	39.0845	30.7524	27.6605	21.4657	26.0526	53.5715	28.4114
Tox2	5.94185	61.4716	3.12266e-08	0.107578	0	0	0	4.974	11.6518	11.2268	16.3476	15.2297	7.11237	6.90056	6.53598	1.32689	2.49044
Wnt5a	4.11935	17.38	3.12838e-08	0	0.469102	0.349205	0	4.37687	3.14233	4.21575	2.61107	2.37872	3.31334	6.96413	5.17538	5.63617	5.16723
Cdc42ep2	6.22996	75.0593	3.13252e-08	0	0	0	0	10.1302	18.8401	20.6614	17.8836	12.8164	14.4852	22.5274	10.9088	1.86256	15.1486
Usp30	4.47599	22.2539	3.13597e-08	0	0	0.300294	0	3.65314	3.39155	2.93362	3.55515	2.9854	2.42188	5.71651	3.78492	3.14849	2.69551
Fam3a	6.09679	68.4411	3.13918e-08	0	0	0	0	12.3993	3.83531	6.46032	9.81693	7.89219	6.77908	5.11199	6.76346	6.84491	8.01282
Dync2li1	5.42	42.8136	3.16657e-08	0	1.38569	0	0	8.06159	18.9433	15.0747	13.7118	11.3944	18.596	20.9781	12.4213	6.29247	13.6924
Pde7a	4.66191	25.3147	3.20202e-08	0.0472214	0.236791	0	0.169727	2.05338	2.65441	3.02401	3.80757	4.15384	1.61674	2.66775	3.42878	2.01614	1.611
Fam160b2	5.34272	40.5807	3.20709e-08	0.0907195	0	0.11288	0	9.18803	3.60697	2.47445	8.15893	6.85794	2.7847	8.70209	5.42213	5.68086	5.37937
Crbn	3.51552	11.4361	3.21675e-08	0	0.788309	0.326014	0	2.5671	3.37669	2.85862	2.60018	3.67324	3.6501	3.29965	4.52971	2.1379	3.61806
Bre	2.51279	5.70721	3.25788e-08	0.61221	0	0.761759	2.47551	7.83478	9.02304	9.52905	5.81448	6.41609	8.67332	10.1778	5.82122	5.0825	8.82687
Ifnar1	4.51949	22.9352	3.27233e-08	0.248935	0.31207	0	0	6.54278	2.90101	4.5758	4.82503	2.90827	4.18797	4.10184	2.58219	7.32178	5.96507
Zfhx2	5.41309	42.6092	3.28939e-08	0.0201405	0.100994	0	0	1.00882	1.24259	1.17035	2.56087	2.98967	0.90356	2.2638	1.95983	0.458617	0.646212
Ppm1f	5.06091	33.38	3.29918e-08	0.148668	0	0	0	4.45982	3.46506	5.55364	3.34264	2.96289	2.01845	5.07435	3.92875	3.31478	4.70967
Fkbp15	6.02014	64.8998	3.29918e-08	0	0	0	0	2.51902	1.33498	2.25172	2.18929	2.54281	2.81644	1.74769	2.7896	2.67915	2.01687
Fkbp11	6.12585	69.8336	3.33833e-08	0	0	0.622772	0	99.4541	41.1725	41.5489	45.0137	39.8997	77.999	3.82904	14.0919	39.4148	37.6064
Xrcc6	5.9113	60.1835	3.36509e-08	0	0	0	0	3.82438	3.92239	3.78054	3.29547	2.69638	4.05314	3.60774	2.62443	3.87773	3.98381
Fam189b	6.0707	67.2143	3.36594e-08	0	0	0	0	3.47696	2.74935	5.70751	6.21899	5.51246	5.20849	3.06827	7.0823	4.94684	5.4568
Fam189a2	6.13433	70.2455	3.39541e-08	0	0	0	0	7.98592	6.30223	5.4513	7.35053	8.09495	5.76611	8.36894	4.54112	12.8114	6.47591
Tmem209	5.51232	45.6429	3.39779e-08	0	0.186146	0	0	1.8594	1.47595	1.49678	1.4966	1.58169	1.84069	2.64332	2.32871	2.71199	1.68859
Lrrc49	5.47319	44.4217	3.41315e-08	0.0579828	0.290754	0	0	2.36176	5.5647	7.01374	6.47347	5.81772	4.92874	9.24707	3.58008	0.550134	2.19008
Nfkb1	6.19202	73.1113	3.43013e-08	0	0	0	0	1.20221	1.58042	1.47496	2.06968	1.54269	3.07998	0.553404	0.958979	1.69811	2.84601
Fam69a	6.5224	91.926	3.4695e-08	0	0	0	0	3.55144	6.76456	12.0025	9.41622	10.4331	13.293	22.9307	10.9358	1.0803	4.88127
Cpne2	4.18397	18.176	3.4855e-08	0	1.71999	0.284529	0	6.85977	15.3621	6.91511	8.6872	3.61441	9.98883	8.54512	5.76053	4.23071	10.1231
2610008E11Rik	5.53794	46.4607	3.50072e-08	0.086515	0	0	0	5.66685	4.86317	4.61694	3.35379	3.09168	4.90271	6.66957	6.83746	3.03712	2.52989
Nsun4	5.39695	42.1351	3.50626e-08	0	0	0.075963	0	2.75551	2.76212	3.90957	1.98796	4.19551	2.52265	3.77233	2.98541	1.9694	2.25634
Icmt	5.11299	34.6068	3.51136e-08	0.0692022	0	0.0861067	0	3.54247	1.89755	4.18543	5.15069	3.04369	2.53271	5.61997	3.65752	4.26778	3.56945
Cntnap2	6.00737	64.3279	3.55456e-08	0	0.179026	0	0	1.4542	1.86002	2.66735	2.76799	3.92564	1.98103	6.00885	6.80708	0.643595	1.45
Sh2d3c	6.3796	83.263	3.62496e-08	0	0	0	0	2.03966	4.02598	6.13564	5.6375	8.16822	2.97156	6.87116	7.14878	1.26038	1.67536
Rbmx2	5.37802	41.5858	3.62748e-08	0.195444	0	0	0	10.973	14.4698	7.18513	10.001	6.98436	12.9216	7.70608	8.39897	7.78828	6.35026
Tbc1d22b	4.23287	18.8027	3.6829e-08	0	0	0.769926	0	7.05513	9.45306	5.76562	10.2802	9.71972	4.38315	11.2363	5.02128	3.69025	3.98506
Stk11ip	5.94556	61.6299	3.70808e-08	0	0	0	0	3.4716	4.5419	2.87094	3.55629	3.76521	2.78289	2.84931	1.54195	2.05513	2.12169
Prmt9	5.96547	62.4865	3.71187e-08	0	0	0	0	3.33341	3.26816	3.82012	3.59637	2.39084	1.90152	3.63968	3.4687	1.95603	2.17177
Fut11	6.05864	66.6548	3.71187e-08	0	0	0	0	7.46772	6.15022	3.37354	3.0538	4.51143	5.94189	6.18115	4.75586	6.85135	4.62141
Fam135a	3.68319	12.8455	3.71664e-08	0.0470696	0	0.585676	0	3.65311	3.54934	3.18174	3.86831	3.10536	3.00081	3.76716	4.60351	5.22511	2.84842
Mllt10	5.1021	34.3466	3.72086e-08	0.0619387	0.621181	0	0	9.03466	3.99121	3.1585	4.32194	6.89568	2.70562	3.38985	4.0079	9.8728	3.89917
Fzd4	6.54815	93.5816	3.7369e-08	0	0	0	0	7.67191	2.09008	2.84094	3.71464	5.9866	1.60695	0.704884	4.14156	3.51267	7.2529
Prpf3	6.29865	78.7193	3.74823e-08	0	0	0	0	5.51406	1.94941	2.98917	4.30932	2.93143	3.73883	1.86366	3.44781	7.48109	2.99239
Fbxo8	5.96803	62.5975	3.76117e-08	0	0	0	0	4.89126	3.1145	3.48633	3.10807	2.38764	2.8397	2.00526	2.80523	2.78925	3.06635
Rnf165	4.41257	21.2968	3.7959e-08	0.0722068	0.724159	0	0	6.25983	4.75186	4.96656	5.54227	6.50054	3.15416	4.05804	5.01115	2.94588	0.89445
Manba	6.46174	88.1407	3.7959e-08	0	0	0	0	5.98009	2.51852	2.30296	2.27875	2.59697	2.60248	1.42078	1.81474	6.97158	6.0112
D8Ertd738e	-2.24774	0.210553	3.79697e-08	802.423	488.448	1195.02	1671.56	342.62	351.784	391.627	445.757	397.564	516.095	315.974	127.034	164.551	436.38
Cryz	5.87834	58.8243	3.83391e-08	0	0	0	0	3.08827	2.75303	2.24124	2.38103	2.5164	2.57984	2.5719	1.8962	2.12932	2.9983
Gtpbp2	3.33973	10.1242	3.85343e-08	0	0.345835	0.94396	0	6.2637	8.13179	5.88879	5.3471	5.024	3.90831	5.07328	4.53084	2.87916	3.9775
Cdyl	6.43919	86.7739	3.85452e-08	0	0	0	0	8.97172	5.74277	3.77952	5.93025	4.63075	4.62265	1.76835	5.48735	13.564	3.99412
Cdc25a	5.44089	43.438	3.8782e-08	0	0	0.0567427	0	2.45993	1.81315	2.00099	2.96993	3.0086	1.61517	2.25427	1.8471	2.68258	1.59283
Arhgef4	6.46681	88.4513	3.88621e-08	0	0	0	0	2.40123	3.20037	1.86063	1.95814	2.10386	3.43355	6.23793	3.93163	0.254152	1.75623
Atxn3	6.11606	69.3616	3.89842e-08	0	0	0	0	3.57559	3.9892	2.80861	3.25266	3.34815	2.71616	1.99103	2.87445	6.1633	3.32534
Bicd1	5.51725	45.7993	3.89906e-08	0	0	0.0166312	0.0480418	0.485573	0.93459	1.14127	1.01556	1.30435	0.536524	1.73047	2.6805	0.342405	0.667713
Zbtb18	5.23406	37.6366	3.90186e-08	0	0.298901	0	0.214247	6.62761	2.61515	2.75687	2.95772	4.01447	1.75932	3.75337	3.56263	5.93828	5.32602
1810030O07Rik	4.99012	31.7815	3.9221e-08	0.135558	0	0.168672	0	10.0731	5.94731	5.78733	6.51617	4.84429	7.20182	5.58418	5.42369	8.10281	7.48761
Donson	5.99226	63.6574	3.92232e-08	0	0	0	0	6.53764	5.841	5.35855	5.40502	8.33983	5.63942	4.78636	5.35663	8.20679	4.2471
B4galt5	4.31321	19.8795	3.93255e-08	0.0849285	2.12936	0	0	10.0974	7.56852	9.56813	9.74518	13.424	7.62027	21.8909	11.7461	9.2666	7.31252
Pip4k2b	4.7102	26.1764	3.93255e-08	0	0.352547	0	1.0108	7.93322	9.06074	9.33813	16.5707	21.1625	6.97228	7.7783	22.2951	5.66996	6.19626
Smim10l2a	6.34106	81.0679	3.93255e-08	0	0	0	0	11.782	12.5771	10.6976	7.11234	9.66662	7.76173	19.7045	11.4037	1.1605	5.77494
Nf2	3.86579	14.5787	3.93682e-08	0	1.61289	0.133406	0	6.49161	7.8642	6.16663	9.55936	9.65224	5.50617	6.12017	5.64013	3.05173	4.15851
Slc12a7	5.46742	44.2442	3.96397e-08	0.0713061	0	0.0887247	0	8.55632	3.12839	2.79056	5.74957	6.46847	4.20921	1.42673	3.27562	5.54766	9.70175
Mtmr9	5.36038	41.0804	3.98254e-08	0	0	0	0.54748	5.36586	6.05617	9.39311	7.08569	6.49005	7.91248	6.72284	8.05051	8.52663	5.32026
Dusp18	5.47414	44.4508	3.98521e-08	0	0.396083	0	0	4.826	5.84788	3.55954	4.04184	1.95417	4.00989	7.20489	4.05767	2.24828	3.40051
Nrip1	5.50423	45.3876	4.01654e-08	0.0319343	0	0.0397352	0	1.72261	1.53239	1.77994	2.12927	2.2824	0.754035	2.21756	2.52384	5.15082	2.26973
Tfcp2	4.57694	23.8669	4.02907e-08	0.112576	0.56451	0.140076	0	5.39099	7.56286	9.34531	7.50618	7.42706	3.98722	6.95617	3.89249	2.88389	4.20641
Zfp180	4.66913	25.4418	4.03713e-08	0	0	0.399339	0	4.59305	5.06018	5.04301	3.48359	5.07285	4.35738	5.80771	10.5818	4.26306	3.61714
Hnrnpl	3.16998	9.00033	4.0816e-08	9.15755	5.54743	1.68242	2.87176	97.6322	40.4463	55.1017	111.026	98.8347	41.7945	31.8281	33.8191	102.863	47.5517
Faap100	5.93762	61.2918	4.16873e-08	0	0.352006	0	0	7.72784	9.33557	5.41113	5.66021	6.17497	5.96707	11.7735	3.50211	0.66603	1.42552
Hipk2	5.83286	56.9987	4.17137e-08	0	0	0	0.148828	6.99706	1.02186	1.62046	3.98079	2.50413	1.80875	4.5567	1.61579	2.35719	2.58983
Hid1	6.47261	88.8076	4.1863e-08	0	0	0	0	1.7531	4.80331	8.02625	7.90184	8.42684	4.23019	12.3235	5.74222	0.679916	3.81596
Nol9	5.33876	40.4693	4.21131e-08	0	0.370189	0	0	4.59177	3.64372	3.41438	3.43418	2.8411	4.445	4.12721	2.11499	3.22199	2.39864
Porcn	6.06448	66.9254	4.21131e-08	0	0	0	0	3.02081	4.18015	8.09927	4.1604	5.53162	7.34314	8.46886	4.51806	8.09981	6.68682
Atg4b	2.50326	5.66966	4.23381e-08	0.92816	0.886522	0.604942	0	4.64666	6.84741	5.97528	5.07154	4.67762	5.5833	9.4416	4.60648	2.59995	3.8235
Diaph1	6.19036	73.0271	4.23463e-08	0	0	0	0	3.33581	1.34525	2.8748	4.65389	3.4112	1.6354	2.58141	2.85096	4.98332	3.09428
Phtf2	3.87806	14.7032	4.23543e-08	0.316818	0	0	0.189789	2.64487	3.11294	3.5693	3.84823	4.35452	2.92995	3.35597	2.81686	4.70929	2.18744
Thnsl1	5.97899	63.0749	4.24413e-08	0	0	0	0	4.58265	4.21841	4.93666	3.36776	3.10954	2.35045	5.59178	4.73821	3.86373	4.44722
Neo1	5.13911	35.2392	4.25779e-08	0	0.631479	0	0	3.23477	3.22288	5.32654	4.0356	6.00033	3.76642	10.2764	7.00829	1.39396	1.84125
Slc12a6	4.97251	31.3961	4.26362e-08	0	0.180488	0.0447857	0	2.29818	2.41803	2.68913	1.06042	2.02832	0.977357	1.9487	1.74233	1.26355	2.03196
Abcb8	4.94282	30.7566	4.32255e-08	0	0.38714	0	0.277495	5.43946	2.22283	4.39474	3.95058	4.66902	4.64854	6.36071	3.27962	2.27077	3.04153
Trp53i11	4.20151	18.3985	4.32327e-08	0	0	1.23373	0	5.83969	15.3612	12.3464	15.836	14.4457	9.95005	15.3459	9.79526	3.29261	5.07401
Exo5	5.92841	60.9016	4.37084e-08	0	0	0	0	8.82575	7.74411	11.4523	9.04107	10.0174	5.16274	9.4359	8.82013	5.35915	5.77215
Ppp1r16a	6.22736	74.9243	4.38882e-08	0	0	0	0	5.37816	6.5762	4.00286	3.85656	5.24972	3.35576	11.8658	5.7038	1.34842	3.7158
Slc25a20	4.3403	20.2563	4.3939e-08	0.0755309	0.378748	0.469907	0	8.10706	5.6955	3.94119	4.56766	4.25637	6.0637	6.57842	5.78282	14.0459	6.19661
Vmac	6.18283	72.6471	4.41381e-08	0	0	0	0	19.9087	6.83223	6.67229	7.72722	9.5007	7.21181	5.67601	4.4466	10.2188	8.42218
Lpin2	4.46276	22.0507	4.42221e-08	0	0.449928	0.0372146	0	1.51456	1.84524	1.80891	1.80869	1.68543	1.27117	3.78416	2.08304	2.18502	2.57519
Casp2	6.00725	64.3224	4.43972e-08	0	0	0	0	3.88107	2.55891	2.39786	1.84902	2.7791	2.1423	1.22041	2.30481	2.45951	2.75841
Mbip	5.8514	57.7359	4.50469e-08	0	0	0	0	9.60895	11.967	14.3767	8.64714	10.3307	12.0224	7.9903	7.66484	10.812	9.45342
Pgm2	3.56369	11.8244	4.55429e-08	0	0.628092	3.27291	0.450204	20.3387	20.2639	17.3793	20.1993	17.388	17.4495	32.0643	18.7466	7.60583	25.4867
Tcaf1	4.53635	23.2048	4.5783e-08	0	0	1.79491	0	13.4356	13.7922	17.6473	18.4832	22.4879	10.1735	24.0152	21.3199	7.52762	7.95554
Chac2	5.90908	60.0912	4.58482e-08	0	0	0	0	6.5853	15.6398	15.1779	9.92283	13.3845	13.1391	16.3734	12.7811	7.39146	13.4471
Cdc20	6.67573	102.234	4.59779e-08	0	0	0	0	6.36074	13.6951	15.0979	20.6522	6.73011	46.016	5.53259	10.0616	35.494	4.1365
Agfg2	4.13196	17.5326	4.59779e-08	0.0957278	0.960051	0.238224	0	6.00685	5.11855	2.95163	5.34374	6.4471	5.87686	6.42212	3.87736	6.17613	8.55341
St3gal5	3.50563	11.3579	4.59779e-08	1.39752	4.20471	0.173891	0	41.6929	24.5253	14.7502	24.4874	25.9313	16.6642	19.1624	15.0487	15.1159	14.4736
6430548M08Rik	5.02268	32.5071	4.62031e-08	0	0.276888	0	0.198468	2.91778	3.331	3.73252	2.82551	3.26345	3.19431	4.25681	4.82763	0.785847	2.35475
Nsmf	4.78253	27.5223	4.6375e-08	0	1.12418	0.0929833	0	6.82809	9.7332	8.41901	10.5447	9.96299	5.2935	14.0286	7.75158	1.34713	3.45996
Xpa	5.40838	42.4703	4.66871e-08	0	0	0.240362	0	6.06077	8.21022	7.33076	12.5806	11.4169	10.4908	9.20809	9.92352	11.1802	6.19804
Unc5d	6.63743	99.5553	4.68686e-08	0	0	0	0	1.61634	1.84979	3.15299	2.83048	3.43613	1.21808	4.41362	10.0358	0.602403	2.17575
Zswim6	5.69304	51.7338	4.69504e-08	0	0.336264	0	0	4.31861	2.8501	2.86291	5.51106	4.33194	1.74173	2.95972	7.35345	5.7262	2.85971
Ldb1	3.08358	8.47717	4.73367e-08	0.510566	0	2.28703	0.367024	17.9861	10.92	9.92993	16.4672	11.0877	15.0694	7.75188	5.54828	11.4323	8.12861
Ccdc112	6.20478	73.7609	4.75717e-08	0	0	0	0	6.18327	5.19348	6.50602	5.87379	9.69483	4.9348	9.37802	10.775	9.79066	2.44035
Tmem106c	6.03095	65.3877	4.77463e-08	0	0	0	0	12.1941	17.4876	14.3303	10.7567	7.38164	12.9453	17.3828	3.75815	5.94482	10.1791
Cacna2d1	6.10731	68.9419	4.79237e-08	0	0.147766	0	0	0.76234	1.29283	2.37633	2.28466	2.99716	1.46117	7.45678	4.45402	0.447339	3.67421
Usp29	6.60135	97.0965	4.79388e-08	0	0	0	0	1.05829	2.41403	1.56006	1.56911	2.03063	0.645128	2.53684	3.57886	0.211223	0.410986
Slc35a3	5.38312	41.733	4.80372e-08	0	0.340192	0	0	3.28613	1.86026	1.64931	1.57795	1.95816	2.1225	1.59696	2.5468	5.92183	3.30642
Pkp2	5.89191	59.3801	4.80596e-08	0	0.342287	0	0	7.21388	3.18191	4.04748	4.86885	4.69099	4.02938	1.00424	2.83222	9.71459	7.98426
Zfc3h1	4.54488	23.3424	4.83656e-08	0.0466197	0.467548	0	0	2.05288	2.04533	2.26675	2.16868	2.30676	1.98142	2.1125	2.71729	3.14049	2.72653
Chst15	5.39864	42.1844	4.83835e-08	0.0541711	0.81492	0	0	22.9893	5.49597	7.38781	15.5398	11.3917	10.1048	0.924488	4.92345	17.7833	8.66847
Car8	6.63264	99.2256	4.85453e-08	0	0	0	0	8.20604	4.6868	5.74315	4.56453	3.78493	5.26904	2.12348	3.56473	9.45994	27.035
Bicc1	6.3922	83.9929	4.87572e-08	0	0	0	0	5.14227	2.22462	2.15749	3.04974	2.70326	3.25079	0.491906	2.28302	4.19865	5.99097
Ndufa4	-2.2849	0.2052	4.87572e-08	811.223	2207.97	1003.45	1298.86	301.134	339.255	526.26	412.863	408.563	600.225	419.395	584.437	141.016	592.447
Efnb1	6.21537	74.3042	4.8856e-08	0	0	0	0	4.49213	3.05156	5.78184	10.8469	4.95299	3.87903	8.1708	3.66471	9.95549	3.70199
C2cd2	5.91557	60.3622	4.90078e-08	0	0	0	0	2.36565	2.52531	2.97865	3.11576	3.45223	1.44972	2.9562	2.61917	1.42985	1.99488
Lrrcc1	6.2219	74.6413	4.94063e-08	0	0	0	0	2.2092	3.22109	2.49595	2.65638	3.02734	1.38686	5.09831	5.00463	0.882349	1.76924
Chic1	6.06533	66.9648	4.97171e-08	0	0	0	0	2.59415	1.97246	2.1768	2.53855	2.18196	1.28853	2.04362	3.50418	3.38898	2.1559
Cactin	5.92938	60.9427	4.97365e-08	0	0	0	0	6.28412	5.52443	4.14138	8.12253	5.53826	7.61144	7.11377	4.51143	7.1364	3.9822
Pter	6.34697	81.4005	4.97873e-08	0	0	0	0	4.2583	5.89257	2.31679	2.42344	4.51105	2.76772	2.34533	8.06728	4.07783	11.2669
Hsf1	6.03814	65.7144	5.01058e-08	0	0	0	0	8.28304	4.97144	7.95536	12.3699	7.47583	7.91978	8.2155	7.34353	14.1056	7.65807
Nxf1	-1.55111	0.341247	5.04152e-08	40.564	77.9269	38.9776	49.0394	29.4336	34.4758	31.8524	27.892	28.5915	36.2606	22.1791	19.0998	21.5363	25.321
Ppt2	5.81622	56.345	5.06712e-08	0	0	0.174157	0	11.7874	3.64604	9.29526	12.588	11.5426	5.9488	5.02445	6.6371	18.459	5.173
Ints12	4.23956	18.8902	5.06712e-08	0.0460506	0	0.171899	0	2.00247	2.71486	2.78519	1.64236	2.72166	2.55527	1.5447	1.84248	2.70892	2.01993
Acvr2b	5.23213	37.5863	5.06712e-08	0.186289	0	0	0	6.1011	3.9588	5.96487	6.93272	5.37696	4.2887	9.04434	8.28158	4.1536	1.77801
Supt7l	4.60446	24.3266	5.09666e-08	0.156937	0	0	0	3.71447	2.86885	2.23335	3.65023	2.22892	2.03808	2.40123	1.80878	2.82909	2.35833
Ednrb	6.68908	103.184	5.12412e-08	0.0906296	0	0	0	5.4874	22.3659	8.59825	3.23223	1.37023	20.3295	44.0007	11.7736	0.601918	14.7602
Mmaa	5.99332	63.7043	5.18645e-08	0	0	0	0	4.21299	3.41464	2.59339	2.92	3.67366	1.7212	2.35937	2.34042	3.34282	1.75167
Adarb1	5.99795	63.9089	5.21233e-08	0	0	0	0	0.821844	1.42404	2.1171	1.3086	1.65067	1.34122	1.64271	1.92395	0.708313	2.50472
Lrp12	6.21836	74.4583	5.21735e-08	0	0	0	0	1.67309	2.30301	4.2687	5.95359	7.25616	4.34405	7.24918	6.79586	3.33929	2.11166
Cacna1b	6.17768	72.3882	5.24908e-08	0	0.184536	0	0	0.992556	2.27045	3.97143	4.33684	5.91795	2.25924	7.94798	7.52556	0.453908	1.15086
Tbc1d10b	3.20721	9.2356	5.29848e-08	0	0	1.55109	1.12014	11.9649	9.29318	9.33195	11.1146	9.53062	7.17462	7.1067	10.6987	6.87469	8.76514
Enox1	6.37297	82.8808	5.32679e-08	0	0	0	0	2.18962	9.32909	9.80751	8.76557	11.9424	3.46054	8.25509	11.2725	1.78782	2.63604
Dzip3	4.54014	23.2658	5.33253e-08	0	0.404065	0.150395	0	1.57455	4.64001	4.34797	3.43608	4.15324	2.28318	4.55231	6.846	1.41438	1.93088
Samd1	5.42692	43.0195	5.33272e-08	0	0	0.190241	0	7.74244	10.0617	9.24712	12.091	10.5072	6.13718	5.93835	3.62502	6.96301	4.53302
Casp8ap2	5.79484	55.5162	5.35171e-08	0	0	0.066693	0	5.57607	2.49854	1.84336	2.74272	2.43112	2.2148	2.71267	3.3624	7.27224	2.56876
Krt10	5.40474	42.3632	5.37414e-08	0	0	0.215348	0	5.43003	6.64395	8.20983	9.6612	9.99088	9.80774	6.72207	13.9346	5.58306	7.09943
Clstn1	4.19369	18.2989	5.3941e-08	2.82526	0	0.781203	0	8.94192	15.8168	28.5723	39.3065	55.3356	19.4572	53.204	42.1764	11.4669	11.5383
Rchy1	2.17658	4.52082	5.44857e-08	5.62432	0.972519	2.41318	0.697083	13.1839	22.6014	22.1947	15.4876	17.5933	21.1796	22.484	18.7764	13.6167	17.4865
Kif26b	6.33239	80.5825	5.5438e-08	0	0	0	0	1.97331	1.84318	1.74193	1.853	1.74514	0.822984	2.73972	2.29961	0.259831	0.515677
Fam78b	6.03423	65.5366	5.56832e-08	0	0	0	0	1.52832	2.85506	4.93914	3.94662	4.0548	3.48291	3.40411	2.8287	0.933011	1.50358
Pan2	5.79433	55.4967	5.56853e-08	0	0	0	0	3.80147	3.94531	3.51012	3.31472	3.84218	5.0475	3.09659	2.27426	2.26223	2.80496
Wdfy1	4.93752	30.6437	5.58538e-08	0	0	0.210502	0	3.29024	3.32454	4.21317	2.01118	4.49548	2.79622	2.55531	4.95817	5.61793	1.92387
Ncln	4.87308	29.3051	5.59616e-08	0	0	0	1.13857	7.84627	3.90871	5.00882	12.1161	10.5945	6.60702	10.9364	5.26782	12.9236	7.97658
Rgmb	5.9478	61.7256	5.59616e-08	0	0	0	0	4.81862	4.7628	5.76761	7.11044	10.3134	4.75751	9.07688	5.69691	6.06464	4.57132
Iqgap2	6.69439	103.565	5.6058e-08	0	0	0	0	7.71212	1.21689	2.25553	3.53904	4.7926	3.21847	2.05199	2.5992	13.1732	9.52703
Zfp942	5.3468	40.6956	5.64068e-08	0	0	0.0865652	0	3.7528	2.57534	4.0427	2.69694	3.63362	1.97125	2.86589	3.0928	3.3664	3.41892
Kif22	5.91074	60.1603	5.65538e-08	0.074622	0	0	0	2.54661	4.09234	2.47785	5.90122	3.07694	9.33849	2.32744	2.76447	8.42526	12.4259
Tmem245	4.48816	22.4425	5.65538e-08	0	0.107353	0	0.307793	3.73551	2.05461	1.90414	1.72622	2.17745	2.2242	1.91499	2.85518	4.54992	3.16495
Raver1	6.02235	64.9992	5.65546e-08	0	0	0	0	7.42871	4.33676	5.50177	7.03028	6.23158	5.2282	4.77777	1.35412	4.80187	4.92465
Mcat	5.95442	62.0096	5.7093e-08	0	0	0	0	10.5322	8.74453	10.5435	8.99092	8.23513	9.58366	13.3076	9.92876	2.38392	7.45727
Ndufb5	-1.7631	0.294615	5.73728e-08	75.9578	80.0711	38.5524	85.0371	28.2628	37.659	33.0955	28.2812	27.6858	51.194	39.0101	30.7898	19.1115	34.4493
Cct8	3.25999	9.57979	5.73896e-08	0.710891	6.53537	4.12788	14.4791	80.8029	88.2055	102.149	87.4507	85.4951	116.94	86.8073	113.712	146.813	96.0484
Zbtb7c	4.69472	25.8971	5.74836e-08	0	0.775918	0.0962669	0	5.28062	5.62186	5.87205	6.59822	8.08172	3.19692	2.73178	5.19735	1.54152	3.61356
Sez6l2	5.88665	59.1641	5.78637e-08	0.0869054	0.871571	0	0	3.73117	7.14895	23.2919	22.3697	30.9369	12.7225	43.1132	23.1376	0.742093	5.32969
Fam19a2	6.30038	78.814	5.78699e-08	0.0838386	0	0	0	1.47672	7.58634	13.0246	14.3002	14.0584	6.63167	5.96987	18.8425	0.477271	4.3244
2310022A10Rik	5.95351	61.9705	5.82065e-08	0	0	0	0	2.61214	4.30258	4.81091	5.93439	3.89254	2.43988	3.01794	1.81479	4.06685	2.70457
Eif5a2	5.87803	58.8118	5.82878e-08	0	0	0	0	3.4052	4.78967	3.10722	2.25712	4.00139	2.32	3.08381	3.73884	1.79541	2.9264
Nfat5	4.58172	23.9461	5.84382e-08	0.0199081	0	0.0743138	0.0715555	1.19443	1.28284	1.44016	1.38915	1.12188	1.36321	0.515488	2.70425	2.28552	2.1265
Smo	5.93335	61.1107	5.86293e-08	0	0	0	0	2.83039	2.231	3.47359	4.94557	3.31015	3.76544	3.67724	1.22175	1.54392	3.22518
Hyou1	4.28437	19.486	5.96482e-08	0.0506047	2.79132	0.629663	0.545663	50.0823	7.07677	21.3644	41.6668	25.874	17.4453	12.3885	24.9212	55.8873	27.89
Nectin1	5.31472	39.8008	6.02121e-08	0.0647217	0.324546	0	0	1.60312	3.8156	3.91444	4.81721	5.78221	3.82053	10.9693	6.13811	1.78081	2.52348
Unk	5.95567	62.0632	6.02281e-08	0	0	0	0	4.90082	4.29506	3.81291	4.98553	5.32562	2.43324	4.31784	3.50206	2.81588	1.67413
Fahd1	5.38537	41.7983	6.03798e-08	0.260037	0	0	0	15.6015	13.5476	16.6525	8.46757	13.5815	11.666	20.0466	10.9179	6.66144	7.28722
Ubn1	3.60606	12.1768	6.08286e-08	0.510123	0.852668	0.0705262	0	10.1708	4.04092	5.44462	7.5585	6.7777	4.55036	3.13542	5.06751	7.58265	4.32781
Mios	5.93476	61.1701	6.1088e-08	0	0	0	0	3.13515	4.05766	1.45689	1.90495	2.60954	2.04372	2.00457	2.67553	2.64908	2.33599
Amer1	5.65008	50.2161	6.1514e-08	0	0	0.0535836	0	2.37038	2.18454	2.55349	2.13683	3.13704	1.11851	5.57535	3.40344	1.34833	1.29427
Celf6	5.72849	53.0209	6.22203e-08	0	0	0.125724	0	4.83864	6.92652	5.51199	5.95372	8.47151	4.29444	13.2005	9.33309	1.05454	4.47306
Morf4l2	2.61182	6.11273	6.23002e-08	41.197	66.7148	34.1253	6.71156	542.237	342.572	318.739	501.094	496.137	268.263	228.771	220.384	263.867	236.237
Hoxa3	6.43696	86.6401	6.23901e-08	0	0	0	0	2.64543	6.42245	5.69958	7.54675	7.60917	3.08843	2.72091	6.16031	0.461769	1.21071
Pcgf2	5.50188	45.3138	6.24058e-08	0	0	0	0.372957	8.68148	3.12978	4.06079	7.07952	6.84571	4.65515	6.83912	3.43404	6.8915	3.16072
Tmem168	6.02565	65.148	6.30565e-08	0	0	0	0	4.01047	2.75567	2.16014	2.1427	2.76257	2.37294	1.7003	3.72304	3.9928	3.801
Slc30a6	5.89722	59.5991	6.38806e-08	0	0	0	0	7.97758	6.0074	10.7923	9.40755	5.79081	7.5606	5.85136	3.82922	8.95419	7.80283
BC052040	5.08032	33.832	6.40467e-08	0	0.843714	0	0	4.26021	8.18921	4.29001	5.34845	4.16267	2.97965	3.21802	4.94504	8.6205	3.69013
Gba2	5.50815	45.5111	6.46371e-08	0	0.40943	0	0	3.28081	5.70911	6.48752	6.9634	6.39675	4.5306	6.00619	3.7911	1.00709	2.056
Reep2	6.85014	115.371	6.47429e-08	0	0	0	0	6.79657	13.0223	23.6544	20.3248	27.9375	12.5593	60.5909	18.3913	0.360472	9.79839
Sesn1	5.81695	56.3737	6.52194e-08	0	0	0	0	3.43907	6.04663	5.12125	2.84946	3.40974	3.79664	4.70416	3.76694	2.09222	3.13462
Hnrnpdl	4.40602	21.2004	6.52771e-08	0.0759385	3.42713	0	0.545889	28.0889	20.9268	27.8273	33.206	37.679	29.2269	20.0652	43.699	46.7602	18.6593
Fam214a	6.04087	65.8391	6.54585e-08	0	0	0	0	2.42745	2.11621	3.07259	4.01754	2.72766	1.69213	1.13543	2.34174	3.87042	3.24641
Bambi	6.34559	81.3227	6.569e-08	0	0	0	0	11.5079	2.98582	4.30446	3.37695	4.09084	5.05655	0.683524	4.37463	3.58155	5.6608
Edil3	6.79092	110.731	6.57589e-08	0	0	0	0	0.500635	1.32034	3.04551	2.44734	3.89739	1.67385	3.87265	7.14856	0.228428	0.858308
Gusb	6.10817	68.9833	6.65649e-08	0	0	0	0	6.50923	4.85295	4.77011	4.36598	4.64396	5.79351	0.757467	2.82131	2.74777	5.52171
Rpap1	5.93068	60.9977	6.65649e-08	0	0	0	0	3.21686	1.88976	1.89614	2.99223	2.34917	1.82257	3.21213	1.77019	3.08634	2.0601
Zfp212	5.93417	61.1455	6.71187e-08	0	0	0	0	8.18431	5.51412	4.48054	5.48051	5.69544	4.60439	4.73367	4.57526	7.28497	3.41543
Gys1	5.94559	61.6313	6.71914e-08	0	0	0	0	4.16316	3.66603	2.98984	2.60622	2.73016	2.70588	6.69893	2.52838	3.18938	3.07183
Qtrt1	5.77833	54.8845	6.73941e-08	0	0	0	0	6.94088	5.59331	7.91689	8.62637	7.90122	11.8222	7.63898	7.32783	4.39857	6.77833
B3gnt5	5.50657	45.4613	6.75909e-08	0.0704006	0	0	0.25304	1.93754	6.27385	9.01675	5.02156	4.83812	6.64921	9.32168	12.2406	2.27104	1.08652
Pced1b	6.08046	67.6707	6.77777e-08	0.166457	0	0	0	21.7147	8.21577	7.30387	18.8421	12.3545	6.87817	3.03667	7.15326	33.7975	11.3577
Emp2	4.75768	27.0523	6.84291e-08	0.106358	0.533331	0.926373	0.382281	40.6873	13.2696	7.94623	11.7094	9.20961	16.7004	4.75685	9.45641	47.9329	25.7451
Elp6	4.91174	30.1011	6.84291e-08	0	0.638808	0.158512	0	4.13714	8.73291	10.4242	5.92612	5.95325	7.67041	8.39649	6.8589	3.50519	2.94915
Lactb2	5.57945	47.8168	6.89633e-08	0.0801296	0	0	0.288009	7.67443	7.47044	3.42094	5.21852	4.73578	6.81129	1.65043	3.40389	17.7901	8.07092
L3mbtl3	4.41692	21.3612	6.91052e-08	0	0	0.880932	0	12.124	6.57895	6.53026	5.73304	7.89289	4.45787	8.37908	13.0559	12.1658	5.30358
Ccdc93	4.82202	28.286	6.93957e-08	0	0.320604	0	0	1.56605	1.05189	1.32688	1.43753	1.53784	1.32095	1.67432	2.03698	1.36488	1.38923
Klhdc8b	6.33356	80.6479	6.94473e-08	0	0	0	0	2.08109	3.03867	2.57685	2.4933	3.10601	2.15487	6.90506	3.58483	0.288626	1.62381
Zfp597	5.3903	41.9413	6.95053e-08	0	0	0	0.197455	3.7798	3.53995	2.47565	1.6185	3.54881	2.20515	2.48932	3.79897	1.61579	1.65107
Mis18a	5.81362	56.2435	6.96113e-08	0.127793	0	0	0	6.04937	9.46119	5.30427	5.35027	5.44502	11.3155	4.43706	7.32233	21.461	5.34593
Spcs3	3.82503	14.1725	6.96113e-08	0	0	1.97019	0	15.2232	9.26243	9.38884	10.3121	9.14053	13.3348	10.9332	10.5847	16.4253	13.4191
Sh3gl3	5.65171	50.2728	6.96517e-08	0.0847121	0	0	0	2.7977	9.52366	5.52533	5.3856	7.10241	4.70054	5.78281	7.49001	0.964487	2.37396
Lemd3	5.70187	52.0515	6.97615e-08	0	0	0.0946655	0	3.81083	3.7551	3.6992	4.95482	4.49648	2.06588	3.17883	5.37395	9.81708	3.02816
Lrrc3	6.04667	66.1041	6.97825e-08	0	0	0	0	4.78155	4.2035	4.54493	4.62208	4.5652	4.42406	9.52256	2.52406	2.0201	1.83324
Smarcd2	6.01373	64.6119	6.98589e-08	0	0	0	0	7.79963	3.6339	4.83577	5.53259	5.18427	3.12919	2.99958	2.71915	6.28692	6.04486
Usp36	5.92891	60.923	6.9997e-08	0	0	0	0	2.38344	1.37001	2.6522	2.50867	2.15826	2.13475	1.40012	1.7628	3.11514	1.60404
Zdhhc13	4.27602	19.3736	7.07017e-08	0.455442	0.761268	0	0	8.10564	9.36632	9.54197	6.82676	7.09449	9.67853	5.44976	4.87426	11.2351	6.4741
Fam69b	4.26316	19.2017	7.08391e-08	0	0	2.20636	0	9.84164	19.4488	23.8324	30.9326	31.4804	17.7944	30.1747	15.1089	5.46779	9.78237
Clic6	6.91623	120.779	7.10818e-08	0	0	0	0	24.6975	13.0723	4.7668	7.68225	6.42404	6.6216	0.220041	2.58571	13.9244	16.2112
Agpat2	6.51968	91.7525	7.18261e-08	0	0	0	0	26.568	9.65556	5.70371	9.85498	7.79101	9.93686	2.42603	5.17562	20.2088	24.6962
Anks3	5.8812	58.941	7.20838e-08	0	0	0	0	5.75857	5.05053	8.21297	6.85454	7.69602	5.39284	8.2378	7.56953	5.59218	3.23165
Sap30	6.05769	66.6112	7.20838e-08	0	0	0	0	7.1802	17.4587	19.8897	20.2273	15.7949	23.1008	25.2231	19.3303	6.48299	5.67642
Pkd2	5.53007	46.2078	7.22484e-08	0	0.180417	0	0	1.62393	1.08522	1.66405	1.45054	1.4341	1.78404	1.63033	2.00823	3.48193	2.83485
Cdc42bpb	3.19015	9.12707	7.25579e-08	1.25261	1.09238	0.0677652	0.19575	8.54353	9.18414	9.3004	12.414	14.2973	8.80873	13.9096	6.77911	4.39215	5.02103
B3galt6	6.0946	68.3371	7.26277e-08	0	0	0	0	8.15923	2.36315	6.54105	5.87996	6.79133	4.20554	10.8196	7.43551	3.27074	3.17353
Kdm4c	6.03022	65.3547	7.30081e-08	0	0	0	0	3.21639	3.01505	2.3099	2.24086	2.67716	2.15122	1.92274	3.50707	5.24607	3.11329
Strada	5.31397	39.7798	7.36935e-08	0	0	0.0817465	0	3.07379	2.61213	3.27228	3.97302	2.79926	3.10253	2.70636	1.88219	3.98934	2.05457
Vps45	6.0471	66.1238	7.45392e-08	0	0	0	0	4.23868	4.90181	4.34868	4.83316	3.90606	5.84446	9.7108	4.48297	0.956774	3.35095
Stambpl1	5.28206	38.9097	7.47683e-08	0	0	0	0.236647	2.35562	3.33991	3.59167	3.77742	4.16272	2.7983	4.18454	2.34156	1.06196	2.54033
Atp8b2	5.58721	48.0749	7.47683e-08	0	0	0.0531768	0	2.86991	1.8164	1.36842	3.37971	2.23212	1.21093	2.26351	3.29316	3.32497	1.28444
Adamts1	6.32229	80.0199	7.55485e-08	0	0	0	0	1.8232	2.27062	3.10973	4.60111	5.50108	1.79232	2.59899	7.43069	7.79122	3.67146
Ndufb6	-2.08729	0.235322	7.57087e-08	682.887	437.088	622.423	884.015	153.409	245.1	296.941	253.963	237.32	411.63	215.637	199.371	69.0056	378.593
Ccndbp1	-1.66115	0.316186	7.59233e-08	42.504	23.7992	22.0471	10.6144	11.0302	13.8816	14.0085	10.4667	11.1621	16.5608	11.9168	8.7522	6.60447	13.4503
Rps18	-2.39843	0.189671	7.60943e-08	623.935	793.226	859.869	1846.66	253.776	279.907	274.686	336.388	254.97	475.474	156.534	322.05	436.183	280.25
Ctnnal1	5.89578	59.5396	7.62094e-08	0	0.23948	0	0	4.67915	3.53575	2.43535	3.11027	1.96922	2.98829	0.702617	1.98156	8.24677	5.39221
Pitpnm1	5.06456	33.4644	7.62311e-08	0.0531096	0.266317	0	0	2.36789	3.78635	4.03091	3.29411	1.67892	3.19777	6.37585	2.72828	0.856625	2.30799
Zfp513	5.51412	45.6998	7.62311e-08	0.147767	0	0	0	10.7363	6.88813	4.20571	11.6857	9.34257	5.93145	3.56531	5.25526	9.81399	9.24224
Nrbp2	4.99855	31.9679	7.62311e-08	0.293284	0	0.364927	0	7.66806	20.306	15.8252	12.5062	10.0776	13.1576	27.8738	10.5753	0.973925	9.1123
Mib2	5.10198	34.3437	7.68913e-08	0	0.776739	0	0	3.36783	4.03503	4.68424	8.76691	7.55802	3.10886	9.57136	2.98399	2.57191	2.70518
N6amt1	5.44475	43.5547	7.70308e-08	0	0.299048	0	0	5.64607	2.4529	2.26316	2.58927	2.78691	2.25304	4.38692	1.67909	3.2818	2.68853
Chd9	3.93748	15.3214	7.73078e-08	0.0316115	0.0792577	0.118001	0	1.0875	0.975152	1.72446	1.15191	1.08622	0.951677	2.38117	2.54517	0.584857	0.853779
Slc43a2	4.62894	24.7428	7.73381e-08	0	0.548095	0	0	2.96807	0.899136	1.7283	2.14683	3.0547	2.19373	2.55147	1.94364	1.69385	3.28503
Armcx6	6.25894	76.5821	7.80803e-08	0	0	0	0	3.88842	6.45687	12.0428	10.4976	16.5872	6.08134	15.7628	11.9949	2.79272	2.74956
Cwc27	3.113	8.65179	7.90988e-08	0	1.27717	1.26765	0	6.93957	7.15849	9.21241	7.70128	7.87655	7.06635	5.77058	6.85651	6.28298	4.91355
Zkscan2	6.18569	72.7911	7.93068e-08	0	0	0	0	1.14323	3.0709	3.67048	2.39965	5.20562	1.63471	2.61229	2.27311	0.927342	0.611983
Scn3b	5.45891	43.9841	7.94814e-08	0	0	0.500179	0	5.01533	11.7574	9.05757	9.14206	11.971	7.03964	20.6202	28.6919	1.33489	3.1292
Dpp7	5.58314	47.9394	7.97995e-08	0	0	0.136424	0	6.27639	2.55544	7.02128	3.74025	5.57577	12.297	3.16158	4.22426	9.25832	6.67947
Tubgcp2	2.85091	7.21457	7.99682e-08	0.643493	0.460969	0.915068	0	7.13459	7.18398	7.30417	6.69959	5.55941	7.38004	8.49339	6.17544	3.92489	2.80018
Ybx1	-2.1336	0.227888	7.99682e-08	470.241	284.876	996.11	1090.07	159.694	372.2	282.002	312.691	267.034	265.04	314.586	126.099	204.495	200.966
Frs3	5.48255	44.7107	7.9976e-08	0	0.586527	0	0	4.76428	9.14074	4.71619	11.245	7.39521	2.62373	7.64048	7.04864	5.10492	2.89781
Apba2	4.64022	24.937	8.00301e-08	0.0956778	0.479774	1.6667	0	11.5334	24.53	27.1181	35.903	31.6926	15.7011	52.3073	19.802	1.36167	8.27692
Dnaja1	2.50334	5.66996	8.00616e-08	3.81602	4.67754	14.7194	0.914391	38.1584	41.7967	57.3223	38.8562	48.3701	43.8507	47.9825	72.0461	33.5509	44.8423
Foxj2	6.00164	64.073	8.0172e-08	0	0	0	0	5.2739	3.28407	2.51601	2.86529	3.19823	1.13118	3.90667	2.70442	3.44148	3.55785
B4galt3	4.19075	18.2617	8.09404e-08	0	1.67794	0	0	5.37819	8.16609	7.22223	9.44335	8.3705	6.9529	10.5942	4.29741	2.85734	4.53915
Nacad	6.12988	70.0291	8.12956e-08	0	0	0.0930593	0	2.01717	6.87008	9.40153	8.46584	9.55995	4.23826	16.1527	8.38594	0.354798	2.73378
Ncald	6.78127	109.994	8.1352e-08	0	0	0	0	2.01762	7.2511	3.41547	3.89748	3.67061	4.76028	16.394	6.156	0.0993659	2.78604
Zfp275	3.37047	10.3422	8.14759e-08	0.0542434	0	1.01241	0	4.80703	6.17262	4.82457	5.13076	5.29341	4.93107	2.55371	5.57306	5.40388	4.07565
Idua	5.75898	54.1535	8.15059e-08	0	0	0	0	4.40715	2.62502	2.88984	3.37374	3.3493	4.41813	3.32901	3.31009	2.64232	3.60533
Cdt1	6.41523	85.3445	8.18501e-08	0	0	0	0	5.3233	6.54979	4.14544	7.40778	5.12483	8.39137	2.53709	6.96415	22.2211	4.87433
Plcd1	5.97584	62.9371	8.20786e-08	0	0	0	0	7.61796	2.91921	6.87377	7.1535	4.2272	5.86546	2.99332	4.44065	7.85627	4.56405
Zbtb22	5.81884	56.4477	8.22411e-08	0	0	0	0	7.38622	5.25648	6.0082	7.43131	6.21065	4.2031	4.91539	6.83121	4.1573	3.89286
Gnl1	3.52148	11.4834	8.2415e-08	0	0	2.81108	0	14.857	14.835	14.2421	16.4095	16.0161	12.0727	18.6831	12.2753	8.91246	9.99654
Tubgcp5	5.97094	62.724	8.28439e-08	0	0	0	0	1.98367	1.57212	1.65125	1.33354	1.57606	1.83726	1.3255	2.60949	2.99187	1.49694
Mafg	3.7694	13.6365	8.28674e-08	1.8903	0	0.0811057	0.234286	13.1675	9.83039	10.0491	19.7094	16.3951	9.08071	12.2366	12.0417	21.2128	9.58342
E130012A19Rik	6.98425	126.611	8.33299e-08	0	0	0	0	37.8581	8.45424	6.37521	12.9941	13.9084	14.9334	0.651327	6.79467	50.5551	11.3662
Tmem62	5.78696	55.2139	8.35971e-08	0	0	0	0	3.97001	5.84322	5.18386	3.5585	2.25302	5.41872	4.95187	3.40069	4.25105	5.19287
Cdc23	5.32339	40.0405	8.57875e-08	0	0.193122	0	0	1.42031	2.58729	2.28363	1.73184	1.58802	3.41013	2.65171	0.875078	0.986594	1.14184
Tmed1	6.42033	85.6472	8.58046e-08	0	0	0	0	25.3226	19.8138	20.5662	12.3251	13.9044	42.0859	25.9393	3.33129	1.5997	10.8586
Gfod2	4.18199	18.1512	8.63895e-08	0.0793993	0	0.987948	0	5.6378	8.70865	10.4518	10.7113	11.1313	7.87407	18.5499	11.0598	2.48599	3.32148
Aqp11	5.79265	55.4319	8.69484e-08	0	0	0	0	1.73204	1.59785	1.61246	1.26501	1.44167	2.01803	1.85179	1.68864	1.54806	0.883561
Zfyve16	5.50746	45.4895	8.70918e-08	0	0	0.0642822	0	2.38867	1.69992	1.6542	1.9226	2.55627	2.19573	2.76662	3.31742	4.60755	2.74867
Efnb2	4.88565	29.5616	8.8737e-08	0	0	0.79693	0	24.3839	4.53688	9.11452	9.352	13.1312	7.12039	2.3871	6.08999	15.6477	7.43522
Numbl	6.0777	67.5414	8.8737e-08	0	0	0	0	2.18269	1.79294	3.15174	3.009	4.05871	1.54392	3.55002	0.750146	1.16072	0.993724
Tinf2	5.76082	54.2226	8.91719e-08	0	0	0	0	8.23647	12.7138	9.24764	6.53603	5.50381	13.1874	7.56562	6.97489	7.79854	6.67655
Adprm	5.72554	52.9125	8.93332e-08	0	0	0	0	5.19513	10.9103	5.92565	7.17409	7.88523	7.42857	8.16806	6.21605	5.44319	7.44107
Herc3	5.50584	45.4385	8.93833e-08	0.0400868	0	0	0	1.08119	2.80295	4.1359	2.29989	2.64468	1.37247	2.42982	2.69292	0.532474	1.74206
Actr6	4.46098	22.0236	8.94125e-08	0	2.15462	0.26732	0	7.5683	10.6038	9.17206	9.66089	7.38218	11.4138	14.6659	15.2813	7.74582	10.4707
Zfp280d	5.93716	61.272	8.94923e-08	0	0	0	0	0.910729	0.685811	0.981082	0.715983	1.13707	0.635988	0.532133	0.988334	1.29603	0.625108
Epha5	6.32569	80.209	8.9688e-08	0	0.109604	0	0	0.553428	1.10878	3.16235	4.03321	4.74665	0.825759	6.09696	4.48055	0.207381	0.754565
Plekhm2	5.84174	57.3509	8.97627e-08	0	0	0	0	3.3008	2.51486	2.1753	3.93825	3.68477	1.74912	3.27989	2.78785	3.14603	2.6361
Uxs1	5.88979	59.293	9.04582e-08	0	0	0	0	4.14866	2.46036	3.66044	3.33918	3.45313	2.88136	2.11213	1.73738	4.49498	2.74044
Zbtb43	5.90008	59.7172	9.0566e-08	0	0	0	0	4.04702	2.20808	2.65731	2.71448	4.04224	1.98407	2.71971	2.49034	4.18555	2.98614
Zfp943	5.79186	55.4017	9.06211e-08	0	0	0	0	3.3202	2.75667	3.04224	2.15019	2.0965	2.29194	2.5705	3.048	3.09178	3.01303
Atp5k	-2.56783	0.168658	9.09827e-08	1056.63	2472.02	1377.56	4034.8	487.776	293.968	645.199	662.189	643.287	884.935	567.286	847.871	302.052	814.866
Cuedc1	6.06054	66.7428	9.10473e-08	0	0	0	0	2.64846	3.03801	3.37862	6.18474	4.52491	2.0181	6.22197	1.71998	1.50171	1.51707
Klhl20	5.28812	39.0734	9.20002e-08	0	0.142808	0	0	1.44218	1.01518	1.2834	1.05985	1.4483	1.00868	1.18993	1.30826	1.75635	0.971594
Tnip2	5.78068	54.9741	9.20225e-08	0	0	0	0	4.57529	4.67056	5.97911	6.76144	8.80264	6.11325	6.01425	4.50965	4.78361	3.26524
Nkx6-1	5.92203	60.6329	9.33384e-08	0	0	0.145075	0	10.8459	5.59485	4.70116	8.85884	13.301	12.2509	24.1521	4.89529	1.32748	3.1727
Nudt1	5.18715	36.4325	9.40944e-08	0.248385	0	0	0	8.20316	12.2595	14.7281	10.3991	7.51068	14.369	11.5475	6.01182	6.83429	11.8029
Cacng5	5.99359	63.7164	9.45198e-08	0	0.478523	0	0	5.56784	4.31753	15.6173	14.0574	18.625	6.64711	4.71728	11.5014	0.543247	3.29438
Ccnb2	6.60412	97.2831	9.46492e-08	0	0	0	0	8.55009	19.6585	9.06888	20.0102	7.55461	39.4989	6.32851	9.08925	56.0041	7.57053
Casp7	4.86282	29.0974	9.50359e-08	0.31138	0	0	0	6.59866	8.53818	7.56998	8.20814	6.63366	6.43329	5.31404	3.76826	9.45388	8.78929
Gm16536	6.00165	64.0732	9.55175e-08	0	0	0	0	10.7728	11.0489	9.01092	11.0681	17.0895	5.98042	9.89153	21.1544	6.11691	6.92014
Ilvbl	5.98685	63.4195	9.60488e-08	0	0	0	0	5.28372	3.23625	6.53167	5.36826	9.73305	7.43138	15.8357	6.52933	5.82291	8.05294
Rpgr	5.95114	61.8686	9.72564e-08	0	0	0	0	1.36167	3.39165	2.45473	2.42682	3.05319	3.39742	1.87174	3.76557	1.14961	0.963711
Kctd15	5.51479	45.7213	9.76531e-08	0.0863312	0	0.10742	0	1.99582	7.33844	9.72617	10.9771	13.6457	5.19807	5.53771	10.0638	2.29348	1.19213
Senp8	5.82514	56.6945	9.76531e-08	0	0	0	0	4.01251	4.30139	5.47149	3.72018	5.96093	2.17881	4.45282	3.19056	3.06424	2.36105
Trmt12	5.75603	54.0428	9.76936e-08	0	0	0	0	4.72649	3.39833	4.82916	2.88262	2.92015	3.97147	4.37601	2.14261	2.18377	3.66726
St3gal4	6.0706	67.21	9.87699e-08	0	0	0	0	11.5748	4.8051	5.93759	6.2109	5.16121	4.13773	2.72544	3.89515	5.70047	12.5059
Pak4	4.54932	23.4144	9.92155e-08	0	1.55699	0	0	9.45696	5.39222	4.17319	6.74052	6.40151	5.62084	5.60354	2.70956	6.77576	6.43145
Sparcl1	7.7022	208.254	9.92362e-08	0.124573	0	0	0	18.5137	51.067	3.6933	1.93166	2.91075	27.3553	283.635	59.9947	0.354581	11.232
Fen1	5.89032	59.3149	9.92673e-08	0	0	0	0	4.32376	7.24882	5.91179	6.5587	4.56781	9.80892	6.66732	6.86477	9.88947	3.74251
Zcchc11	3.99718	15.9687	9.92704e-08	0	1.05634	0.157271	0	5.28747	6.29622	3.99714	4.50778	6.4278	3.7803	3.29759	6.01437	7.87489	2.94317
Tgfb1i1	3.98521	15.8368	9.98687e-08	1.17917	0	0	0	16.3346	15.2686	10.2549	9.75173	8.55381	13.3026	4.97314	4.30369	8.2666	6.3855
Wdr46	6.04618	66.0816	1.00939e-07	0	0	0	0	6.18512	5.13532	6.04105	9.52515	5.97189	5.66027	5.73102	4.88439	15.6367	6.75436
2410089E03Rik	5.39078	41.9551	1.01007e-07	0	0.140943	0	0	0.866383	1.50289	1.49996	1.43826	1.58392	0.929137	2.18337	2.27691	0.773366	0.787672
Cyld	4.99721	31.9381	1.01813e-07	0	0.291771	0	0	1.66542	1.35616	1.48356	1.17291	1.31956	0.961719	1.06148	2.50046	1.93221	2.48133
B9d2	5.98327	63.2622	1.02626e-07	0	0	0	0	9.97243	19.3195	17.9047	10.1448	8.99225	12.1801	22.8045	10.8135	2.62619	8.58464
Atcay	5.30491	39.531	1.02643e-07	0	0	0.569628	0	7.5092	14.5615	13.0297	12.9196	19.0025	9.18811	29.2037	9.45221	1.04245	2.97489
Alkbh1	5.0937	34.1474	1.03105e-07	0	0.558155	0	0	2.48135	1.98389	4.09205	4.14233	3.44225	5.05934	1.37557	4.23354	5.59725	1.9213
Kcnk1	6.0471	66.1239	1.03305e-07	0	0	0	0	3.60425	6.95757	5.82402	6.85362	5.84999	6.95757	8.28486	6.54968	13.9786	13.8291
Trappc1	-2.11499	0.230848	1.03305e-07	151.35	483.412	178.086	316.936	88.5598	136.231	139.687	104.078	108.534	170.138	98.3611	93.2867	44.0162	83.7857
Grcc10	-2.65684	0.158567	1.04055e-07	281.213	257.48	414.027	719.042	67.5682	100.172	165.437	121.57	122.177	171.215	120.652	84.4524	13.9692	116.081
Dcbld2	5.90537	59.9368	1.0423e-07	0	0	0	0	1.17462	0.776222	3.09884	1.62074	2.15492	2.21091	2.8192	1.74247	2.06603	1.6096
Top1mt	5.79353	55.466	1.06393e-07	0	0	0	0	10.6885	8.43499	10.9441	10.4343	8.19185	6.58252	9.50396	4.08359	5.65485	4.99745
Suco	3.33202	10.0702	1.07408e-07	0.0819605	0.410989	0.560899	0	3.69932	2.19121	3.54771	3.87623	3.15423	2.56421	5.49851	4.53426	4.74355	2.91267
Parp8	4.95082	30.9275	1.07451e-07	0	0.594125	0	0.425857	3.45646	7.47229	7.58744	6.61392	7.8167	2.23808	8.64587	9.36386	5.05864	5.67821
Ttyh1	6.94455	123.174	1.07451e-07	0	0.287609	0	0	4.67242	16.8281	4.01309	1.6898	1.81315	5.62028	70.7799	16.8569	0.653021	4.96174
Cyth1	5.87195	58.5643	1.10197e-07	0	0	0	0	4.02259	4.23903	4.22223	6.10186	6.56763	2.65475	4.24555	4.85938	1.33342	3.00617
Dazap1	3.8895	14.8203	1.10459e-07	1.24277	1.24637	0	0	19.0853	11.9271	14.8855	23.3175	25.1095	9.97709	8.11801	8.04166	14.7391	6.35975
Zcchc18	4.64564	25.031	1.10698e-07	0.15007	0	1.86729	0	10.7385	22.4267	22.9581	21.2922	27.1239	13.1994	45.0844	35.2105	1.35266	9.44724
Nbl1	5.66387	50.6986	1.11089e-07	0	0.902438	0	0	6.24074	6.16845	10.6712	9.48801	5.19447	14.6604	35.2672	6.13372	9.04975	11.3293
Rpe	3.54627	11.6824	1.11113e-07	0.587651	0	0.584962	0	6.21048	7.57342	6.13271	6.01407	4.20004	8.46415	5.67151	5.74736	9.813	10.7879
Nipbl	4.10759	17.2388	1.1151e-07	0	1.04064	0.0516445	0	6.53396	2.90216	4.33151	3.4754	4.16447	3.28311	5.39802	4.24385	5.82824	3.65801
Slc44a5	6.10031	68.608	1.12813e-07	0	0	0.0637332	0	2.19911	3.44103	4.98095	7.38645	12.0386	3.50736	3.37599	7.48899	0.340185	0.998545
Ripk1	5.17648	36.1639	1.13955e-07	0.119215	0	0	0	5.9386	2.69687	1.83792	3.78958	3.85062	1.8297	2.17485	2.14936	4.63751	4.84184
Eef2k	4.9049	29.9586	1.15007e-07	0	0.247659	0.0614533	0	1.22333	1.96368	3.86564	3.06332	3.39413	2.7405	3.72026	2.56154	1.21835	1.34394
Aldh4a1	5.47498	44.4767	1.15088e-07	0	0.373886	0	0	2.58558	2.55563	3.36006	3.81533	1.74218	4.04925	5.6164	2.94636	6.93279	4.81491
Tek	6.75056	107.676	1.15833e-07	0	0	0	0	11.4969	3.72594	4.0516	4.93642	5.22938	5.77521	0.274164	3.0683	18.2703	9.74452
Zfp954	5.18705	36.43	1.15833e-07	0	0.766356	0	0	7.3186	5.65735	7.43085	5.45051	8.19219	4.87161	6.7453	8.07741	4.06006	5.08975
Cwc25	5.82009	56.4966	1.1661e-07	0	0	0	0	4.06522	3.67304	3.00537	2.47006	3.68224	3.1629	1.57658	2.11016	3.84713	2.3526
Aldh1l1	6.44713	87.2526	1.1661e-07	0	0	0	0	3.43376	9.77467	1.82549	2.13564	1.22489	4.01724	16.1626	6.52298	3.53592	7.96285
Glg1	4.73384	26.609	1.17873e-07	0	1.03507	0	0	6.76026	3.396	5.01818	4.64104	5.10676	7.24992	16.5506	4.51169	7.49106	5.34443
Lmf2	5.45975	44.0098	1.17881e-07	0	0.631334	0	0	5.19755	2.76183	5.67371	7.61382	6.22969	5.64834	6.52006	6.28114	12.4233	5.21569
Hira	5.27936	38.8369	1.18046e-07	0	0	0.0742411	0	2.00337	2.3723	2.40578	2.77557	2.87029	1.6906	3.33569	3.80189	2.49086	1.9871
Zfp553	5.8876	59.203	1.18056e-07	0	0	0	0	4.10272	4.03717	3.27381	5.13677	4.04728	3.47645	6.98566	2.99992	4.45269	1.64442
Wee1	6.27029	77.1874	1.20063e-07	0	0	0	0	6.77379	6.16203	6.21836	5.14394	4.26538	5.43253	1.00759	5.81441	14.722	5.82388
Bcap29	5.31636	39.8459	1.20071e-07	0	0	0	0.654904	7.02048	4.74639	10.3719	4.52054	7.7635	7.95922	11.366	9.99014	6.22353	13.2464
Narfl	5.75214	53.8972	1.21323e-07	0	0	0	0	2.78974	3.67102	4.196	3.85533	3.02303	4.40304	6.35913	3.68436	3.17557	2.5245
Coa3	-2.12749	0.228856	1.2152e-07	383.216	660.559	303.669	949.921	177.294	261	224.29	214.509	210.571	280.816	305.954	151.758	106.57	245.703
Rnf219	5.77393	54.7174	1.2152e-07	0	0	0	0	2.85532	3.77375	4.77077	5.58134	6.98436	3.12463	4.29872	4.07881	4.11821	3.00976
Cep97	5.88401	59.056	1.22829e-07	0	0	0	0	1.27474	1.91604	1.60998	2.35277	2.14036	1.5085	2.23229	2.87957	0.795573	0.875716
Gria2	5.85043	57.6972	1.23019e-07	0	0.235999	0	0	1.16574	2.0648	4.24178	4.26919	5.20728	1.75024	5.84389	7.86913	0.245593	0.745465
Ccdc71l	5.86269	58.1897	1.23289e-07	0	0	0	0	3.79977	4.37733	4.19563	3.7465	4.15108	2.64875	3.19918	4.2197	4.83041	1.47194
Frmpd1	6.53532	92.753	1.23423e-07	0	0	0	0	10.4401	3.5803	3.17838	5.6477	3.02253	4.94908	0.930152	1.52752	13.1708	2.84688
5730508B09Rik	6.02294	65.0257	1.23423e-07	0	0	0	0	14.6706	4.87223	5.36375	6.26189	9.76886	5.14906	3.70733	6.54272	9.96193	10.3
Hcfc1r1	-2.14726	0.225742	1.24055e-07	325.389	490.263	313.635	919.709	127.812	239.29	245.931	220.298	203.669	289.018	144.514	121.676	110.156	232.201
Coro2a	5.35988	41.0663	1.24089e-07	0	0	0	0.203599	1.216	3.8831	4.43361	2.9864	4.20424	1.73876	1.83342	2.74204	1.23612	3.86501
Rasgrf2	5.90673	59.9934	1.24338e-07	0.0396094	0	0	0	1.67878	3.52985	1.87892	2.14966	2.06877	2.85254	2.02793	2.93476	0.375809	10.0544
Gtf3c5	4.17843	18.1065	1.24338e-07	0.401175	0	0	0	4.01892	3.74014	5.51877	4.10566	6.50649	3.78903	6.42153	5.5485	2.96892	2.31367
Cxxc4	6.01718	64.7668	1.24346e-07	0	0.136904	0	0	1.54786	3.89287	2.20166	1.82039	3.07706	0.709117	2.60281	7.06653	0.492169	0.521156
Miga2	5.21375	37.1104	1.25048e-07	0	0.293592	0	0	2.12699	1.92652	2.43017	2.26967	3.13844	2.28106	4.51362	1.87982	1.77761	2.49681
Mgst1	6.17739	72.3737	1.25772e-07	0	1.82281	0	0	10.1044	32.3946	19.1834	11.2733	4.49664	66.5197	70.7004	25.4969	4.31116	135.309
Slc17a5	6.22825	74.9705	1.25774e-07	0	0	0	0	11.8267	2.90432	3.70846	4.69253	4.71401	6.78828	2.43389	3.53772	11.8679	3.60531
Zfp516	5.0908	34.0787	1.25853e-07	0.0936093	0	0	0	2.08678	1.79676	2.44226	2.90304	2.7019	1.65773	1.57	2.54311	4.84044	2.05301
Zfp81	5.92374	60.7049	1.28037e-07	0	0	0	0	1.82004	2.49336	2.28741	3.16179	1.81789	1.5615	3.24311	4.30097	2.4575	1.25341
Rrm2b	5.68351	51.3935	1.28172e-07	0	0	0	0	2.69059	2.18197	2.08957	1.76271	2.65616	1.81181	2.07383	1.68454	1.50999	2.60857
Nap1l2	6.02904	65.3014	1.2856e-07	0.148427	0	0	0	6.6176	12.8203	14.9617	6.44429	13.6684	6.30839	23.2343	26.4669	0.563302	10.3083
Sema3c	5.66113	50.6022	1.30261e-07	0	0.256955	0	0	1.29746	0.843056	4.01074	2.0659	2.81722	2.41988	3.13617	3.87263	3.69499	7.40899
Atp5l	-1.76099	0.295046	1.3054e-07	112.436	134.118	167.176	160.426	49.7921	36.981	71.4507	66.8324	66.3422	77.232	48.9569	96.1535	44.6108	80.3521
Sh3pxd2a	5.47197	44.3841	1.3054e-07	0.0349648	0	0	0	2.11703	1.67781	1.11955	2.00603	1.48978	1.15583	1.06997	1.51984	3.38377	1.64728
Utp14a	5.68918	51.5956	1.3208e-07	0	0	0	0	3.31582	2.79352	2.73151	3.70892	3.04403	3.45141	4.11852	3.41316	3.44613	2.69847
Thap1	5.77162	54.63	1.32678e-07	0	0	0	0	4.83607	5.33453	4.16772	5.8387	3.62276	3.25999	5.61357	4.8978	6.54971	4.89373
Iffo1	5.72906	53.0417	1.33296e-07	0	0	0	0	2.68941	2.11542	2.36348	3.78816	2.91598	4.09862	2.72401	2.00062	0.975955	1.98441
Slc35e4	5.52382	46.0082	1.33563e-07	0	0.598974	0	0	3.28742	6.05938	8.78261	9.81663	9.35809	5.49984	15.3241	4.77915	1.47331	4.89983
Ube4a	4.38455	20.8873	1.34594e-07	0	0	0.421573	0	4.66229	1.68387	4.82155	4.6626	4.7732	2.2	4.33661	2.78228	6.87117	2.7349
Igfbp4	6.27845	77.6251	1.34609e-07	0	0	0	0	2.00658	4.65723	4.42143	5.01036	1.93588	6.74921	2.77914	3.35581	13.6779	3.43224
Zfp120	5.77605	54.7978	1.34978e-07	0	0	0	0	3.68167	2.75111	2.77626	2.72255	2.75799	2.56643	3.19816	4.37765	3.80769	3.80319
Cab39	3.71611	13.142	1.35485e-07	0.0516987	3.62939	1.22222	0	29.0542	22.469	20.5388	23.1677	24.1596	16.4186	18.802	27.3242	17.6094	29.7318
Nbas	5.24424	37.9029	1.38386e-07	0	0.253441	0	0	2.33686	1.87093	2.75714	2.50787	2.50082	1.31273	3.56917	2.47155	1.3427	1.41637
Pcbp3	4.73308	26.5949	1.39024e-07	0	0	0	1.79345	8.72016	17.9577	23.2256	18.7626	21.2603	15.6108	24.739	12.2002	1.77532	12.6659
Rufy1	5.79568	55.5487	1.39307e-07	0	0	0	0	5.61029	4.35559	6.12217	4.31037	6.3678	5.31341	9.03617	4.38076	1.88387	7.04272
Cadm2	6.55835	94.2455	1.39574e-07	0	0	0	0	0.718582	2.45465	2.52133	2.02431	2.35826	1.01283	7.63869	7.51706	0.495452	1.87847
Ubb	-2.41877	0.187016	1.39788e-07	2404.49	12255.5	5989.95	5151.06	1796.14	2308.04	2426.15	2022.39	2141.49	2731.47	2802.63	942.347	572.824	1569.88
Rflnb	4.77276	27.3366	1.40224e-07	0.41671	0	0	0	14.4504	8.42696	3.82989	6.30005	4.72518	6.64159	3.31058	4.57981	7.51203	12.7356
Dlk1	4.91215	30.1096	1.40224e-07	0	0	0	0.697391	4.44996	3.54689	1.84079	4.21208	10.045	7.17752	8.83011	4.88785	8.59093	3.70374
Ccnd2	3.65499	12.5968	1.40971e-07	0.544394	1.9499	4.79003	0.139765	12.885	23.6175	34.7241	26.048	11.6512	40.3532	34.2336	16.9601	40.9522	84.6977
Fbxl14	6.02172	64.9707	1.42399e-07	0	0	0	0	5.02959	5.756	3.6609	6.70147	6.95843	3.64453	2.39799	5.55037	11.247	7.27183
Cbr4	5.65665	50.4454	1.42399e-07	0	0	0	0	2.5097	1.8433	3.25816	1.72219	2.24964	2.48445	1.8576	1.93456	1.22016	2.4216
Rab22a	3.49819	11.2995	1.42433e-07	0.0507732	0	2.08481	0.182493	13.1911	7.93568	9.27268	11.8882	10.1189	9.05139	6.87223	8.3013	11.7542	10.9498
Galnt7	5.21095	37.0385	1.42439e-07	0.0696501	0.349259	0	0	1.38015	2.57828	5.78189	4.96803	4.88227	2.05573	2.70521	7.77523	5.8814	5.51613
Unc13a	3.97499	15.725	1.43962e-07	0.0579691	0.58137	0.108194	0	1.83471	3.89437	4.64034	5.57305	6.29439	2.70332	4.87829	3.6365	0.660004	1.51857
Adgrg6	5.98267	63.2358	1.44104e-07	0	0	0	0	2.14279	1.57983	1.25572	1.1107	1.41257	1.28688	0.586476	0.769163	1.30013	3.28864
Alyref2	4.46893	22.1453	1.4548e-07	0.574818	1.44121	0	0	20.7241	11.8213	13.6336	20.9461	17.3814	9.50085	11.5012	13.9127	8.4534	9.10486
Ankrd6	5.56298	47.2743	1.45879e-07	0	0.334975	0	0	3.16219	3.57187	3.24803	4.03976	4.22352	2.60258	5.81813	8.97509	1.26761	1.60072
Runx1t1	4.00998	16.1111	1.46195e-07	0.321787	2.99668	0.686387	0.495683	34.5894	31.9538	38.9786	25.3761	37.6571	20.0806	24.8071	62.0574	2.92223	4.74223
Cog1	5.61901	49.1464	1.46869e-07	0	0	0	0	2.34219	3.21873	2.87113	3.18531	3.02511	3.72445	2.89268	1.5945	1.60098	2.41353
Cdk5rap1	5.88172	58.9622	1.46963e-07	0	0	0	0	6.62691	3.79792	3.53783	2.97376	3.51455	6.66666	2.69608	2.99976	5.86308	7.22642
Slc25a28	5.74252	53.5392	1.47582e-07	0	0	0	0	12.2376	7.95168	7.16462	14.6141	11.6252	9.12971	5.68851	7.40079	9.40061	9.32405
Mtrr	5.77833	54.8845	1.47926e-07	0	0	0	0	4.90923	4.48359	3.40812	4.30259	2.58792	4.32885	2.68263	2.83909	5.82946	3.94431
Ltbr	6.55782	94.2111	1.48155e-07	0	0	0	0	22.7566	8.09749	9.216	14.2193	12.3903	13.0282	0.274397	4.45281	15.4839	20.0737
Crtac1	6.00156	64.0694	1.48322e-07	0	0.701321	0	0	3.46424	6.136	15.2591	13.4458	18.6463	15.5211	32.7574	13.6095	0.530787	7.61157
Lig4	5.2783	38.8084	1.48428e-07	0	0.352683	0	0	4.41334	2.21784	1.75157	2.94461	2.80341	2.49106	3.84926	3.57832	3.67021	2.97078
Sv2c	6.57213	95.1496	1.48982e-07	0	0	0	0	0.411304	0.754881	3.31142	2.43933	3.40547	2.50728	8.16989	6.9546	0.708972	2.20426
Mybl2	6.945	123.212	1.50106e-07	0	0	0	0	11.8259	9.52988	2.43548	5.02168	2.8227	6.24797	0.790214	4.68193	32.8249	2.30978
Fzd1	5.98197	63.205	1.50284e-07	0	0	0	0	1.67943	4.18314	4.03185	4.19041	3.59453	2.16129	4.15538	8.43975	4.46635	3.3281
Ercc8	5.76389	54.3379	1.50288e-07	0	0	0	0	1.20985	2.3584	2.77662	2.22278	2.49565	2.65138	2.16519	2.1242	0.680034	1.08677
Saysd1	5.45472	43.8566	1.51049e-07	0	0.799763	0	0	12.0271	7.87195	6.05251	10.387	9.42615	10.3562	2.53416	3.86025	5.90159	16.9065
Slain1	5.92486	60.7521	1.51195e-07	0	0	0	0	3.74076	7.79005	5.54913	5.18265	7.04391	3.55135	7.21197	7.48425	1.26846	2.80541
Csgalnact1	5.40788	42.4557	1.5175e-07	0.0718382	0	0	0	6.01039	1.77285	3.32254	2.67344	4.04827	2.79881	4.77715	3.61942	3.61244	1.63388
BC030336	3.45818	10.9905	1.5175e-07	0	0.472059	0.878515	0	6.26988	5.87254	5.41455	4.67116	6.01663	2.88966	3.37937	5.78926	5.53772	6.46153
Rab8b	6.06502	66.9502	1.51949e-07	0	0	0	0	3.06358	4.13334	3.11689	2.63706	4.14369	2.64664	8.37039	7.36942	1.10015	2.60585
Man2b1	4.4452	21.784	1.53469e-07	0	0.914357	0	0	3.51287	3.06246	3.78423	4.31186	3.13278	5.75861	3.72889	1.7113	6.01193	6.36893
Atox1	-2.02168	0.246271	1.53469e-07	1136.84	1556.58	1464.19	2073.45	531.574	495.128	729.03	774.963	651.599	848.728	290.131	290.96	478.032	973.977
Zfp629	4.99095	31.8	1.54902e-07	0	0.545785	0	0	3.35496	2.23837	3.61413	2.86913	4.26355	1.60624	4.4516	5.51065	1.34248	1.85662
Epb41l5	3.21772	9.30315	1.5535e-07	0.0247914	0.621581	0.616949	0	6.44091	4.69056	4.26304	3.26757	4.66823	3.10249	2.7428	4.80033	2.44627	3.24217
Pcsk7	5.74778	53.7347	1.56671e-07	0	0	0	0	3.32936	1.25356	2.33543	3.81708	2.80341	2.57409	3.14563	2.32765	2.20212	3.57065
Bmper	6.72096	105.49	1.57922e-07	0	0	0	0	3.62523	0.934112	4.5786	5.0476	3.43365	6.0775	2.673	2.61754	25.0673	7.40981
Pdk1	3.97384	15.7125	1.58181e-07	0.0470333	0	0.23409	0	2.30409	2.83728	1.9522	2.33378	2.19793	1.38819	1.79909	2.76462	2.23123	2.78892
Arrdc1	5.80938	56.0786	1.59419e-07	0	0	0	0	6.33849	4.79635	7.2603	7.00683	10.6185	6.36738	5.23263	1.94403	4.01072	8.11062
Actr3b	5.90782	60.0387	1.59866e-07	0	0	0	0	4.23537	5.58503	9.1251	7.25243	7.25798	6.59057	12.1639	10.1354	1.86093	4.35065
Fabp7	5.83336	57.0185	1.59982e-07	0.585395	20.5482	0.364197	0	369.264	1067.84	389.112	155.221	76.0346	885.669	1715.07	859.083	6.38728	454.823
Fam110b	4.8779	29.4031	1.60965e-07	0	0.449451	0	0	2.24477	3.07214	3.29509	2.22372	2.83344	1.32273	3.29664	3.07698	0.935444	1.12848
Robo1	4.99131	31.8079	1.62309e-07	0.0483765	0.485166	0	0	3.08885	2.38771	4.24538	4.05073	3.0586	2.57011	1.82201	3.2737	10.1437	3.02575
Kdelc2	6.10795	68.9725	1.62528e-07	0	0	0	0	7.24376	5.37153	3.93145	4.82898	4.28037	2.96505	3.36976	2.23298	12.2956	3.99846
Cpeb1	4.82833	28.4102	1.62542e-07	0	0	0.108599	0.627408	1.39319	6.58135	9.10836	9.06749	7.91739	4.84294	10.9915	6.59603	1.65618	5.91974
Pqlc2	5.76048	54.2098	1.62542e-07	0	0	0	0	4.00942	2.71068	4.19574	3.38847	3.43259	6.01977	3.30681	3.5466	6.21999	3.80365
Pgap1	5.33468	40.3551	1.62542e-07	0	0.220897	0	0	0.521321	0.664355	0.966462	1.36615	2.20997	1.06616	3.21455	3.36183	1.88081	2.16484
Fam117b	3.75655	13.5156	1.63849e-07	0.451694	0	1.5612	0	6.96155	13.693	10.7133	9.65001	13.0375	8.41383	8.89003	28.4099	3.1904	5.80931
Jam2	5.90237	59.8123	1.65477e-07	0	0	0.155057	0	1.68052	8.11542	7.16745	1.35262	0.428197	14.3444	13.5302	6.06307	3.54702	11.4889
Btbd6	4.98708	31.7147	1.66775e-07	0.175226	0	0.21803	0	12.9243	11.2912	6.44184	7.60784	7.46604	8.06802	18.9737	7.61666	3.15879	6.26267
Zfp346	5.77445	54.7371	1.67555e-07	0	0	0	0	3.71333	3.60358	2.59752	4.21148	3.25134	1.96529	4.12471	4.9768	3.4913	2.49083
Dhx35	5.76475	54.3704	1.676e-07	0	0	0	0	1.67498	2.71669	3.1052	5.26726	3.20984	2.42293	3.08181	1.71284	3.3572	2.04068
Reep4	6.45853	87.945	1.69034e-07	0	0	0	0	8.33078	12.3299	11.4455	19.3871	9.0445	17.3505	2.83982	5.95908	48.9069	11.6703
Atp2c1	4.01147	16.1277	1.69386e-07	0	0	1.17404	0	4.73658	6.93386	7.07185	6.73021	9.59684	4.76775	11.0387	9.65693	7.7348	5.457
Ptgr1	6.42272	85.7891	1.69516e-07	0	0	0	0	12.7183	8.08357	7.37007	7.65991	4.38044	11.2879	1.78175	5.11628	29.6335	15.5974
Rab3gap1	3.59959	12.1223	1.7075e-07	0.311672	0	0	0	3.73988	1.83743	2.21768	1.78815	2.18473	1.80301	1.76078	1.73964	1.86298	2.2785
Il11ra1	5.90916	60.0944	1.70892e-07	0	0	0	0	3.73858	2.35607	2.32909	3.04537	1.79959	3.3814	5.29727	2.82947	5.66782	4.88562
Plxnb1	6.30788	79.2248	1.71088e-07	0	0	0	0	0.713843	1.46427	2.84977	2.48413	2.41162	2.88206	7.38501	2.92035	0.3619	1.14638
Npl	5.90173	59.7858	1.72343e-07	0	0	0	0	4.76094	13.7221	3.3703	3.0656	4.58548	7.00222	6.76252	7.26308	47.1287	3.2118
H13	3.49576	11.2805	1.72801e-07	0	0	1.74228	1.18419	14.2132	9.37288	13.9681	14.1129	16.9813	15.0725	14.6868	7.95391	9.26058	11.976
Rxra	5.65567	50.4113	1.75233e-07	0	0	0	0	3.20775	1.92859	2.70089	2.2851	3.22237	2.53064	3.19299	1.5551	1.97019	1.986
Ephx1	6.76892	109.056	1.79469e-07	0	0	0	0	2.89172	4.63032	15.798	10.1828	3.09461	21.0437	13.5811	7.87765	15.3095	82.7565
Epb41l4b	5.78976	55.321	1.81007e-07	0	0	0	0	1.50052	1.52898	1.46948	1.21689	1.64635	1.31662	2.40638	1.48936	0.862155	3.27119
Gabra2	6.31984	79.8844	1.81007e-07	0	0	0	0	0.843508	1.70708	4.48655	5.12377	7.70108	1.24383	4.11456	4.11593	0.681547	1.26423
Fam96b	-2.15503	0.224529	1.82542e-07	282.225	64.7927	421.399	410.647	88.341	127.735	112.908	128.65	92.5363	160.174	73.6376	56.9377	68.3946	105.232
Tmem94	4.80713	27.9956	1.83574e-07	0.0618027	0	0.0768997	0	3.742	3.89771	2.41864	2.87497	3.65263	1.75115	3.78247	1.40426	2.16959	1.93275
Fgfrl1	5.75028	53.828	1.83827e-07	0	0	0	0.472698	5.64638	9.01542	5.61467	4.89427	2.16912	12.5765	29.9515	9.02963	3.24425	10.6293
Adck1	5.75428	53.9773	1.84054e-07	0	0	0	0	6.05027	5.81274	8.37984	7.30464	9.92799	5.19081	9.98004	4.80893	2.53274	3.76273
St7	5.29952	39.3836	1.84885e-07	0	0	0.050348	0	1.18044	1.71977	2.01541	1.81956	2.892	1.48091	2.26216	2.81817	1.22852	0.805265
Gas6	6.48763	89.7368	1.85056e-07	0	0	0	0	1.73883	6.10289	5.61945	12.914	7.69705	3.72955	18.6749	2.76616	18.2559	24.4355
Wbscr17	6.17151	72.0792	1.86385e-07	0	0	0	0	2.05498	1.01305	1.93701	1.98999	2.77949	1.10191	2.79207	5.80126	0.701059	1.08983
Tnfaip3	5.89281	59.4173	1.87102e-07	0	0	0	0	2.5919	1.31895	2.22169	1.64875	1.60062	1.49443	1.57922	2.35094	2.11375	4.91481
Tspan4	5.96446	62.4427	1.87456e-07	0	0	0	0	6.65744	11.7459	9.5623	8.33539	4.15598	15.4693	12.3571	2.07441	2.39074	10.7797
Metrnl	5.79772	55.6272	1.87487e-07	0	0	0	0	9.39639	4.74418	12.3109	11.4467	5.70727	21.7881	9.91024	5.58348	5.69074	11.2431
[truncated: 5,810 more rows]

## Sheet: DEGs axons ctrl vs. SOD1G93A
Differential gene expression between control and SOD1G93A mESC-derived motor axons
Gene ID	Fold Change (log2, Ctrl/G93A)	Fold Change (Ctrl/G93A)	Adjusted p-value	Axon_G93A	Axon_G93A	Axon_G93A	Axon_G93A	Axon_Ctrl	Axon_Ctrl	Axon_Ctrl	Axon_Ctrl	Axon_Ctrl
Vamp3	-6.8965	0.00839356	0.000260413	13.8041	56.5194	11.5033	3.18634	0	0	0	0.19562	0.128118
Bloc1s6	-7.09757	0.00730159	0.000260413	20.5504	2.82327	32.2257	6.74556	0	0	0	0.144946	0
Car2	-7.82968	0.00439575	0.000260413	95.7732	56.8123	46.9907	0.542959	0	0	0	0	0.152821
Sft2d1	6.93518	122.377	0.000369673	0	0	0	0	2.90467	7.40943	3.27817	34.0981	17.8863
Col4a1	-6.639	0.0100337	0.000369673	28.2345	169.357	9.4538	0.352371	0.116098	0	0.224618	0.908593	0.0991782
Clk4	-6.80606	0.0089366	0.000369673	12.3072	14.8747	4.16216	1.58795	0	0	0.144605	0	0
Ankrd1	-7.16904	0.00694869	0.000369673	36.8981	11.4341	214.598	1.49014	0.490968	0	0	0	0.209707
Rsrc2	-7.27592	0.00645255	0.000369673	0.850656	48.7176	9.6932	0.482763	0.10604	0	0	0	0.0452929
S100a1	-7.46391	0.00566421	0.000369673	159.739	142.754	76.093	3.78976	0	0	0	0	0
Gkn1	-8.16909	0.00347424	0.000369673	430.265	117.418	14.5679	1.05204	0	0	0	0	0
B9d2	6.4814	89.3501	0.00071727	0	0	0	0	15.4955	2.28041	17.2959	38.4796	30.0383
Mphosph6	-7.2621	0.00651463	0.00102149	35.7597	54.8322	3.12568	2.12447	0	0	0	0	0
Usp19	-7.05466	0.00752203	0.00126884	9.96699	10.152	7.68648	0.186584	0	0	0	0	0
Dusp1	-7.39657	0.00593488	0.00126884	118.159	0.680258	61.9486	0.487596	0	0	0	0.209546	0
Yy1	-6.20606	0.0135453	0.00145485	18.1549	3.79323	16.7854	2.71891	0	0.285641	0	0	0
Ndrg2	-6.38411	0.0119727	0.00160225	26.8001	0.85056	19.8392	24.3866	0	0	0.38863	0	0
Memo1	-6.50541	0.0110072	0.00230916	84.1529	1.2126	45.7353	21.7291	0	0	0	0.747052	0
Mapk1ip1	-6.49501	0.0110868	0.00359932	27.0081	0.974327	17.4072	16.0627	0	0	0	0	0
Serpinb9b	-6.19215	0.0136765	0.00388848	149.026	59.7829	78.0902	0	0	0.50964	0	1.21611	0.455128
Ccdc58	-6.38503	0.011965	0.00388848	27.4777	1.49768	37.9062	21.4702	0	0	0	0	0
Lrrfip1	-6.76997	0.00916293	0.00472866	15.7796	3.97051	22.5899	0	0	0	0	0	0.0572164
Dhx36	-6.08692	0.0147114	0.00479086	5.87286	1.97526	3.02993	0.128712	0	0	0	0.0553142	0
Wdr33	-6.43357	0.0115692	0.00479086	5.93336	9.15469	0.35494	1.64048	0	0	0	0	0
Mxi1	-6.69681	0.00963958	0.00479086	6.18577	18.611	0.0810191	4.68072	0	0	0	0	0
Dennd6a	-5.67472	0.0195767	0.00488735	0.813367	9.83666	6.84626	0.515907	0.11332	0	0.109622	0	0
Dbn1	5.98528	63.3502	0.00621327	0	0	0	0	7.10294	0.367271	0.928529	15.9002	4.09984
Adgrl1	-5.72185	0.0189475	0.00621327	1.87474	0.854621	1.80254	1.53144	0	0	0	0	0
Rbpms	-6.46612	0.0113111	0.00621327	11.8258	22.3516	17.4311	0	0	0	0	0.140513	0
Tead1	-6.09566	0.0146226	0.00732141	5.87767	1.35199	8.35345	0	0	0.0610855	0	0	0.0272758
Pdpk1	-5.6082	0.0205005	0.00749255	4.3831	0.167778	0.541216	3.24703	0	0	0	0.0516822	0.0338485
Ifitm3	5.72322	52.8275	0.00787815	3.2378	0	0.671455	1.9396	5.11244	6.11305	3.70918	769.364	299.164
Cand1	-5.93656	0.0163274	0.00787815	9.50032	0.219535	11.9845	0.157359	0	0	0.100308	0.0676254	0
Gtf2f1	6.04413	65.988	0.00844216	0.426176	0	0	0	13.6267	0	74.6978	45.7514	44.6229
Nes	5.33323	40.3145	0.00844216	0	0	0.14191	0.204964	7.69854	5.29709	0.130654	1.49742	16.0376
Trrap	-6.06293	0.0149581	0.00844216	0.982253	0.615686	2.68447	0.0630446	0	0	0	0	0
Dpcr1	-6.24377	0.0131958	0.00844216	25.2229	18.2693	14.646	0	0	0	0	0	0.141759
Kbtbd2	-6.26159	0.0130338	0.00844216	16.3088	10.7842	14.1602	0	0	0	0	0.138414	0
St3gal6	-6.36768	0.0121098	0.00852298	14.0211	14.7859	2.39603	0	0	0	0	0.0929515	0
Rprm	5.7411	53.4862	0.0114886	0.250597	0	0	0	16.6189	0	14.9282	29.0314	56.027
Alkbh5	-5.65611	0.0198308	0.0114886	32.1444	16.8542	6.84352	0	0.14474	0	0.420048	0	0.0618228
Uhrf2	-6.13468	0.0142324	0.0114886	7.87966	1.28148	0.105994	1.37781	0	0	0	0	0
Stat6	-6.15925	0.013992	0.0114886	15.7918	4.16778	1.1376	0.298739	0	0	0	0	0
Clk1	-6.30293	0.0126657	0.0114886	16.3769	4.96341	1.17562	0	0	0	0	0.0694964	0
1700027J19Rik	-6.51088	0.0109656	0.0116851	158.507	1.42442	35.6987	0	0	0	0	0	0.287371
Gkn2	-6.5431	0.0107233	0.0116851	527.914	526.183	3.46634	0	0	0	2.1276	0	0
Pgpep1	-6.06418	0.0149451	0.0118363	19.1912	0	11.6401	6.9226	0	0	0	0.212501	0
Mfsd11	-5.70672	0.0191472	0.0118506	9.72073	4.66702	3.28117	0	0.122464	0	0	0	0.0523083
Tmem53	5.56917	47.4775	0.0119213	0	0	0	0	1.51762	2.41953	4.40425	34.971	7.13041
Ralbp1	-5.6604	0.0197719	0.0121702	11.6471	6.34829	13.3371	0	0.199898	0	0	0.130368	0
Chfr	-5.47327	0.0225103	0.0144937	9.81265	0.41349	1.33383	4.44573	0.195303	0	0	0	0
Nek1	-5.96095	0.0160537	0.0149675	11.9235	1.86118	0.115457	0.166757	0	0	0	0	0.0469355
Elovl1	-5.56867	0.02107	0.0159196	25.7694	9.4223	11.0221	0	0	0	0.307511	0.207317	0
Epas1	-5.75737	0.0184867	0.0167427	38.8683	4.1469	7.88899	0	0	0.312273	0	0.10645	0
Mgrn1	4.93074	30.5002	0.0169744	0.111106	0.557138	0.138247	0	8.42086	0	5.60038	9.09587	25.9644
Inpp5k	-5.55893	0.0212126	0.0169744	11.8167	0	1.66902	7.57621	0.151285	0	0	0.0986636	0
Ncoa3	-5.79574	0.0180015	0.0169744	0.509764	15.802	2.3065	0	0	0	0	0.0715827	0.046882
Vps52	5.77402	54.7207	0.0174274	0	0	0	0	4.47141	0	3.67665	14.1432	13.0826
Srgn	-5.61304	0.0204318	0.0174274	47.8166	4.17727	22.8038	0	0.394608	0	0.381728	0	0
Tgfa	-5.77355	0.0182805	0.0174274	10.7676	0.28269	0.0701458	7.29456	0	0.127724	0	0	0
Rexo4	-5.88291	0.0169461	0.0174274	21.8804	3.50699	7.95624	0	0	0	0	0.154327	0
Krt8	-6.14356	0.0141451	0.0188604	540.396	4.06572	279.201	0	0	0.459241	2.32209	0	0
F3	-5.78471	0.0181397	0.0193913	55.1631	0	14.7725	0.520399	0	0.328029	0	0	0.146471
Nsun2	-5.41943	0.0233663	0.0195063	26.6576	54.6847	14.2835	0	0.906284	0.288977	0	0.0985088	0
Gnpnat1	-5.73107	0.0188268	0.0195063	21.2927	6.97854	8.31184	0	0	0	0	0	0.140789
Gnptg	5.56132	47.2199	0.0196545	0.325364	0	0	0	8.47679	0	5.21826	71.6169	19.7492
Tsen34	5.0591	33.3381	0.0196545	0	0	1.43328	0.517531	2.72824	0.326222	14.8455	90.7435	46.1756
Nup98	-4.737	0.0374992	0.0196545	6.67755	9.17183	2.34812	0	0	0.197333	0.0665193	0.134537	0.117484
Magi1	-5.29963	0.0253894	0.0196545	2.55927	3.81534	2.79715	0	0.0819131	0	0	0.0534214	0
Ube2s	3.20215	9.20332	0.0201348	0.569339	0.713735	2.74511	2.30216	16.013	4.51469	16.6318	35.5071	5.68771
Ric1	-5.57368	0.0209969	0.0226537	1.63716	4.27579	2.20684	0	0	0	0	0	0.0345048
Fam222b	-5.29322	0.0255024	0.0231362	0.943509	2.62845	8.4788	1.13041	0	0	0	0	0
Mtss1	-5.34706	0.0245683	0.0231362	8.10592	0.369518	6.1433	0.264863	0	0	0.168837	0	0
Mpped2	-5.63951	0.0200603	0.0231362	0.106824	9.64199	1.72794	8.83097	0	0	0	0	0
Krt18	-6.22637	0.0133559	0.0231362	563.704	1.31047	469.229	0	0	1.77628	0	0	0
Tctex1d2	5.12723	34.9503	0.0236104	0	0.769248	0	0	14.1701	0	8.78696	18.4827	11.329
Sh3gl3	4.84002	28.6411	0.0243053	0.0847121	0	0	0	4.61469	1.72734	3.29953	0.130851	4.45634
Eps8l2	-5.47775	0.0224405	0.0269745	13.3366	0.341205	14.3085	0	0	0.154162	0	0.105104	0
Tmem9b	5.49096	44.9722	0.027442	0.182753	0	0	0	12.9854	0	3.76847	2.8229	62.49
AW549877	-5.51204	0.0219134	0.027442	10.0771	8.30162	5.37375	0	0	0	0	0.222367	0
Serpinb6c	-5.53821	0.0215195	0.0286672	36.8239	79.1369	56.2921	0	0	0	0	1.62515	0
Mok	5.69897	51.9472	0.0288273	0	0	0	0	1.52698	17.0411	4.18522	22.4066	0
Atg2b	-4.99627	0.031331	0.0288273	4.99913	2.16415	0.492255	0.387805	0	0	0.164804	0	0
Farp1	-5.34344	0.02463	0.0288273	1.25843	0.332125	7.33471	0.714182	0	0	0	0	0
Adam10	-4.56801	0.0421592	0.0304893	3.87245	37.3429	18.347	0	0.529142	0	0.170624	0.460122	0.753375
Me2	-5.67246	0.0196074	0.0304893	30.1043	0.747314	16.6893	0	0	0	0	0.230202	0
Zfand1	5.5243	46.0235	0.0312826	0	0	0	0	3.87165	5.02622	1.07008	9.01779	0
Ccdc127	-5.66199	0.0197502	0.0312826	8.3057	0	3.52424	0.137572	0	0	0	0.0591218	0
Nrp1	5.66303	50.669	0.0316082	0	0	0	0	0.35424	0	0.428347	12.5909	5.18224
Dnajc30	5.40363	42.3306	0.0316082	0	0	0	0	11.4776	0	6.56086	38.7878	5.57094
Cgref1	-4.70847	0.0382481	0.0316082	27.9412	69.6147	20.9912	40.4241	0	0	3.62367	0.271443	0
Zfp688	-5.23553	0.0265429	0.0316082	3.61322	0	14.9862	11.0629	0.316956	0	0	0	0
Txndc5	-5.3111	0.0251883	0.0316082	8.68286	4.26863	5.40195	0	0	0.192864	0	0	0
Tfpi	-5.37419	0.0241105	0.0316082	1.20551	6.38083	10.6666	0	0.158623	0	0	0	0
Dym	-5.56943	0.0210588	0.0316082	3.55359	29.699	0	6.9185	0	0	0	0	0.149791
Tmem106c	5.45989	44.0141	0.0327491	0	0	0	0	0	31.4334	3.58895	5.18482	20.8271
Gm21738	-3.31909	0.100197	0.0327491	138.075	929.452	114.313	50.2074	16.5422	19.4756	20.9261	29.0456	45.1117
C77080	-5.29183	0.025527	0.0327491	1.90228	7.94912	4.65503	0	0	0	0.145282	0	0
Ptpn5	5.3631	41.158	0.0333728	0	0	0	0	4.33728	0	0.43404	6.73024	6.26045
Ttc9b	2.84144	7.16735	0.0333728	30.4893	3.57633	45.2584	73.699	334.884	241.165	284.736	364.921	178.573
Fhl3	-4.33942	0.0493975	0.0333728	1.08696	39.244	6.49193	3.90685	0	0	0.498084	1.00739	0.439849
Prep	-4.8327	0.0350922	0.0333728	0.836623	2.34933	4.4138	0.120282	0	0	0.153348	0	0
Smim15	-5.04767	0.0302343	0.0333728	12.0509	52.5037	14.7488	0	0	0	0	1.22062	0.199856
Lsm14b	-5.0604	0.0299687	0.0333728	4.93396	23.4724	3.30573	0	0	0	0	0.390833	0.127985
Cbfa2t2	-5.60747	0.0205108	0.0333728	9.34771	0.212099	1.9473	0	0	0	0	0	0.04279
Dfna5	-4.53016	0.04328	0.038138	0.0287138	6.62331	1.17902	0.619234	0	0.0650549	0	0.133059	0.0580966
Tpd52l2	-4.91984	0.0330355	0.038138	11.5299	2.94606	12.1533	0	0	0	0	0.113437	0.371471
Stx6	4.17635	18.0804	0.0397033	0.0687923	0	0.0855968	0.741777	1.87373	0.623431	0.472845	21.8896	5.81106
Syncrip	-5.18461	0.0274965	0.0430566	8.06304	0	1.73998	0.10694	0.0704691	0	0.0681691	0	0
Pga5	-5.41635	0.0234161	0.0430566	147.537	49.2351	0.321502	0	0.611976	0	1.18401	0	0
Igf2bp3	-4.84141	0.0348812	0.0454024	0.582955	0.224863	1.61811	1.28942	0	0	0	0	0
Vps26a	-5.35708	0.0243982	0.0454024	97.8808	0	20.9984	0.404381	0	0	0.257772	0	0.910537
Golm1	-5.14748	0.0282133	0.0455483	11.9877	3.47755	3.08182	0	0	0.22446	0	0	0
Jade1	-4.80838	0.0356888	0.046383	0.129253	29.3822	9.32794	0	0.306132	0	0.394854	0.0665503	0.0435861
Phospho2	-4.90204	0.0334457	0.0467882	7.00516	0.42322	0.210033	3.33691	0	0	0.193374	0	0
Dhx15	-4.66463	0.0394282	0.0468488	10.0339	1.94349	5.62628	0	0.101996	0	0.296001	0.066519	0
Sephs2	-4.58024	0.0418032	0.0469189	33.6125	45.5083	23.2119	1.81219	3.18441	0	0	0	0.17002
Pitpnb	-5.35625	0.0244123	0.0469189	23.5103	0	5.1227	0.389413	0.256606	0	0	0	0
Tspyl1	-3.85585	0.0690674	0.0473315	44.9337	22.5914	1.18016	2.98293	1.12321	0	1.08655	2.01445	0.959516
Gm12166	4.65597	25.2108	0.0491102	0	0	0	0	0.895205	14.5576	6.06191	7.00593	4.9708
Dhx16	-5.22239	0.0267857	0.0491102	13.0477	30.9212	0.111198	0	0.423331	0	0	0.138042	0
Lgr4	-4.63504	0.0402451	0.0494136	0	10.9132	14.9325	0.223495	0.147274	0	0.142467	0.288143	0.062905

## Sheet: Soma RPKM of axonal DEGs
RPKM values in control and SOD1G93A mESC-derived bulk soma fractions for the 121 genes differentially expressed in control versus SOD1G93A motor axons.
Gene ID	Ctrl_Soma1	Ctrl_Soma2	Ctrl_Soma3	Ctrl_Soma4	Ctrl_Soma5	Ctrl_Soma6	Ctrl_Soma7	Ctrl_Soma8	Ctrl_Soma9	Ctrl_Soma10	Ctrl_Soma11	Ctrl_Soma12	Ctrl_Soma13	G93A_soma1	G93A_soma2	G93A_soma3	G93A_soma4	G93A_soma5	G93A_soma6	G93A_soma7	G93A_soma8	G93A_soma9	G93A_soma10	Significant between somas?
Tpd52l2	23.1572	14.4936	11.5678	11.5713	15.4134	13.9579	17.9121	24.6389	24.6661	28.7474	23.1939	22.8564	16.9601	26.0729	25.0708	22.8179	20.8392	17.7651	26.7909	13.3975	11.3541	25.7808	25.8298	no
Stat6	4.21532	0.202509	0.311714	0.113385	1.84704	1.00958	0.451403	1.40332	2.08255	2.49983	1.67731	0.75785	0.553694	4.02592	2.393	0.689965	1.54655	1.25661	2.06064	0.0489119	1.02637	4.1795	7.66272	no
Gtf2f1	26.7829	15.5756	13.9854	47.5282	19.3625	12.6372	11.6782	20.078	15.7633	37.5931	19.0286	18.9114	9.46365	26.3903	19.5739	26.5337	35.6851	28.9951	33.4591	40.6293	14.6304	36.9981	22.1553	no
Ndrg2	10.4728	11.1585	10.1783	61.0883	13.6537	6.18105	33.6665	23.6502	4.25005	17.5892	22.0787	42.996	2.82495	10.7369	23.7205	6.23578	7.62749	10.4911	13.2168	100.618	16.5893	2.57495	15.3625	no
Nes	2.97595	2.70934	2.88719	26.7219	5.20979	2.07801	4.05434	5.77688	6.29365	13.8746	3.02085	7.14076	3.70391	1.09859	0.938189	3.24606	3.53695	1.48918	8.28082	23.7928	5.77433	3.5709	3.21927	no
Bloc1s6	10.8288	14.4039	15.3088	11.4571	10.89	11.4653	7.92255	15.4347	12.5398	11.0366	16.9012	10.4385	9.48106	13.6359	16.2103	13.02	10.3309	11.9947	12.0755	15.6278	14.1371	8.81414	10.2901	no
Inpp5k	1.36153	1.32285	1.31755	3.74688	1.92415	1.09534	1.89221	2.8527	5.22051	3.29746	2.96475	2.44613	1.56023	2.46109	2.10175	2.87846	3.36752	2.19481	2.33771	2.44329	2.52406	1.75749	2.69797	no
Elovl1	18.5466	7.03083	7.04707	8.88014	12.8585	11.412	6.89175	15.2048	17.2951	13.9781	20.585	8.97447	17.2863	23.8621	23.9216	17.5084	13.1114	11.9908	23.7683	9.39908	7.42514	22.7943	22.0768	no
Usp19	4.57875	2.90908	3.69908	9.87899	4.46063	8.60526	1.7685	5.37195	4.42859	4.96363	5.39517	3.75511	3.65996	6.57196	4.91085	5.3559	7.80799	6.92094	7.10927	6.44586	6.43606	5.27007	4.8281	no
Ttc9b	7.73226	22.1558	25.4105	77.1056	14.0001	9.68229	5.8982	10.2937	0.957327	5.28265	9.35534	10.0797	12.9668	12.2678	24.9342	33.6201	37.8771	45.5822	25.0497	90.5519	23.0747	0.507507	18.6107	no
Adgrl1	3.69549	8.72031	15.8997	32.8697	6.94361	3.40972	2.20887	7.77406	3.17734	8.74098	5.99745	8.93551	3.31151	4.38564	7.94458	13.4911	16.3849	21.7852	8.70237	21.1624	12.9644	1.5766	3.70322	no
Tctex1d2	10.0354	23.1738	25.3146	7.3246	19.4696	10.5226	25.3734	18.6321	21.4152	17.4228	15.8661	19.303	24.5269	6.33294	13.4606	19.102	16.4132	15.8137	13.4022	11.1943	15.5338	2.47434	9.84409	no
Chfr	8.00049	11.3515	13.298	11.0803	9.08089	6.6578	5.69982	8.53314	5.46045	7.44033	8.362	4.26061	7.87368	10.3031	8.13985	10.659	9.46185	12.3537	7.39872	9.36553	8.51274	8.76248	6.89898	no
Mpped2	10.9926	28.5002	23.6373	8.23364	6.91072	6.1062	6.22363	9.59993	3.5688	5.03517	6.52122	8.4416	5.21868	9.76068	24.8978	22.1695	17.3925	20.115	10.846	8.54954	24.0084	0.810826	7.46234	no
Prep	4.45216	4.64761	6.77736	6.27722	5.98249	4.37576	2.26362	5.63201	3.33405	7.75168	4.22089	4.29225	5.4991	5.89445	4.1293	6.34979	5.70804	6.43944	5.13614	6.34134	5.00859	6.06446	4.78421	no
Srgn	403.388	53.584	98.101	13.6371	116.34	562.724	24.9248	211.521	152.67	2.91687	398.092	30.6868	245.568	460.184	128.602	135.343	187.817	409.444	258.855	4.70623	162.453	579.19	140.814	no
Vps26a	34.484	20.9703	22.574	15.4248	24.9464	20.3382	18.2199	17.4025	16.377	18.7879	19.2421	23.1157	28.9805	34.1219	24.6799	29.3529	30.3551	26.4426	26.0338	18.4722	18.2279	36.1866	26.6394	no
Cand1	12.2926	18.294	22.2482	13.229	15.1775	15.2342	12.2562	17.7405	12.354	16.9804	14.4234	17.6975	14.2911	15.1336	13.2052	15.9911	14.5277	17.9319	14.2656	12.4183	15.7648	14.5799	10.7397	no
Clk4	5.01017	7.30439	7.45613	7.27541	6.66996	6.71931	7.13599	10.2781	9.97787	3.88153	8.40629	11.97	6.20167	7.05221	5.27837	7.18533	7.24206	6.76629	8.86699	3.08276	9.44608	9.16192	5.94692	no
Mfsd11	1.97628	1.82673	2.61789	5.46661	2.11935	3.50976	0.995632	2.22476	1.75826	2.11222	2.97386	1.38295	3.04268	4.06987	3.04827	4.41493	3.68811	4.05085	3.23535	3.31668	2.37524	2.4529	2.982	no
Yy1	50.7826	24.5746	35.9354	14.4473	42.5865	54.2302	32.3689	42.1614	38.7351	30.9582	44.0162	33.7974	33.1757	41.2213	24.0265	22.4271	26.9783	24.4332	18.308	11.0549	41.2884	63.2785	41.6806	no
Serpinb9b	47.0392	8.22112	5.27269	0.767167	7.4983	19.2872	2.22125	4.53307	7.5821	2.07007	6.80928	3.00823	17.9199	10.3387	33.3076	26.2761	17.9633	5.41057	10.8884	0.463317	6.55557	63.3871	68.6566	no
Golm1	15.2195	12.1901	10.961	8.78493	15.3136	10.2643	6.84811	23.6341	23.7598	35.1344	23.942	11.623	13.3649	12.3788	10.8664	20.9132	26.423	19.8808	18.3634	7.11287	11.3043	32.9933	63.6955	no
Ccdc127	5.85171	7.46056	6.31606	5.09092	6.46437	6.91911	7.88036	7.15033	5.09199	5.39514	5.79312	7.98038	6.35328	7.0788	5.14265	6.3093	4.56996	3.5247	6.68778	4.9103	6.10664	5.84671	6.21806	no
Nsun2	17.2971	11.7316	13.5136	12.3105	19.3373	11.9387	7.36806	17.2283	10.0822	21.2711	14.6718	11.6687	12.7809	13.4446	12.0661	10.2857	9.39447	8.23953	13.3267	11.1464	10.7419	17.5473	13.4169	no
Mtss1	20.5824	18.4034	24.7349	17.0897	25.5828	22.0089	12.4795	22.6362	19.563	22.3621	15.2429	20.2022	19.0636	23.404	18.5897	18.614	24.4528	27.9543	11.4838	13.053	31.0486	25.4496	17.0594	no
Mgrn1	17.2315	14.6183	17.0843	40.6965	19.3136	17.9415	15.0308	22.5716	15.444	22.7934	20.2357	19.5186	14.1248	23.4229	26.9622	22.2676	19.468	21.8375	19.4134	27.0037	25.6842	13.2824	19.9	no
St3gal6	18.1348	5.4249	4.73938	3.69414	6.74583	14.103	2.79284	8.91476	15.042	6.88846	9.32049	4.27981	7.68357	25.2728	12.953	8.70633	6.81166	9.26347	14.6351	2.79761	8.79834	15.1871	16.1794	no
Krt18	215.525	61.7643	57.8269	16.0431	145.965	208.017	14.3224	135.362	157.155	97.6069	192.631	19.6986	63.5455	157.802	257.258	139.464	221.258	106.681	162.598	7.68964	85.7141	473.343	328.609	no
Ralbp1	21.7746	10.8988	9.02115	19.4582	13.2124	12.1816	5.95894	11.5839	9.06314	13.6774	12.391	9.43997	6.9813	23.0423	11.5714	14.7132	23.2951	19.4885	11.7578	14.801	9.83865	23.0622	15.2538	no
Pdpk1	5.97612	5.50274	5.70951	5.77399	6.52666	4.99654	2.57708	4.84738	3.57297	3.60477	4.3214	4.35248	5.44237	5.89337	6.0552	5.59473	5.65511	7.17406	3.00212	4.76498	6.36289	4.22212	4.07671	no
Epas1	187.27	32.9107	37.4767	4.98273	109.076	135.02	10.2758	56.3019	28.4915	6.40388	65.3308	9.13241	62.3228	157.157	51.9665	39.5559	94.7861	83.6387	56.3023	4.58279	55.078	142.934	55.2792	no
Dusp1	17.9483	11.2381	15.0088	14.435	19.763	22.391	10.9846	18.6932	19.7471	20.6445	18.4109	9.15343	11.146	7.09374	29.2006	27.9929	34.2879	49.5975	12.1721	11.975	21.1748	13.2573	25.6751	no
Vps52	4.44046	5.28978	6.37228	17.8349	5.68707	4.72124	2.4701	6.63209	2.92829	7.03412	5.76243	5.16417	4.19223	7.27406	7.11791	10.4107	8.19668	8.43313	6.9094	15.9427	7.6933	6.17964	4.90719	no
Wdr33	4.31925	3.40564	4.60027	5.99285	3.4936	3.50574	2.98584	4.87846	5.54781	5.45511	4.519	4.57778	2.97718	5.05589	5.31889	5.95388	6.19256	6.43001	6.53346	3.92816	3.97347	2.70649	3.93908	no
Dhx16	20.4289	15.6776	12.7363	6.09574	24.847	24.5203	10.1044	13.3853	12.9022	26.0766	17.0431	16.5146	39.1939	15.4951	20.2167	12.8238	20.0934	10.8092	21.4181	6.10063	8.91694	38.4952	24.8991	no
Me2	22.0179	11.9827	7.82497	10.0637	19.0617	16.1858	6.84311	20.3736	8.09068	15.4542	18.9475	11.6864	11.7483	16.4063	17.1633	18.0272	18.9494	16.3869	26.9198	7.36702	9.27537	16.4023	22.8795	no
Pga5	386.865	45.3276	108.533	39.4783	303.56	456.196	41.4612	153.957	261.431	3.71169	314.686	197.744	248.011	2193.5	175	96.8284	177.891	471.977	388.327	10.4918	244.92	421.661	126.558	no
Ankrd1	48.757	6.06081	5.0533	2.54508	14.2293	32.7333	0.511738	15.3546	27.9485	4.93193	18.5111	1.89012	3.45236	16.8869	49.4513	21.3872	27.3217	8.83235	12.2365	1.58585	10.8536	59.7898	48.9146	no
Uhrf2	6.26136	4.41052	5.75063	5.11321	5.06917	9.31258	3.70119	7.42337	8.23279	4.97125	6.70448	3.80598	4.91823	6.23622	7.24105	4.44497	5.61383	4.74189	4.7268	3.18328	6.14331	5.94049	4.67065	no
Mxi1	8.90197	8.09105	5.86082	3.81956	6.68832	7.35089	9.13023	24.3282	15.1884	9.76276	19.1191	8.62858	7.30182	8.35083	8.03446	5.63693	7.77437	6.35417	5.07362	4.75146	7.4296	15.3829	7.93358	no
Ifitm3	165.004	237.981	94.1086	103.063	263.027	136.109	1068.41	1313.19	1709.79	2336.46	750.876	1450.87	506.286	186.833	198.28	231.664	107.943	31.8932	416.659	22.5472	196.449	216.575	1684.31	no
Eps8l2	12.4535	3.56445	1.91394	0.603361	5.81325	8.60548	0.335956	2.11242	2.88213	0.763634	2.60902	0.496344	2.90864	9.88773	7.83633	4.03468	6.96366	4.48911	4.81997	0.120128	3.76435	10.3295	12.436	no
Farp1	8.03271	8.06882	8.81822	15.7669	8.01356	5.44234	5.03604	15.7642	14.6989	8.74136	11.8626	7.16652	7.5377	4.99459	12.3498	9.03282	8.72969	8.4662	6.56838	12.9794	10.6327	7.35242	6.07942	no
Jade1	38.2234	7.87309	10.5029	3.46774	19.5319	39.4349	6.8071	16.0506	12.2604	11.8559	17.2589	7.83074	18.3453	34.5053	11.2232	10.0655	17.2363	18.1205	8.64712	2.78899	16.6634	89.032	20.3681	no
Nrp1	2.55596	4.37295	6.10007	5.20288	4.91172	2.75181	0.904602	3.46204	2.29759	2.34992	3.03717	1.97743	2.80228	1.87289	2.05056	6.56266	9.45062	8.22278	3.53152	2.75051	5.92866	5.25048	3.59911	no
Clk1	6.8455	9.48228	8.60556	4.75673	5.77682	5.3686	8.77449	19.5301	21.2312	6.44286	17.1377	9.57222	8.74198	9.70781	3.39265	9.6574	6.83695	10.0179	10.7297	3.33609	7.86717	12.977	7.7112	no
Lrrfip1	12.8871	5.44319	4.34833	7.6384	8.35116	12.0426	7.09282	4.89784	8.33403	5.20478	4.2516	7.7011	5.87142	10.2422	10.9334	7.17671	7.71755	4.7419	7.94589	5.02579	7.1518	22.9134	11.5771	no
Stx6	2.32595	3.85507	5.93396	4.73921	3.31229	1.64664	3.15876	3.31588	2.74967	3.98369	2.55095	4.62078	2.02407	2.91564	5.23452	4.3238	4.21349	3.02566	5.31967	4.59485	4.00964	1.50119	3.33876	no
Tfpi	69.1143	15.1756	24.7407	1.46182	34.8596	125.615	5.55521	59.3838	51.661	5.80245	119.072	6.7173	41.2325	36.8639	45.9105	22.2385	25.443	24.4855	25.539	0.788248	27.5897	91.7559	27.3636	no
Phospho2	2.60551	5.8607	6.9637	5.92956	4.75148	5.42744	5.54223	2.98792	2.56789	4.2434	3.15099	3.6939	5.57567	5.99285	5.90139	5.30476	4.05701	5.22015	5.77925	5.76147	5.96155	3.44332	5.17601	no
Car2	116.142	23.1878	26.9107	4.63674	19.396	142.692	15.7373	7.32252	8.74164	11.1891	8.38344	18.5489	22.5589	154.325	130.686	87.4228	134.688	179.598	55.465	1.86685	62.2306	129.28	374.251	no
Ncoa3	9.57164	14.9044	11.9923	11.1899	6.77411	6.58935	3.6838	16.4566	10.7546	10.6305	20.4345	4.92978	13.6352	20.177	13.4061	12.8051	13.1502	12.9301	11.38	6.54521	6.34074	12.0475	13.1939	no
Dhx36	7.34366	12.8695	15.4447	8.84218	9.03671	5.6803	9.28235	18.0801	17.1762	15.8825	12.0686	12.3425	11.0334	9.93436	7.26627	10.5319	9.995	15.9963	6.89123	6.40641	10.277	10.9064	7.83921	no
F3	183.044	26.9867	29.0506	4.74035	86.8013	158.384	13.3678	106.772	90.9533	6.30452	173.558	12.8496	86.7272	74.1157	88.9295	30.3911	51.1874	21.293	66.6641	3.49336	44.4118	287.928	31.6362	no
Vamp3	55.7585	23.7595	16.3862	23.7552	34.1474	29.0469	52.5235	59.871	64.4461	43.3773	64.5963	54.2729	37.8245	51.166	27.7809	20.2752	26.9034	20.8878	36.4817	25.0413	20.5182	37.1286	43.0512	no
Cgref1	31.1292	25.69	32.6235	41.4734	46.8625	21.0946	7.98232	16.0795	12.8949	8.12535	19.5936	6.83661	20.9747	45.9458	27.4661	38.7625	41.1462	32.8486	35.892	27.8186	27.256	25.0097	19.9127	no
Dhx15	10.7304	11.7516	15.3432	10.8389	18.3744	20.5851	14.2244	10.1793	10.3021	17.4759	10.0376	18.4027	16.3763	12.7764	10.9818	8.98829	10.0164	10.1214	9.50736	8.54043	19.0805	16.18	12.2256	no
Rsrc2	10.4977	16.9082	13.5168	11.0549	11.9172	14.5234	16.7999	18.4835	20.2726	15.355	16.1277	19.8128	10.6379	9.85744	10.0667	12.4772	8.88618	11.1381	13.0029	11.3557	15.8342	16.6941	7.85529	no
Igf2bp3	2.0106	2.45833	3.95218	1.49876	3.32175	2.08266	1.66053	4.22526	3.53128	6.11959	3.95918	1.77181	1.54345	2.04868	2.88958	3.66937	3.75483	3.32825	2.38236	2.13753	2.76876	2.59532	1.98517	no
Dfna5	2.87034	11.7535	10.8227	8.50014	5.06225	1.78494	28.5808	11.3851	9.71272	9.08734	7.21432	25.4136	19.1923	2.49719	9.29068	6.33365	2.53788	4.42018	6.37313	8.17847	5.51727	0.953517	7.30035	no
Tgfa	0.53868	1.30489	1.58571	2.03801	1.00224	0.966737	1.78138	0.460565	0.605373	0.531447	0.511955	2.09039	2.06556	0.589578	1.08207	1.80509	1.1364	1.78214	1.19801	1.92419	2.33909	1.33719	1.83169	no
Gkn2	1339.51	38.4633	253.363	18.6853	271.251	616.73	56.3938	400.06	524.902	23.9694	1673.71	101.041	115.991	1910.88	175.057	219.147	336.221	922.787	649.568	6.8309	421.992	543.61	4317.77	no
Gkn1	180.288	9.27101	49.3979	4.79154	40.7617	74.2438	5.9251	106.012	132.709	10.6429	488.051	13.878	16.7366	168.521	40.1295	19.4382	32.2242	86.0921	72.2219	4.47845	62.1686	96.0869	1298.73	no
Sh3gl3	3.61141	6.08881	7.94261	3.58247	4.51807	3.02642	4.85173	3.04513	0.606448	2.05351	3.07718	5.50988	2.8687	2.7977	9.52366	5.52533	5.3856	7.10241	4.70054	5.78281	7.49001	0.964487	2.37396	no
Ptpn5	2.59921	8.69288	14.6832	21.9668	7.64012	5.05337	1.1224	5.09012	0.565078	2.15437	5.32037	3.18597	6.13477	3.44104	10.6488	9.21098	10.7708	10.6754	6.11319	18.8777	17.4983	0.539215	3.89827	no
Tmem9b	54.403	44.9729	50.034	54.8482	45.2154	36.9542	34.1977	49.6685	52.5507	36.2613	52.5551	60.4333	95.0636	57.3381	57.1273	56.566	43.0738	44.9623	72.9265	66.3568	44.7744	35.5458	60.7893	no
Col4a1	145.38	47.4744	57.725	31.7968	135.414	212.913	14.6906	336.657	96.5315	9.61602	695.618	21.0664	180.282	366.701	67.541	110.914	179.456	243.891	210.65	8.74048	81.2332	465.218	127.493	no
Rbpms	40.9874	7.31418	6.31155	2.23375	15.6782	25.4142	9.20734	17.2913	17.6917	23.5215	18.2202	8.95808	14.0897	32.196	30.0572	17.8	28.3523	25.1312	14.6059	1.28479	9.34617	53.2527	26.9335	no
Nek1	3.75118	5.03034	5.742	8.79756	4.39903	3.04981	3.3444	6.82262	3.51514	3.72805	5.71132	4.34316	3.24528	3.42201	4.07096	6.82251	5.2517	5.54781	2.62916	4.34115	4.81255	2.68517	2.18579	no
Mphosph6	30.1944	25.7424	13.3005	8.06331	25.8324	23.2281	51.0704	34.4459	29.5318	32.3709	28.7767	44.7322	30.5163	32.209	25.5266	18.2248	18.3304	18.2789	23.7258	8.43501	13.5031	28.8812	29.2871	no
Syncrip	11.9187	11.3451	12.9439	7.83362	12.1659	10.6933	10.4887	9.54466	6.23022	13.2361	7.05509	13.673	9.86084	11.2674	9.01501	10.1971	9.96525	11.3277	6.81452	7.94916	12.6243	13.0984	7.50412	no
Fhl3	14.5408	23.0409	40.7654	16.9042	9.12531	19.261	14.1681	35.6391	16.9896	37.3766	32.6841	13.3469	16.5339	14.7182	35.766	20.6246	46.1817	35.258	27.2054	17.1429	19.436	31.9702	49.9735	no
Dbn1	9.11511	25.9692	37.0855	54.8434	14.97	9.55574	3.96183	14.2147	11.6533	16.8463	14.5986	9.95249	8.81929	11.7781	25.781	40.9475	35.3166	46.4551	25.071	48.4615	24.9825	5.53693	8.13097	no
Gnptg	10.7618	9.51296	9.76195	32.6236	11.4081	9.06665	5.62252	14.7969	15.2372	21.6166	11.8189	13.6468	11.7407	14.9541	16.728	28.7459	22.1987	29.5151	26.6967	23.0724	11.7321	11.1133	12.2233	no
Tsen34	33.6554	29.82	34.5606	69.5349	40.2462	24.6916	20.19	34.5843	31.1815	58.044	30.4378	30.8967	24.6198	42.7186	43.2327	49.1775	54.0312	51.653	47.2577	71.0921	37.6239	30.3282	28.1286	no
Dym	7.18296	9.37982	7.49665	16.4622	8.55512	4.54923	5.26359	12.4998	9.53995	9.7708	12.9234	7.65047	5.09633	11.0841	13.1951	11.2379	12.1685	10.5825	14.1594	16.0328	10.093	5.61934	8.90012	no
Gnpnat1	29.3578	20.5144	20.6164	13.7642	28.3152	28.0414	32.8443	25.1647	30.885	29.2375	23.8722	27.5784	42.5696	28.0365	24.6134	18.8145	17.0479	14.346	22.1807	12.5304	19.6602	41.0646	28.6001	no
Fam222b	10.7108	11.7497	11.7951	18.0198	11.079	10.4119	6.263	6.62334	5.94146	9.22393	6.66421	7.26476	12.9201	14.1952	8.33635	12.4324	13.0046	12.3917	8.0449	14.7447	10.5119	9.15083	8.04718	no
Cbfa2t2	2.45608	2.93713	3.014	3.5775	2.23502	3.264	2.5478	5.4598	7.06541	5.35449	4.07588	2.05691	2.62991	4.00447	4.00135	3.36076	3.34494	2.55797	3.19592	3.1612	3.78159	3.77233	2.02709	no
Ric1	13.989	19.2798	16.3094	6.65368	7.98386	4.89846	11.586	39.884	23.0744	10.8556	42.5549	8.93595	19.3892	24.9693	15.3848	10.5166	15.1259	19.1736	9.94607	5.09823	8.10362	10.4849	12.8413	no
Txndc5	43.1732	15.2446	15.9628	16.5483	24.9288	17.639	8.57405	26.4737	26.5094	22.3168	39.8982	15.265	30.5285	64.802	32.2119	30.1845	40.7874	32.5265	41.7075	14.7781	10.0915	58.9596	32.0149	no
Lsm14b	11.9026	28.0503	30.6033	26.0605	13.245	15.0055	9.24455	20.878	14.491	22.8872	19.9141	8.69004	20.9294	22.5621	18.3857	24.305	15.8899	33.0381	10.4552	20.995	19.2471	11.043	11.4067	no
Zfand1	2.40304	4.90742	3.61269	3.54409	3.02721	3.46226	6.2261	5.1193	4.73668	5.68703	4.00574	4.43601	4.95873	2.34583	4.24218	2.35396	2.26315	2.32701	2.8259	3.12641	2.82604	2.32642	3.50921	yes
Dennd6a	3.86842	5.71214	4.57568	6.10274	3.96946	3.52118	7.13408	5.23781	5.36614	5.62724	5.26222	5.555	5.36536	7.34761	4.067	3.80157	4.2288	4.60327	4.80132	5.63123	2.88324	3.5862	5.34378	no
Atg2b	3.2251	5.12626	3.70928	6.79524	3.65874	3.28929	2.84114	4.62283	2.78926	2.63162	3.9193	3.43236	2.97493	4.15722	4.19125	3.8386	3.73645	3.70742	2.675	4.97374	3.64181	2.76398	2.58542	no
Mapk1ip1	9.56878	11.8354	12.7525	16.3016	5.08556	7.91346	5.6601	15.4507	7.7664	8.89683	12.5477	9.68513	6.04055	18.0746	17.3156	19.8165	18.9812	15.2224	16.287	13.607	7.19819	9.03325	7.81253	no
AW549877	12.486	13.0656	11.203	12.0778	15.4981	14.4006	18.9777	19.6409	23.1454	10.663	15.5427	18.0268	13.5462	13.7085	11.5462	12.4627	10.2684	10.9815	6.96829	11.3098	18.0616	13.5904	9.35485	no
Alkbh5	42.0884	48.168	38.2748	15.8398	24.626	19.5182	57.1469	105.577	100.331	40.6011	76.9862	47.512	91.9728	67.9477	47.0869	28.5539	35.8192	33.0938	27.6326	17.478	23.7261	28.237	49.0687	no
S100a1	710.676	216.438	218.479	31.2848	228.064	458.43	149.408	351.739	317.342	67.9216	548.445	128.827	459.786	690.057	443.072	191.937	305.735	415.922	565.144	34.7474	213.013	236.592	595.455	no
Magi1	4.44862	9.22706	13.7489	9.22372	3.77451	5.01641	3.82495	8.79664	2.02198	7.82476	6.50831	6.13875	5.01112	14.7914	4.83647	8.90008	9.92112	16.6848	3.79727	4.82356	10.0449	2.55946	7.36027	no
Zfp688	8.0658	6.6842	2.2585	5.20296	4.95651	3.63352	3.03936	6.34111	4.63047	4.866	6.81909	4.06737	5.05184	9.28121	11.1919	14.4418	10.9979	10.8521	12.1654	8.26904	4.23052	8.7609	5.21771	yes
Trrap	2.92661	2.37188	2.76288	7.41775	2.70255	2.90761	1.64544	2.61759	1.44405	2.51179	2.79639	2.53761	2.29804	4.35427	3.15029	2.68334	5.41244	4.19484	2.60921	4.89271	3.51759	4.65975	2.40073	no
Tspyl1	36.0775	108.036	86.9275	48.521	40.3986	19.9074	46.0096	136.829	103.689	51.4122	155.698	58.3035	68.5821	44.0495	89.4005	84.6408	41.9153	75.9363	42.691	46.0482	45.9712	24.0722	37.4138	no
Tmem53	2.82584	4.16319	5.2067	3.49646	2.10953	1.98394	6.95999	10.2369	14.7807	9.39624	14.0084	6.75131	5.4543	2.82154	7.61359	6.07901	2.64951	3.81632	9.83422	4.27352	2.42651	1.41853	8.24087	no
Sephs2	64.1122	141.681	136.46	27.1684	32.7002	34.3439	45.8869	186.639	119.913	127.954	199.002	53.2257	72.4006	106.383	89.8627	54.4106	71.4045	101.868	44.6433	28.3849	34.202	29.1804	107.369	no
Krt8	247.769	59.018	55.4947	10.2312	152.753	196.247	7.70612	148.819	89.0012	120.293	188.781	17.6198	116.129	189.003	145.066	111.297	208.701	109.769	165.122	4.65213	76.3941	439.64	349.797	no
Pitpnb	10.5914	6.86335	6.50122	9.68087	5.83188	7.58642	10.0565	5.78282	6.65735	8.21942	4.48215	9.61532	8.66105	9.1838	7.27844	9.25082	6.04791	5.95646	13.4305	6.88584	3.79962	11.6157	8.00843	no
Lgr4	40.22	50.3747	57.0181	12.7664	29.049	22.7922	32.9112	90.0513	147.752	39.6091	83.8238	62.329	119.369	85.0866	35.7203	51.1022	52.741	85.4647	33.1083	10.1361	42.1399	34.8669	97.7339	no
C77080	3.49557	2.00845	2.2592	4.02236	2.09803	5.25562	1.22099	1.83039	2.3832	2.44798	1.69552	1.92724	2.2177	2.93181	3.21662	3.30869	3.63797	2.26598	2.695	1.71651	2.56833	6.85847	8.98787	no
Serpinb6c	55.6798	12.1764	11.8375	1.07646	42.2152	31.0098	1.42852	14.3258	14.2794	2.71573	30.256	2.5582	47.8945	62.8341	21.637	7.79816	13.8671	13.3762	27.0162	0.77394	9.74421	44.9204	17.4128	no
Tmem106c	5.42785	4.08919	4.19622	10.8371	3.75728	0.799455	6.7396	16.3317	21.7603	16.1731	15.0154	10.6101	0.745371	12.1941	17.4876	14.3303	10.7567	7.38164	12.9453	17.3828	3.75815	5.94482	10.1791	no
Rexo4	4.92026	4.13832	7.49407	14.1067	7.69696	7.28155	6.85676	10.7199	6.37765	9.2392	9.07315	6.92354	3.54977	7.47917	5.06823	6.63512	6.50676	7.69005	5.89772	11.7592	8.04418	7.10953	6.7765	no
Adam10	74.4978	50.8956	81.1345	27.4805	64.7995	93.4904	59.1972	166.174	264.208	66.2586	200.706	70.7545	116.709	109.65	56.5635	53.6069	66.9753	89.1519	44.839	27.478	85.2298	87.1193	85.2015	no
Tead1	14.0903	4.72984	4.75252	3.99075	8.85431	15.2191	7.06866	8.06189	10.0208	6.36636	9.01856	7.91606	7.82818	17.5862	7.09732	6.39483	8.4033	7.18921	5.53863	2.45933	8.17713	18.9811	7.91709	no
Pgpep1	7.68503	7.37423	4.90151	14.6386	4.65375	4.96402	9.10179	10.415	19.328	18.5271	8.71059	8.98981	5.49884	11.245	14.8062	10.2783	10.986	6.05075	11.5316	13.5606	5.57219	3.1979	13.7449	no
Mok	1.34265	1.43992	2.01493	4.6174	1.06127	0.614207	2.1221	2.57502	2.43591	4.58239	2.06001	2.28609	0.894773	1.7152	4.41954	1.65655	1.83278	2.36299	2.664	3.98371	1.91072	0.917537	1.13465	no
Memo1	31.1051	29.7541	37.1836	19.6283	38.453	29.2005	56.7123	44.5166	45.0102	49.7178	38.0644	55.8581	46.0462	19.9657	22.8762	29.251	20.9982	19.9421	29.4057	29.0306	29.0255	51.8523	35.062	no
Kbtbd2	13.5023	7.75073	8.23366	12.1632	10.709	9.66806	10.0874	8.93133	6.73576	9.53354	7.0978	14.3802	13.332	15.8821	13.7598	11.3706	12.7833	11.5773	8.67495	10.7049	10.8885	12.838	12.1555	no
Ube2s	33.8445	19.5074	20.018	19.0774	13.4606	15.7636	1.75689	20.7372	12.8644	38.9441	19.1374	17.91	23.073	22.6811	24.7833	35.8691	35.9752	28.4646	29.4912	19.3909	16.3814	17.7585	13.4115	no
Dnajc30	11.1715	8.58705	9.08718	14.7242	9.79007	7.23986	7.06913	10.3175	7.2275	11.8658	8.3348	7.49826	10.761	15.8831	18.1199	12.2774	17.4194	13.0184	14.0429	12.3145	7.07223	7.52369	12.0773	no
B9d2	6.47345	6.43752	4.71859	26.9469	6.08898	4.13528	10.4361	9.59352	6.15481	15.0236	7.99797	12.5427	4.74956	9.97243	19.3195	17.9047	10.1448	8.99225	12.1801	22.8045	10.8135	2.62619	8.58464	no
Nup98	8.7707	5.09315	3.42987	4.41611	5.0468	4.10741	6.8949	10.1992	9.9765	8.01532	7.397	8.20645	13.6516	13.7913	13.0161	6.78275	10.3543	7.82125	8.29485	3.39999	3.35574	11.3214	6.24947	no
1700027J19Rik	23.5936	2.4224	1.06535	1.3563	0.981963	3.45044	6.0308	5.10555	4.74501	16.7048	5.58924	7.94299	0.946181	12.3522	20.2517	12.8011	15.857	5.07559	11.7378	1.17016	2.10469	7.54641	43.9558	no
Gm12166	18.6136	6.90685	11.3402	16.4998	7.09285	22.6854	2.05277	13.9984	8.56847	29.1836	2.66966	3.21658	5.03587	4.1609	6.73661	36.7551	10.5495	32.7284	34.8058	22.6876	4.10733	22.5925	3.53069	no
Smim15	32.3814	23.1044	17.4114	12.6666	22.7315	16.7976	47.1117	21.412	30.9963	36.8038	17.3425	33.7448	33.2308	29.1425	20.0431	20.3825	18.9926	13.5765	18.8919	17.7875	12.5881	32.8016	37.0688	no
Dpcr1	49.2326	3.58489	4.99256	1.33812	3.7368	16.6205	0.899412	8.16623	6.68772	0.31452	16.6136	0.936974	2.33374	14.0377	2.49752	9.97065	14.558	9.82251	20.0176	0.329851	4.49903	34.1684	269.647	no
Sft2d1	21.484	21.9126	20.6975	17.6365	15.6456	4.52742	14.4818	19.0922	13.2913	16.1031	14.6433	23.6692	31.0911	16.7073	24.9408	23.876	19.3335	16.8561	28.1129	20.5687	10.2982	22.4959	21.0857	no
Ccdc58	38.1984	39.2963	33.044	12.2233	52.8031	27.9561	80.2204	55.6333	38.8433	80.5793	35.7121	58.6419	74.9448	23.0157	30.3018	24.4395	34.2712	17.6519	45.8395	13.8853	25.3749	61.2091	37.9678	no
Rprm	19.8931	30.8342	30.0748	63.4155	21.0382	20.7705	4.08304	8.32571	3.73751	11.812	11.2523	4.56994	5.98211	31.3116	48.7875	69.8384	63.7272	94.7195	41.4198	38.6378	32.3073	2.6154	8.54936	no
Gm21738	26.0633	16773.8	16371.3	2054.38	1148.29	34856.2	138.732	1025.32	1802.9	15.4354	562.438	57.1522	64.1254	24.2493	931.051	1829.85	16.6616	40.6139	174.429	178.318	10889	531.152	74.6253	no
